# Supplementary material for: A universal 6iL/E4 culture system for deriving and maintaining embryonic stem cells across mammalian species
Source: Cell Res. 2026 Jul 13;36(8):611–28. doi: 10.1038/s41422-026-01276-y (PMC13424318; doi:10.1038/s41422-026-01276-y)
Supplement: Supplementary file 19 — Supplementary information, Table S6 [file 41422_2026_1276_MOESM19_ESM.xlsx]

## Sheet: mouse 2iLrsem.merged.gene_count
Supplementary information, Table S6. List of gene counts from bulk RNA-seq of 2iL-mESCs (N2B27/E4 condition).
gene_id	entrezgene_id	external_gene_name	description	transcript_id(s)	mESC-2iL/E4-1	mESC-2iL/E4-2	mESC-2iL/E4-3	mESC-2iL/N2B27-1	mESC-2iL/N2B27-2	mESC-2iL/N2B27-3
ENSMUSG00000000001	14679	Gnai3	guanine nucleotide binding protein (G protein), alpha inhibiting 3 [Source:MGI Symbol;Acc:MGI:95773]	ENSMUST00000000001	4306	4466	5644	4807	4480	4778
ENSMUSG00000000003	54192	Pbsn	probasin [Source:MGI Symbol;Acc:MGI:1860484]	ENSMUST00000000003,ENSMUST00000114041	0	0	0	0	0	0
ENSMUSG00000000028	12544	Cdc45	cell division cycle 45 [Source:MGI Symbol;Acc:MGI:1338073]	ENSMUST00000000028,ENSMUST00000096990,ENSMUST00000115585,ENSMUST00000231819	2207	2219	2766	2445	2233	2337
ENSMUSG00000000031	.	H19	H19, imprinted maternally expressed transcript [Source:MGI Symbol;Acc:MGI:95891]	ENSMUST00000132294,ENSMUST00000136359,ENSMUST00000140716,ENSMUST00000149974,ENSMUST00000152754,ENSMUST00000228259,ENSMUST00000228514	28	34	18	18	25	13
ENSMUSG00000000037	107815	Scml2	Scm polycomb group protein like 2 [Source:MGI Symbol;Acc:MGI:1340042]	ENSMUST00000019101,ENSMUST00000074802,ENSMUST00000077375,ENSMUST00000087090,ENSMUST00000101113,ENSMUST00000112345,ENSMUST00000124775,ENSMUST00000238361,ENSMUST00000238603	1106	1328	1604	1176	1123	1229
ENSMUSG00000000049	11818	Apoh	apolipoprotein H [Source:MGI Symbol;Acc:MGI:88058]	ENSMUST00000000049,ENSMUST00000133383,ENSMUST00000146050,ENSMUST00000152958	0	0	0	0	0	0
ENSMUSG00000000056	67608	Narf	nuclear prelamin A recognition factor [Source:MGI Symbol;Acc:MGI:1914858]	ENSMUST00000103015,ENSMUST00000151088,ENSMUST00000154047	883	875	1038	997	878	984
ENSMUSG00000000058	12390	Cav2	caveolin 2 [Source:MGI Symbol;Acc:MGI:107571]	ENSMUST00000000058,ENSMUST00000115459,ENSMUST00000115462	0	0	1	1	2	1
ENSMUSG00000000078	23849	Klf6	Kruppel-like factor 6 [Source:MGI Symbol;Acc:MGI:1346318]	ENSMUST00000000080,ENSMUST00000221734,ENSMUST00000222857	1591	1647	2177	2010	1821	2044
ENSMUSG00000000085	29871	Scmh1	sex comb on midleg homolog 1 [Source:MGI Symbol;Acc:MGI:1352762]	ENSMUST00000000087,ENSMUST00000064991,ENSMUST00000106298,ENSMUST00000106301,ENSMUST00000122860,ENSMUST00000132116,ENSMUST00000133169,ENSMUST00000133290,ENSMUST00000134375,ENSMUST00000136801,ENSMUST00000144555,ENSMUST00000144862,ENSMUST00000151345,ENSMUST00000153099	521	561	648	605	563	592
ENSMUSG00000000088	12858	Cox5a	cytochrome c oxidase subunit 5A [Source:MGI Symbol;Acc:MGI:88474]	ENSMUST00000000090,ENSMUST00000213678,ENSMUST00000214154	12254	12714	15207	12921	12911	14353
ENSMUSG00000000093	21385	Tbx2	T-box 2 [Source:MGI Symbol;Acc:MGI:98494]	ENSMUST00000000095	39	49	56	37	46	47
ENSMUSG00000000094	21387	Tbx4	T-box 4 [Source:MGI Symbol;Acc:MGI:102556]	ENSMUST00000000096,ENSMUST00000108045,ENSMUST00000108047	40	42	45	44	49	46
ENSMUSG00000000103	22768	Zfy2	zinc finger protein 2, Y-linked [Source:MGI Symbol;Acc:MGI:99213]	ENSMUST00000115891,ENSMUST00000187148	5.46	8.6	10.13	14.56	13.95	16.29
ENSMUSG00000000120	18053	Ngfr	nerve growth factor receptor (TNFR superfamily, member 16) [Source:MGI Symbol;Acc:MGI:97323]	ENSMUST00000000122	793	866	1038	1118	952	1048
ENSMUSG00000000125	22415	Wnt3	wingless-type MMTV integration site family, member 3 [Source:MGI Symbol;Acc:MGI:98955]	ENSMUST00000000127	2	5	8	9	7	9
ENSMUSG00000000126	216795	Wnt9a	wingless-type MMTV integration site family, member 9A [Source:MGI Symbol;Acc:MGI:2446084]	ENSMUST00000000128,ENSMUST00000108783	45	19	32	24	45	32
ENSMUSG00000000127	14158	Fer	fer (fms/fps related) protein kinase [Source:MGI Symbol;Acc:MGI:105917]	ENSMUST00000000129,ENSMUST00000038080,ENSMUST00000232945,ENSMUST00000233190,ENSMUST00000233225	1057	1145	1261	1133	1068	1185
ENSMUSG00000000131	74204	Xpo6	exportin 6 [Source:MGI Symbol;Acc:MGI:2429950]	ENSMUST00000009344,ENSMUST00000163959,ENSMUST00000164741,ENSMUST00000165608,ENSMUST00000165660,ENSMUST00000166368,ENSMUST00000166538,ENSMUST00000166540,ENSMUST00000166719,ENSMUST00000167147,ENSMUST00000167268,ENSMUST00000167315,ENSMUST00000168189,ENSMUST00000168564,ENSMUST00000168649,ENSMUST00000168933,ENSMUST00000169059,ENSMUST00000170675,ENSMUST00000171861,ENSMUST00000206784	3714	3949	4965	4551	3968	4165
ENSMUSG00000000134	209446	Tfe3	transcription factor E3 [Source:MGI Symbol;Acc:MGI:98511]	ENSMUST00000077680,ENSMUST00000079542,ENSMUST00000101695,ENSMUST00000115677,ENSMUST00000115678,ENSMUST00000115679,ENSMUST00000115680,ENSMUST00000126694,ENSMUST00000132209,ENSMUST00000133456,ENSMUST00000137467,ENSMUST00000143680,ENSMUST00000144715,ENSMUST00000144900	3705	3927	4804	3824	3582	3813
ENSMUSG00000000142	12006	Axin2	axin 2 [Source:MGI Symbol;Acc:MGI:1270862]	ENSMUST00000052915,ENSMUST00000106711,ENSMUST00000139682,ENSMUST00000140821,ENSMUST00000144130,ENSMUST00000144511,ENSMUST00000152909	113	153	150	141	144	139
ENSMUSG00000000148	231841	Brat1	BRCA1-associated ATM activator 1 [Source:MGI Symbol;Acc:MGI:1891679]	ENSMUST00000041588,ENSMUST00000100505,ENSMUST00000110806,ENSMUST00000124892,ENSMUST00000131905,ENSMUST00000153440	1045	1030	1390	1120	1075	1236
ENSMUSG00000000149	14673	Gna12	guanine nucleotide binding protein, alpha 12 [Source:MGI Symbol;Acc:MGI:95767]	ENSMUST00000000153,ENSMUST00000198447	2056	2210	2555	2433	2070	2175
ENSMUSG00000000154	18400	Slc22a18	solute carrier family 22 (organic cation transporter), member 18 [Source:MGI Symbol;Acc:MGI:1336884]	ENSMUST00000052348,ENSMUST00000105917,ENSMUST00000141988,ENSMUST00000145943,ENSMUST00000150791	64	94	102	94	90	80
ENSMUSG00000000157	16415	Itgb2l	integrin beta 2-like [Source:MGI Symbol;Acc:MGI:1277979]	ENSMUST00000000161,ENSMUST00000113773,ENSMUST00000131567,ENSMUST00000131777,ENSMUST00000233827	0	0	0	0	0	0
ENSMUSG00000000159	72058	Igsf5	immunoglobulin superfamily, member 5 [Source:MGI Symbol;Acc:MGI:1919308]	ENSMUST00000000163,ENSMUST00000081093,ENSMUST00000113794,ENSMUST00000136292,ENSMUST00000139595	0	1	3	4.51	3	4
ENSMUSG00000000167	72614	Pih1d2	PIH1 domain containing 2 [Source:MGI Symbol;Acc:MGI:1919864]	ENSMUST00000000171,ENSMUST00000124029,ENSMUST00000125606,ENSMUST00000132187,ENSMUST00000141366,ENSMUST00000151197,ENSMUST00000155773	34	39	43	30	23	27
ENSMUSG00000000168	235339	Dlat	dihydrolipoamide S-acetyltransferase (E2 component of pyruvate dehydrogenase complex) [Source:MGI Symbol;Acc:MGI:2385311]	ENSMUST00000034567,ENSMUST00000125919,ENSMUST00000126933,ENSMUST00000132455,ENSMUST00000142275,ENSMUST00000155417	2572	2613	3302	2990	2754	3057
ENSMUSG00000000171	66925	Sdhd	succinate dehydrogenase complex, subunit D, integral membrane protein [Source:MGI Symbol;Acc:MGI:1914175]	ENSMUST00000000175	3867	3817	4844	4301	4053	4337
ENSMUSG00000000182	64654	Fgf23	fibroblast growth factor 23 [Source:MGI Symbol;Acc:MGI:1891427]	ENSMUST00000000186	9	12	12	16	15	23
ENSMUSG00000000183	14177	Fgf6	fibroblast growth factor 6 [Source:MGI Symbol;Acc:MGI:95520]	ENSMUST00000000187	0	1	1	0	0	0
ENSMUSG00000000184	12444	Ccnd2	cyclin D2 [Source:MGI Symbol;Acc:MGI:88314]	ENSMUST00000000188,ENSMUST00000201066,ENSMUST00000201564,ENSMUST00000201637,ENSMUST00000201857,ENSMUST00000201902,ENSMUST00000201985,ENSMUST00000202363	72	72	82	94	75	81
ENSMUSG00000000194	277463	Gpr107	G protein-coupled receptor 107 [Source:MGI Symbol;Acc:MGI:2139054]	ENSMUST00000056433,ENSMUST00000127872,ENSMUST00000133207,ENSMUST00000146747,ENSMUST00000147099,ENSMUST00000149622,ENSMUST00000151991,ENSMUST00000153032,ENSMUST00000169333,ENSMUST00000172422,ENSMUST00000194084	3378	3699	4357	3872	3652	4014
ENSMUSG00000000197	338370	Nalcn	sodium leak channel, non-selective [Source:MGI Symbol;Acc:MGI:2444306]	ENSMUST00000000201,ENSMUST00000226617,ENSMUST00000227541,ENSMUST00000227818,ENSMUST00000228766,ENSMUST00000228789,ENSMUST00000228860	29	35	41	24	26	37
ENSMUSG00000000202	72014	Btbd17	BTB (POZ) domain containing 17 [Source:MGI Symbol;Acc:MGI:1919264]	ENSMUST00000000206,ENSMUST00000137965,ENSMUST00000141386,ENSMUST00000141481,ENSMUST00000146853,ENSMUST00000156053,ENSMUST00000156192	2	2	2	0	3	0
ENSMUSG00000000204	20558	Slfn4	schlafen 4 [Source:MGI Symbol;Acc:MGI:1329010]	ENSMUST00000000208,ENSMUST00000167596,ENSMUST00000215472	4	10	19	10	7	4
ENSMUSG00000000214	21823	Th	tyrosine hydroxylase [Source:MGI Symbol;Acc:MGI:98735]	ENSMUST00000000219,ENSMUST00000105929,ENSMUST00000123057,ENSMUST00000124951,ENSMUST00000138482,ENSMUST00000140344	3	0	8	3	3	6
ENSMUSG00000000215	16334	Ins2	insulin II [Source:MGI Symbol;Acc:MGI:96573]	ENSMUST00000000220,ENSMUST00000105930,ENSMUST00000105931,ENSMUST00000105932,ENSMUST00000105933,ENSMUST00000105934,ENSMUST00000125933,ENSMUST00000162317,ENSMUST00000210288	0	0	0	0	0	0
ENSMUSG00000000216	20278	Scnn1g	sodium channel, nonvoltage-gated 1 gamma [Source:MGI Symbol;Acc:MGI:104695]	ENSMUST00000000221	0	0	0	0	0	0
ENSMUSG00000000223	13497	Drp2	dystrophin related protein 2 [Source:MGI Symbol;Acc:MGI:107432]	ENSMUST00000000228,ENSMUST00000113224,ENSMUST00000113226,ENSMUST00000113228,ENSMUST00000142146,ENSMUST00000153424	44	50	62	62	46	31
ENSMUSG00000000244	27027	Tspan32	tetraspanin 32 [Source:MGI Symbol;Acc:MGI:1350360]	ENSMUST00000009396,ENSMUST00000075172,ENSMUST00000082008,ENSMUST00000105923,ENSMUST00000105924,ENSMUST00000105925,ENSMUST00000141186,ENSMUST00000143512,ENSMUST00000145212,ENSMUST00000154264,ENSMUST00000207211,ENSMUST00000207449	78	92	105	79	103	105
ENSMUSG00000000247	16870	Lhx2	LIM homeobox protein 2 [Source:MGI Symbol;Acc:MGI:96785]	ENSMUST00000000253,ENSMUST00000133661,ENSMUST00000143783,ENSMUST00000149664,ENSMUST00000155964,ENSMUST00000175896,ENSMUST00000176229	26	46	51	53	50	55
ENSMUSG00000000248	70809	Clec2g	C-type lectin domain family 2, member g [Source:MGI Symbol;Acc:MGI:1918059]	ENSMUST00000000254,ENSMUST00000075789,ENSMUST00000142388,ENSMUST00000146925,ENSMUST00000203405,ENSMUST00000204259	0	0	2	0	0	0
ENSMUSG00000000253	66355	Gmpr	guanosine monophosphate reductase [Source:MGI Symbol;Acc:MGI:1913605]	ENSMUST00000000260,ENSMUST00000128873,ENSMUST00000129176,ENSMUST00000222227	283	255	356	349	323	345
ENSMUSG00000000263	14654	Glra1	glycine receptor, alpha 1 subunit [Source:MGI Symbol;Acc:MGI:95747]	ENSMUST00000075603,ENSMUST00000102716,ENSMUST00000108853	0	0	0	0	0	0
ENSMUSG00000000266	23947	Mid2	midline 2 [Source:MGI Symbol;Acc:MGI:1344333]	ENSMUST00000112988,ENSMUST00000112990,ENSMUST00000112993,ENSMUST00000128809,ENSMUST00000140144	10	6	15	6	9	8
ENSMUSG00000000275	217069	Trim25	tripartite motif-containing 25 [Source:MGI Symbol;Acc:MGI:102749]	ENSMUST00000000284,ENSMUST00000100627,ENSMUST00000107896	8952	9636	11664	9747	8821	9666
ENSMUSG00000000276	56077	Dgke	diacylglycerol kinase, epsilon [Source:MGI Symbol;Acc:MGI:1889276]	ENSMUST00000000285,ENSMUST00000107894,ENSMUST00000152772	878	986	1245	927	826	855
ENSMUSG00000000278	74617	Scpep1	serine carboxypeptidase 1 [Source:MGI Symbol;Acc:MGI:1921867]	ENSMUST00000000287	8386	8771	10526	9950	9028	9961
ENSMUSG00000000282	17428	Mnt	max binding protein [Source:MGI Symbol;Acc:MGI:109150]	ENSMUST00000000291,ENSMUST00000132150,ENSMUST00000133217	2098	2329	2620	2329	2105	2172
ENSMUSG00000000290	16414	Itgb2	integrin beta 2 [Source:MGI Symbol;Acc:MGI:96611]	ENSMUST00000000299,ENSMUST00000130059,ENSMUST00000131023,ENSMUST00000153541,ENSMUST00000156644	13	18	17	21	13	23
ENSMUSG00000000295	69692	Hddc2	HD domain containing 2 [Source:MGI Symbol;Acc:MGI:1916942]	ENSMUST00000000304,ENSMUST00000159194,ENSMUST00000159659,ENSMUST00000160447,ENSMUST00000162076	485	493	650	609	530	553
ENSMUSG00000000296	21987	Tpd52l1	tumor protein D52-like 1 [Source:MGI Symbol;Acc:MGI:1298386]	ENSMUST00000000305,ENSMUST00000213528,ENSMUST00000213639,ENSMUST00000214644,ENSMUST00000215515	533	566	605	546	582	623
ENSMUSG00000000301	18618	Pemt	phosphatidylethanolamine N-methyltransferase [Source:MGI Symbol;Acc:MGI:104535]	ENSMUST00000000310,ENSMUST00000102692,ENSMUST00000102693,ENSMUST00000133028,ENSMUST00000136660,ENSMUST00000143646,ENSMUST00000146461,ENSMUST00000147422,ENSMUST00000148512,ENSMUST00000150954	107	122	143	156	114	123
ENSMUSG00000000303	12550	Cdh1	cadherin 1 [Source:MGI Symbol;Acc:MGI:88354]	ENSMUST00000000312,ENSMUST00000136580,ENSMUST00000167688	19996	21765	26421	22672	20184	21728
ENSMUSG00000000305	12561	Cdh4	cadherin 4 [Source:MGI Symbol;Acc:MGI:99218]	ENSMUST00000000314,ENSMUST00000098996,ENSMUST00000108911,ENSMUST00000124708,ENSMUST00000129659,ENSMUST00000136411	304	325	345	323	262	281
ENSMUSG00000000308	12716	Ckmt1	creatine kinase, mitochondrial 1, ubiquitous [Source:MGI Symbol;Acc:MGI:99441]	ENSMUST00000000317,ENSMUST00000078222,ENSMUST00000125221,ENSMUST00000125812,ENSMUST00000126130,ENSMUST00000128612,ENSMUST00000129130,ENSMUST00000145380,ENSMUST00000150271,ENSMUST00000153040	1185	1179	1453	1326	1265	1299
ENSMUSG00000000317	12029	Bcl6b	B cell CLL/lymphoma 6, member B [Source:MGI Symbol;Acc:MGI:1278332]	ENSMUST00000000326,ENSMUST00000140542,ENSMUST00000153449	11	21	29	20	20	35
ENSMUSG00000000318	17312	Clec10a	C-type lectin domain family 10, member A [Source:MGI Symbol;Acc:MGI:96975]	ENSMUST00000000327,ENSMUST00000102571,ENSMUST00000143298,ENSMUST00000144935,ENSMUST00000150966,ENSMUST00000152635,ENSMUST00000153959,ENSMUST00000178567,ENSMUST00000178945,ENSMUST00000180106	7.23	6	6	6	3	7
ENSMUSG00000000320	11684	Alox12	arachidonate 12-lipoxygenase [Source:MGI Symbol;Acc:MGI:87998]	ENSMUST00000000329,ENSMUST00000108574	113	132	155	113	115	129
ENSMUSG00000000325	11877	Arvcf	armadillo repeat gene deleted in velocardiofacial syndrome [Source:MGI Symbol;Acc:MGI:109620]	ENSMUST00000090103,ENSMUST00000115610,ENSMUST00000115612,ENSMUST00000115613,ENSMUST00000115614,ENSMUST00000126183,ENSMUST00000150253,ENSMUST00000150484,ENSMUST00000152132,ENSMUST00000155548,ENSMUST00000231791,ENSMUST00000232025,ENSMUST00000232241	1960	2074	2469	2640	2360	2515
ENSMUSG00000000326	12846	Comt	catechol-O-methyltransferase [Source:MGI Symbol;Acc:MGI:88470]	ENSMUST00000000335,ENSMUST00000115609,ENSMUST00000147720,ENSMUST00000165430	1034	1110	1371	1106	1139	1155
ENSMUSG00000000339	66368	Rtca	RNA 3'-terminal phosphate cyclase [Source:MGI Symbol;Acc:MGI:1913618]	ENSMUST00000000348,ENSMUST00000124486,ENSMUST00000140677,ENSMUST00000143425,ENSMUST00000153005	1543	1650	1951	1683	1594	1688
ENSMUSG00000000340	13171	Dbt	dihydrolipoamide branched chain transacylase E2 [Source:MGI Symbol;Acc:MGI:105386]	ENSMUST00000000349,ENSMUST00000196376,ENSMUST00000197201,ENSMUST00000199614	2496	2765	3391	2870	2452	2580
ENSMUSG00000000346	23994	Dazap2	DAZ associated protein 2 [Source:MGI Symbol;Acc:MGI:1344344]	ENSMUST00000000356,ENSMUST00000229424,ENSMUST00000230384,ENSMUST00000230661	3142.19	3191.96	4014.03	3314.79	3086.51	3348.91
ENSMUSG00000000355	68995	Mcts1	malignant T cell amplified sequence 1 [Source:MGI Symbol;Acc:MGI:1916245]	ENSMUST00000000365,ENSMUST00000133128,ENSMUST00000134573,ENSMUST00000140204,ENSMUST00000148938	560	594	777	633	594	697
ENSMUSG00000000359	19700	Rem1	rad and gem related GTP binding protein 1 [Source:MGI Symbol;Acc:MGI:1097696]	ENSMUST00000000369,ENSMUST00000139370,ENSMUST00000150913	1	0	1	1	2	2
ENSMUSG00000000365	30054	Rnf17	ring finger protein 17 [Source:MGI Symbol;Acc:MGI:1353419]	ENSMUST00000095793,ENSMUST00000223627,ENSMUST00000223646,ENSMUST00000225361,ENSMUST00000225621,ENSMUST00000225737	5243	5688	6951	5922	5275	5835
ENSMUSG00000000374	216131	Trappc10	trafficking protein particle complex 10 [Source:MGI Symbol;Acc:MGI:1336209]	ENSMUST00000000384,ENSMUST00000217858,ENSMUST00000217980,ENSMUST00000218124,ENSMUST00000219948	996	1054	1271	1008	1038	1160
ENSMUSG00000000378	216527	Ccm2	cerebral cavernous malformation 2 [Source:MGI Symbol;Acc:MGI:2384924]	ENSMUST00000000388,ENSMUST00000109721,ENSMUST00000109722,ENSMUST00000144293,ENSMUST00000159007,ENSMUST00000160633,ENSMUST00000161501,ENSMUST00000161667	465	474	611	576	577	638
ENSMUSG00000000381	22373	Wap	whey acidic protein [Source:MGI Symbol;Acc:MGI:98943]	ENSMUST00000102910,ENSMUST00000127341,ENSMUST00000141868	0	0	0	0	0	0
ENSMUSG00000000384	21379	Tbrg4	transforming growth factor beta regulated gene 4 [Source:MGI Symbol;Acc:MGI:1100868]	ENSMUST00000000394,ENSMUST00000131313,ENSMUST00000131477,ENSMUST00000131815,ENSMUST00000132446,ENSMUST00000134016,ENSMUST00000136682,ENSMUST00000144463,ENSMUST00000150697,ENSMUST00000151008,ENSMUST00000156969,ENSMUST00000189268	3102	3138	3922	3462	3209.54	3407
ENSMUSG00000000385	50528	Tmprss2	transmembrane protease, serine 2 [Source:MGI Symbol;Acc:MGI:1354381]	ENSMUST00000000395,ENSMUST00000231544,ENSMUST00000231715,ENSMUST00000231908,ENSMUST00000232141,ENSMUST00000232599	0	2	3	0	0	1
ENSMUSG00000000386	.	Mx1	MX dynamin-like GTPase 1 [Source:MGI Symbol;Acc:MGI:97243]	ENSMUST00000023655,ENSMUST00000113768,ENSMUST00000135184,ENSMUST00000142883,ENSMUST00000155233,ENSMUST00000231455,ENSMUST00000231461,ENSMUST00000231995,ENSMUST00000232193,ENSMUST00000232282,ENSMUST00000238205,ENSMUST00000238262	3	11	6	18	6	8
ENSMUSG00000000392	14089	Fap	fibroblast activation protein [Source:MGI Symbol;Acc:MGI:109608]	ENSMUST00000000402,ENSMUST00000102732,ENSMUST00000128139,ENSMUST00000136297,ENSMUST00000152085,ENSMUST00000172676,ENSMUST00000173745,ENSMUST00000174234,ENSMUST00000174448	0	0	0	0	0	0
ENSMUSG00000000394	14526	Gcg	glucagon [Source:MGI Symbol;Acc:MGI:95674]	ENSMUST00000102733,ENSMUST00000136686,ENSMUST00000155624	0	0	0	0	0	0
ENSMUSG00000000399	66108	Ndufa9	NADH:ubiquinone oxidoreductase subunit A9 [Source:MGI Symbol;Acc:MGI:1913358]	ENSMUST00000088194,ENSMUST00000200890,ENSMUST00000205002	5676	5970	6773	6230	5908	6442
ENSMUSG00000000402	54156	Egfl6	EGF-like-domain, multiple 6 [Source:MGI Symbol;Acc:MGI:1858599]	ENSMUST00000000412	51	74	90	75	55	66
ENSMUSG00000000409	16818	Lck	lymphocyte protein tyrosine kinase [Source:MGI Symbol;Acc:MGI:96756]	ENSMUST00000067240,ENSMUST00000102596,ENSMUST00000123640,ENSMUST00000127943,ENSMUST00000132030,ENSMUST00000134336,ENSMUST00000139957,ENSMUST00000167288	297	288	334	372	342	351
ENSMUSG00000000411	58864	Tssk3	testis-specific serine kinase 3 [Source:MGI Symbol;Acc:MGI:1929914]	ENSMUST00000000421	1	0	1	2	0	0
ENSMUSG00000000416	30785	Cttnbp2	cortactin binding protein 2 [Source:MGI Symbol;Acc:MGI:1353467]	ENSMUST00000090601,ENSMUST00000129669,ENSMUST00000139557,ENSMUST00000140416,ENSMUST00000141581,ENSMUST00000142963,ENSMUST00000146775,ENSMUST00000148602,ENSMUST00000152499	35	16	22	36	20	22
ENSMUSG00000000420	14423	Galnt1	polypeptide N-acetylgalactosaminyltransferase 1 [Source:MGI Symbol;Acc:MGI:894693]	ENSMUST00000000430,ENSMUST00000164066,ENSMUST00000164998,ENSMUST00000169474,ENSMUST00000170191,ENSMUST00000170243,ENSMUST00000171583,ENSMUST00000178605	3627	3982	4880	4101	3748	4033
ENSMUSG00000000435	17877	Myf5	myogenic factor 5 [Source:MGI Symbol;Acc:MGI:97252]	ENSMUST00000000445	0	0	0	0	0	0
ENSMUSG00000000439	67027	Mkrn2	makorin, ring finger protein, 2 [Source:MGI Symbol;Acc:MGI:1914277]	ENSMUST00000000449,ENSMUST00000204409,ENSMUST00000205248	1845	1852	2311	2227	1952	2045
ENSMUSG00000000440	19016	Pparg	peroxisome proliferator activated receptor gamma [Source:MGI Symbol;Acc:MGI:97747]	ENSMUST00000000450,ENSMUST00000171644,ENSMUST00000203308,ENSMUST00000203732,ENSMUST00000203896,ENSMUST00000204305,ENSMUST00000205213	0	1	0	0	0	0
ENSMUSG00000000441	110157	Raf1	v-raf-leukemia viral oncogene 1 [Source:MGI Symbol;Acc:MGI:97847]	ENSMUST00000000451,ENSMUST00000112949,ENSMUST00000124553,ENSMUST00000127503,ENSMUST00000130528,ENSMUST00000147979,ENSMUST00000203142,ENSMUST00000203276,ENSMUST00000203759,ENSMUST00000203826,ENSMUST00000204512	6202	6462	8107	7182	6614	6928
ENSMUSG00000000486	54204	Septin1	septin 1 [Source:MGI Symbol;Acc:MGI:1858916]	ENSMUST00000106313,ENSMUST00000106314,ENSMUST00000131208,ENSMUST00000133591,ENSMUST00000133733,ENSMUST00000133913,ENSMUST00000138541,ENSMUST00000142356,ENSMUST00000152267,ENSMUST00000205570	2425	2401	2850	2859	2724	3008
ENSMUSG00000000489	18591	Pdgfb	platelet derived growth factor, B polypeptide [Source:MGI Symbol;Acc:MGI:97528]	ENSMUST00000000500,ENSMUST00000229168,ENSMUST00000229795,ENSMUST00000229912	119	110	148	144	113	143
ENSMUSG00000000530	11482	Acvrl1	activin A receptor, type II-like 1 [Source:MGI Symbol;Acc:MGI:1338946]	ENSMUST00000000542,ENSMUST00000117984,ENSMUST00000119063,ENSMUST00000120028,ENSMUST00000120754,ENSMUST00000121718,ENSMUST00000124151,ENSMUST00000128525,ENSMUST00000128868,ENSMUST00000130432,ENSMUST00000144229	22	21	32	26	34	42
ENSMUSG00000000531	56149	Grasp	GRP1 (general receptor for phosphoinositides 1)-associated scaffold protein [Source:MGI Symbol;Acc:MGI:1860303]	ENSMUST00000000543	390	393	466	566	484	524
ENSMUSG00000000532	11479	Acvr1b	activin A receptor, type 1B [Source:MGI Symbol;Acc:MGI:1338944]	ENSMUST00000000544	2778	3005	3600	3132	2923	2953
ENSMUSG00000000538	216810	Tom1l2	target of myb1-like 2 (chicken) [Source:MGI Symbol;Acc:MGI:2443306]	ENSMUST00000064019,ENSMUST00000093046,ENSMUST00000093048,ENSMUST00000095254,ENSMUST00000102682,ENSMUST00000102683,ENSMUST00000133420,ENSMUST00000142225,ENSMUST00000143124,ENSMUST00000151284,ENSMUST00000153920	817	813	1005	834	689	860
ENSMUSG00000000544	59290	Gpa33	glycoprotein A33 (transmembrane) [Source:MGI Symbol;Acc:MGI:1891703]	ENSMUST00000027847,ENSMUST00000060833,ENSMUST00000166159,ENSMUST00000166860	2189	2336	2763	2637	2470	2676
ENSMUSG00000000552	29813	Zfp385a	zinc finger protein 385A [Source:MGI Symbol;Acc:MGI:1352495]	ENSMUST00000168828,ENSMUST00000229373,ENSMUST00000229551	1571	1748	2095	1865	1765	1797
ENSMUSG00000000555	16402	Itga5	integrin alpha 5 (fibronectin receptor alpha) [Source:MGI Symbol;Acc:MGI:96604]	ENSMUST00000023128,ENSMUST00000215331,ENSMUST00000230460,ENSMUST00000230775	919	916	1166	1167	1104	1193
ENSMUSG00000000560	14395	Gabra2	gamma-aminobutyric acid (GABA) A receptor, subunit alpha 2 [Source:MGI Symbol;Acc:MGI:95614]	ENSMUST00000000572,ENSMUST00000197124,ENSMUST00000197284,ENSMUST00000198625,ENSMUST00000199012,ENSMUST00000199861	0	0	0	0	0	1
ENSMUSG00000000561	70465	Wdr77	WD repeat domain 77 [Source:MGI Symbol;Acc:MGI:1917715]	ENSMUST00000010278,ENSMUST00000127464,ENSMUST00000128005,ENSMUST00000130994,ENSMUST00000151263	5519.57	5921.68	7010.26	5953.13	5569.75	6090.58
ENSMUSG00000000562	1154269296	Adora3	adenosine A3 receptor [Source:MGI Symbol;Acc:MGI:104847]	ENSMUST00000000574,ENSMUST00000164730,ENSMUST00000197613	0	0	0	0	0	0
ENSMUSG00000000563	11950	Atp5pb	ATP synthase peripheral stalk-membrane subunit b [Source:MGI Symbol;Acc:MGI:1100495]	ENSMUST00000118209,ENSMUST00000123959,ENSMUST00000133320,ENSMUST00000143022,ENSMUST00000153666,ENSMUST00000199311	8425.65	8772.51	10641.5	9960.54	9181.53	10181.7
ENSMUSG00000000567	20682	Sox9	SRY (sex determining region Y)-box 9 [Source:MGI Symbol;Acc:MGI:98371]	ENSMUST00000000579	1	3	3	5	1	1
ENSMUSG00000000568	11991	Hnrnpd	heterogeneous nuclear ribonucleoprotein D [Source:MGI Symbol;Acc:MGI:101947]	ENSMUST00000019128,ENSMUST00000072750,ENSMUST00000112939,ENSMUST00000164833,ENSMUST00000168396,ENSMUST00000170654,ENSMUST00000170912,ENSMUST00000171106,ENSMUST00000171640,ENSMUST00000171786,ENSMUST00000172361	14323	15249	18264	15363	15143	16402
ENSMUSG00000000579	100040563	Dynlt1c	dynein light chain Tctex-type 1C [Source:MGI Symbol;Acc:MGI:3807476]	ENSMUST00000092966,ENSMUST00000124894,ENSMUST00000138598,ENSMUST00000149027	855.36	971.47	1173.13	1048.3	1000.75	1029.4
ENSMUSG00000000581	57316	C1d	C1D nuclear receptor co-repressor [Source:MGI Symbol;Acc:MGI:1927354]	ENSMUST00000000594,ENSMUST00000130330,ENSMUST00000131227,ENSMUST00000135568,ENSMUST00000156784	1341	1305	1652	1379	1326	1443
ENSMUSG00000000594	14667	Gm2a	GM2 ganglioside activator protein [Source:MGI Symbol;Acc:MGI:95762]	ENSMUST00000000608	1209	1190	1439	1609	1394	1516
ENSMUSG00000000600	79264	Krit1	KRIT1, ankyrin repeat containing [Source:MGI Symbol;Acc:MGI:1930618]	ENSMUST00000080085,ENSMUST00000171023,ENSMUST00000196098,ENSMUST00000197611,ENSMUST00000197742,ENSMUST00000198079,ENSMUST00000199234,ENSMUST00000199475,ENSMUST00000199845,ENSMUST00000200004,ENSMUST00000200386,ENSMUST00000200577	1447	1477	1840	1581	1397	1550
ENSMUSG00000000605	12727	Clcn4	chloride channel, voltage-sensitive 4 [Source:MGI Symbol;Acc:MGI:104571]	ENSMUST00000000619,ENSMUST00000209916,ENSMUST00000210061,ENSMUST00000210362,ENSMUST00000210444,ENSMUST00000210594,ENSMUST00000210809,ENSMUST00000210989,ENSMUST00000211551,ENSMUST00000211574	173	149	179	172	156	142
ENSMUSG00000000606	669149	Vmn2r88	vomeronasal 2, receptor 88 [Source:MGI Symbol;Acc:MGI:1316662]	ENSMUST00000022438,ENSMUST00000159674,ENSMUST00000163019,ENSMUST00000232797,ENSMUST00000232951,ENSMUST00000233126,ENSMUST00000233280,ENSMUST00000233394,ENSMUST00000233651,ENSMUST00000233766,ENSMUST00000233848,ENSMUST00000233920	0	0	0	0	0	0
ENSMUSG00000000617	108072	Grm6	glutamate receptor, metabotropic 6 [Source:MGI Symbol;Acc:MGI:1351343]	ENSMUST00000000631,ENSMUST00000126890,ENSMUST00000156890,ENSMUST00000171427	0	0	0	0	0	0
ENSMUSG00000000627	20355	Sema4f	sema domain, immunoglobulin domain (Ig), TM domain, and short cytoplasmic domain [Source:MGI Symbol;Acc:MGI:1340055]	ENSMUST00000000641,ENSMUST00000125579,ENSMUST00000203271,ENSMUST00000203911	180	172	197	202	180	222
ENSMUSG00000000628	15277	Hk2	hexokinase 2 [Source:MGI Symbol;Acc:MGI:1315197]	ENSMUST00000000642,ENSMUST00000168725,ENSMUST00000169270,ENSMUST00000170833	12794	13295	16117	14869	13004	14259
ENSMUSG00000000631	360013	Myo18a	myosin XVIIIA [Source:MGI Symbol;Acc:MGI:2667185]	ENSMUST00000000645,ENSMUST00000092884,ENSMUST00000092887,ENSMUST00000100443,ENSMUST00000100794,ENSMUST00000100795,ENSMUST00000102488,ENSMUST00000108375,ENSMUST00000108376,ENSMUST00000130305,ENSMUST00000130627,ENSMUST00000130956,ENSMUST00000134196,ENSMUST00000135045,ENSMUST00000135375,ENSMUST00000142571,ENSMUST00000151373,ENSMUST00000154892,ENSMUST00000164315,ENSMUST00000164334,ENSMUST00000167856,…	3244	3464	4281	3551	3258	3534
ENSMUSG00000000632	20370	Sez6	seizure related gene 6 [Source:MGI Symbol;Acc:MGI:104745]	ENSMUST00000000646,ENSMUST00000093995,ENSMUST00000126866,ENSMUST00000138346,ENSMUST00000138749,ENSMUST00000140630,ENSMUST00000142542,ENSMUST00000151982,ENSMUST00000155087	50	68	53	68	66	56
ENSMUSG00000000673	107766	Haao	3-hydroxyanthranilate 3,4-dioxygenase [Source:MGI Symbol;Acc:MGI:1349444]	ENSMUST00000000687,ENSMUST00000234214,ENSMUST00000234312,ENSMUST00000234750,ENSMUST00000234823,ENSMUST00000234863	4	2	4	7	10	9
ENSMUSG00000000682	23833	Cd52	CD52 antigen [Source:MGI Symbol;Acc:MGI:1346088]	ENSMUST00000000696,ENSMUST00000137445,ENSMUST00000145122	4	6	4	9	5	7
ENSMUSG00000000686	67477	Abhd15	abhydrolase domain containing 15 [Source:MGI Symbol;Acc:MGI:1914727]	ENSMUST00000094004,ENSMUST00000145676,ENSMUST00000147386	10	9	12	19	2	13
ENSMUSG00000000690	15414	Hoxb6	homeobox B6 [Source:MGI Symbol;Acc:MGI:96187]	ENSMUST00000000704,ENSMUST00000173432	0	0	0	0	0	0
ENSMUSG00000000693	16950	Loxl3	lysyl oxidase-like 3 [Source:MGI Symbol;Acc:MGI:1337004]	ENSMUST00000000707,ENSMUST00000101257,ENSMUST00000152679,ENSMUST00000155502,ENSMUST00000204318	56	68	71	74	81	66
ENSMUSG00000000701	27382	Tcl1b5	T cell leukemia/lymphoma 1B, 5 [Source:MGI Symbol;Acc:MGI:1351635]	ENSMUST00000000717	0	0	0	0	0	0
ENSMUSG00000000706	12231	Btn1a1	butyrophilin, subfamily 1, member A1 [Source:MGI Symbol;Acc:MGI:103118]	ENSMUST00000041674,ENSMUST00000110434,ENSMUST00000225831	4	13	10	10	7	10
ENSMUSG00000000708	18519	Kat2b	K(lysine) acetyltransferase 2B [Source:MGI Symbol;Acc:MGI:1343094]	ENSMUST00000000724,ENSMUST00000163648,ENSMUST00000164390,ENSMUST00000166525,ENSMUST00000167092,ENSMUST00000171072,ENSMUST00000172160	2533.99	2833.98	3381.98	2854.99	2579.99	2769.99
ENSMUSG00000000711	19344	Rab5b	RAB5B, member RAS oncogene family [Source:MGI Symbol;Acc:MGI:105938]	ENSMUST00000000727,ENSMUST00000220593	3911.96	4200	5016.01	4301.77	3854.93	4277.98
ENSMUSG00000000724	12957	Cryba1	crystallin, beta A1 [Source:MGI Symbol;Acc:MGI:88518]	ENSMUST00000078623,ENSMUST00000124178	0	2	1	1	1	1
ENSMUSG00000000730	54427	Dnmt3l	DNA (cytosine-5-)-methyltransferase 3-like [Source:MGI Symbol;Acc:MGI:1859287]	ENSMUST00000000746,ENSMUST00000123940,ENSMUST00000131825,ENSMUST00000135316,ENSMUST00000138785,ENSMUST00000139539,ENSMUST00000144446,ENSMUST00000151242	7311	7167	8545	7341	6408	7198
ENSMUSG00000000731	11634	Aire	autoimmune regulator (autoimmune polyendocrinopathy candidiasis ectodermal dystrophy) [Source:MGI Symbol;Acc:MGI:1338803]	ENSMUST00000019257,ENSMUST00000105395,ENSMUST00000105396,ENSMUST00000128241,ENSMUST00000130972,ENSMUST00000131028,ENSMUST00000140636,ENSMUST00000141255,ENSMUST00000143452,ENSMUST00000143548,ENSMUST00000143735,ENSMUST00000145975,ENSMUST00000148469,ENSMUST00000154374,ENSMUST00000155021,ENSMUST00000156417	236	217	231	266	242	233
ENSMUSG00000000732	50723	Icosl	icos ligand [Source:MGI Symbol;Acc:MGI:1354701]	ENSMUST00000105393,ENSMUST00000217675,ENSMUST00000219038,ENSMUST00000219633	344	363	424	405	356	338
ENSMUSG00000000738	234847	Spg7	SPG7, paraplegin matrix AAA peptidase subunit [Source:MGI Symbol;Acc:MGI:2385906]	ENSMUST00000108868,ENSMUST00000125975,ENSMUST00000128234,ENSMUST00000128803,ENSMUST00000130787,ENSMUST00000135991,ENSMUST00000142150,ENSMUST00000142541,ENSMUST00000149248,ENSMUST00000152972,ENSMUST00000153285,ENSMUST00000153492,ENSMUST00000212364	1210	1344	1580	1501	1492	1518
ENSMUSG00000000739	57429	Sult5a1	sulfotransferase family 5A, member 1 [Source:MGI Symbol;Acc:MGI:1931463]	ENSMUST00000000755,ENSMUST00000122819,ENSMUST00000126951,ENSMUST00000137998,ENSMUST00000146007,ENSMUST00000152722	52	48	54	56	70	70
ENSMUSG00000000740	270106	Rpl13	ribosomal protein L13 [Source:MGI Symbol;Acc:MGI:105922]	ENSMUST00000000756,ENSMUST00000129311,ENSMUST00000132275,ENSMUST00000152444,ENSMUST00000212887	47491	49243	58437.1	54734.5	50589.3	55198.9
ENSMUSG00000000743	234852	Chmp1a	charged multivesicular body protein 1A [Source:MGI Symbol;Acc:MGI:1920159]	ENSMUST00000000759,ENSMUST00000167655,ENSMUST00000172336,ENSMUST00000212107	2750	2866	3447	2978	2823	3097
ENSMUSG00000000751	68275	Rpa1	replication protein A1 [Source:MGI Symbol;Acc:MGI:1915525]	ENSMUST00000000767,ENSMUST00000092907,ENSMUST00000135770,ENSMUST00000149365,ENSMUST00000154894	9696	10476	12895	10810	9752	11300
ENSMUSG00000000753	20317	Serpinf1	serine (or cysteine) peptidase inhibitor, clade F, member 1 [Source:MGI Symbol;Acc:MGI:108080]	ENSMUST00000000769,ENSMUST00000125982,ENSMUST00000137103,ENSMUST00000138661,ENSMUST00000139403,ENSMUST00000155009,ENSMUST00000167281,ENSMUST00000168902	21	15	20	31	25	28
ENSMUSG00000000759	259279	Tubgcp3	tubulin, gamma complex associated protein 3 [Source:MGI Symbol;Acc:MGI:2183752]	ENSMUST00000000776,ENSMUST00000164611,ENSMUST00000164774,ENSMUST00000164861,ENSMUST00000164971,ENSMUST00000165321,ENSMUST00000167547,ENSMUST00000168657,ENSMUST00000172056	1051	1077	1337	1091	1007	1045
ENSMUSG00000000766	18390	Oprm1	opioid receptor, mu 1 [Source:MGI Symbol;Acc:MGI:97441]	ENSMUST00000000783,ENSMUST00000052751,ENSMUST00000056385,ENSMUST00000063036,ENSMUST00000078634,ENSMUST00000092729,ENSMUST00000092731,ENSMUST00000092734,ENSMUST00000105597,ENSMUST00000105601,ENSMUST00000105602,ENSMUST00000105603,ENSMUST00000105604,ENSMUST00000105605,ENSMUST00000105607,ENSMUST00000105611,ENSMUST00000105615,ENSMUST00000123861,ENSMUST00000129221,ENSMUST00000129954,ENSMUST00000133486,…	0	0	0	0	0	0
ENSMUSG00000000776	67065	Polr3d	polymerase (RNA) III (DNA directed) polypeptide D [Source:MGI Symbol;Acc:MGI:1914315]	ENSMUST00000000793,ENSMUST00000180358,ENSMUST00000226523,ENSMUST00000226549,ENSMUST00000227748,ENSMUST00000227985	1428	1528	1793	1667	1486	1585
ENSMUSG00000000782	21414	Tcf7	transcription factor 7, T cell specific [Source:MGI Symbol;Acc:MGI:98507]	ENSMUST00000086844,ENSMUST00000109071,ENSMUST00000238914	2576	2681	3175	3112	2711	2956
ENSMUSG00000000787	13205	Ddx3x	DEAD/H (Asp-Glu-Ala-Asp/His) box polypeptide 3, X-linked [Source:MGI Symbol;Acc:MGI:103064]	ENSMUST00000000804,ENSMUST00000123096,ENSMUST00000149639,ENSMUST00000153611,ENSMUST00000153851	16943	18366	21976	19055	16916	18226
ENSMUSG00000000791	16161	Il12rb1	interleukin 12 receptor, beta 1 [Source:MGI Symbol;Acc:MGI:104579]	ENSMUST00000000808,ENSMUST00000211936,ENSMUST00000212146,ENSMUST00000212251,ENSMUST00000212657,ENSMUST00000212826	35	28	37	30	32	39
ENSMUSG00000000792	114479	Slc5a5	solute carrier family 5 (sodium iodide symporter), member 5 [Source:MGI Symbol;Acc:MGI:2149330]	ENSMUST00000000809	20	18	26	28	23	23
ENSMUSG00000000794	140493	Kcnn3	potassium intermediate/small conductance calcium-activated channel, subfamily N, member 3 [Source:MGI Symbol;Acc:MGI:2153183]	ENSMUST00000000811,ENSMUST00000124584	32	30	62	53	52	60
ENSMUSG00000000804	237898	Usp32	ubiquitin specific peptidase 32 [Source:MGI Symbol;Acc:MGI:2144475]	ENSMUST00000000821,ENSMUST00000108075,ENSMUST00000172515,ENSMUST00000172595,ENSMUST00000172950,ENSMUST00000173156,ENSMUST00000173271,ENSMUST00000174602,ENSMUST00000174809	2222	2468	2943	2341	2025	2184
ENSMUSG00000000805	12351	Car4	carbonic anhydrase 4 [Source:MGI Symbol;Acc:MGI:1096574]	ENSMUST00000103194,ENSMUST00000108076,ENSMUST00000127827,ENSMUST00000138331,ENSMUST00000139416,ENSMUST00000150596	0	0	0	0	1	0
ENSMUSG00000000811	232223	Txnrd3	thioredoxin reductase 3 [Source:MGI Symbol;Acc:MGI:2386711]	ENSMUST00000000828,ENSMUST00000101171	325	392	392	397	351	401
ENSMUSG00000000817	14103	Fasl	Fas ligand (TNF superfamily, member 6) [Source:MGI Symbol;Acc:MGI:99255]	ENSMUST00000000834,ENSMUST00000193648	0	0	0	0	0	1
ENSMUSG00000000823	269401	Zfp512b	zinc finger protein 512B [Source:MGI Symbol;Acc:MGI:2685478]	ENSMUST00000108789,ENSMUST00000128553,ENSMUST00000131866,ENSMUST00000132538,ENSMUST00000133598,ENSMUST00000135561,ENSMUST00000140103,ENSMUST00000150552,ENSMUST00000153998,ENSMUST00000155947	1191	1358	1649	1492	1147	1320
ENSMUSG00000000826	13002	Dnajc5	DnaJ heat shock protein family (Hsp40) member C5 [Source:MGI Symbol;Acc:MGI:892995]	ENSMUST00000072334,ENSMUST00000108796,ENSMUST00000108797,ENSMUST00000116365,ENSMUST00000141523,ENSMUST00000152578	2665	2924	3473	2989	2657	2910
ENSMUSG00000000827	66314	Tpd52l2	tumor protein D52-like 2 [Source:MGI Symbol;Acc:MGI:1913564]	ENSMUST00000000844,ENSMUST00000069712,ENSMUST00000108799,ENSMUST00000108800,ENSMUST00000129390,ENSMUST00000130261,ENSMUST00000141825,ENSMUST00000149163,ENSMUST00000155589,ENSMUST00000183956,ENSMUST00000184588,ENSMUST00000184849	2589.11	2713	3289	3004	2831	2995
ENSMUSG00000000838	14265	Fmr1	fragile X mental retardation 1 [Source:MGI Symbol;Acc:MGI:95564]	ENSMUST00000088546,ENSMUST00000114653,ENSMUST00000114654,ENSMUST00000114655,ENSMUST00000114656,ENSMUST00000114657,ENSMUST00000127954,ENSMUST00000127993,ENSMUST00000133327,ENSMUST00000141728,ENSMUST00000142584,ENSMUST00000146177,ENSMUST00000148348	3565.09	3922	4813.62	3805.09	3388.05	3900.19
ENSMUSG00000000861	14025	Bcl11a	B cell CLL/lymphoma 11A (zinc finger protein) [Source:MGI Symbol;Acc:MGI:106190]	ENSMUST00000000881,ENSMUST00000109514,ENSMUST00000109516,ENSMUST00000118955,ENSMUST00000124148,ENSMUST00000127494	3	8	3	3	4	7
ENSMUSG00000000869	16189	Il4	interleukin 4 [Source:MGI Symbol;Acc:MGI:96556]	ENSMUST00000000889,ENSMUST00000127858,ENSMUST00000140684,ENSMUST00000150568	0	0	0	0	0	0
ENSMUSG00000000876	59038	Pxmp4	peroxisomal membrane protein 4 [Source:MGI Symbol;Acc:MGI:1891701]	ENSMUST00000000896,ENSMUST00000109703	393	402	478	456	452	485
ENSMUSG00000000881	53310	Dlg3	discs large MAGUK scaffold protein 3 [Source:MGI Symbol;Acc:MGI:1888986]	ENSMUST00000000901,ENSMUST00000087984,ENSMUST00000113735,ENSMUST00000113736,ENSMUST00000146772,ENSMUST00000147863,ENSMUST00000148076,ENSMUST00000151020	711	808	989	983	784	837
ENSMUSG00000000884	13972	Gnb1l	guanine nucleotide binding protein (G protein), beta polypeptide 1-like [Source:MGI Symbol;Acc:MGI:1338057]	ENSMUST00000000904,ENSMUST00000090086,ENSMUST00000115600,ENSMUST00000115601,ENSMUST00000124924,ENSMUST00000129952,ENSMUST00000139625,ENSMUST00000147739,ENSMUST00000149035,ENSMUST00000151253,ENSMUST00000167778,ENSMUST00000231621,ENSMUST00000232235	426	469.75	555.52	543.57	496.26	565.86
ENSMUSG00000000889	13166	Dbh	dopamine beta hydroxylase [Source:MGI Symbol;Acc:MGI:94864]	ENSMUST00000000910,ENSMUST00000155290	0	0	0	0	0	0
ENSMUSG00000000901	17385	Mmp11	matrix metallopeptidase 11 [Source:MGI Symbol;Acc:MGI:97008]	ENSMUST00000000924,ENSMUST00000120281,ENSMUST00000132869,ENSMUST00000133897,ENSMUST00000152222,ENSMUST00000219728	1107	1149	1399	1381	1221	1378
ENSMUSG00000000902	20587	Smarcb1	SWI/SNF related, matrix associated, actin dependent regulator of chromatin, subfamily b, member 1 [Source:MGI Symbol;Acc:MGI:1328366]	ENSMUST00000000925,ENSMUST00000121304,ENSMUST00000133189,ENSMUST00000140388,ENSMUST00000140408,ENSMUST00000146555	3795	3826	4862	4370	4050	4280
ENSMUSG00000000903	22364	Vpreb3	pre-B lymphocyte gene 3 [Source:MGI Symbol;Acc:MGI:98938]	ENSMUST00000000926,ENSMUST00000121151	16	15	15	10	14	17
ENSMUSG00000000915	29816	Hip1r	huntingtin interacting protein 1 related [Source:MGI Symbol;Acc:MGI:1352504]	ENSMUST00000000939,ENSMUST00000166258,ENSMUST00000166684,ENSMUST00000167325,ENSMUST00000167879,ENSMUST00000171407,ENSMUST00000198664	744	732	863	858	742	791
ENSMUSG00000000916	100609	Nsun5	NOL1/NOP2/Sun domain family, member 5 [Source:MGI Symbol;Acc:MGI:2140844]	ENSMUST00000000940,ENSMUST00000124453,ENSMUST00000126454,ENSMUST00000127746,ENSMUST00000131863,ENSMUST00000141867,ENSMUST00000170342,ENSMUST00000202422,ENSMUST00000202792	696	752	848	761	672	759
ENSMUSG00000000934	72960	Top1mt	DNA topoisomerase 1, mitochondrial [Source:MGI Symbol;Acc:MGI:1920210]	ENSMUST00000000958,ENSMUST00000230469,ENSMUST00000230774	372	424	510	451	357	435
ENSMUSG00000000938	15395	Hoxa10	homeobox A10 [Source:MGI Symbol;Acc:MGI:96171]	ENSMUST00000121043,ENSMUST00000125581,ENSMUST00000126402,ENSMUST00000142611	7	9	10	9	12	5
ENSMUSG00000000942	15401	Hoxa4	homeobox A4 [Source:MGI Symbol;Acc:MGI:96176]	ENSMUST00000101395	3	3	1	2	2	1
ENSMUSG00000000948	.	Gm38393	predicted gene, 38393 [Source:MGI Symbol;Acc:MGI:5613898]	ENSMUST00000179360,ENSMUST00000189432,ENSMUST00000191456,ENSMUST00000191491	71.15	88.32	117.43	76.46	70.88	69.57
ENSMUSG00000000957	17387	Mmp14	matrix metallopeptidase 14 (membrane-inserted) [Source:MGI Symbol;Acc:MGI:101900]	ENSMUST00000089688,ENSMUST00000196155,ENSMUST00000197874,ENSMUST00000197947,ENSMUST00000198679,ENSMUST00000225641,ENSMUST00000226710	262	291	348	364	344	344
ENSMUSG00000000958	20540	Slc7a7	solute carrier family 7 (cationic amino acid transporter, y+ system), member 7 [Source:MGI Symbol;Acc:MGI:1337120]	ENSMUST00000000984,ENSMUST00000195970,ENSMUST00000195999,ENSMUST00000196215,ENSMUST00000196966,ENSMUST00000197440,ENSMUST00000197667,ENSMUST00000200545,ENSMUST00000226753,ENSMUST00000227334,ENSMUST00000227967,ENSMUST00000228488	374	409	441	421	423	488
ENSMUSG00000000959	69089	Oxa1l	oxidase assembly 1-like [Source:MGI Symbol;Acc:MGI:1916339]	ENSMUST00000000985,ENSMUST00000196882,ENSMUST00000198107,ENSMUST00000228567,ENSMUST00000228719	3061	3201	3838	3685	3392	3635
ENSMUSG00000000976	217026	Heatr6	HEAT repeat containing 6 [Source:MGI Symbol;Acc:MGI:1919790]	ENSMUST00000001002,ENSMUST00000125602,ENSMUST00000125831,ENSMUST00000127428,ENSMUST00000136572	997	1020	1398	1143	1070	1115
ENSMUSG00000000982	20302	Ccl3	chemokine (C-C motif) ligand 3 [Source:MGI Symbol;Acc:MGI:98260]	ENSMUST00000001008	3	3	0	4	1	3
ENSMUSG00000000983	14038	Wfdc18	WAP four-disulfide core domain 18 [Source:MGI Symbol;Acc:MGI:107506]	ENSMUST00000001009,ENSMUST00000135654,ENSMUST00000139762	0	0	0	0	0	0
ENSMUSG00000001014	78369	Icam4	intercellular adhesion molecule 4, Landsteiner-Wiener blood group [Source:MGI Symbol;Acc:MGI:1925619]	ENSMUST00000001040,ENSMUST00000215077	25	26	26	30	26	26
ENSMUSG00000001016	67781	Ilf2	interleukin enhancer binding factor 2 [Source:MGI Symbol;Acc:MGI:1915031]	ENSMUST00000001042,ENSMUST00000196769,ENSMUST00000197644,ENSMUST00000198325,ENSMUST00000198641,ENSMUST00000198738	5558	6106	7217	6620	6134	6670
ENSMUSG00000001017	66511	Chtop	chromatin target of PRMT1 [Source:MGI Symbol;Acc:MGI:1913761]	ENSMUST00000001043,ENSMUST00000049937,ENSMUST00000076639,ENSMUST00000107342,ENSMUST00000107343,ENSMUST00000107344,ENSMUST00000107346,ENSMUST00000131868,ENSMUST00000146740	6682	6973	8598	7139	6726	7596
ENSMUSG00000001018	20615	Snapin	SNAP-associated protein [Source:MGI Symbol;Acc:MGI:1333745]	ENSMUST00000107351,ENSMUST00000107352,ENSMUST00000149884,ENSMUST00000184877,ENSMUST00000185005	1013	1086	1294	1112	1065	1225
ENSMUSG00000001020	20198	S100a4	S100 calcium binding protein A4 [Source:MGI Symbol;Acc:MGI:1330282]	ENSMUST00000001046,ENSMUST00000142476	0	0	0	0	0	1
ENSMUSG00000001021	20197	S100a3	S100 calcium binding protein A3 [Source:MGI Symbol;Acc:MGI:1338849]	ENSMUST00000001047,ENSMUST00000196635,ENSMUST00000200290,ENSMUST00000200508	5	2	2	4	3	6
ENSMUSG00000001023	20199	S100a5	S100 calcium binding protein A5 [Source:MGI Symbol;Acc:MGI:1338915]	ENSMUST00000001049,ENSMUST00000107329	0	0	0	0	0	0
ENSMUSG00000001025	20200	S100a6	S100 calcium binding protein A6 (calcyclin) [Source:MGI Symbol;Acc:MGI:1339467]	ENSMUST00000001051,ENSMUST00000197189,ENSMUST00000198128,ENSMUST00000200289	272	235	288	293	249	319
ENSMUSG00000001027	110880	Scn4a	sodium channel, voltage-gated, type IV, alpha [Source:MGI Symbol;Acc:MGI:98250]	ENSMUST00000021056,ENSMUST00000174877	3	3	4	4	6	4
ENSMUSG00000001029	15896	Icam2	intercellular adhesion molecule 2 [Source:MGI Symbol;Acc:MGI:96394]	ENSMUST00000001055,ENSMUST00000106809,ENSMUST00000106813,ENSMUST00000141146,ENSMUST00000173795	16	27	30	22	21	32
ENSMUSG00000001034	23939	Mapk7	mitogen-activated protein kinase 7 [Source:MGI Symbol;Acc:MGI:1346347]	ENSMUST00000079080,ENSMUST00000101085,ENSMUST00000108714,ENSMUST00000123360,ENSMUST00000125840,ENSMUST00000126495,ENSMUST00000128478,ENSMUST00000129272,ENSMUST00000135521,ENSMUST00000139663,ENSMUST00000139932,ENSMUST00000140779,ENSMUST00000152755,ENSMUST00000153441	2107	2206	2602	2415	2157	2351
ENSMUSG00000001036	13855	Epn2	epsin 2 [Source:MGI Symbol;Acc:MGI:1333766]	ENSMUST00000001063,ENSMUST00000108711,ENSMUST00000108712,ENSMUST00000108713,ENSMUST00000137525,ENSMUST00000141335,ENSMUST00000146455,ENSMUST00000147501,ENSMUST00000148956,ENSMUST00000151545,ENSMUST00000153984,ENSMUST00000178202,ENSMUST00000179936	3061	3262	3937	3527	3131	3465
ENSMUSG00000001039	27078	B9d1	B9 protein domain 1 [Source:MGI Symbol;Acc:MGI:1351471]	ENSMUST00000102657,ENSMUST00000127889,ENSMUST00000138057,ENSMUST00000140548,ENSMUST00000146562,ENSMUST00000155176	876	925	1059	955	927	1056
ENSMUSG00000001052	99683	Sec24b	Sec24 related gene family, member B (S. cerevisiae) [Source:MGI Symbol;Acc:MGI:2139764]	ENSMUST00000001079,ENSMUST00000164758,ENSMUST00000165873,ENSMUST00000165889,ENSMUST00000168644,ENSMUST00000168675,ENSMUST00000168908,ENSMUST00000170163,ENSMUST00000172324	1691	1871	2297	2007	1761	1922
ENSMUSG00000001053	212706	N4bp3	NEDD4 binding protein 3 [Source:MGI Symbol;Acc:MGI:2442218]	ENSMUST00000001080,ENSMUST00000142721,ENSMUST00000156835	2273	2347	2765	2418	2337	2389
ENSMUSG00000001054	66089	Rmnd5b	required for meiotic nuclear division 5 homolog B [Source:MGI Symbol;Acc:MGI:1913339]	ENSMUST00000001081,ENSMUST00000132854,ENSMUST00000136020,ENSMUST00000147009	2259	2318	2913	2416	2365	2463
ENSMUSG00000001056	52530	Nhp2	NHP2 ribonucleoprotein [Source:MGI Symbol;Acc:MGI:1098547]	ENSMUST00000001083,ENSMUST00000127405	6708	6798	8278	7703	7280	8129
ENSMUSG00000001062	72325	Vps9d1	VPS9 domain containing 1 [Source:MGI Symbol;Acc:MGI:1914143]	ENSMUST00000117643,ENSMUST00000118279,ENSMUST00000122363,ENSMUST00000124508,ENSMUST00000127978,ENSMUST00000129591,ENSMUST00000130275,ENSMUST00000130965,ENSMUST00000137569,ENSMUST00000146136,ENSMUST00000149490,ENSMUST00000155853,ENSMUST00000155869	250	307	377	326	293	330
ENSMUSG00000001065	57247	Zfp276	zinc finger protein (C2H2 type) 276 [Source:MGI Symbol;Acc:MGI:1888495]	ENSMUST00000001092,ENSMUST00000130333,ENSMUST00000146158,ENSMUST00000147312,ENSMUST00000150356,ENSMUST00000154450,ENSMUST00000156896,ENSMUST00000211828	301	311	365	301	265	315
ENSMUSG00000001076	239659	C1ql4	complement component 1, q subcomponent-like 4 [Source:MGI Symbol;Acc:MGI:3579909]	ENSMUST00000064462	17	29	19	21	22	30
ENSMUSG00000001082	68294	Mfsd10	major facilitator superfamily domain containing 10 [Source:MGI Symbol;Acc:MGI:1915544]	ENSMUST00000001109,ENSMUST00000114329,ENSMUST00000114331,ENSMUST00000124668,ENSMUST00000126257,ENSMUST00000128670,ENSMUST00000130347,ENSMUST00000134156,ENSMUST00000136010,ENSMUST00000137150,ENSMUST00000137506,ENSMUST00000137744,ENSMUST00000138212,ENSMUST00000148270,ENSMUST00000149657,ENSMUST00000151247,ENSMUST00000155577,ENSMUST00000200717,ENSMUST00000201147,ENSMUST00000202065,ENSMUST00000202378	1715	1859	2131	2267	1998	2100
ENSMUSG00000001089	269593	Luzp1	leucine zipper protein 1 [Source:MGI Symbol;Acc:MGI:107629]	ENSMUST00000001116,ENSMUST00000063021,ENSMUST00000105849,ENSMUST00000129230,ENSMUST00000142248,ENSMUST00000168936,ENSMUST00000170102	3425	3861	4715	3878	3249	3774
ENSMUSG00000001095	20500	Slc13a2	solute carrier family 13 (sodium-dependent dicarboxylate transporter), member 2 [Source:MGI Symbol;Acc:MGI:1276558]	ENSMUST00000001122	26	25	36	17	20	22
ENSMUSG00000001098	330171	Kctd10	potassium channel tetramerisation domain containing 10 [Source:MGI Symbol;Acc:MGI:2141207]	ENSMUST00000001125,ENSMUST00000102581,ENSMUST00000123538,ENSMUST00000132646,ENSMUST00000134173,ENSMUST00000134532,ENSMUST00000135170	1079	1114	1309	1192	1177	1232
ENSMUSG00000001100	67811	Poldip2	polymerase (DNA-directed), delta interacting protein 2 [Source:MGI Symbol;Acc:MGI:1915061]	ENSMUST00000001127,ENSMUST00000133601,ENSMUST00000136284,ENSMUST00000147930,ENSMUST00000151499,ENSMUST00000156754	2947	3077	3744	3441	3325	3436
ENSMUSG00000001103	18292	Sebox	SEBOX homeobox [Source:MGI Symbol;Acc:MGI:108012]	ENSMUST00000001130,ENSMUST00000125670	0	0	0	1	0	1
ENSMUSG00000001105	55978	Ift20	intraflagellar transport 20 [Source:MGI Symbol;Acc:MGI:1915585]	ENSMUST00000050366,ENSMUST00000108275,ENSMUST00000128788,ENSMUST00000137120,ENSMUST00000152016	655	684	839	731	697	755
ENSMUSG00000001119	12833	Col6a1	collagen, type VI, alpha 1 [Source:MGI Symbol;Acc:MGI:88459]	ENSMUST00000001147,ENSMUST00000137599	6	3	10	3	4	3
ENSMUSG00000001120	59093	Pcbp3	poly(rC) binding protein 3 [Source:MGI Symbol;Acc:MGI:1890470]	ENSMUST00000001148,ENSMUST00000092393,ENSMUST00000105411,ENSMUST00000165571,ENSMUST00000168240,ENSMUST00000168465,ENSMUST00000168505,ENSMUST00000171437,ENSMUST00000173854	605	661	788	705	626	737
ENSMUSG00000001123	16859	Lgals9	lectin, galactose binding, soluble 9 [Source:MGI Symbol;Acc:MGI:109496]	ENSMUST00000073001,ENSMUST00000108268,ENSMUST00000108269,ENSMUST00000140073	38	57	70	51	38	39
ENSMUSG00000001127	11836	Araf	Araf proto-oncogene, serine/threonine kinase [Source:MGI Symbol;Acc:MGI:88065]	ENSMUST00000001155,ENSMUST00000120356,ENSMUST00000122312,ENSMUST00000122850,ENSMUST00000123219,ENSMUST00000128250,ENSMUST00000136451,ENSMUST00000148032,ENSMUST00000150190,ENSMUST00000152955	1923	2150	2439	2271	2032	2193
ENSMUSG00000001128	18636	Cfp	complement factor properdin [Source:MGI Symbol;Acc:MGI:97545]	ENSMUST00000001156,ENSMUST00000122862	224	239	277	282	236	230
ENSMUSG00000001131	21857	Timp1	tissue inhibitor of metalloproteinase 1 [Source:MGI Symbol;Acc:MGI:98752]	ENSMUST00000009530,ENSMUST00000115342	975	1057	1303	1027	1024	1147
ENSMUSG00000001134	22294	Uxt	ubiquitously expressed prefoldin like chaperone [Source:MGI Symbol;Acc:MGI:1277988]	ENSMUST00000001162,ENSMUST00000123836,ENSMUST00000129899,ENSMUST00000142341,ENSMUST00000147205,ENSMUST00000150719	549.97	631.94	698.99	574.99	561	629.99
ENSMUSG00000001138	94218	Cnnm3	cyclin M3 [Source:MGI Symbol;Acc:MGI:2151055]	ENSMUST00000001166,ENSMUST00000097776,ENSMUST00000135100,ENSMUST00000154225,ENSMUST00000195264	1141	1370	1554	1398	1204	1285
ENSMUSG00000001143	214895	Lman2l	lectin, mannose-binding 2-like [Source:MGI Symbol;Acc:MGI:2443010]	ENSMUST00000001171,ENSMUST00000115011,ENSMUST00000123583,ENSMUST00000125304,ENSMUST00000134594,ENSMUST00000152088,ENSMUST00000192969,ENSMUST00000193502	817	913	1116	887	871	864
ENSMUSG00000001150	54387	Mcm3ap	minichromosome maintenance complex component 3 associated protein [Source:MGI Symbol;Acc:MGI:1930089]	ENSMUST00000170795,ENSMUST00000218361,ENSMUST00000218881,ENSMUST00000218904,ENSMUST00000219811,ENSMUST00000220410	11037	11856	14242	12260	11064	11985
ENSMUSG00000001151	18541	Pcnt	pericentrin (kendrin) [Source:MGI Symbol;Acc:MGI:102722]	ENSMUST00000001179,ENSMUST00000217838,ENSMUST00000218747,ENSMUST00000219011,ENSMUST00000219243,ENSMUST00000219403,ENSMUST00000219701,ENSMUST00000220395	6463	7195	8565.98	6630	6142	6366
ENSMUSG00000001155	14317	Ftcd	formiminotransferase cyclodeaminase [Source:MGI Symbol;Acc:MGI:1339962]	ENSMUST00000001183,ENSMUST00000137347,ENSMUST00000146344	0	1	4	4	1	4
ENSMUSG00000001156	17119	Mxd1	MAX dimerization protein 1 [Source:MGI Symbol;Acc:MGI:96908]	ENSMUST00000001184,ENSMUST00000203946,ENSMUST00000204437,ENSMUST00000205076	227	269	332	307	270	272
ENSMUSG00000001157	23885	Gmcl1	germ cell-less, spermatogenesis associated 1 [Source:MGI Symbol;Acc:MGI:1345156]	ENSMUST00000001185,ENSMUST00000113679,ENSMUST00000135880,ENSMUST00000203741	1943	2096	2500	2152	1949	2046
ENSMUSG00000001158	66618	Snrnp27	small nuclear ribonucleoprotein 27 (U4/U6.U5) [Source:MGI Symbol;Acc:MGI:1913868]	ENSMUST00000001186,ENSMUST00000113683,ENSMUST00000131674,ENSMUST00000133404	1584	1577	2054	1798	1807	1814
ENSMUSG00000001166	114643	Oas1c	2'-5' oligoadenylate synthetase 1C [Source:MGI Symbol;Acc:MGI:2149633]	ENSMUST00000117193,ENSMUST00000125547,ENSMUST00000130045	173	227	242	220	176	181
ENSMUSG00000001168	246729	Oas1h	2'-5' oligoadenylate synthetase 1H [Source:MGI Symbol;Acc:MGI:2180853]	ENSMUST00000072476,ENSMUST00000171820	0	0	0	1	1	0
ENSMUSG00000001173	320634	Ocrl	OCRL, inositol polyphosphate-5-phosphatase [Source:MGI Symbol;Acc:MGI:109589]	ENSMUST00000001202,ENSMUST00000115013,ENSMUST00000115020,ENSMUST00000142719,ENSMUST00000144664,ENSMUST00000146486,ENSMUST00000154732	1490	1517	1996	1625	1503	1623
ENSMUSG00000001175	12313	Calm1	calmodulin 1 [Source:MGI Symbol;Acc:MGI:88251]	ENSMUST00000001204,ENSMUST00000110082,ENSMUST00000127300,ENSMUST00000153524	6915	7099	9170	8193	7659	8388
ENSMUSG00000001211	28169	Agpat3	1-acylglycerol-3-phosphate O-acyltransferase 3 [Source:MGI Symbol;Acc:MGI:1336186]	ENSMUST00000001240,ENSMUST00000105387,ENSMUST00000105388,ENSMUST00000105389,ENSMUST00000105390,ENSMUST00000138035,ENSMUST00000139282,ENSMUST00000146296,ENSMUST00000146899,ENSMUST00000150828,ENSMUST00000166360,ENSMUST00000219907,ENSMUST00000219932	1810	1971	2475	2199	1960	2183
ENSMUSG00000001225	13487	Slc26a3	solute carrier family 26, member 3 [Source:MGI Symbol;Acc:MGI:107181]	ENSMUST00000001254,ENSMUST00000109275,ENSMUST00000110854,ENSMUST00000165816,ENSMUST00000167432,ENSMUST00000168209,ENSMUST00000171616	0	0	0	0	0	0
ENSMUSG00000001227	20359	Sema6b	sema domain, transmembrane domain (TM), and cytoplasmic domain, (semaphorin) 6B [Source:MGI Symbol;Acc:MGI:1202889]	ENSMUST00000001256,ENSMUST00000167545	189	190	259	278	260	285
ENSMUSG00000001228	18140	Uhrf1	ubiquitin-like, containing PHD and RING finger domains, 1 [Source:MGI Symbol;Acc:MGI:1338889]	ENSMUST00000001258,ENSMUST00000113035,ENSMUST00000113038,ENSMUST00000113039,ENSMUST00000137876,ENSMUST00000139654,ENSMUST00000142387	27240.8	29910.8	36698.8	31808.9	29274.9	31414.8
ENSMUSG00000001229	224897	Dpp9	dipeptidylpeptidase 9 [Source:MGI Symbol;Acc:MGI:2443967]	ENSMUST00000038794,ENSMUST00000223616,ENSMUST00000233586	1273	1463	1669	1556	1392	1519
ENSMUSG00000001240	54409	Ramp2	receptor (calcitonin) activity modifying protein 2 [Source:MGI Symbol;Acc:MGI:1859650]	ENSMUST00000107282,ENSMUST00000122006,ENSMUST00000128260,ENSMUST00000129680,ENSMUST00000138229,ENSMUST00000149006,ENSMUST00000149585,ENSMUST00000151830	3	8	15	8	8	14
ENSMUSG00000001247	54135	Lsr	lipolysis stimulated lipoprotein receptor [Source:MGI Symbol;Acc:MGI:1927471]	ENSMUST00000001279,ENSMUST00000098553,ENSMUST00000108116,ENSMUST00000147431,ENSMUST00000205961	871	904	1059	1178	985	1173
ENSMUSG00000001248	52857	Gramd1a	GRAM domain containing 1A [Source:MGI Symbol;Acc:MGI:105490]	ENSMUST00000001280,ENSMUST00000085636,ENSMUST00000185514,ENSMUST00000185589,ENSMUST00000185985,ENSMUST00000186634,ENSMUST00000186723,ENSMUST00000187679,ENSMUST00000188032,ENSMUST00000202814,ENSMUST00000205298,ENSMUST00000206233,ENSMUST00000206432,ENSMUST00000220635	1353	1463	1773	1765	1667	1681
ENSMUSG00000001249	15451	Hpn	hepsin [Source:MGI Symbol;Acc:MGI:1196620]	ENSMUST00000039435,ENSMUST00000108102,ENSMUST00000164340,ENSMUST00000164929,ENSMUST00000165124,ENSMUST00000165480,ENSMUST00000167719,ENSMUST00000168623,ENSMUST00000168884,ENSMUST00000171225,ENSMUST00000171259	61	54	72	78	74	68
ENSMUSG00000001260	14405	Gabrg1	gamma-aminobutyric acid (GABA) A receptor, subunit gamma 1 [Source:MGI Symbol;Acc:MGI:103156]	ENSMUST00000031119,ENSMUST00000197068,ENSMUST00000199705,ENSMUST00000200126	0	0	0	0	0	0
ENSMUSG00000001270	12709	Ckb	creatine kinase, brain [Source:MGI Symbol;Acc:MGI:88407]	ENSMUST00000001304,ENSMUST00000220888,ENSMUST00000222513,ENSMUST00000222705,ENSMUST00000223099	28289.4	28749.8	34932.6	33668.8	29906.6	32070.3
ENSMUSG00000001280	20683	Sp1	trans-acting transcription factor 1 [Source:MGI Symbol;Acc:MGI:98372]	ENSMUST00000001326,ENSMUST00000163709,ENSMUST00000165837,ENSMUST00000168802,ENSMUST00000169619,ENSMUST00000170884	7452	8460	10308	8573	7774	8416
ENSMUSG00000001281	16421	Itgb7	integrin beta 7 [Source:MGI Symbol;Acc:MGI:96616]	ENSMUST00000001327,ENSMUST00000127014,ENSMUST00000229440,ENSMUST00000230550,ENSMUST00000230652	178	207	259	282	266	280
ENSMUSG00000001285	60315	Myg1	melanocyte proliferating gene 1 [Source:MGI Symbol;Acc:MGI:1929864]	ENSMUST00000001331,ENSMUST00000113682,ENSMUST00000164019,ENSMUST00000164961,ENSMUST00000168547,ENSMUST00000170078,ENSMUST00000170281,ENSMUST00000170713,ENSMUST00000171244,ENSMUST00000171733	1287.42	1217.21	1544.43	1333.85	1234.39	1403.46
ENSMUSG00000001288	19411	Rarg	retinoic acid receptor, gamma [Source:MGI Symbol;Acc:MGI:97858]	ENSMUST00000043172,ENSMUST00000063339,ENSMUST00000124224,ENSMUST00000130204,ENSMUST00000135466,ENSMUST00000155563,ENSMUST00000230330	1438	1643	1805	1822	1577	1793
ENSMUSG00000001289	56612	Pfdn5	prefoldin 5 [Source:MGI Symbol;Acc:MGI:1928753]	ENSMUST00000001335,ENSMUST00000062492,ENSMUST00000165671,ENSMUST00000165717,ENSMUST00000166658,ENSMUST00000168805,ENSMUST00000169637,ENSMUST00000170627	2349.58	2414.79	2939.57	2703.15	2594.61	2790.54
ENSMUSG00000001300	13642	Efnb2	ephrin B2 [Source:MGI Symbol;Acc:MGI:105097]	ENSMUST00000001319,ENSMUST00000152698,ENSMUST00000209169	134	183	199	189	146	196
ENSMUSG00000001305	67223	Rrp15	ribosomal RNA processing 15 homolog (S. cerevisiae) [Source:MGI Symbol;Acc:MGI:1914473]	ENSMUST00000001339,ENSMUST00000162336	2438	2579	2983	2743	2661	2922
ENSMUSG00000001313	11858	Rnd2	Rho family GTPase 2 [Source:MGI Symbol;Acc:MGI:1338755]	ENSMUST00000001347,ENSMUST00000134980,ENSMUST00000153185	524	515	636	715	572	658
ENSMUSG00000001323	27364	Srr	serine racemase [Source:MGI Symbol;Acc:MGI:1351636]	ENSMUST00000065211,ENSMUST00000108447,ENSMUST00000108448,ENSMUST00000121738,ENSMUST00000123855,ENSMUST00000127499,ENSMUST00000128556,ENSMUST00000135587,ENSMUST00000138612,ENSMUST00000147817	122	137	136	137	90	113
ENSMUSG00000001333	68828	Sync	syncoilin [Source:MGI Symbol;Acc:MGI:1916078]	ENSMUST00000102599,ENSMUST00000146448	85	110	133	112	101	126
ENSMUSG00000001334	384061	Fndc5	fibronectin type III domain containing 5 [Source:MGI Symbol;Acc:MGI:1917614]	ENSMUST00000102600	17	17	12	8	20	20
ENSMUSG00000001348	11433	Acp5	acid phosphatase 5, tartrate resistant [Source:MGI Symbol;Acc:MGI:87883]	ENSMUST00000069330,ENSMUST00000115315,ENSMUST00000165735,ENSMUST00000213815,ENSMUST00000216684,ENSMUST00000217643	177	180	219	204	220	194
ENSMUSG00000001349	12797	Cnn1	calponin 1 [Source:MGI Symbol;Acc:MGI:104979]	ENSMUST00000001384,ENSMUST00000213607,ENSMUST00000214601,ENSMUST00000216141,ENSMUST00000216872	4	1	3	5	3	5
ENSMUSG00000001366	71538	Fbxo9	f-box protein 9 [Source:MGI Symbol;Acc:MGI:1918788]	ENSMUST00000001402,ENSMUST00000085311,ENSMUST00000159099,ENSMUST00000159453,ENSMUST00000162310,ENSMUST00000162451,ENSMUST00000162625	371	389	492	409	405	373
ENSMUSG00000001376	73288	Vps50	VPS50 EARP/GARPII complex subunit [Source:MGI Symbol;Acc:MGI:1920538]	ENSMUST00000001412,ENSMUST00000164052,ENSMUST00000170873,ENSMUST00000183532,ENSMUST00000183935,ENSMUST00000184411,ENSMUST00000184461,ENSMUST00000184780,ENSMUST00000184959	2027	2227	2696	2272	1896	2151
ENSMUSG00000001380	15115	Hars	histidyl-tRNA synthetase [Source:MGI Symbol;Acc:MGI:108087]	ENSMUST00000001416,ENSMUST00000235494,ENSMUST00000235863,ENSMUST00000236395	2888	3064	3664	3353	3010	3422
ENSMUSG00000001383	66492	Zmat2	zinc finger, matrin type 2 [Source:MGI Symbol;Acc:MGI:1913742]	ENSMUST00000001419,ENSMUST00000235399	3938	4165	4740	4075	4192	4483
ENSMUSG00000001403	68612	Ube2c	ubiquitin-conjugating enzyme E2C [Source:MGI Symbol;Acc:MGI:1915862]	ENSMUST00000001439,ENSMUST00000088248	9606	10298	12584	11783	10787	11581
ENSMUSG00000001415	229512	Smg5	Smg-5 homolog, nonsense mediated mRNA decay factor (C. elegans) [Source:MGI Symbol;Acc:MGI:2447364]	ENSMUST00000001451,ENSMUST00000192009,ENSMUST00000192057,ENSMUST00000192377,ENSMUST00000193007,ENSMUST00000193097,ENSMUST00000193224,ENSMUST00000194359,ENSMUST00000194942	4885	5149	6094	5394	4822	5301
ENSMUSG00000001416	12462	Cct3	chaperonin containing Tcp1, subunit 3 (gamma) [Source:MGI Symbol;Acc:MGI:104708]	ENSMUST00000001452,ENSMUST00000163735,ENSMUST00000164122,ENSMUST00000164166,ENSMUST00000164783,ENSMUST00000167000,ENSMUST00000167718,ENSMUST00000168062,ENSMUST00000168971,ENSMUST00000193666	14868	15656	19387	17288	16270	17586
ENSMUSG00000001418	56700	Glmp	glycosylated lysosomal membrane protein [Source:MGI Symbol;Acc:MGI:1913318]	ENSMUST00000001454,ENSMUST00000131666,ENSMUST00000140039,ENSMUST00000152801,ENSMUST00000153716,ENSMUST00000154381,ENSMUST00000176425,ENSMUST00000176519,ENSMUST00000177005,ENSMUST00000193646	3529	3809	4417	3992	3488	3897
ENSMUSG00000001419	17261	Mef2d	myocyte enhancer factor 2D [Source:MGI Symbol;Acc:MGI:99533]	ENSMUST00000001455,ENSMUST00000107558,ENSMUST00000107559,ENSMUST00000119251,ENSMUST00000139153,ENSMUST00000140927,ENSMUST00000152861	1815	2213	2617	2333	2121	2486
ENSMUSG00000001420	71913	Tmem79	transmembrane protein 79 [Source:MGI Symbol;Acc:MGI:1919163]	ENSMUST00000001456,ENSMUST00000107552,ENSMUST00000107553,ENSMUST00000193872	113	167	188	155	133	168
ENSMUSG00000001424	56463	Snd1	staphylococcal nuclease and tudor domain containing 1 [Source:MGI Symbol;Acc:MGI:1929266]	ENSMUST00000001460,ENSMUST00000163772,ENSMUST00000164915,ENSMUST00000165151,ENSMUST00000166136,ENSMUST00000167201,ENSMUST00000168362,ENSMUST00000169321,ENSMUST00000169579,ENSMUST00000171195,ENSMUST00000171532,ENSMUST00000183161	8272	8592	10272	10575	8994	9654
ENSMUSG00000001435	12822	Col18a1	collagen, type XVIII, alpha 1 [Source:MGI Symbol;Acc:MGI:88451]	ENSMUST00000072755,ENSMUST00000081654,ENSMUST00000105409,ENSMUST00000156009,ENSMUST00000218407	6740	7064	8506	8567	7632	8417
ENSMUSG00000001436	20509	Slc19a1	solute carrier family 19 (folate transporter), member 1 [Source:MGI Symbol;Acc:MGI:103182]	ENSMUST00000105410,ENSMUST00000127249,ENSMUST00000130703,ENSMUST00000131031,ENSMUST00000132984,ENSMUST00000133059,ENSMUST00000136150,ENSMUST00000136925,ENSMUST00000144234	540	576	692	705	645	585
ENSMUSG00000001440	16211	Kpnb1	karyopherin (importin) beta 1 [Source:MGI Symbol;Acc:MGI:107532]	ENSMUST00000001479,ENSMUST00000132633,ENSMUST00000153727	27808	29546	36398	31254	28386	30613
ENSMUSG00000001441	19155	Npepps	aminopeptidase puromycin sensitive [Source:MGI Symbol;Acc:MGI:1101358]	ENSMUST00000001480,ENSMUST00000107608,ENSMUST00000109294,ENSMUST00000133907,ENSMUST00000146833,ENSMUST00000147287,ENSMUST00000152546,ENSMUST00000152820,ENSMUST00000154372,ENSMUST00000154917,ENSMUST00000163164,ENSMUST00000163950,ENSMUST00000165216,ENSMUST00000165489,ENSMUST00000167806,ENSMUST00000168743,ENSMUST00000170506,ENSMUST00000171320,ENSMUST00000172108	8973	9592	11840	10752	9670	10002
ENSMUSG00000001444	57765	Tbx21	T-box 21 [Source:MGI Symbol;Acc:MGI:1888984]	ENSMUST00000001484	244	251	324	249	254	263
ENSMUSG00000001445	107732	Mrpl10	mitochondrial ribosomal protein L10 [Source:MGI Symbol;Acc:MGI:1333801]	ENSMUST00000001485,ENSMUST00000054252	2328	2482	3027	2744	2632	2709
ENSMUSG00000001467	13121	Cyp51	cytochrome P450, family 51 [Source:MGI Symbol;Acc:MGI:106040]	ENSMUST00000001507,ENSMUST00000129448,ENSMUST00000151539,ENSMUST00000199909	2155	2186	2795	2591	2297	2622
ENSMUSG00000001472	66855	Tcf25	transcription factor 25 (basic helix-loop-helix) [Source:MGI Symbol;Acc:MGI:1914105]	ENSMUST00000057934,ENSMUST00000108840,ENSMUST00000211932,ENSMUST00000211964,ENSMUST00000212470,ENSMUST00000212498,ENSMUST00000212569,ENSMUST00000212571,ENSMUST00000212741,ENSMUST00000212880,ENSMUST00000212996	3924	4075	5128	4487	4183	4471
ENSMUSG00000001473	67951	Tubb6	tubulin, beta 6 class V [Source:MGI Symbol;Acc:MGI:1915201]	ENSMUST00000001513,ENSMUST00000236667	2018.05	2117	2553	2532	2318	2563
ENSMUSG00000001482	23854	Def8	differentially expressed in FDCP 8 [Source:MGI Symbol;Acc:MGI:1346331]	ENSMUST00000001522,ENSMUST00000065534,ENSMUST00000093049,ENSMUST00000108830,ENSMUST00000108832,ENSMUST00000124741,ENSMUST00000128424,ENSMUST00000132063,ENSMUST00000212391,ENSMUST00000212827,ENSMUST00000212883	2308	2479	2955	2694	2512	2606
ENSMUSG00000001493	17285	Meox1	mesenchyme homeobox 1 [Source:MGI Symbol;Acc:MGI:103220]	ENSMUST00000057054	0	0	0	0	0	2
ENSMUSG00000001494	74499	Sost	sclerostin [Source:MGI Symbol;Acc:MGI:1921749]	ENSMUST00000001534	1	0	1	0	0	0
ENSMUSG00000001496	21869	Nkx2-1	NK2 homeobox 1 [Source:MGI Symbol;Acc:MGI:108067]	ENSMUST00000001536,ENSMUST00000178477	0	0	0	1	0	0
ENSMUSG00000001497	18511	Pax9	paired box 9 [Source:MGI Symbol;Acc:MGI:97493]	ENSMUST00000001538,ENSMUST00000152848,ENSMUST00000153250	7	1	6	4	4	7
ENSMUSG00000001504	16372	Irx2	Iroquois homeobox 2 [Source:MGI Symbol;Acc:MGI:1197526]	ENSMUST00000074372,ENSMUST00000163393,ENSMUST00000167067,ENSMUST00000169028,ENSMUST00000172353	86	88	120	95	105	114
ENSMUSG00000001506	12842	Col1a1	collagen, type I, alpha 1 [Source:MGI Symbol;Acc:MGI:88467]	ENSMUST00000001547,ENSMUST00000139974,ENSMUST00000148046,ENSMUST00000148593	113	117	134	155	119	129
ENSMUSG00000001507	16400	Itga3	integrin alpha 3 [Source:MGI Symbol;Acc:MGI:96602]	ENSMUST00000001548,ENSMUST00000107739,ENSMUST00000120375,ENSMUST00000140342,ENSMUST00000141693,ENSMUST00000145671	1406	1442	1781	1831	1653	1731
ENSMUSG00000001508	20391	Sgca	sarcoglycan, alpha (dystrophin-associated glycoprotein) [Source:MGI Symbol;Acc:MGI:894698]	ENSMUST00000100551,ENSMUST00000103162,ENSMUST00000139855,ENSMUST00000152042,ENSMUST00000166320	2	0	4	2	4	6
ENSMUSG00000001510	13393	Dlx3	distal-less homeobox 3 [Source:MGI Symbol;Acc:MGI:94903]	ENSMUST00000092768	5	5	3	9	9	4
ENSMUSG00000001517	14235	Foxm1	forkhead box M1 [Source:MGI Symbol;Acc:MGI:1347487]	ENSMUST00000073316,ENSMUST00000112148,ENSMUST00000123988,ENSMUST00000125456,ENSMUST00000136395,ENSMUST00000153423,ENSMUST00000203040,ENSMUST00000203258	3126	3291	4176	3731	3221	3517
ENSMUSG00000001518	101142	Itfg2	integrin alpha FG-GAP repeat containing 2 [Source:MGI Symbol;Acc:MGI:1915450]	ENSMUST00000001559,ENSMUST00000133994,ENSMUST00000142615,ENSMUST00000203026,ENSMUST00000203195,ENSMUST00000203374,ENSMUST00000203853,ENSMUST00000203984,ENSMUST00000204362,ENSMUST00000204467	1092	1127	1420	1263	1099	1247
ENSMUSG00000001520	60345	Nrip2	nuclear receptor interacting protein 2 [Source:MGI Symbol;Acc:MGI:1891884]	ENSMUST00000001561,ENSMUST00000120405,ENSMUST00000123867,ENSMUST00000136631,ENSMUST00000147155,ENSMUST00000204836	0	2	1	5	0	3
ENSMUSG00000001521	22158	Tulp3	tubby-like protein 3 [Source:MGI Symbol;Acc:MGI:1329045]	ENSMUST00000001562,ENSMUST00000128708,ENSMUST00000133134,ENSMUST00000138313,ENSMUST00000157005,ENSMUST00000203625	2776	2959	3799	3229	3020	3274
ENSMUSG00000001524	14885	Gtf2h4	general transcription factor II H, polypeptide 4 [Source:MGI Symbol;Acc:MGI:1338799]	ENSMUST00000001565,ENSMUST00000159671,ENSMUST00000159852,ENSMUST00000160039,ENSMUST00000160535,ENSMUST00000160711,ENSMUST00000160734,ENSMUST00000160752,ENSMUST00000162266,ENSMUST00000162604,ENSMUST00000162894,ENSMUST00000162927	1268	1351	1540	1493	1357	1413
ENSMUSG00000001525	22154	Tubb5	tubulin, beta 5 class I [Source:MGI Symbol;Acc:MGI:107812]	ENSMUST00000001566,ENSMUST00000134978,ENSMUST00000156050,ENSMUST00000173253	51591.9	53905.7	67385	59696	56059	59854
ENSMUSG00000001542	192657	Ell2	elongation factor RNA polymerase II 2 [Source:MGI Symbol;Acc:MGI:2183438]	ENSMUST00000001583,ENSMUST00000220572,ENSMUST00000221432,ENSMUST00000221979,ENSMUST00000222194,ENSMUST00000222564,ENSMUST00000222853,ENSMUST00000222892,ENSMUST00000223535	1956	2084	2557	2156	2011	2088
ENSMUSG00000001552	16480	Jup	junction plakoglobin [Source:MGI Symbol;Acc:MGI:96650]	ENSMUST00000001592,ENSMUST00000107403,ENSMUST00000123903,ENSMUST00000124659,ENSMUST00000128268,ENSMUST00000149798,ENSMUST00000151476,ENSMUST00000152774,ENSMUST00000155746	6760	7320	9225	7812	7105	7522
ENSMUSG00000001555	14230	Fkbp10	FK506 binding protein 10 [Source:MGI Symbol;Acc:MGI:104769]	ENSMUST00000001595,ENSMUST00000107400,ENSMUST00000125616,ENSMUST00000134815,ENSMUST00000139084	164	186	225	243	223	264
ENSMUSG00000001558	66720	Klhl10	kelch-like 10 [Source:MGI Symbol;Acc:MGI:2181067]	ENSMUST00000001599,ENSMUST00000107395	106	110	83	92	87	81
ENSMUSG00000001566	15285	Mnx1	motor neuron and pancreas homeobox 1 [Source:MGI Symbol;Acc:MGI:109160]	ENSMUST00000001608,ENSMUST00000165512	8	12	9	10	10	15
ENSMUSG00000001569	433864	Nom1	nucleolar protein with MIF4G domain 1 [Source:MGI Symbol;Acc:MGI:1861749]	ENSMUST00000001611,ENSMUST00000146347	1406	1426	1830	1670	1366	1527
ENSMUSG00000001576	67458	Ergic1	endoplasmic reticulum-golgi intermediate compartment (ERGIC) 1 [Source:MGI Symbol;Acc:MGI:1914708]	ENSMUST00000001619,ENSMUST00000163213,ENSMUST00000165021,ENSMUST00000165802,ENSMUST00000167070,ENSMUST00000167662,ENSMUST00000170640,ENSMUST00000235197,ENSMUST00000235653,ENSMUST00000235915,ENSMUST00000236163,ENSMUST00000236481,ENSMUST00000236642,ENSMUST00000237902	3352	3601	4270	3948	3753	4088
ENSMUSG00000001583	83813	Tnk1	tyrosine kinase, non-receptor, 1 [Source:MGI Symbol;Acc:MGI:1930958]	ENSMUST00000001626,ENSMUST00000108626,ENSMUST00000108628,ENSMUST00000125571,ENSMUST00000156507	416	439	550	547	499	531
ENSMUSG00000001588	216859	Acap1	ArfGAP with coiled-coil, ankyrin repeat and PH domains 1 [Source:MGI Symbol;Acc:MGI:2388270]	ENSMUST00000001631,ENSMUST00000108622,ENSMUST00000127238,ENSMUST00000148037	276	285	372	336	265	303
ENSMUSG00000001604	21401	Tcea3	transcription elongation factor A (SII), 3 [Source:MGI Symbol;Acc:MGI:1196908]	ENSMUST00000102533,ENSMUST00000136812,ENSMUST00000143942	1355	1496	1687	1565	1557	1620
ENSMUSG00000001622	12994	Csn3	casein kappa [Source:MGI Symbol;Acc:MGI:107461]	ENSMUST00000001667,ENSMUST00000113267,ENSMUST00000113271,ENSMUST00000140690,ENSMUST00000144929,ENSMUST00000148793	0	0	0	0	0	0
ENSMUSG00000001627	15982	Ifrd1	interferon-related developmental regulator 1 [Source:MGI Symbol;Acc:MGI:1316717]	ENSMUST00000001672,ENSMUST00000164047,ENSMUST00000164354,ENSMUST00000165027,ENSMUST00000169319,ENSMUST00000169926,ENSMUST00000170119,ENSMUST00000170752,ENSMUST00000171530,ENSMUST00000171553	3066	3296	3763	3557	3343	3622
ENSMUSG00000001630	232533	Stk38l	serine/threonine kinase 38 like [Source:MGI Symbol;Acc:MGI:1922250]	ENSMUST00000001675,ENSMUST00000111644,ENSMUST00000203318	739.63	740.17	934.85	773.41	637.27	721.97
ENSMUSG00000001632	78783	Brpf1	bromodomain and PHD finger containing, 1 [Source:MGI Symbol;Acc:MGI:1926033]	ENSMUST00000113117,ENSMUST00000113119,ENSMUST00000113121,ENSMUST00000113122,ENSMUST00000124530,ENSMUST00000131594,ENSMUST00000138737,ENSMUST00000203577,ENSMUST00000204198,ENSMUST00000204626	2730	2944	3659	3300	2904	3048
ENSMUSG00000001642	11677	Akr1b3	aldo-keto reductase family 1, member B3 (aldose reductase) [Source:MGI Symbol;Acc:MGI:1353494]	ENSMUST00000102980,ENSMUST00000126991,ENSMUST00000136559,ENSMUST00000142761,ENSMUST00000154655,ENSMUST00000201392	7077.45	7289.21	8778.81	8573.63	7759.62	8293.69
ENSMUSG00000001655	15422	Hoxc13	homeobox C13 [Source:MGI Symbol;Acc:MGI:99560]	ENSMUST00000001700	533	623	793	657	610	646
ENSMUSG00000001656	109663	Hoxc11	homeobox C11 [Source:MGI Symbol;Acc:MGI:96193]	ENSMUST00000001701	0	6	3	12	8	14
ENSMUSG00000001657	15426	Hoxc8	homeobox C8 [Source:MGI Symbol;Acc:MGI:96198]	ENSMUST00000001703,ENSMUST00000189484	3	0	1	1	0	1
ENSMUSG00000001661	15425	Hoxc6	homeobox C6 [Source:MGI Symbol;Acc:MGI:96197]	ENSMUST00000001711,ENSMUST00000173210,ENSMUST00000173421	12	12	11	22	15	16
ENSMUSG00000001663	14871	Gstt1	glutathione S-transferase, theta 1 [Source:MGI Symbol;Acc:MGI:107379]	ENSMUST00000001713,ENSMUST00000120177,ENSMUST00000139724	8	7	13	9	8	12
ENSMUSG00000001665	103140	Gstt3	glutathione S-transferase, theta 3 [Source:MGI Symbol;Acc:MGI:2143526]	ENSMUST00000001715,ENSMUST00000133869,ENSMUST00000173537,ENSMUST00000174187,ENSMUST00000174649,ENSMUST00000218091	303	271	315.3	319	272	289
ENSMUSG00000001666	13202	Ddt	D-dopachrome tautomerase [Source:MGI Symbol;Acc:MGI:1298381]	ENSMUST00000001716,ENSMUST00000172820	1824	1867	2172.95	2041	1886	2107
ENSMUSG00000001670	234724	Tat	tyrosine aminotransferase [Source:MGI Symbol;Acc:MGI:98487]	ENSMUST00000001720,ENSMUST00000143741	1	0	1	2	1	0
ENSMUSG00000001672	73608	Marveld3	MARVEL (membrane-associating) domain containing 3 [Source:MGI Symbol;Acc:MGI:1920858]	ENSMUST00000001722,ENSMUST00000051430,ENSMUST00000155052	20	27	15	22	25	20
ENSMUSG00000001674	66942	Ddx18	DEAD (Asp-Glu-Ala-Asp) box polypeptide 18 [Source:MGI Symbol;Acc:MGI:1914192]	ENSMUST00000001724,ENSMUST00000131471,ENSMUST00000134417,ENSMUST00000148809	5177.47	5504.93	6932.72	6104.37	5545.08	5843.14
ENSMUSG00000001687	24109	Ubl3	ubiquitin-like 3 [Source:MGI Symbol;Acc:MGI:1344373]	ENSMUST00000079324,ENSMUST00000164904,ENSMUST00000201139,ENSMUST00000201595,ENSMUST00000201597,ENSMUST00000201688,ENSMUST00000202938	3248	3343	4190	3290	3128	3175
ENSMUSG00000001700	107022	Gramd3	GRAM domain containing 3 [Source:MGI Symbol;Acc:MGI:1914815]	ENSMUST00000070166,ENSMUST00000235794,ENSMUST00000237355,ENSMUST00000237422,ENSMUST00000237716	130	146	153	81	101	113
ENSMUSG00000001707	66143	Eef1e1	eukaryotic translation elongation factor 1 epsilon 1 [Source:MGI Symbol;Acc:MGI:1913393]	ENSMUST00000001757,ENSMUST00000223823,ENSMUST00000224487	3205	3317	3974	3519	3297	3531
ENSMUSG00000001729	11651	Akt1	thymoma viral proto-oncogene 1 [Source:MGI Symbol;Acc:MGI:87986]	ENSMUST00000001780,ENSMUST00000123563,ENSMUST00000127588,ENSMUST00000127902,ENSMUST00000128300,ENSMUST00000130342,ENSMUST00000139388,ENSMUST00000144550,ENSMUST00000159815	1030	1150	1291	1304	1179	1335
ENSMUSG00000001739	60363	Cldn15	claudin 15 [Source:MGI Symbol;Acc:MGI:1913103]	ENSMUST00000001790,ENSMUST00000111093,ENSMUST00000128391	8	2	14	12	10	14
ENSMUSG00000001741	16170	Il16	interleukin 16 [Source:MGI Symbol;Acc:MGI:1270855]	ENSMUST00000001792,ENSMUST00000131916,ENSMUST00000145610,ENSMUST00000151047,ENSMUST00000153560,ENSMUST00000156553	1	0	4	1	1	3
ENSMUSG00000001750	27060	Tcirg1	T cell, immune regulator 1, ATPase, H+ transporting, lysosomal V0 protein A3 [Source:MGI Symbol;Acc:MGI:1350931]	ENSMUST00000001801,ENSMUST00000122885,ENSMUST00000125792,ENSMUST00000126070,ENSMUST00000126643,ENSMUST00000127308,ENSMUST00000131327,ENSMUST00000132164,ENSMUST00000134698,ENSMUST00000135070,ENSMUST00000145791,ENSMUST00000159824,ENSMUST00000162688,ENSMUST00000236590	738	791	998	879	789	894
ENSMUSG00000001751	27419	Naglu	alpha-N-acetylglucosaminidase (Sanfilippo disease IIIB) [Source:MGI Symbol;Acc:MGI:1351641]	ENSMUST00000001802,ENSMUST00000138409,ENSMUST00000140735	70	82	84	61	91	104
ENSMUSG00000001755	71743	Coasy	Coenzyme A synthase [Source:MGI Symbol;Acc:MGI:1918993]	ENSMUST00000001806,ENSMUST00000107308,ENSMUST00000151056,ENSMUST00000151686	709	806	962	857	749	823
ENSMUSG00000001761	319757	Smo	smoothened, frizzled class receptor [Source:MGI Symbol;Acc:MGI:108075]	ENSMUST00000001812,ENSMUST00000201515	606	659	743	695	668	662
ENSMUSG00000001763	232670	Tspan33	tetraspanin 33 [Source:MGI Symbol;Acc:MGI:1919012]	ENSMUST00000046750,ENSMUST00000115250,ENSMUST00000137925	136	131	125	129	121	134
ENSMUSG00000001767	66877	Crnkl1	crooked neck pre-mRNA splicing factor 1 [Source:MGI Symbol;Acc:MGI:1914127]	ENSMUST00000001818,ENSMUST00000145425,ENSMUST00000147904	2313	2492	3038	2434	2213	2445
ENSMUSG00000001768	74030	Rin2	Ras and Rab interactor 2 [Source:MGI Symbol;Acc:MGI:1921280]	ENSMUST00000094480,ENSMUST00000110005,ENSMUST00000137180,ENSMUST00000142847,ENSMUST00000144278,ENSMUST00000144661,ENSMUST00000145874,ENSMUST00000147976,ENSMUST00000149269,ENSMUST00000150449,ENSMUST00000231581	242	292	347	302	242	328
ENSMUSG00000001773	53320	Folh1	folate hydrolase 1 [Source:MGI Symbol;Acc:MGI:1858193]	ENSMUST00000001824,ENSMUST00000107271,ENSMUST00000209082	8	12	14	12	14	13
ENSMUSG00000001774	66917	Chordc1	cysteine and histidine-rich domain (CHORD)-containing, zinc-binding protein 1 [Source:MGI Symbol;Acc:MGI:1914167]	ENSMUST00000001825,ENSMUST00000213605,ENSMUST00000214441,ENSMUST00000215421,ENSMUST00000216526,ENSMUST00000216666,ENSMUST00000216800,ENSMUST00000217031,ENSMUST00000217083	5094	5296	6526	5619	5062	5656
ENSMUSG00000001783	28088	Rtcb	RNA 2',3'-cyclic phosphate and 5'-OH ligase [Source:MGI Symbol;Acc:MGI:106379]	ENSMUST00000001834,ENSMUST00000139413	5357	5557	6769	6147	5619	6178
ENSMUSG00000001785	103136	Pwp1	PWP1 homolog, endonuclein [Source:MGI Symbol;Acc:MGI:1914735]	ENSMUST00000001836,ENSMUST00000217667,ENSMUST00000219256,ENSMUST00000219626,ENSMUST00000219902	3042	3414	3979	3497	3257	3503
ENSMUSG00000001786	69754	Fbxo7	F-box protein 7 [Source:MGI Symbol;Acc:MGI:1917004]	ENSMUST00000001837,ENSMUST00000117597,ENSMUST00000120344,ENSMUST00000130320,ENSMUST00000130383,ENSMUST00000134490,ENSMUST00000147168	852	840	1057	852	794	918
ENSMUSG00000001794	12336	Capns1	calpain, small subunit 1 [Source:MGI Symbol;Acc:MGI:88266]	ENSMUST00000001845,ENSMUST00000108196,ENSMUST00000126116,ENSMUST00000129761,ENSMUST00000141851,ENSMUST00000146852,ENSMUST00000148973,ENSMUST00000207082	7057	7672	9176	8118	7896	8379
ENSMUSG00000001802	435965	Lrp3	low density lipoprotein receptor-related protein 3 [Source:MGI Symbol;Acc:MGI:3584516]	ENSMUST00000118444,ENSMUST00000122409,ENSMUST00000153163,ENSMUST00000155404	101	100	127	104	108	118
ENSMUSG00000001804	16769	Dsg4	desmoglein 4 [Source:MGI Symbol;Acc:MGI:2661061]	ENSMUST00000019426	0	0	0	0	0	0
ENSMUSG00000001815	14029	Evx2	even-skipped homeobox 2 [Source:MGI Symbol;Acc:MGI:95462]	ENSMUST00000001867,ENSMUST00000173623	0	0	0	0	0	0
ENSMUSG00000001819	15433	Hoxd13	homeobox D13 [Source:MGI Symbol;Acc:MGI:96205]	ENSMUST00000001872	40	51	48	58	55	60
ENSMUSG00000001823	15432	Hoxd12	homeobox D12 [Source:MGI Symbol;Acc:MGI:96204]	ENSMUST00000001878	0	0	0	1	0	1
ENSMUSG00000001827	14275	Folr1	folate receptor 1 (adult) [Source:MGI Symbol;Acc:MGI:95568]	ENSMUST00000106981,ENSMUST00000106982,ENSMUST00000106983,ENSMUST00000106985,ENSMUST00000106986,ENSMUST00000123321,ENSMUST00000123630,ENSMUST00000124026,ENSMUST00000125298,ENSMUST00000126204,ENSMUST00000134145,ENSMUST00000140068,ENSMUST00000140584,ENSMUST00000150184,ENSMUST00000151706,ENSMUST00000155311	645	703	844	778	747	769
ENSMUSG00000001829	20480	Clpb	ClpB caseinolytic peptidase B [Source:MGI Symbol;Acc:MGI:1100517]	ENSMUST00000001884,ENSMUST00000106998,ENSMUST00000123870,ENSMUST00000136193,ENSMUST00000137214,ENSMUST00000142803,ENSMUST00000147439,ENSMUST00000150355,ENSMUST00000150832,ENSMUST00000153473,ENSMUST00000209579	3177	3252	3712	3709	3394	3663
ENSMUSG00000001833	235072	Septin7	septin 7 [Source:MGI Symbol;Acc:MGI:1335094]	ENSMUST00000115272,ENSMUST00000165594,ENSMUST00000213435,ENSMUST00000213980,ENSMUST00000214360,ENSMUST00000214520,ENSMUST00000214911,ENSMUST00000215692,ENSMUST00000215721,ENSMUST00000217598	5809	6275	7716	6446	6117	6518
ENSMUSG00000001844	72881	Zdhhc4	zinc finger, DHHC domain containing 4 [Source:MGI Symbol;Acc:MGI:1920131]	ENSMUST00000001900,ENSMUST00000159718,ENSMUST00000159813,ENSMUST00000159941,ENSMUST00000160061,ENSMUST00000161199,ENSMUST00000161333,ENSMUST00000161915,ENSMUST00000162066,ENSMUST00000162284,ENSMUST00000162287,ENSMUST00000162358,ENSMUST00000162941	706	705	884	809	715	788
ENSMUSG00000001847	19353	Rac1	Rac family small GTPase 1 [Source:MGI Symbol;Acc:MGI:97845]	ENSMUST00000080537,ENSMUST00000100489,ENSMUST00000131513,ENSMUST00000145709	5018	5240	6537	5634	5090	5570
ENSMUSG00000001855	227720	Nup214	nucleoporin 214 [Source:MGI Symbol;Acc:MGI:1095411]	ENSMUST00000065398,ENSMUST00000123062,ENSMUST00000124455,ENSMUST00000126301,ENSMUST00000129496,ENSMUST00000130185,ENSMUST00000130975,ENSMUST00000138012,ENSMUST00000146138,ENSMUST00000152791,ENSMUST00000153096	3781	4092	4870	3831	3798	3783
ENSMUSG00000001864	108897	Aif1l	allograft inflammatory factor 1-like [Source:MGI Symbol;Acc:MGI:1919598]	ENSMUST00000001920,ENSMUST00000125457,ENSMUST00000128271,ENSMUST00000138833,ENSMUST00000140649,ENSMUST00000145137,ENSMUST00000148056,ENSMUST00000151276,ENSMUST00000156564,ENSMUST00000156743	73	79	70	101	95	98
ENSMUSG00000001865	12873	Cpa3	carboxypeptidase A3, mast cell [Source:MGI Symbol;Acc:MGI:88479]	ENSMUST00000001921,ENSMUST00000191659	0	0	0	0	0	0
ENSMUSG00000001870	268977	Ltbp1	latent transforming growth factor beta binding protein 1 [Source:MGI Symbol;Acc:MGI:109151]	ENSMUST00000001927,ENSMUST00000112514,ENSMUST00000112516,ENSMUST00000127458,ENSMUST00000135447,ENSMUST00000135750,ENSMUST00000146839,ENSMUST00000234008,ENSMUST00000234327,ENSMUST00000234490	239	242	339	303	306	281
ENSMUSG00000001891	216558	Ugp2	UDP-glucose pyrophosphorylase 2 [Source:MGI Symbol;Acc:MGI:2183447]	ENSMUST00000060895,ENSMUST00000102875,ENSMUST00000133343,ENSMUST00000143890	1477	1453	1829	1861	1617	1734
ENSMUSG00000001901	192775	Kcnh6	potassium voltage-gated channel, subfamily H (eag-related), member 6 [Source:MGI Symbol;Acc:MGI:2684139]	ENSMUST00000001965,ENSMUST00000106903,ENSMUST00000140695,ENSMUST00000145539	39	39	45	43	32	46
ENSMUSG00000001909	212528	Trmt1	tRNA methyltransferase 1 [Source:MGI Symbol;Acc:MGI:1289155]	ENSMUST00000001974,ENSMUST00000077990,ENSMUST00000109767,ENSMUST00000109768,ENSMUST00000125370,ENSMUST00000127915,ENSMUST00000128022,ENSMUST00000128537,ENSMUST00000131700,ENSMUST00000136423,ENSMUST00000137953,ENSMUST00000138300,ENSMUST00000143427,ENSMUST00000148118,ENSMUST00000150085,ENSMUST00000152301,ENSMUST00000175704,ENSMUST00000175767,ENSMUST00000175784,ENSMUST00000175870,ENSMUST00000175884,…	3354	3683	4283	3978	3566	3773
ENSMUSG00000001910	66830	Nacc1	nucleus accumbens associated 1, BEN and BTB (POZ) domain containing [Source:MGI Symbol;Acc:MGI:1914080]	ENSMUST00000001975,ENSMUST00000238301,ENSMUST00000238434,ENSMUST00000238449,ENSMUST00000238687	8156.52	8618.75	10365.2	9239.48	8538.46	9143.22
ENSMUSG00000001911	18032	Nfix	nuclear factor I/X [Source:MGI Symbol;Acc:MGI:97311]	ENSMUST00000076715,ENSMUST00000099070,ENSMUST00000109762,ENSMUST00000109764,ENSMUST00000126806,ENSMUST00000132236,ENSMUST00000148644,ENSMUST00000148746	644	765	896	701	680	710
ENSMUSG00000001918	20514	Slc1a5	solute carrier family 1 (neutral amino acid transporter), member 5 [Source:MGI Symbol;Acc:MGI:105305]	ENSMUST00000108496,ENSMUST00000127401,ENSMUST00000131664,ENSMUST00000134407,ENSMUST00000135817,ENSMUST00000141349,ENSMUST00000147814,ENSMUST00000206444	3165	3369	4044	3677	3409	3673
ENSMUSG00000001924	22201	Uba1	ubiquitin-like modifier activating enzyme 1 [Source:MGI Symbol;Acc:MGI:98890]	ENSMUST00000001989,ENSMUST00000089217,ENSMUST00000130694,ENSMUST00000136915,ENSMUST00000137892,ENSMUST00000152235	15201	16482	19846	18482	16914	17989
ENSMUSG00000001930	22371	Vwf	Von Willebrand factor [Source:MGI Symbol;Acc:MGI:98941]	ENSMUST00000100941,ENSMUST00000112253,ENSMUST00000112254,ENSMUST00000126709,ENSMUST00000129436,ENSMUST00000134073,ENSMUST00000139678,ENSMUST00000141521,ENSMUST00000146264,ENSMUST00000147101,ENSMUST00000150548	584	586	683	738	718	707
ENSMUSG00000001942	22619	Siae	sialic acid acetylesterase [Source:MGI Symbol;Acc:MGI:104803]	ENSMUST00000002007,ENSMUST00000213126,ENSMUST00000213964,ENSMUST00000215474,ENSMUST00000215678,ENSMUST00000215829,ENSMUST00000217567	315	355	424	318	362	361
ENSMUSG00000001943	57276	Vsig2	V-set and immunoglobulin domain containing 2 [Source:MGI Symbol;Acc:MGI:1928009]	ENSMUST00000002008,ENSMUST00000213502,ENSMUST00000213699,ENSMUST00000215271,ENSMUST00000215710,ENSMUST00000215957	4	4	4	4	9	5
ENSMUSG00000001946	69524	Esam	endothelial cell-specific adhesion molecule [Source:MGI Symbol;Acc:MGI:1916774]	ENSMUST00000002011,ENSMUST00000123198,ENSMUST00000131832,ENSMUST00000144596,ENSMUST00000146860,ENSMUST00000214142	4	1	5	4	4	3
ENSMUSG00000001948	20686	Spa17	sperm autoantigenic protein 17 [Source:MGI Symbol;Acc:MGI:1333778]	ENSMUST00000002013,ENSMUST00000214786,ENSMUST00000215336	36	43	56	45	44	34
ENSMUSG00000001962	108160	Fam50a	family with sequence similarity 50, member A [Source:MGI Symbol;Acc:MGI:1351626]	ENSMUST00000114160,ENSMUST00000138242,ENSMUST00000149312	2083	2224	2690	2302	2146	2172
ENSMUSG00000001964	13726	Emd	emerin [Source:MGI Symbol;Acc:MGI:108117]	ENSMUST00000002029,ENSMUST00000088313,ENSMUST00000096424,ENSMUST00000119197,ENSMUST00000129516,ENSMUST00000152288	2711.64	2791.64	3339.98	2919.92	2995.79	3115.54
ENSMUSG00000001983	70207	Taco1	translational activator of mitochondrially encoded cytochrome c oxidase I [Source:MGI Symbol;Acc:MGI:1917457]	ENSMUST00000002048	368	436	549	492	408	457
ENSMUSG00000001985	14807	Grik3	glutamate receptor, ionotropic, kainate 3 [Source:MGI Symbol;Acc:MGI:95816]	ENSMUST00000030676	3267	3556	4136	3631	3232	3412
ENSMUSG00000001986	53623	Gria3	glutamate receptor, ionotropic, AMPA3 (alpha 3) [Source:MGI Symbol;Acc:MGI:95810]	ENSMUST00000076349,ENSMUST00000115103,ENSMUST00000124169,ENSMUST00000126843,ENSMUST00000128197,ENSMUST00000139965,ENSMUST00000148212,ENSMUST00000156721,ENSMUST00000165288	46	45	56	41	46	56
ENSMUSG00000001988	18142	Npas1	neuronal PAS domain protein 1 [Source:MGI Symbol;Acc:MGI:109205]	ENSMUST00000002053,ENSMUST00000210748,ENSMUST00000211103,ENSMUST00000211695	6	5	7	0	9	5
ENSMUSG00000001995	244668	Sipa1l2	signal-induced proliferation-associated 1 like 2 [Source:MGI Symbol;Acc:MGI:2676970]	ENSMUST00000108775,ENSMUST00000212168,ENSMUST00000212604,ENSMUST00000212987	4585	4863	6034	5088	4646	4970
ENSMUSG00000001998	108011	Ap4e1	adaptor-related protein complex AP-4, epsilon 1 [Source:MGI Symbol;Acc:MGI:1336993]	ENSMUST00000002063,ENSMUST00000110393,ENSMUST00000110394,ENSMUST00000129859,ENSMUST00000142740,ENSMUST00000149254,ENSMUST00000175663,ENSMUST00000177372	550	544	701	590	481	553
ENSMUSG00000001999	109778	Blvra	biliverdin reductase A [Source:MGI Symbol;Acc:MGI:88170]	ENSMUST00000002064,ENSMUST00000110389,ENSMUST00000135529,ENSMUST00000142737,ENSMUST00000142861	290	321	362	293	322	337
ENSMUSG00000002006	245469	Pdzd4	PDZ domain containing 4 [Source:MGI Symbol;Acc:MGI:2443483]	ENSMUST00000002080,ENSMUST00000114438	596	701	756	695	666	721
ENSMUSG00000002007	56504	Srpk3	serine/arginine-rich protein specific kinase 3 [Source:MGI Symbol;Acc:MGI:1891338]	ENSMUST00000002081,ENSMUST00000136664,ENSMUST00000137045,ENSMUST00000139630	0	2	1	2	0	0
ENSMUSG00000002010	15929	Idh3g	isocitrate dehydrogenase 3 (NAD+), gamma [Source:MGI Symbol;Acc:MGI:1099463]	ENSMUST00000052761,ENSMUST00000129070,ENSMUST00000129367,ENSMUST00000130119,ENSMUST00000140944,ENSMUST00000142707,ENSMUST00000145341,ENSMUST00000148419,ENSMUST00000156299	2988	2960	3759	3423	3239	3558
ENSMUSG00000002012	93843	Pnck	pregnancy upregulated non-ubiquitously expressed CaM kinase [Source:MGI Symbol;Acc:MGI:1347357]	ENSMUST00000002087,ENSMUST00000114472,ENSMUST00000114473,ENSMUST00000129106,ENSMUST00000144187	98	79	131	103	117	106
ENSMUSG00000002014	20832	Ssr4	signal sequence receptor, delta [Source:MGI Symbol;Acc:MGI:1099464]	ENSMUST00000002090,ENSMUST00000129239,ENSMUST00000130738,ENSMUST00000136544,ENSMUST00000141721,ENSMUST00000142829,ENSMUST00000155552,ENSMUST00000166518	1374	1382	1779	1608	1509	1586
ENSMUSG00000002015	27061	Bcap31	B cell receptor associated protein 31 [Source:MGI Symbol;Acc:MGI:1350933]	ENSMUST00000002091	4640	4914	5807	5139	4880	5233
ENSMUSG00000002017	72722	Fam98a	family with sequence similarity 98, member A [Source:MGI Symbol;Acc:MGI:1919972]	ENSMUST00000112507,ENSMUST00000140729,ENSMUST00000141969,ENSMUST00000234785,ENSMUST00000235026	1920	2019	2522	2281	2118	2240
ENSMUSG00000002020	16997	Ltbp2	latent transforming growth factor beta binding protein 2 [Source:MGI Symbol;Acc:MGI:99502]	ENSMUST00000002073,ENSMUST00000110254,ENSMUST00000163189,ENSMUST00000163214,ENSMUST00000165141,ENSMUST00000166383,ENSMUST00000168699	32	40	30	46	47	40
ENSMUSG00000002028	214162	Kmt2a	lysine (K)-specific methyltransferase 2A [Source:MGI Symbol;Acc:MGI:96995]	ENSMUST00000002095,ENSMUST00000114689,ENSMUST00000128768,ENSMUST00000138119,ENSMUST00000152241,ENSMUST00000215489	1959	2307	2606	1855	1601	1725
ENSMUSG00000002031	76568	Ift46	intraflagellar transport 46 [Source:MGI Symbol;Acc:MGI:1923818]	ENSMUST00000002099,ENSMUST00000118186,ENSMUST00000124534,ENSMUST00000125877,ENSMUST00000128150,ENSMUST00000133167,ENSMUST00000142586,ENSMUST00000143654,ENSMUST00000147559,ENSMUST00000149020,ENSMUST00000151905,ENSMUST00000154090,ENSMUST00000214854,ENSMUST00000238800,ENSMUST00000239014	1490	1495	1863	1614	1651	1697
ENSMUSG00000002032	71687	Tmem25	transmembrane protein 25 [Source:MGI Symbol;Acc:MGI:1918937]	ENSMUST00000002100,ENSMUST00000114705,ENSMUST00000132020,ENSMUST00000213203,ENSMUST00000213363,ENSMUST00000213972,ENSMUST00000214431,ENSMUST00000214833	19	22	15	25	15	25
ENSMUSG00000002033	12502	Cd3g	CD3 antigen, gamma polypeptide [Source:MGI Symbol;Acc:MGI:88333]	ENSMUST00000002101,ENSMUST00000159019,ENSMUST00000160886	13	14	15	19	11	13
ENSMUSG00000002043	67091	Trappc6a	trafficking protein particle complex 6A [Source:MGI Symbol;Acc:MGI:1914341]	ENSMUST00000002112,ENSMUST00000108455,ENSMUST00000129808,ENSMUST00000135972,ENSMUST00000136873,ENSMUST00000147114,ENSMUST00000207730	533	549	612	647	516	565
ENSMUSG00000002052	20926	Supt6	SPT6, histone chaperone and transcription elongation factor [Source:MGI Symbol;Acc:MGI:107726]	ENSMUST00000002121,ENSMUST00000108314	5744	6417	7457	5953	5350	5764
ENSMUSG00000002055	54141	Spag5	sperm associated antigen 5 [Source:MGI Symbol;Acc:MGI:1927470]	ENSMUST00000045026,ENSMUST00000125477,ENSMUST00000128359,ENSMUST00000133579,ENSMUST00000141026,ENSMUST00000146068,ENSMUST00000149711,ENSMUST00000150016	2599	2750	3243	2913	2444	2768
ENSMUSG00000002057	15218	Foxn1	forkhead box N1 [Source:MGI Symbol;Acc:MGI:102949]	ENSMUST00000108294	1	6	5	7	3	5
ENSMUSG00000002058	22248	Unc119	unc-119 lipid binding chaperone [Source:MGI Symbol;Acc:MGI:1328357]	ENSMUST00000002127,ENSMUST00000100755,ENSMUST00000108295,ENSMUST00000125720,ENSMUST00000149161,ENSMUST00000154700,ENSMUST00000155471	644	687	761	753	654	795
ENSMUSG00000002059	19376	Rab34	RAB34, member RAS oncogene family [Source:MGI Symbol;Acc:MGI:104606]	ENSMUST00000002128,ENSMUST00000056241,ENSMUST00000108322,ENSMUST00000126864,ENSMUST00000148603,ENSMUST00000150941,ENSMUST00000154542,ENSMUST00000156435,ENSMUST00000207728	441	436	507	477	434	449
ENSMUSG00000002064	20316	Sdf2	stromal cell derived factor 2 [Source:MGI Symbol;Acc:MGI:108019]	ENSMUST00000002133,ENSMUST00000133020,ENSMUST00000154080	758	766	888	827	763	864
ENSMUSG00000002068	12447	Ccne1	cyclin E1 [Source:MGI Symbol;Acc:MGI:88316]	ENSMUST00000108023,ENSMUST00000124979,ENSMUST00000128785,ENSMUST00000130329,ENSMUST00000137097	3810	3907	4776	4532	4324	4597
ENSMUSG00000002076	74377	Hsf2bp	heat shock transcription factor 2 binding protein [Source:MGI Symbol;Acc:MGI:1921627]	ENSMUST00000002145,ENSMUST00000133308,ENSMUST00000138172,ENSMUST00000236321,ENSMUST00000237527,ENSMUST00000238192	2656	2621	3296	3287	3021	3296
ENSMUSG00000002083	170770	Bbc3	BCL2 binding component 3 [Source:MGI Symbol;Acc:MGI:2181667]	ENSMUST00000002152,ENSMUST00000136781,ENSMUST00000147267,ENSMUST00000209688	1546	1647	1911	1806	1574	1815
ENSMUSG00000002100	17868	Mybpc3	myosin binding protein C, cardiac [Source:MGI Symbol;Acc:MGI:102844]	ENSMUST00000111430,ENSMUST00000137942,ENSMUST00000169776	48	32	57	53	51	44
ENSMUSG00000002102	19182	Psmc3	proteasome (prosome, macropain) 26S subunit, ATPase 3 [Source:MGI Symbol;Acc:MGI:1098754]	ENSMUST00000002171,ENSMUST00000067663,ENSMUST00000111441,ENSMUST00000131473,ENSMUST00000141462,ENSMUST00000145317,ENSMUST00000146506,ENSMUST00000151419,ENSMUST00000152269,ENSMUST00000185715	7725	8563	9926	8163	7602	8313
ENSMUSG00000002103	11432	Acp2	acid phosphatase 2, lysosomal [Source:MGI Symbol;Acc:MGI:87882]	ENSMUST00000002172,ENSMUST00000124131,ENSMUST00000127643,ENSMUST00000150403,ENSMUST00000155418,ENSMUST00000238832,ENSMUST00000239169	535	656	761	615	570	633
ENSMUSG00000002104	19400	Rapsn	receptor-associated protein of the synapse [Source:MGI Symbol;Acc:MGI:99422]	ENSMUST00000050323,ENSMUST00000111445,ENSMUST00000111446,ENSMUST00000128008	165	153	210	199	172	174
ENSMUSG00000002105	68427	Slc39a13	solute carrier family 39 (metal ion transporter), member 13 [Source:MGI Symbol;Acc:MGI:1915677]	ENSMUST00000073575,ENSMUST00000079976,ENSMUST00000111436,ENSMUST00000123685,ENSMUST00000130252,ENSMUST00000133047,ENSMUST00000141328,ENSMUST00000142943,ENSMUST00000149430,ENSMUST00000150348,ENSMUST00000153367	286	296	373	376	351	374
ENSMUSG00000002107	14007	Celf2	CUGBP, Elav-like family member 2 [Source:MGI Symbol;Acc:MGI:1338822]	ENSMUST00000002176,ENSMUST00000100429,ENSMUST00000114923,ENSMUST00000114924,ENSMUST00000114927,ENSMUST00000114934,ENSMUST00000123142,ENSMUST00000126742,ENSMUST00000137733,ENSMUST00000138347,ENSMUST00000142941,ENSMUST00000148321,ENSMUST00000150624,ENSMUST00000170438,ENSMUST00000182037,ENSMUST00000182355,ENSMUST00000182404,ENSMUST00000182523,ENSMUST00000182560,ENSMUST00000182657,ENSMUST00000182706,…	94	125	143	133	114	127
ENSMUSG00000002108	22259	Nr1h3	nuclear receptor subfamily 1, group H, member 3 [Source:MGI Symbol;Acc:MGI:1352462]	ENSMUST00000002177,ENSMUST00000111354,ENSMUST00000111355,ENSMUST00000111356,ENSMUST00000130031,ENSMUST00000133261,ENSMUST00000136234,ENSMUST00000150654	26	30	30	44	25	34
ENSMUSG00000002109	107986	Ddb2	damage specific DNA binding protein 2 [Source:MGI Symbol;Acc:MGI:1355314]	ENSMUST00000028696,ENSMUST00000111352,ENSMUST00000135927,ENSMUST00000150427,ENSMUST00000152277	454	435	576	429	447	488
ENSMUSG00000002111	20375	Spi1	spleen focus forming virus (SFFV) proviral integration oncogene [Source:MGI Symbol;Acc:MGI:98282]	ENSMUST00000002180,ENSMUST00000131400,ENSMUST00000132741,ENSMUST00000169852	55	84	68	43	71	60
ENSMUSG00000002129	67465	Sf3a1	splicing factor 3a, subunit 1 [Source:MGI Symbol;Acc:MGI:1914715]	ENSMUST00000002198,ENSMUST00000129583,ENSMUST00000132666,ENSMUST00000133095	6729	7311	9155	7689	6920	7282
ENSMUSG00000002147	20852	Stat6	signal transducer and activator of transcription 6 [Source:MGI Symbol;Acc:MGI:103034]	ENSMUST00000092074,ENSMUST00000120279,ENSMUST00000128072,ENSMUST00000145470,ENSMUST00000156231	1224	1304	1491	1500	1361	1558
ENSMUSG00000002190	12745	Clgn	calmegin [Source:MGI Symbol;Acc:MGI:107472]	ENSMUST00000002259,ENSMUST00000109831	1310	1316	1539	1367	1230	1353
ENSMUSG00000002204	16541	Napsa	napsin A aspartic peptidase [Source:MGI Symbol;Acc:MGI:109365]	ENSMUST00000002274,ENSMUST00000153124,ENSMUST00000207302,ENSMUST00000207543,ENSMUST00000208514	8	9	8	6	8	9
ENSMUSG00000002205	101568	Vrk3	vaccinia related kinase 3 [Source:MGI Symbol;Acc:MGI:2182465]	ENSMUST00000002275,ENSMUST00000125705,ENSMUST00000134750,ENSMUST00000135783,ENSMUST00000136069,ENSMUST00000144515,ENSMUST00000147952,ENSMUST00000165957,ENSMUST00000171821,ENSMUST00000208083	1269	1359	1584	1416	1349	1458
ENSMUSG00000002210	71997	Smg9	smg-9 homolog, nonsense mediated mRNA decay factor (C. elegans) [Source:MGI Symbol;Acc:MGI:1919247]	ENSMUST00000002280,ENSMUST00000108434,ENSMUST00000123188,ENSMUST00000139481,ENSMUST00000146381,ENSMUST00000146686,ENSMUST00000148288	576	607	786	739	639	734
ENSMUSG00000002221	55982	Paxip1	PAX interacting (with transcription-activation domain) protein 1 [Source:MGI Symbol;Acc:MGI:1890430]	ENSMUST00000002291,ENSMUST00000196605,ENSMUST00000196641,ENSMUST00000196734,ENSMUST00000197625,ENSMUST00000199714,ENSMUST00000199993	3368	3562	4274	3844	3268	3740
ENSMUSG00000002222	68477	Rmnd5a	required for meiotic nuclear division 5 homolog A [Source:MGI Symbol;Acc:MGI:1915727]	ENSMUST00000002292,ENSMUST00000123947,ENSMUST00000140696,ENSMUST00000144081,ENSMUST00000149415	5213	5570	6883	5879	5000	5694
ENSMUSG00000002227	17454	Mov10	Mov10 RISC complex RNA helicase [Source:MGI Symbol;Acc:MGI:97054]	ENSMUST00000002297,ENSMUST00000106774,ENSMUST00000106775,ENSMUST00000136148,ENSMUST00000145414,ENSMUST00000166979,ENSMUST00000168015,ENSMUST00000196161,ENSMUST00000196211	8696	9632	11552	9728	8658	9287
ENSMUSG00000002228	71887	Ppm1j	protein phosphatase 1J [Source:MGI Symbol;Acc:MGI:1919137]	ENSMUST00000002298,ENSMUST00000197264	209	210	259	268	240	295
ENSMUSG00000002233	11853	Rhoc	ras homolog family member C [Source:MGI Symbol;Acc:MGI:106028]	ENSMUST00000002303,ENSMUST00000106787,ENSMUST00000132721,ENSMUST00000176347,ENSMUST00000196817,ENSMUST00000199824	513	499	539	588	589	654
ENSMUSG00000002240	73779	Prr27	proline rich 27 [Source:MGI Symbol;Acc:MGI:1921029]	ENSMUST00000002310,ENSMUST00000101056	0	0	0	0	0	0
ENSMUSG00000002249	21678	Tead3	TEA domain family member 3 [Source:MGI Symbol;Acc:MGI:109241]	ENSMUST00000114799,ENSMUST00000127212,ENSMUST00000146668,ENSMUST00000151557,ENSMUST00000154873,ENSMUST00000156862,ENSMUST00000219703,ENSMUST00000226172,ENSMUST00000233330	118	126	158	135	120	130
ENSMUSG00000002250	19015	Ppard	peroxisome proliferator activator receptor delta [Source:MGI Symbol;Acc:MGI:101884]	ENSMUST00000002320,ENSMUST00000123020,ENSMUST00000142226,ENSMUST00000144200,ENSMUST00000166744,ENSMUST00000169040,ENSMUST00000232879,ENSMUST00000233383,ENSMUST00000233761	1913	2054	2499	2298	2032	2319
ENSMUSG00000002257	23853	Def6	differentially expressed in FDCP 6 [Source:MGI Symbol;Acc:MGI:1346328]	ENSMUST00000002327,ENSMUST00000146724,ENSMUST00000233170,ENSMUST00000233205,ENSMUST00000233264,ENSMUST00000233534,ENSMUST00000233560,ENSMUST00000233958	1167	1197	1486	1392	1289	1385
ENSMUSG00000002265	18616	Peg3	paternally expressed 3 [Source:MGI Symbol;Acc:MGI:104748]	ENSMUST00000051209,ENSMUST00000143703,ENSMUST00000150182,ENSMUST00000155910,ENSMUST00000239104	1418	1701	1903	1407	1291	1411
ENSMUSG00000002266	22776	Zim1	zinc finger, imprinted 1 [Source:MGI Symbol;Acc:MGI:1341879]	ENSMUST00000002336,ENSMUST00000122432,ENSMUST00000203908,ENSMUST00000213399	36	53	53	55	39	53
ENSMUSG00000002274	70083	Metrn	meteorin, glial cell differentiation regulator [Source:MGI Symbol;Acc:MGI:1917333]	ENSMUST00000002344,ENSMUST00000165838,ENSMUST00000235294,ENSMUST00000235925,ENSMUST00000236963,ENSMUST00000237849,ENSMUST00000238040	610	627	728	684	665	661
ENSMUSG00000002279	76483	Lmf1	lipase maturation factor 1 [Source:MGI Symbol;Acc:MGI:1923733]	ENSMUST00000063344,ENSMUST00000116641,ENSMUST00000126164,ENSMUST00000127280,ENSMUST00000128146,ENSMUST00000137201,ENSMUST00000141606,ENSMUST00000142264,ENSMUST00000154842,ENSMUST00000156868	457	532	609	599	475	582
ENSMUSG00000002280	67563	Ciao3	cytosolic iron-sulfur assembly component 3 [Source:MGI Symbol;Acc:MGI:1914813]	ENSMUST00000002350,ENSMUST00000130861,ENSMUST00000131458,ENSMUST00000134108,ENSMUST00000149645,ENSMUST00000154711,ENSMUST00000236424,ENSMUST00000237541	750	779	964	903	757	821
ENSMUSG00000002289	57875	Angptl4	angiopoietin-like 4 [Source:MGI Symbol;Acc:MGI:1888999]	ENSMUST00000002360,ENSMUST00000173869,ENSMUST00000174858,ENSMUST00000174872	510	534	614	649	625	668
ENSMUSG00000002297	27214	Dbf4	DBF4 zinc finger [Source:MGI Symbol;Acc:MGI:1351328]	ENSMUST00000002368,ENSMUST00000163141,ENSMUST00000166364,ENSMUST00000168500,ENSMUST00000168637,ENSMUST00000170927,ENSMUST00000171808,ENSMUST00000197442,ENSMUST00000198785	5274	5636	6765	5715	5252	5668
ENSMUSG00000002307	13163	Daxx	Fas death domain-associated protein [Source:MGI Symbol;Acc:MGI:1197015]	ENSMUST00000079421,ENSMUST00000170075,ENSMUST00000172859,ENSMUST00000173028,ENSMUST00000173279,ENSMUST00000173626,ENSMUST00000174146,ENSMUST00000174541,ENSMUST00000174646,ENSMUST00000234670	2714	2822	3286	3112	2717	2874
ENSMUSG00000002308	54219	Cd320	CD320 antigen [Source:MGI Symbol;Acc:MGI:1860083]	ENSMUST00000002379,ENSMUST00000087559,ENSMUST00000173418,ENSMUST00000234506	827	938	1062	1095	966	1077
ENSMUSG00000002319	75751	Ipo4	importin 4 [Source:MGI Symbol;Acc:MGI:1923001]	ENSMUST00000047131,ENSMUST00000125133,ENSMUST00000126064,ENSMUST00000127773,ENSMUST00000135221,ENSMUST00000141499,ENSMUST00000141848,ENSMUST00000146528,ENSMUST00000148351,ENSMUST00000148942,ENSMUST00000150951,ENSMUST00000155464,ENSMUST00000228754	3770.69	3995.26	4934.07	4558.26	4045.59	4334.8
ENSMUSG00000002320	74140	Tm9sf1	transmembrane 9 superfamily member 1 [Source:MGI Symbol;Acc:MGI:1921390]	ENSMUST00000002391,ENSMUST00000120041,ENSMUST00000121791,ENSMUST00000121937,ENSMUST00000122358,ENSMUST00000127473,ENSMUST00000130167,ENSMUST00000132338,ENSMUST00000133707,ENSMUST00000138085,ENSMUST00000139313,ENSMUST00000146588,ENSMUST00000149726	1331.64	1526.99	1790.32	1716.3	1633.57	1549.33
ENSMUSG00000002324	56739	Rec8	REC8 meiotic recombination protein [Source:MGI Symbol;Acc:MGI:1929645]	ENSMUST00000002395,ENSMUST00000141425,ENSMUST00000155193,ENSMUST00000227922	1205	1164	1382	1409	1297	1349
ENSMUSG00000002325	16391	Irf9	interferon regulatory factor 9 [Source:MGI Symbol;Acc:MGI:107587]	ENSMUST00000126269,ENSMUST00000130697,ENSMUST00000134863,ENSMUST00000136109,ENSMUST00000138037,ENSMUST00000145680,ENSMUST00000226275	480	556.19	687	577.98	493	569
ENSMUSG00000002326	105446	Gmpr2	guanosine monophosphate reductase 2 [Source:MGI Symbol;Acc:MGI:1917903]	ENSMUST00000002397,ENSMUST00000226735,ENSMUST00000226787,ENSMUST00000227178,ENSMUST00000227696,ENSMUST00000227914	442	487	510	464	479	540
ENSMUSG00000002329	67881	Mdp1	magnesium-dependent phosphatase 1 [Source:MGI Symbol;Acc:MGI:1915131]	ENSMUST00000002400,ENSMUST00000226659,ENSMUST00000228093	1049	1143	1357	1141	1144	1174
ENSMUSG00000002332	52585	Dhrs1	dehydrogenase/reductase (SDR family) member 1 [Source:MGI Symbol;Acc:MGI:1196314]	ENSMUST00000002403,ENSMUST00000128802,ENSMUST00000142043,ENSMUST00000155969	463	537	679	628	572	562
ENSMUSG00000002341	13004	Ncan	neurocan [Source:MGI Symbol;Acc:MGI:104694]	ENSMUST00000002412	56	47	60	54	50	53
ENSMUSG00000002342	234371	Tmem161a	transmembrane protein 161A [Source:MGI Symbol;Acc:MGI:2384577]	ENSMUST00000002413,ENSMUST00000123923,ENSMUST00000125755,ENSMUST00000125906,ENSMUST00000126268,ENSMUST00000133084,ENSMUST00000133339,ENSMUST00000143543,ENSMUST00000147656,ENSMUST00000149105,ENSMUST00000182365,ENSMUST00000182715,ENSMUST00000182942,ENSMUST00000182980	988	1023	1251	1122	1016	1175
ENSMUSG00000002343	76813	Armc6	armadillo repeat containing 6 [Source:MGI Symbol;Acc:MGI:1924063]	ENSMUST00000019679,ENSMUST00000130319,ENSMUST00000135931,ENSMUST00000136666,ENSMUST00000139765,ENSMUST00000147387	637	650	766	710	655	723
ENSMUSG00000002345	72368	Borcs8	BLOC-1 related complex subunit 8 [Source:MGI Symbol;Acc:MGI:1919618]	ENSMUST00000002418,ENSMUST00000110139,ENSMUST00000123760,ENSMUST00000123976,ENSMUST00000129668	349	377	470	363	346	432
ENSMUSG00000002346	73095	Slc25a42	solute carrier family 25, member 42 [Source:MGI Symbol;Acc:MGI:1920345]	ENSMUST00000063788,ENSMUST00000110127,ENSMUST00000134596,ENSMUST00000139333,ENSMUST00000150706	463	526	621	638	524	536
ENSMUSG00000002365	66616	Snx9	sorting nexin 9 [Source:MGI Symbol;Acc:MGI:1913866]	ENSMUST00000002436,ENSMUST00000231803	430	519	601	472	423	511
ENSMUSG00000002372	71810	Ranbp3	RAN binding protein 3 [Source:MGI Symbol;Acc:MGI:1919060]	ENSMUST00000002445,ENSMUST00000232922,ENSMUST00000232975,ENSMUST00000233029,ENSMUST00000233305,ENSMUST00000233319,ENSMUST00000233617,ENSMUST00000233727	3986	4237	5051	4729	4348	4636
ENSMUSG00000002379	69875	Ndufa11	NADH:ubiquinone oxidoreductase subunit A11 [Source:MGI Symbol;Acc:MGI:1917125]	ENSMUST00000002452,ENSMUST00000233233,ENSMUST00000233457,ENSMUST00000233832	2709	2756	3462	3014	2960	3209
ENSMUSG00000002384	12164	Bmp8b	bone morphogenetic protein 8b [Source:MGI Symbol;Acc:MGI:107335]	ENSMUST00000002457,ENSMUST00000151850	31	28	37	26	22	27.34
ENSMUSG00000002393	13864	Nr2f6	nuclear receptor subfamily 2, group F, member 6 [Source:MGI Symbol;Acc:MGI:1352453]	ENSMUST00000002466,ENSMUST00000124732,ENSMUST00000127443,ENSMUST00000132630,ENSMUST00000137058,ENSMUST00000137734,ENSMUST00000155463,ENSMUST00000156270	509	493	597	587	579	636
ENSMUSG00000002395	67023	Use1	unconventional SNARE in the ER 1 homolog (S. cerevisiae) [Source:MGI Symbol;Acc:MGI:1914273]	ENSMUST00000019169,ENSMUST00000110053,ENSMUST00000110054,ENSMUST00000127517,ENSMUST00000136368,ENSMUST00000137137,ENSMUST00000139541,ENSMUST00000140236,ENSMUST00000142685,ENSMUST00000143657,ENSMUST00000146221,ENSMUST00000154550	1552	1543	1914	1649	1685	1708
ENSMUSG00000002396	77090	Ocel1	occludin/ELL domain containing 1 [Source:MGI Symbol;Acc:MGI:1924340]	ENSMUST00000002469,ENSMUST00000110051,ENSMUST00000110052,ENSMUST00000126049	266	220	302	212	232	218
ENSMUSG00000002409	13549	Dyrk1b	dual-specificity tyrosine-(Y)-phosphorylation regulated kinase 1b [Source:MGI Symbol;Acc:MGI:1330302]	ENSMUST00000085901,ENSMUST00000172467,ENSMUST00000172761	337	362	388	338	329	306
ENSMUSG00000002413	109880	Braf	Braf transforming gene [Source:MGI Symbol;Acc:MGI:88190]	ENSMUST00000002487,ENSMUST00000101497,ENSMUST00000167073,ENSMUST00000167169,ENSMUST00000169647	1157	1231	1535	1250	1091	1152
ENSMUSG00000002416	68198	Ndufb2	NADH:ubiquinone oxidoreductase subunit B2 [Source:MGI Symbol;Acc:MGI:1915448]	ENSMUST00000002490,ENSMUST00000119379,ENSMUST00000128064,ENSMUST00000135239,ENSMUST00000135671,ENSMUST00000146793	899	955.97	1117.96	995.99	1003.99	1175
ENSMUSG00000002428	20585	Hltf	helicase-like transcription factor [Source:MGI Symbol;Acc:MGI:1196437]	ENSMUST00000002502,ENSMUST00000128127,ENSMUST00000143005,ENSMUST00000145853,ENSMUST00000154233,ENSMUST00000155635	2300	2479	3143	2483	2258	2406
ENSMUSG00000002455	68879	Prpf6	pre-mRNA splicing factor 6 [Source:MGI Symbol;Acc:MGI:1922946]	ENSMUST00000002529,ENSMUST00000132714,ENSMUST00000136481,ENSMUST00000139955	3758	3978	4744	4202	3753	4267
ENSMUSG00000002458	56470	Rgs19	regulator of G-protein signaling 19 [Source:MGI Symbol;Acc:MGI:1915153]	ENSMUST00000002532,ENSMUST00000108769,ENSMUST00000108771,ENSMUST00000108772,ENSMUST00000108776,ENSMUST00000108778,ENSMUST00000108779,ENSMUST00000124776,ENSMUST00000130712,ENSMUST00000143510,ENSMUST00000144476,ENSMUST00000165416	556	563	714	639	598	628
ENSMUSG00000002459	58175	Rgs20	regulator of G-protein signaling 20 [Source:MGI Symbol;Acc:MGI:1929866]	ENSMUST00000002533,ENSMUST00000118000,ENSMUST00000119256,ENSMUST00000133521,ENSMUST00000147158,ENSMUST00000156289,ENSMUST00000170566	1	1	3	0	0	1
ENSMUSG00000002475	106861	Abhd3	abhydrolase domain containing 3 [Source:MGI Symbol;Acc:MGI:2147183]	ENSMUST00000002549,ENSMUST00000117726,ENSMUST00000117828,ENSMUST00000144150,ENSMUST00000234419	139	172	214	167	159	158
ENSMUSG00000002477	20641	Snrpd1	small nuclear ribonucleoprotein D1 [Source:MGI Symbol;Acc:MGI:98344]	ENSMUST00000002551,ENSMUST00000234077,ENSMUST00000234207,ENSMUST00000234728,ENSMUST00000235020	4092	4163	5397	4552	4274.99	4643
ENSMUSG00000002486	77832	Tchp	trichoplein, keratin filament binding [Source:MGI Symbol;Acc:MGI:1925082]	ENSMUST00000094441,ENSMUST00000112199,ENSMUST00000124242,ENSMUST00000128625,ENSMUST00000131679,ENSMUST00000152999,ENSMUST00000202105,ENSMUST00000202252	745	784	894	780	723	770
ENSMUSG00000002489	21844	Tiam1	T cell lymphoma invasion and metastasis 1 [Source:MGI Symbol;Acc:MGI:103306]	ENSMUST00000002588,ENSMUST00000089084,ENSMUST00000114122,ENSMUST00000114124,ENSMUST00000124433,ENSMUST00000130951,ENSMUST00000134021,ENSMUST00000136760,ENSMUST00000139544,ENSMUST00000144691,ENSMUST00000151655,ENSMUST00000155915,ENSMUST00000163370,ENSMUST00000164263,ENSMUST00000178095	2661	2905	3615	3097	2608	2739
ENSMUSG00000002496	22084	Tsc2	TSC complex subunit 2 [Source:MGI Symbol;Acc:MGI:102548]	ENSMUST00000097373,ENSMUST00000226242,ENSMUST00000226284,ENSMUST00000226309,ENSMUST00000226398,ENSMUST00000226428,ENSMUST00000226473,ENSMUST00000226691,ENSMUST00000226985,ENSMUST00000227094,ENSMUST00000227330,ENSMUST00000227432,ENSMUST00000227509,ENSMUST00000227543,ENSMUST00000227607,ENSMUST00000227658,ENSMUST00000227745,ENSMUST00000227754,ENSMUST00000227804,ENSMUST00000228220,ENSMUST00000228412,…	3197	3452	4202	3748	3308	3494
ENSMUSG00000002500	66211	Rpl3l	ribosomal protein L3-like [Source:MGI Symbol;Acc:MGI:1913461]	ENSMUST00000045186,ENSMUST00000170239,ENSMUST00000183214	51	51	48	63	57	62
ENSMUSG00000002504	65962	Slc9a3r2	solute carrier family 9 (sodium/hydrogen exchanger), member 3 regulator 2 [Source:MGI Symbol;Acc:MGI:1890662]	ENSMUST00000002572,ENSMUST00000019684,ENSMUST00000234121,ENSMUST00000234505,ENSMUST00000234557,ENSMUST00000234912,ENSMUST00000235042	791	780	1004	931	841	892
ENSMUSG00000002524	67959	Puf60	poly-U binding splicing factor 60 [Source:MGI Symbol;Acc:MGI:1915209]	ENSMUST00000002599,ENSMUST00000100527,ENSMUST00000227251,ENSMUST00000227316,ENSMUST00000228459,ENSMUST00000229030,ENSMUST00000229474,ENSMUST00000229496,ENSMUST00000230143,ENSMUST00000230924,ENSMUST00000230968	5951	6225	7308	6983	6269	6811
ENSMUSG00000002546	99412	Golga2	golgi autoantigen, golgin subfamily a, 2 [Source:MGI Symbol;Acc:MGI:2139395]	ENSMUST00000081670,ENSMUST00000100194,ENSMUST00000113377,ENSMUST00000126276,ENSMUST00000127276,ENSMUST00000129193,ENSMUST00000131712,ENSMUST00000139494,ENSMUST00000146544,ENSMUST00000147707,ENSMUST00000149141,ENSMUST00000239447,ENSMUST00000239474	1648	1724	2074	1898	1670	1858
ENSMUSG00000002550	22245	Uck1	uridine-cytidine kinase 1 [Source:MGI Symbol;Acc:MGI:98904]	ENSMUST00000002625,ENSMUST00000133804,ENSMUST00000134351,ENSMUST00000138133,ENSMUST00000142797	794.9	865.97	1046.95	1029.97	856.12	929.98
ENSMUSG00000002565	20259	Scin	scinderin [Source:MGI Symbol;Acc:MGI:1306794]	ENSMUST00000002640,ENSMUST00000078481	0	4	1	0	0	1
ENSMUSG00000002578	22781	Ikzf4	IKAROS family zinc finger 4 [Source:MGI Symbol;Acc:MGI:1343139]	ENSMUST00000133342,ENSMUST00000221022,ENSMUST00000221150,ENSMUST00000222067,ENSMUST00000222899,ENSMUST00000222901,ENSMUST00000223145,ENSMUST00000223162,ENSMUST00000238610,ENSMUST00000238712	65	64	75	92	54	81
ENSMUSG00000002580	103742	Mien1	migration and invasion enhancer 1 [Source:MGI Symbol;Acc:MGI:1913678]	ENSMUST00000002655	1078	1119	1224	1162	1133	1181
ENSMUSG00000002588	18979	Pon1	paraoxonase 1 [Source:MGI Symbol;Acc:MGI:103295]	ENSMUST00000002663,ENSMUST00000176933,ENSMUST00000176945,ENSMUST00000177159	1	0	0	0	0	0
ENSMUSG00000002602	26362	Axl	AXL receptor tyrosine kinase [Source:MGI Symbol;Acc:MGI:1347244]	ENSMUST00000002677,ENSMUST00000085948,ENSMUST00000124442,ENSMUST00000132038,ENSMUST00000132989,ENSMUST00000137211,ENSMUST00000137383,ENSMUST00000147680	88	98	154	171	141	159
ENSMUSG00000002603	21803	Tgfb1	transforming growth factor, beta 1 [Source:MGI Symbol;Acc:MGI:98725]	ENSMUST00000002678,ENSMUST00000169009,ENSMUST00000171757,ENSMUST00000206348,ENSMUST00000206584	133	137	177	229	185	210
ENSMUSG00000002608	52132	Ccdc97	coiled-coil domain containing 97 [Source:MGI Symbol;Acc:MGI:1196455]	ENSMUST00000002683,ENSMUST00000125699,ENSMUST00000129429,ENSMUST00000129519,ENSMUST00000134201,ENSMUST00000137046,ENSMUST00000140847,ENSMUST00000154143,ENSMUST00000156365	1380	1413	1679	1701	1472	1595
ENSMUSG00000002617	22700	Zfp40	zinc finger protein 40 [Source:MGI Symbol;Acc:MGI:99185]	ENSMUST00000037057,ENSMUST00000135840,ENSMUST00000140313,ENSMUST00000142999,ENSMUST00000151447,ENSMUST00000172177	251	262	327	235	240	236
ENSMUSG00000002625	54194	Akap8l	A kinase (PRKA) anchor protein 8-like [Source:MGI Symbol;Acc:MGI:1860606]	ENSMUST00000050214,ENSMUST00000235265,ENSMUST00000235387,ENSMUST00000235614,ENSMUST00000235724,ENSMUST00000236039,ENSMUST00000236105,ENSMUST00000236494,ENSMUST00000236503,ENSMUST00000236618,ENSMUST00000236765,ENSMUST00000237879,ENSMUST00000237936	1630	1780	2211	1889	1720	1954
ENSMUSG00000002633	20423	Shh	sonic hedgehog [Source:MGI Symbol;Acc:MGI:98297]	ENSMUST00000002708	0	0	1	1	1	2
ENSMUSG00000002635	68079	Pdcd2l	programmed cell death 2-like [Source:MGI Symbol;Acc:MGI:1915329]	ENSMUST00000002710,ENSMUST00000125803,ENSMUST00000148381,ENSMUST00000206088	1071	1136	1325	1303	1249	1304
ENSMUSG00000002658	98053	Gtf2f1	general transcription factor IIF, polypeptide 1 [Source:MGI Symbol;Acc:MGI:1923848]	ENSMUST00000002733	3838	4102	4892	4137	3961	4172
ENSMUSG00000002660	53895	Clpp	caseinolytic mitochondrial matrix peptidase proteolytic subunit [Source:MGI Symbol;Acc:MGI:1858213]	ENSMUST00000002735,ENSMUST00000233845	2172	2164	2679	2391	2304	2363
ENSMUSG00000002661	66400	Alkbh7	alkB homolog 7 [Source:MGI Symbol;Acc:MGI:1913650]	ENSMUST00000002737,ENSMUST00000074141,ENSMUST00000149632	596	624	777	642	586	667
ENSMUSG00000002664	19197	Pspn	persephin [Source:MGI Symbol;Acc:MGI:1201684]	ENSMUST00000002740	0	0	0	0	0	0
ENSMUSG00000002668	70785	Dennd1c	DENN/MADD domain containing 1C [Source:MGI Symbol;Acc:MGI:1918035]	ENSMUST00000011623,ENSMUST00000232685,ENSMUST00000232938,ENSMUST00000233234,ENSMUST00000233564,ENSMUST00000233650,ENSMUST00000233674	38	33	50	48	46	48
ENSMUSG00000002679	69792	Med6	mediator complex subunit 6 [Source:MGI Symbol;Acc:MGI:1917042]	ENSMUST00000002756,ENSMUST00000159187,ENSMUST00000160739,ENSMUST00000161211,ENSMUST00000161598,ENSMUST00000161902	1141	1232	1468	1241	1149	1197
ENSMUSG00000002688	18760	Prkd1	protein kinase D1 [Source:MGI Symbol;Acc:MGI:99879]	ENSMUST00000002765	13	20	21	22	19	24
ENSMUSG00000002699	16822	Lcp2	lymphocyte cytosolic protein 2 [Source:MGI Symbol;Acc:MGI:1321402]	ENSMUST00000052413,ENSMUST00000109329,ENSMUST00000133120,ENSMUST00000146318	0	1	0	2	1	0
ENSMUSG00000002718	110750	Cse1l	chromosome segregation 1-like (S. cerevisiae) [Source:MGI Symbol;Acc:MGI:1339951]	ENSMUST00000002790,ENSMUST00000129061,ENSMUST00000132402,ENSMUST00000135139,ENSMUST00000145819,ENSMUST00000163437,ENSMUST00000163917,ENSMUST00000164974,ENSMUST00000166871,ENSMUST00000168599,ENSMUST00000169290,ENSMUST00000171410	8769	9294	11447	10187	9390	9764
ENSMUSG00000002728	67877	Naa20	N(alpha)-acetyltransferase 20, NatB catalytic subunit [Source:MGI Symbol;Acc:MGI:1915127]	ENSMUST00000002805,ENSMUST00000110000,ENSMUST00000129502,ENSMUST00000134759,ENSMUST00000136330,ENSMUST00000149461,ENSMUST00000150316,ENSMUST00000165635,ENSMUST00000169732	1936.55	2019.3	2497.39	2060.43	2107.17	2158.23
ENSMUSG00000002731	23992	Prkra	protein kinase, interferon inducible double stranded RNA dependent activator [Source:MGI Symbol;Acc:MGI:1344375]	ENSMUST00000002808,ENSMUST00000140493	430	408	530	460	442	488
ENSMUSG00000002732	14231	Fkbp7	FK506 binding protein 7 [Source:MGI Symbol;Acc:MGI:1336879]	ENSMUST00000002809,ENSMUST00000147355,ENSMUST00000154097,ENSMUST00000176815	59	87	68	70	62	70
ENSMUSG00000002733	83435	Plekha3	pleckstrin homology domain-containing, family A (phosphoinositide binding specific) member 3 [Source:MGI Symbol;Acc:MGI:1932515]	ENSMUST00000111920,ENSMUST00000125119	1231	1352	1600	1362	1230	1302
ENSMUSG00000002741	56418	Ykt6	YKT6 v-SNARE homolog (S. cerevisiae) [Source:MGI Symbol;Acc:MGI:1927550]	ENSMUST00000002818,ENSMUST00000143834	2798	2747	3365	2955	2825	3178
ENSMUSG00000002748	22385	Baz1b	bromodomain adjacent to zinc finger domain, 1B [Source:MGI Symbol;Acc:MGI:1353499]	ENSMUST00000002825,ENSMUST00000136947,ENSMUST00000142307,ENSMUST00000176793,ENSMUST00000201894	6573	7164	8320	6965	6196	6864
ENSMUSG00000002763	224824	Pex6	peroxisomal biogenesis factor 6 [Source:MGI Symbol;Acc:MGI:2385054]	ENSMUST00000002840,ENSMUST00000127897,ENSMUST00000144964,ENSMUST00000148872	734	741	864	816	751	769
ENSMUSG00000002767	27398	Mrpl2	mitochondrial ribosomal protein L2 [Source:MGI Symbol;Acc:MGI:1351622]	ENSMUST00000002844,ENSMUST00000113429,ENSMUST00000113430,ENSMUST00000146183,ENSMUST00000156464	3132	3252	3909	3611	3493	3711
ENSMUSG00000002768	17256	Mea1	male enhanced antigen 1 [Source:MGI Symbol;Acc:MGI:96957]	ENSMUST00000002845,ENSMUST00000232732,ENSMUST00000232762,ENSMUST00000233032,ENSMUST00000233385,ENSMUST00000233430,ENSMUST00000233491,ENSMUST00000233612,ENSMUST00000233644	1328	1402	1611	1373	1342	1519
ENSMUSG00000002769	14711	Gnmt	glycine N-methyltransferase [Source:MGI Symbol;Acc:MGI:1202304]	ENSMUST00000002846,ENSMUST00000147112,ENSMUST00000233086	10	19	14	30	23	26
ENSMUSG00000002771	14814	Grin2d	glutamate receptor, ionotropic, NMDA2D (epsilon 4) [Source:MGI Symbol;Acc:MGI:95823]	ENSMUST00000002848,ENSMUST00000211250,ENSMUST00000211713	43	46	44	38	49	40
ENSMUSG00000002778	68137	Kdelr1	KDEL (Lys-Asp-Glu-Leu) endoplasmic reticulum protein retention receptor 1 [Source:MGI Symbol;Acc:MGI:1915387]	ENSMUST00000002855,ENSMUST00000211152,ENSMUST00000211234,ENSMUST00000211495,ENSMUST00000211716	2238	2338	2880	2765	2594	2799
ENSMUSG00000002781	70209	Tmem143	transmembrane protein 143 [Source:MGI Symbol;Acc:MGI:1917459]	ENSMUST00000069772,ENSMUST00000209292,ENSMUST00000209350,ENSMUST00000209395,ENSMUST00000209580,ENSMUST00000210044,ENSMUST00000210503,ENSMUST00000210574,ENSMUST00000210692,ENSMUST00000211280	464	467	631	572	525	555
ENSMUSG00000002791	.	Pdxk-ps	pyridoxal (pyridoxine, vitamin B6) kinase, pseudogene [Source:MGI Symbol;Acc:MGI:1933201]	ENSMUST00000159650,ENSMUST00000160550,ENSMUST00000183934,ENSMUST00000235497	0	2	1	6	1	2
ENSMUSG00000002797	110175	Ggct	gamma-glutamyl cyclotransferase [Source:MGI Symbol;Acc:MGI:95700]	ENSMUST00000002874,ENSMUST00000131475,ENSMUST00000136527,ENSMUST00000203208,ENSMUST00000204301,ENSMUST00000204770	525	586	689	664	600	653
ENSMUSG00000002799	16450	Jag2	jagged 2 [Source:MGI Symbol;Acc:MGI:1098270]	ENSMUST00000075827,ENSMUST00000220771,ENSMUST00000220855,ENSMUST00000221320,ENSMUST00000221454,ENSMUST00000221647,ENSMUST00000221696,ENSMUST00000222402,ENSMUST00000223140,ENSMUST00000223304	861	1020	1140	1202	1045	1210
ENSMUSG00000002803	399566	Btbd6	BTB (POZ) domain containing 6 [Source:MGI Symbol;Acc:MGI:3026623]	ENSMUST00000002880,ENSMUST00000165079,ENSMUST00000220567,ENSMUST00000221104,ENSMUST00000221500,ENSMUST00000222209,ENSMUST00000223287,ENSMUST00000223368,ENSMUST00000223508	227	264	328	289	240	300
ENSMUSG00000002804	66174	Nudt14	nudix (nucleoside diphosphate linked moiety X)-type motif 14 [Source:MGI Symbol;Acc:MGI:1913424]	ENSMUST00000002881,ENSMUST00000221397,ENSMUST00000221497,ENSMUST00000222793,ENSMUST00000222932	606	569	725	644	622	661
ENSMUSG00000002808	105298	Epdr1	ependymin related protein 1 (zebrafish) [Source:MGI Symbol;Acc:MGI:2145369]	ENSMUST00000002885,ENSMUST00000220755,ENSMUST00000220944,ENSMUST00000221014	327	320	376	334	341	363
ENSMUSG00000002812	14248	Flii	flightless I actin binding protein [Source:MGI Symbol;Acc:MGI:1342286]	ENSMUST00000002889,ENSMUST00000137226,ENSMUST00000154141,ENSMUST00000154465	2919	3129	3797	3396	3101	3346
ENSMUSG00000002814	21975	Top3a	topoisomerase (DNA) III alpha [Source:MGI Symbol;Acc:MGI:1197527]	ENSMUST00000002891,ENSMUST00000102668,ENSMUST00000117743,ENSMUST00000120417,ENSMUST00000124799,ENSMUST00000130068	1146	1224	1429	1207	1164	1239
ENSMUSG00000002820	235040	Atg4d	autophagy related 4D, cysteine peptidase [Source:MGI Symbol;Acc:MGI:2444308]	ENSMUST00000065005,ENSMUST00000215767,ENSMUST00000216826,ENSMUST00000217269,ENSMUST00000217591	1183	1175	1416	1333	1186	1310
ENSMUSG00000002825	60507	Qtrt1	queuine tRNA-ribosyltransferase catalytic subunit 1 [Source:MGI Symbol;Acc:MGI:1931441]	ENSMUST00000002902,ENSMUST00000213718,ENSMUST00000213967,ENSMUST00000214101,ENSMUST00000214128,ENSMUST00000214681,ENSMUST00000214900,ENSMUST00000216277,ENSMUST00000216527,ENSMUST00000217060,ENSMUST00000217188	1423	1555	1787	1527	1468	1522
ENSMUSG00000002831	57435	Plin4	perilipin 4 [Source:MGI Symbol;Acc:MGI:1929709]	ENSMUST00000002908,ENSMUST00000190703,ENSMUST00000238734	4	1	0	1	3	2
ENSMUSG00000002833	15193	Hdgfl2	HDGF like 2 [Source:MGI Symbol;Acc:MGI:1194492]	ENSMUST00000002911,ENSMUST00000224078,ENSMUST00000224101,ENSMUST00000224172,ENSMUST00000224655,ENSMUST00000224701,ENSMUST00000225208,ENSMUST00000225342,ENSMUST00000225731,ENSMUST00000225843,ENSMUST00000226035,ENSMUST00000226053	5462	5583	6686	5905	5480	6285
ENSMUSG00000002835	27221	Chaf1a	chromatin assembly factor 1, subunit A (p150) [Source:MGI Symbol;Acc:MGI:1351331]	ENSMUST00000002914,ENSMUST00000232828,ENSMUST00000233325	4132	4313	5364	4693	4310	4597
ENSMUSG00000002844	11544	Adprh	ADP-ribosylarginine hydrolase [Source:MGI Symbol;Acc:MGI:1098234]	ENSMUST00000002923,ENSMUST00000232145	3999	4099	4795	4731	4589	4777
ENSMUSG00000002845	67846	Tmem39a	transmembrane protein 39a [Source:MGI Symbol;Acc:MGI:1915096]	ENSMUST00000002924,ENSMUST00000163133,ENSMUST00000163549,ENSMUST00000163884,ENSMUST00000163948,ENSMUST00000165140,ENSMUST00000165631,ENSMUST00000166235,ENSMUST00000166854,ENSMUST00000167033,ENSMUST00000169554,ENSMUST00000170097,ENSMUST00000171064,ENSMUST00000171687	3991	4092	4829	4779	4188	4549
ENSMUSG00000002846	76916	Timmdc1	translocase of inner mitochondrial membrane domain containing 1 [Source:MGI Symbol;Acc:MGI:1922139]	ENSMUST00000002925,ENSMUST00000147543	860	864	983	863	836	1023
ENSMUSG00000002847	85031	Pla1a	phospholipase A1 member A [Source:MGI Symbol;Acc:MGI:1934677]	ENSMUST00000002926,ENSMUST00000232224	771	770	991	989	880	910
ENSMUSG00000002870	17216	Mcm2	minichromosome maintenance complex component 2 [Source:MGI Symbol;Acc:MGI:105380]	ENSMUST00000058011,ENSMUST00000203172,ENSMUST00000203935,ENSMUST00000204217,ENSMUST00000204365,ENSMUST00000204393,ENSMUST00000205165	15093	16180	19971	17272	15550	16728
ENSMUSG00000002871	24100	Tpra1	transmembrane protein, adipocyte asscociated 1 [Source:MGI Symbol;Acc:MGI:1345190]	ENSMUST00000055022,ENSMUST00000123257,ENSMUST00000128171,ENSMUST00000128790,ENSMUST00000129979,ENSMUST00000135778,ENSMUST00000138415,ENSMUST00000141163,ENSMUST00000144405,ENSMUST00000148874,ENSMUST00000150236,ENSMUST00000151379,ENSMUST00000152045,ENSMUST00000152585,ENSMUST00000153874,ENSMUST00000153885,ENSMUST00000203155,ENSMUST00000203185,ENSMUST00000203345,ENSMUST00000203648,ENSMUST00000203694,…	312	333	415	352	295	356
ENSMUSG00000002881	17936	Nab1	Ngfi-A binding protein 1 [Source:MGI Symbol;Acc:MGI:107564]	ENSMUST00000069792,ENSMUST00000167732,ENSMUST00000168082,ENSMUST00000170269,ENSMUST00000186764	432	470	583	468	447	485
ENSMUSG00000002885	26364	Adgre5	adhesion G protein-coupled receptor E5 [Source:MGI Symbol;Acc:MGI:1347095]	ENSMUST00000002964,ENSMUST00000075843,ENSMUST00000109802,ENSMUST00000139797,ENSMUST00000140606,ENSMUST00000149368,ENSMUST00000154075,ENSMUST00000166939	1186	1274	1483	1938	1835	1907
ENSMUSG00000002897	16172	Il17ra	interleukin 17 receptor A [Source:MGI Symbol;Acc:MGI:107399]	ENSMUST00000002976,ENSMUST00000204078,ENSMUST00000204239	405	426	450	427	363	397
ENSMUSG00000002900	16777	Lamb1	laminin B1 [Source:MGI Symbol;Acc:MGI:96743]	ENSMUST00000002979,ENSMUST00000164009,ENSMUST00000164228,ENSMUST00000169065,ENSMUST00000169088,ENSMUST00000170495,ENSMUST00000172134,ENSMUST00000239496	1928	2064	2521	2203	2033	2142
ENSMUSG00000002908	84036	Kcnn1	potassium intermediate/small conductance calcium-activated channel, subfamily N, member 1 [Source:MGI Symbol;Acc:MGI:1933993]	ENSMUST00000110078,ENSMUST00000110081,ENSMUST00000212084,ENSMUST00000212086,ENSMUST00000212243,ENSMUST00000212414,ENSMUST00000212509,ENSMUST00000212611	219	201	222	209	196	188
ENSMUSG00000002910	70807	Arrdc2	arrestin domain containing 2 [Source:MGI Symbol;Acc:MGI:1918057]	ENSMUST00000002989,ENSMUST00000212405,ENSMUST00000212508,ENSMUST00000212770,ENSMUST00000212855,ENSMUST00000212898,ENSMUST00000213095	432	454	541	543	483	513
ENSMUSG00000002930	19051	Ppp1r17	protein phosphatase 1, regulatory subunit 17 [Source:MGI Symbol;Acc:MGI:1333876]	ENSMUST00000052827	0	0	0	0	0	0
ENSMUSG00000002944	12491	Cd36	CD36 molecule [Source:MGI Symbol;Acc:MGI:107899]	ENSMUST00000082367,ENSMUST00000165232,ENSMUST00000169095,ENSMUST00000170051,ENSMUST00000197574,ENSMUST00000197890	0	0	2	0	1	0
ENSMUSG00000002948	26400	Map2k7	mitogen-activated protein kinase kinase 7 [Source:MGI Symbol;Acc:MGI:1346871]	ENSMUST00000003027,ENSMUST00000062686,ENSMUST00000110994,ENSMUST00000110995,ENSMUST00000110996,ENSMUST00000110998,ENSMUST00000110999,ENSMUST00000129537,ENSMUST00000129866,ENSMUST00000207247	1161	1266.3	1389.7	1299.74	1220	1308.6
ENSMUSG00000002949	21856	Timm44	translocase of inner mitochondrial membrane 44 [Source:MGI Symbol;Acc:MGI:1343262]	ENSMUST00000003029,ENSMUST00000135755,ENSMUST00000141195,ENSMUST00000147831,ENSMUST00000148672,ENSMUST00000149827,ENSMUST00000160371,ENSMUST00000160549,ENSMUST00000161143	1930	2073	2525	2229	2005	2229
ENSMUSG00000002957	11772	Ap2a2	adaptor-related protein complex 2, alpha 2 subunit [Source:MGI Symbol;Acc:MGI:101920]	ENSMUST00000003038,ENSMUST00000201261,ENSMUST00000201320	5403	5678	7037	6471	5756	6236
ENSMUSG00000002963	59047	Pnkp	polynucleotide kinase 3'- phosphatase [Source:MGI Symbol;Acc:MGI:1891698]	ENSMUST00000003044,ENSMUST00000098478,ENSMUST00000107876,ENSMUST00000123015,ENSMUST00000124168,ENSMUST00000126860,ENSMUST00000139003,ENSMUST00000144669,ENSMUST00000145850,ENSMUST00000152747,ENSMUST00000154968,ENSMUST00000155050,ENSMUST00000200892,ENSMUST00000201882,ENSMUST00000202646,ENSMUST00000208385,ENSMUST00000208666	640	677	886	798	724	707
ENSMUSG00000002968	75613	Med25	mediator complex subunit 25 [Source:MGI Symbol;Acc:MGI:1922863]	ENSMUST00000003049,ENSMUST00000123130,ENSMUST00000207196,ENSMUST00000207206,ENSMUST00000207278,ENSMUST00000207490,ENSMUST00000207654,ENSMUST00000207788,ENSMUST00000207848,ENSMUST00000208253,ENSMUST00000208551,ENSMUST00000208552,ENSMUST00000208556,ENSMUST00000209191	4332	4612	5582	5147	4628	4907
ENSMUSG00000002980	57278	Bcam	basal cell adhesion molecule [Source:MGI Symbol;Acc:MGI:1929940]	ENSMUST00000003061,ENSMUST00000133271,ENSMUST00000133427,ENSMUST00000135632,ENSMUST00000155244	1711	1766	2231	2071	1861	2095
ENSMUSG00000002981	56457	Clptm1	cleft lip and palate associated transmembrane protein 1 [Source:MGI Symbol;Acc:MGI:1927155]	ENSMUST00000055242,ENSMUST00000207704,ENSMUST00000208174,ENSMUST00000208215,ENSMUST00000208554,ENSMUST00000208594,ENSMUST00000208599,ENSMUST00000208846,ENSMUST00000208868	3270	3564	4335	3606	3412	3533
ENSMUSG00000002983	19698	Relb	avian reticuloendotheliosis viral (v-rel) oncogene related B [Source:MGI Symbol;Acc:MGI:103289]	ENSMUST00000049912,ENSMUST00000094762,ENSMUST00000098754,ENSMUST00000130543,ENSMUST00000131759,ENSMUST00000137615,ENSMUST00000141586,ENSMUST00000148040,ENSMUST00000153309,ENSMUST00000208087	1005	1005	1150	1068	956	1005
ENSMUSG00000002984	53333	Tomm40	translocase of outer mitochondrial membrane 40 [Source:MGI Symbol;Acc:MGI:1858259]	ENSMUST00000032555,ENSMUST00000093552,ENSMUST00000172705,ENSMUST00000173966,ENSMUST00000174476,ENSMUST00000208286	5512	5697	6767	6560	6169	6467
ENSMUSG00000002985	11816	Apoe	apolipoprotein E [Source:MGI Symbol;Acc:MGI:88057]	ENSMUST00000003066,ENSMUST00000167646,ENSMUST00000172808,ENSMUST00000172983,ENSMUST00000173739,ENSMUST00000174064,ENSMUST00000174144,ENSMUST00000174191,ENSMUST00000174355,ENSMUST00000174710,ENSMUST00000207525	14703	15920	18096	16842	16226	17552
ENSMUSG00000002992	11813	Apoc2	apolipoprotein C-II [Source:MGI Symbol;Acc:MGI:88054]	ENSMUST00000003074,ENSMUST00000134116,ENSMUST00000142352	1	0	0	2	0	2
ENSMUSG00000002996	73389	Hbp1	high mobility group box transcription factor 1 [Source:MGI Symbol;Acc:MGI:894659]	ENSMUST00000167458,ENSMUST00000172314,ENSMUST00000175666,ENSMUST00000175686,ENSMUST00000176084,ENSMUST00000176103,ENSMUST00000176138,ENSMUST00000176520,ENSMUST00000176643	2266	2309	2718	2461	2290	2421
ENSMUSG00000002997	19088	Prkar2b	protein kinase, cAMP dependent regulatory, type II beta [Source:MGI Symbol;Acc:MGI:97760]	ENSMUST00000003079,ENSMUST00000036497,ENSMUST00000146865	116	105	155	139	117	121
ENSMUSG00000003031	12576	Cdkn1b	cyclin-dependent kinase inhibitor 1B [Source:MGI Symbol;Acc:MGI:104565]	ENSMUST00000003115,ENSMUST00000067327,ENSMUST00000204807	3912	4315	5094	4300	3903	4299
ENSMUSG00000003032	16600	Klf4	Kruppel-like factor 4 (gut) [Source:MGI Symbol;Acc:MGI:1342287]	ENSMUST00000107619,ENSMUST00000129250,ENSMUST00000132746	7376	8269	9939	8964	8017	8515
ENSMUSG00000003033	11767	Ap1m1	adaptor-related protein complex AP-1, mu subunit 1 [Source:MGI Symbol;Acc:MGI:102776]	ENSMUST00000003117,ENSMUST00000126885,ENSMUST00000145213,ENSMUST00000151546,ENSMUST00000156735,ENSMUST00000212708,ENSMUST00000212841,ENSMUST00000212940	1845	1933	2386	2218	1964	2053
ENSMUSG00000003037	17274	Rab8a	RAB8A, member RAS oncogene family [Source:MGI Symbol;Acc:MGI:96960]	ENSMUST00000003121,ENSMUST00000128203,ENSMUST00000135613	2385	2576	3027	2657	2377	2630
ENSMUSG00000003038	15331	Hmgn2	high mobility group nucleosomal binding domain 2 [Source:MGI Symbol;Acc:MGI:96136]	ENSMUST00000100472,ENSMUST00000102552,ENSMUST00000102553,ENSMUST00000105893,ENSMUST00000123234,ENSMUST00000125266,ENSMUST00000130809,ENSMUST00000136327,ENSMUST00000136859,ENSMUST00000137456,ENSMUST00000138458,ENSMUST00000145025,ENSMUST00000153622	2851.27	3077.44	3598.84	2723.3	2750.3	3244.25
ENSMUSG00000003039	67922	Fam32a	family with sequence similarity 32, member A [Source:MGI Symbol;Acc:MGI:1915172]	ENSMUST00000003123,ENSMUST00000212117	2102	2198	2551	2177	2077	2289
ENSMUSG00000003051	13710	Elf3	E74-like factor 3 [Source:MGI Symbol;Acc:MGI:1101781]	ENSMUST00000003135,ENSMUST00000185752,ENSMUST00000188895	2404	2442	2959	3457	3025	3118
ENSMUSG00000003053	13095	Cyp2c29	cytochrome P450, family 2, subfamily c, polypeptide 29 [Source:MGI Symbol;Acc:MGI:103238]	ENSMUST00000003137,ENSMUST00000176624,ENSMUST00000177087	2	0	1	0	1	3
ENSMUSG00000003062	76205	Stard3nl	STARD3 N-terminal like [Source:MGI Symbol;Acc:MGI:1923455]	ENSMUST00000039694,ENSMUST00000196268,ENSMUST00000196537,ENSMUST00000196712,ENSMUST00000197565,ENSMUST00000199278,ENSMUST00000199924,ENSMUST00000200323,ENSMUST00000221380,ENSMUST00000222869	2951	2936	3723	3068	3024	3275
ENSMUSG00000003068	20869	Stk11	serine/threonine kinase 11 [Source:MGI Symbol;Acc:MGI:1341870]	ENSMUST00000003152,ENSMUST00000105370,ENSMUST00000105371,ENSMUST00000128992,ENSMUST00000129235,ENSMUST00000144108,ENSMUST00000144119,ENSMUST00000144883,ENSMUST00000152592	3558	3721	4462	4108	3863	4121
ENSMUSG00000003070	13637	Efna2	ephrin A2 [Source:MGI Symbol;Acc:MGI:102707]	ENSMUST00000003154	235	239	292	269	239	266
ENSMUSG00000003072	66043	Atp5d	ATP synthase, H+ transporting, mitochondrial F1 complex, delta subunit [Source:MGI Symbol;Acc:MGI:1913293]	ENSMUST00000003156,ENSMUST00000105366,ENSMUST00000105367,ENSMUST00000150347	4018	4214	5079	5240	4895	4916
ENSMUSG00000003099	19060	Ppp5c	protein phosphatase 5, catalytic subunit [Source:MGI Symbol;Acc:MGI:102666]	ENSMUST00000003183,ENSMUST00000124573,ENSMUST00000127311,ENSMUST00000138353,ENSMUST00000142597,ENSMUST00000142831,ENSMUST00000145997,ENSMUST00000146920,ENSMUST00000153242,ENSMUST00000154880,ENSMUST00000156366	3958	4263	5228	4886	4268	4431
ENSMUSG00000003119	69131	Cdk12	cyclin-dependent kinase 12 [Source:MGI Symbol;Acc:MGI:1098802]	ENSMUST00000003203,ENSMUST00000107538,ENSMUST00000107539,ENSMUST00000125152,ENSMUST00000145113,ENSMUST00000147441	3106	3578	4357	3328	2795	3115
ENSMUSG00000003123	16890	Lipe	lipase, hormone sensitive [Source:MGI Symbol;Acc:MGI:96790]	ENSMUST00000003207,ENSMUST00000054301,ENSMUST00000105177,ENSMUST00000149349,ENSMUST00000205698,ENSMUST00000205923,ENSMUST00000206588,ENSMUST00000206861	356	374	506	423	444	500
ENSMUSG00000003131	18475	Pafah1b2	platelet-activating factor acetylhydrolase, isoform 1b, subunit 2 [Source:MGI Symbol;Acc:MGI:108415]	ENSMUST00000172450,ENSMUST00000213853,ENSMUST00000214179,ENSMUST00000214996,ENSMUST00000215060,ENSMUST00000215427,ENSMUST00000216334,ENSMUST00000217514,ENSMUST00000217636	2161	2375	2954	2633	2362	2558
ENSMUSG00000003134	54610	Tbc1d8	TBC1 domain family, member 8 [Source:MGI Symbol;Acc:MGI:1927225]	ENSMUST00000054462,ENSMUST00000192099,ENSMUST00000192531,ENSMUST00000193823,ENSMUST00000195854	1493	1489	1820	1680	1553	1530
ENSMUSG00000003135	52846	Cnot11	CCR4-NOT transcription complex, subunit 11 [Source:MGI Symbol;Acc:MGI:106580]	ENSMUST00000003219,ENSMUST00000160145,ENSMUST00000161515,ENSMUST00000195567	2252	2376	2839	2659	2411	2542
ENSMUSG00000003153	20527	Slc2a3	solute carrier family 2 (facilitated glucose transporter), member 3 [Source:MGI Symbol;Acc:MGI:95757]	ENSMUST00000032476,ENSMUST00000165884,ENSMUST00000166135,ENSMUST00000168704,ENSMUST00000168801,ENSMUST00000169979,ENSMUST00000170724,ENSMUST00000171541	44769	45184	55759	54745	47390	51772
ENSMUSG00000003154	60611	Foxj2	forkhead box J2 [Source:MGI Symbol;Acc:MGI:1926805]	ENSMUST00000003238,ENSMUST00000177927,ENSMUST00000203075	411	448	580	550	464	538
ENSMUSG00000003161	109552	Sri	sorcin [Source:MGI Symbol;Acc:MGI:98419]	ENSMUST00000003245,ENSMUST00000088786,ENSMUST00000144265,ENSMUST00000145119,ENSMUST00000148633,ENSMUST00000149420,ENSMUST00000197065	789	834	1027	768	810	852
ENSMUSG00000003166	13356	Dgcr2	DiGeorge syndrome critical region gene 2 [Source:MGI Symbol;Acc:MGI:892866]	ENSMUST00000012152,ENSMUST00000066127,ENSMUST00000117082,ENSMUST00000117945,ENSMUST00000126919,ENSMUST00000135229,ENSMUST00000155611,ENSMUST00000155943,ENSMUST00000231306,ENSMUST00000231750	2683.32	2679.37	3333.67	3006	2808	2901.35
ENSMUSG00000003184	54131	Irf3	interferon regulatory factor 3 [Source:MGI Symbol;Acc:MGI:1859179]	ENSMUST00000003284,ENSMUST00000107834,ENSMUST00000207128,ENSMUST00000207129,ENSMUST00000207476,ENSMUST00000207521,ENSMUST00000207555,ENSMUST00000208143,ENSMUST00000208767,ENSMUST00000208906,ENSMUST00000208958,ENSMUST00000209006,ENSMUST00000209066	782	867	1021	949	891	965
ENSMUSG00000003190	75736	Bcl2l12	BCL2-like 12 (proline rich) [Source:MGI Symbol;Acc:MGI:1922986]	ENSMUST00000003290,ENSMUST00000207213,ENSMUST00000207342,ENSMUST00000207443,ENSMUST00000207755,ENSMUST00000208128	398	435	501	418	409	473
ENSMUSG00000003198	224893	Zfp959	zinc finger protein 959 [Source:MGI Symbol;Acc:MGI:2385058]	ENSMUST00000054780,ENSMUST00000224294,ENSMUST00000224379	267.45	263.17	317.03	261	236.16	250.36
ENSMUSG00000003199	68047	Mpnd	MPN domain containing [Source:MGI Symbol;Acc:MGI:1915297]	ENSMUST00000124302,ENSMUST00000133998,ENSMUST00000140926,ENSMUST00000149441,ENSMUST00000153197,ENSMUST00000159340,ENSMUST00000159420,ENSMUST00000159996,ENSMUST00000162883	1921	1886	2294	2233	2019	2256
ENSMUSG00000003200	20405	Sh3gl1	SH3-domain GRB2-like 1 [Source:MGI Symbol;Acc:MGI:700010]	ENSMUST00000003268,ENSMUST00000233034,ENSMUST00000233803	2642	2847	3318	3020	2745	3051
ENSMUSG00000003206	50498	Ebi3	Epstein-Barr virus induced gene 3 [Source:MGI Symbol;Acc:MGI:1354171]	ENSMUST00000003274	39	29	44	35	34	46
ENSMUSG00000003208	72886	Yju2	YJU2 splicing factor [Source:MGI Symbol;Acc:MGI:1920136]	ENSMUST00000086869,ENSMUST00000233204,ENSMUST00000233226,ENSMUST00000233661	408	438	530.99	423	399	467
ENSMUSG00000003226	19386	Ranbp2	RAN binding protein 2 [Source:MGI Symbol;Acc:MGI:894323]	ENSMUST00000003310,ENSMUST00000219332,ENSMUST00000220131	5915	6621	7730	5752	5159	5605
ENSMUSG00000003227	13608	Edar	ectodysplasin-A receptor [Source:MGI Symbol;Acc:MGI:1343498]	ENSMUST00000003312	0	2	2	0	1	1
ENSMUSG00000003228	14773	Grk5	G protein-coupled receptor kinase 5 [Source:MGI Symbol;Acc:MGI:109161]	ENSMUST00000003313,ENSMUST00000235623,ENSMUST00000236876	139	154.87	183	173	155	151
ENSMUSG00000003233	13544	Dvl3	dishevelled segment polarity protein 3 [Source:MGI Symbol;Acc:MGI:108100]	ENSMUST00000003318,ENSMUST00000169552,ENSMUST00000171572,ENSMUST00000171774	1408	1644	1834	1782	1515	1662
ENSMUSG00000003234	27406	Abcf3	ATP-binding cassette, sub-family F (GCN20), member 3 [Source:MGI Symbol;Acc:MGI:1351656]	ENSMUST00000003319,ENSMUST00000135861,ENSMUST00000148679,ENSMUST00000152339,ENSMUST00000154660,ENSMUST00000231258,ENSMUST00000231590,ENSMUST00000232127,ENSMUST00000232490,ENSMUST00000232680	1573	1651	1951	1698	1617	1669
ENSMUSG00000003235	224045	Eif2b5	eukaryotic translation initiation factor 2B, subunit 5 epsilon [Source:MGI Symbol;Acc:MGI:2446176]	ENSMUST00000003320,ENSMUST00000148714,ENSMUST00000231315	6758	6902	8589	7348	7034	7624
ENSMUSG00000003269	19158	Cyth2	cytohesin 2 [Source:MGI Symbol;Acc:MGI:1334255]	ENSMUST00000056820,ENSMUST00000107729,ENSMUST00000209245,ENSMUST00000210137,ENSMUST00000210853,ENSMUST00000210898,ENSMUST00000211263,ENSMUST00000211783,ENSMUST00000223361	2179	2354	2779	2390	2182	2420
ENSMUSG00000003271	54200	Sult2b1	sulfotransferase family, cytosolic, 2B, member 1 [Source:MGI Symbol;Acc:MGI:1926342]	ENSMUST00000075571,ENSMUST00000209435,ENSMUST00000209464,ENSMUST00000209739,ENSMUST00000210021,ENSMUST00000210147,ENSMUST00000210754,ENSMUST00000211779	148	129	179	154	120	176
ENSMUSG00000003273	12348	Car11	carbonic anhydrase 11 [Source:MGI Symbol;Acc:MGI:1336193]	ENSMUST00000003360,ENSMUST00000209796,ENSMUST00000210027,ENSMUST00000210872,ENSMUST00000211259	47	53	51	70	42	46
ENSMUSG00000003279	224997	Dlgap1	DLG associated protein 1 [Source:MGI Symbol;Acc:MGI:1346065]	ENSMUST00000060072,ENSMUST00000097288,ENSMUST00000125691,ENSMUST00000126801,ENSMUST00000130971,ENSMUST00000133717,ENSMUST00000133983,ENSMUST00000135938,ENSMUST00000140728,ENSMUST00000146730,ENSMUST00000148486,ENSMUST00000150260,ENSMUST00000150798,ENSMUST00000155016,ENSMUST00000155823,ENSMUST00000156946,ENSMUST00000232998,ENSMUST00000233173,ENSMUST00000233283,ENSMUST00000233780	283	291	376	346	287	327
ENSMUSG00000003282	56711	Plag1	pleiomorphic adenoma gene 1 [Source:MGI Symbol;Acc:MGI:1891916]	ENSMUST00000003369,ENSMUST00000137439,ENSMUST00000147035,ENSMUST00000151543	224	294	319	239	199	225
ENSMUSG00000003283	15162	Hck	hemopoietic cell kinase [Source:MGI Symbol;Acc:MGI:96052]	ENSMUST00000003370,ENSMUST00000109799,ENSMUST00000189688	300	324	426	403	377	399
ENSMUSG00000003299	66163	Mrpl4	mitochondrial ribosomal protein L4 [Source:MGI Symbol;Acc:MGI:2137210]	ENSMUST00000003386,ENSMUST00000213977,ENSMUST00000214124,ENSMUST00000216175,ENSMUST00000216325,ENSMUST00000216466,ENSMUST00000216818,ENSMUST00000216824	2191	2275	2686	2562	2239	2401
ENSMUSG00000003308	50868	Keap1	kelch-like ECH-associated protein 1 [Source:MGI Symbol;Acc:MGI:1858732]	ENSMUST00000049567,ENSMUST00000164812,ENSMUST00000193247,ENSMUST00000193982,ENSMUST00000194542,ENSMUST00000216436	1345	1471	1772	1432	1340	1418
ENSMUSG00000003309	11768	Ap1m2	adaptor protein complex AP-1, mu 2 subunit [Source:MGI Symbol;Acc:MGI:1336974]	ENSMUST00000003397,ENSMUST00000115433,ENSMUST00000213250,ENSMUST00000213483,ENSMUST00000213762	293	340	386	394	378	404
ENSMUSG00000003316	20340	Glg1	golgi apparatus protein 1 [Source:MGI Symbol;Acc:MGI:104967]	ENSMUST00000003404,ENSMUST00000164283,ENSMUST00000168741,ENSMUST00000169020	7068	7812	9842	8025	7328	7789
ENSMUSG00000003341	67331	Atp8b3	ATPase, class I, type 8B, member 3 [Source:MGI Symbol;Acc:MGI:1914581]	ENSMUST00000020383,ENSMUST00000219648,ENSMUST00000220326	48	44	57	57	63	51
ENSMUSG00000003344	208198	Btbd2	BTB (POZ) domain containing 2 [Source:MGI Symbol;Acc:MGI:1933831]	ENSMUST00000003434,ENSMUST00000126980,ENSMUST00000131876,ENSMUST00000147162,ENSMUST00000151794	2277	2355	2900	2794	2563	2708
ENSMUSG00000003345	103236	Csnk1g2	casein kinase 1, gamma 2 [Source:MGI Symbol;Acc:MGI:1920014]	ENSMUST00000079773,ENSMUST00000085435,ENSMUST00000217902,ENSMUST00000218093,ENSMUST00000219814,ENSMUST00000220025,ENSMUST00000220163,ENSMUST00000220431	3772	4068	4889	4261	3936	4258
ENSMUSG00000003346	216169	Abhd17a	abhydrolase domain containing 17A [Source:MGI Symbol;Acc:MGI:106388]	ENSMUST00000003436,ENSMUST00000187646,ENSMUST00000189605,ENSMUST00000191440	1523	1564	2029	1894	1776	1840
ENSMUSG00000003348	208228	Mob3a	MOB kinase activator 3A [Source:MGI Symbol;Acc:MGI:3050117]	ENSMUST00000003438,ENSMUST00000218090,ENSMUST00000218439,ENSMUST00000220138	669	644	829	751	698	735
ENSMUSG00000003352	12297	Cacnb3	calcium channel, voltage-dependent, beta 3 subunit [Source:MGI Symbol;Acc:MGI:103307]	ENSMUST00000003442,ENSMUST00000109150,ENSMUST00000229223,ENSMUST00000229282,ENSMUST00000230064,ENSMUST00000230490,ENSMUST00000230769	904	890	1140	1087	975	995
ENSMUSG00000003354	105833	Ccdc65	coiled-coil domain containing 65 [Source:MGI Symbol;Acc:MGI:2146001]	ENSMUST00000003444,ENSMUST00000229471	67	71	87	44	67	61
ENSMUSG00000003355	66120	Fkbp11	FK506 binding protein 11 [Source:MGI Symbol;Acc:MGI:1913370]	ENSMUST00000003445,ENSMUST00000229562,ENSMUST00000230743	444	423	469	567	520	564
ENSMUSG00000003360	74351	Ddx23	DEAD (Asp-Glu-Ala-Asp) box polypeptide 23 [Source:MGI Symbol;Acc:MGI:1921601]	ENSMUST00000003450,ENSMUST00000159170,ENSMUST00000159423,ENSMUST00000160506,ENSMUST00000161030,ENSMUST00000162384,ENSMUST00000228973	5133	5407	6496	5776	5442	5786
ENSMUSG00000003363	18807	Pld3	phospholipase D family, member 3 [Source:MGI Symbol;Acc:MGI:1333782]	ENSMUST00000117095,ENSMUST00000117611,ENSMUST00000127240,ENSMUST00000131106,ENSMUST00000142981,ENSMUST00000143903,ENSMUST00000150964,ENSMUST00000155287	1869	2097	2401	2311	2153	2281
ENSMUSG00000003378	14809	Grik5	glutamate receptor, ionotropic, kainate 5 (gamma 2) [Source:MGI Symbol;Acc:MGI:95818]	ENSMUST00000003468,ENSMUST00000205328,ENSMUST00000205661,ENSMUST00000205993,ENSMUST00000206095,ENSMUST00000206132,ENSMUST00000206134	208	222	269	239	221	243
ENSMUSG00000003379	12518	Cd79a	CD79A antigen (immunoglobulin-associated alpha) [Source:MGI Symbol;Acc:MGI:101774]	ENSMUST00000003469	17	12	10	20	13	16
ENSMUSG00000003380	14470	Rabac1	Rab acceptor 1 (prenylated) [Source:MGI Symbol;Acc:MGI:1201692]	ENSMUST00000076961,ENSMUST00000205771,ENSMUST00000205871,ENSMUST00000206222,ENSMUST00000206868,ENSMUST00000206941	2021	1979	2519	2424	2313	2305
ENSMUSG00000003382	27049	Etv3	ets variant 3 [Source:MGI Symbol;Acc:MGI:1350926]	ENSMUST00000117293,ENSMUST00000119109,ENSMUST00000136680,ENSMUST00000152010,ENSMUST00000170036	817	877	1154	950	788.99	898
ENSMUSG00000003402	19089	Prkcsh	protein kinase C substrate 80K-H [Source:MGI Symbol;Acc:MGI:107877]	ENSMUST00000003493,ENSMUST00000115331,ENSMUST00000214565,ENSMUST00000215795,ENSMUST00000216344	6413	6295	7651	7080	6404	7225
ENSMUSG00000003410	15571	Elavl3	ELAV like RNA binding protein 3 [Source:MGI Symbol;Acc:MGI:109157]	ENSMUST00000003501,ENSMUST00000213700,ENSMUST00000215901	63	70	85	64	69	88
ENSMUSG00000003411	69908	Rab3b	RAB3B, member RAS oncogene family [Source:MGI Symbol;Acc:MGI:1917158]	ENSMUST00000003502,ENSMUST00000106650,ENSMUST00000106651,ENSMUST00000157062	76	81	99	105	88	92
ENSMUSG00000003418	241230	St8sia6	ST8 alpha-N-acetyl-neuraminide alpha-2,8-sialyltransferase 6 [Source:MGI Symbol;Acc:MGI:2386797]	ENSMUST00000003509,ENSMUST00000150781	50	73	100	89	86	65
ENSMUSG00000003420	14132	Fcgrt	Fc receptor, IgG, alpha chain transporter [Source:MGI Symbol;Acc:MGI:103017]	ENSMUST00000003512,ENSMUST00000209830,ENSMUST00000210642,ENSMUST00000211085,ENSMUST00000211535,ENSMUST00000211668	450	408	517	592	480	536
ENSMUSG00000003421	66394	Nosip	nitric oxide synthase interacting protein [Source:MGI Symbol;Acc:MGI:1913644]	ENSMUST00000003513,ENSMUST00000107829,ENSMUST00000209243,ENSMUST00000209308,ENSMUST00000209901,ENSMUST00000210088,ENSMUST00000210520,ENSMUST00000210668,ENSMUST00000210998,ENSMUST00000211465	2782	2798	3343	2977	2808	3075
ENSMUSG00000003423	68845	Pih1d1	PIH1 domain containing 1 [Source:MGI Symbol;Acc:MGI:1916095]	ENSMUST00000085375,ENSMUST00000107811,ENSMUST00000209400,ENSMUST00000209847,ENSMUST00000209954,ENSMUST00000210139,ENSMUST00000211336,ENSMUST00000211414,ENSMUST00000211709	1004	1062	1320	1197	1084	1212
ENSMUSG00000003429	27207	Rps11	ribosomal protein S11 [Source:MGI Symbol;Acc:MGI:1351329]	ENSMUST00000003521,ENSMUST00000209838,ENSMUST00000211583,ENSMUST00000211725	16617.9	17466.9	21273	18660	18627	19977.9
ENSMUSG00000003435	20924	Supt5	suppressor of Ty 5, DSIF elongation factor subunit [Source:MGI Symbol;Acc:MGI:1202400]	ENSMUST00000003527,ENSMUST00000207563,ENSMUST00000207879,ENSMUST00000208243,ENSMUST00000208367,ENSMUST00000208726,ENSMUST00000209105,ENSMUST00000209141	7740	8421	9973	8871	7782	8463
ENSMUSG00000003436	13389	Dll3	delta like canonical Notch ligand 3 [Source:MGI Symbol;Acc:MGI:1096877]	ENSMUST00000108315,ENSMUST00000138721,ENSMUST00000145512	21	36	39	30	32	52
ENSMUSG00000003437	54624	Paf1	Paf1, RNA polymerase II complex component [Source:MGI Symbol;Acc:MGI:1923988]	ENSMUST00000003529,ENSMUST00000122857,ENSMUST00000132910,ENSMUST00000143201,ENSMUST00000145339,ENSMUST00000146604,ENSMUST00000146886,ENSMUST00000146913,ENSMUST00000152512,ENSMUST00000154823	2403	2705	3077	2567	2360	2597
ENSMUSG00000003438	66525	Timm50	translocase of inner mitochondrial membrane 50 [Source:MGI Symbol;Acc:MGI:1913775]	ENSMUST00000081946,ENSMUST00000131849,ENSMUST00000134263,ENSMUST00000135220,ENSMUST00000136427,ENSMUST00000151990	2212	2454	2853	2633	2462	2659
ENSMUSG00000003444	67224	Med29	mediator complex subunit 29 [Source:MGI Symbol;Acc:MGI:1914474]	ENSMUST00000003536	822	939	1110	1000	859	1004
ENSMUSG00000003452	12121	Bicd1	BICD cargo adaptor 1 [Source:MGI Symbol;Acc:MGI:1101760]	ENSMUST00000003544,ENSMUST00000086829,ENSMUST00000111513,ENSMUST00000130270,ENSMUST00000140759,ENSMUST00000172926,ENSMUST00000173408,ENSMUST00000174886,ENSMUST00000203502	284	400	404	326	242	285
ENSMUSG00000003458	59287	Ncstn	nicastrin [Source:MGI Symbol;Acc:MGI:1891700]	ENSMUST00000003550,ENSMUST00000122986,ENSMUST00000135928,ENSMUST00000140643,ENSMUST00000142825,ENSMUST00000146137	1943	2016	2490	2190	1933	2202
ENSMUSG00000003464	19298	Pex19	peroxisomal biogenesis factor 19 [Source:MGI Symbol;Acc:MGI:1334458]	ENSMUST00000075895,ENSMUST00000111252,ENSMUST00000127662,ENSMUST00000133081,ENSMUST00000133546,ENSMUST00000147799	2315	2362	2874	2501	2386	2638
ENSMUSG00000003469	105653	Phyhip	phytanoyl-CoA hydroxylase interacting protein [Source:MGI Symbol;Acc:MGI:1860417]	ENSMUST00000003561,ENSMUST00000159180	367	335	417	394	310	336
ENSMUSG00000003476	12922	Crhr2	corticotropin releasing hormone receptor 2 [Source:MGI Symbol;Acc:MGI:894312]	ENSMUST00000003568,ENSMUST00000095898,ENSMUST00000114374,ENSMUST00000164012,ENSMUST00000166954,ENSMUST00000169777,ENSMUST00000204117,ENSMUST00000212633,ENSMUST00000213026	177	183	228	241	214	252
ENSMUSG00000003477	21743	Inmt	indolethylamine N-methyltransferase [Source:MGI Symbol;Acc:MGI:102963]	ENSMUST00000003569,ENSMUST00000152720	0	0	0	0	0	0
ENSMUSG00000003484	72054	Cyp4f18	cytochrome P450, family 4, subfamily f, polypeptide 18 [Source:MGI Symbol;Acc:MGI:1919304]	ENSMUST00000003574,ENSMUST00000125448,ENSMUST00000141975	0	0	0	0	0	0
ENSMUSG00000003500	23917	Impdh1	inosine monophosphate dehydrogenase 1 [Source:MGI Symbol;Acc:MGI:96567]	ENSMUST00000078155,ENSMUST00000159124,ENSMUST00000160613,ENSMUST00000160749,ENSMUST00000160878,ENSMUST00000161654,ENSMUST00000162099,ENSMUST00000162215,ENSMUST00000162242,ENSMUST00000162739	1650	1726	2033	2118	1823	2062
ENSMUSG00000003505	26438	Psg18	pregnancy specific glycoprotein 18 [Source:MGI Symbol;Acc:MGI:1347251]	ENSMUST00000003597,ENSMUST00000098783,ENSMUST00000182983,ENSMUST00000183222	0	0	0	0	0	0
ENSMUSG00000003518	72349	Dusp3	dual specificity phosphatase 3 (vaccinia virus phosphatase VH1-related) [Source:MGI Symbol;Acc:MGI:1919599]	ENSMUST00000003612,ENSMUST00000107172,ENSMUST00000107173,ENSMUST00000125794,ENSMUST00000143177,ENSMUST00000151678,ENSMUST00000176261	526	556	627	553	498	560
ENSMUSG00000003526	19125	Prodh	proline dehydrogenase [Source:MGI Symbol;Acc:MGI:97770]	ENSMUST00000003620,ENSMUST00000123969,ENSMUST00000126087,ENSMUST00000132241,ENSMUST00000136776,ENSMUST00000139861,ENSMUST00000141635,ENSMUST00000232384,ENSMUST00000232502,ENSMUST00000232554	486	533	659	545	561	520
ENSMUSG00000003527	27886	Ess2	ess-2 splicing factor [Source:MGI Symbol;Acc:MGI:107854]	ENSMUST00000003621,ENSMUST00000231921,ENSMUST00000232111,ENSMUST00000232366,ENSMUST00000232423	788	774	1007	887	853	905
ENSMUSG00000003528	13358	Slc25a1	solute carrier family 25 (mitochondrial carrier, citrate transporter), member 1 [Source:MGI Symbol;Acc:MGI:1345283]	ENSMUST00000003622,ENSMUST00000129270,ENSMUST00000131507,ENSMUST00000142022,ENSMUST00000147384,ENSMUST00000150925	2335	2350	2906	2836	2604	2655
ENSMUSG00000003531	13353	Dgcr6	DiGeorge syndrome critical region gene 6 [Source:MGI Symbol;Acc:MGI:1202877]	ENSMUST00000066027,ENSMUST00000076757,ENSMUST00000143343,ENSMUST00000148372,ENSMUST00000148521,ENSMUST00000151266,ENSMUST00000153123,ENSMUST00000155387	550	560	615	598	548	602
ENSMUSG00000003534	12305	Ddr1	discoidin domain receptor family, member 1 [Source:MGI Symbol;Acc:MGI:99216]	ENSMUST00000003628,ENSMUST00000097333,ENSMUST00000117301,ENSMUST00000119825,ENSMUST00000134995,ENSMUST00000135078,ENSMUST00000145900,ENSMUST00000146472,ENSMUST00000148065,ENSMUST00000155628,ENSMUST00000155957,ENSMUST00000166980	824	858	967	992	897	956
ENSMUSG00000003541	15937	Ier3	immediate early response 3 [Source:MGI Symbol;Acc:MGI:104814]	ENSMUST00000003635	278	247	294	300	264	251
ENSMUSG00000003545	14282	Fosb	FBJ osteosarcoma oncogene B [Source:MGI Symbol;Acc:MGI:95575]	ENSMUST00000003640,ENSMUST00000207334,ENSMUST00000207716,ENSMUST00000208230,ENSMUST00000208326,ENSMUST00000208446,ENSMUST00000208505	21	19	27	30	22	19
ENSMUSG00000003546	74764	Klc4	kinesin light chain 4 [Source:MGI Symbol;Acc:MGI:1922014]	ENSMUST00000003642,ENSMUST00000233974	812	825	959	897	864	865
ENSMUSG00000003549	13870	Ercc1	excision repair cross-complementing rodent repair deficiency, complementation group 1 [Source:MGI Symbol;Acc:MGI:95412]	ENSMUST00000003645,ENSMUST00000160192,ENSMUST00000160369,ENSMUST00000160909,ENSMUST00000161378,ENSMUST00000162197,ENSMUST00000162992,ENSMUST00000176723,ENSMUST00000176818,ENSMUST00000177486	563	565	636	591	537	587
ENSMUSG00000003555	13074	Cyp17a1	cytochrome P450, family 17, subfamily a, polypeptide 1 [Source:MGI Symbol;Acc:MGI:88586]	ENSMUST00000026012,ENSMUST00000131142,ENSMUST00000156577,ENSMUST00000236174	0	0	0	0	1	0
ENSMUSG00000003559	57344	As3mt	arsenic (+3 oxidation state) methyltransferase [Source:MGI Symbol;Acc:MGI:1929882]	ENSMUST00000003655,ENSMUST00000235266,ENSMUST00000235842,ENSMUST00000236063,ENSMUST00000236465,ENSMUST00000236473,ENSMUST00000237219	511	517	590	523	525	565
ENSMUSG00000003573	26558	Homer3	homer scaffolding protein 3 [Source:MGI Symbol;Acc:MGI:1347359]	ENSMUST00000003669,ENSMUST00000087467,ENSMUST00000110124,ENSMUST00000135368,ENSMUST00000135692,ENSMUST00000140212,ENSMUST00000143528,ENSMUST00000155711	1331	1357	1612	1466	1369	1415
ENSMUSG00000003575	382056	Crtc1	CREB regulated transcription coactivator 1 [Source:MGI Symbol;Acc:MGI:2142523]	ENSMUST00000076615,ENSMUST00000125273,ENSMUST00000125613,ENSMUST00000142769,ENSMUST00000153632	400	431	522	388	359	396
ENSMUSG00000003581	71673	Rnf215	ring finger protein 215 [Source:MGI Symbol;Acc:MGI:1918923]	ENSMUST00000003677,ENSMUST00000124670,ENSMUST00000127165,ENSMUST00000145705	215	203	249	264	236	250
ENSMUSG00000003585	67815	Sec14l2	SEC14-like lipid binding 2 [Source:MGI Symbol;Acc:MGI:1915065]	ENSMUST00000003681,ENSMUST00000123901,ENSMUST00000132421,ENSMUST00000133631,ENSMUST00000136420,ENSMUST00000145173	274	285	367	344	329	378
ENSMUSG00000003604	74268	Aven	apoptosis, caspase activation inhibitor [Source:MGI Symbol;Acc:MGI:1921518]	ENSMUST00000003705,ENSMUST00000099588,ENSMUST00000127894	1196	1227	1438	1338	1286	1344
ENSMUSG00000003617	12870	Cp	ceruloplasmin [Source:MGI Symbol;Acc:MGI:88476]	ENSMUST00000003714,ENSMUST00000091309,ENSMUST00000108325,ENSMUST00000108328,ENSMUST00000108329,ENSMUST00000125994,ENSMUST00000128615,ENSMUST00000129135,ENSMUST00000131454,ENSMUST00000131811,ENSMUST00000150264,ENSMUST00000172605,ENSMUST00000172860,ENSMUST00000173779,ENSMUST00000173848,ENSMUST00000174803	0	0	0	0	0	0
ENSMUSG00000003623	74114	Crot	carnitine O-octanoyltransferase [Source:MGI Symbol;Acc:MGI:1921364]	ENSMUST00000003720,ENSMUST00000146115,ENSMUST00000157024	1341	1534	1876	1507	1393	1588
ENSMUSG00000003644	20111	Rps6ka1	ribosomal protein S6 kinase polypeptide 1 [Source:MGI Symbol;Acc:MGI:104558]	ENSMUST00000003741,ENSMUST00000105894,ENSMUST00000129636,ENSMUST00000137486,ENSMUST00000157067,ENSMUST00000168974,ENSMUST00000173961,ENSMUST00000173989,ENSMUST00000174481	5187	5562	6680	6188	5634	5825
ENSMUSG00000003657	12308	Calb2	calbindin 2 [Source:MGI Symbol;Acc:MGI:101914]	ENSMUST00000003754,ENSMUST00000212297	68	77	94	87	83	101
ENSMUSG00000003660	320632	Snrnp200	small nuclear ribonucleoprotein 200 (U5) [Source:MGI Symbol;Acc:MGI:2444401]	ENSMUST00000103220,ENSMUST00000131435,ENSMUST00000140868,ENSMUST00000142327,ENSMUST00000143481	8809	9764	11540	8817	8408	9114
ENSMUSG00000003662	26371	Ciao1	cytosolic iron-sulfur protein assembly 1 [Source:MGI Symbol;Acc:MGI:1346998]	ENSMUST00000003759,ENSMUST00000143575,ENSMUST00000172636,ENSMUST00000174030,ENSMUST00000174863	1234	1329	1597	1381	1249	1374
ENSMUSG00000003665	15116	Has1	hyaluronan synthase 1 [Source:MGI Symbol;Acc:MGI:106590]	ENSMUST00000003762,ENSMUST00000232410	0	0	1	0	0	0
ENSMUSG00000003680	225895	Taf6l	TATA-box binding protein associated factor 6 like [Source:MGI Symbol;Acc:MGI:2444957]	ENSMUST00000003777,ENSMUST00000176080,ENSMUST00000176331,ENSMUST00000176496,ENSMUST00000176610,ENSMUST00000176688,ENSMUST00000176719,ENSMUST00000176747,ENSMUST00000176991,ENSMUST00000177056,ENSMUST00000177216,ENSMUST00000189739	1137	1110	1412	1237	1154	1123
ENSMUSG00000003721	72999	Insig2	insulin induced gene 2 [Source:MGI Symbol;Acc:MGI:1920249]	ENSMUST00000003818,ENSMUST00000071064,ENSMUST00000159085,ENSMUST00000159125,ENSMUST00000159192,ENSMUST00000159528,ENSMUST00000160688,ENSMUST00000160968,ENSMUST00000161068,ENSMUST00000161818,ENSMUST00000162019,ENSMUST00000162582,ENSMUST00000162790,ENSMUST00000186915	602	690	795	692	616	734
ENSMUSG00000003731	16650	Kpna6	karyopherin (importin) alpha 6 [Source:MGI Symbol;Acc:MGI:1100836]	ENSMUST00000003828,ENSMUST00000102590,ENSMUST00000126010,ENSMUST00000138916,ENSMUST00000146215,ENSMUST00000146361	3839	4276	5370	4581	4076	4395
ENSMUSG00000003746	17155	Man1a	mannosidase 1, alpha [Source:MGI Symbol;Acc:MGI:104677]	ENSMUST00000003843,ENSMUST00000105469,ENSMUST00000105470,ENSMUST00000133330,ENSMUST00000146483,ENSMUST00000218317,ENSMUST00000219234,ENSMUST00000220088	87	100	112	114	101	104
ENSMUSG00000003752	233011	Itpkc	inositol 1,4,5-trisphosphate 3-kinase C [Source:MGI Symbol;Acc:MGI:2442554]	ENSMUST00000003850,ENSMUST00000147170,ENSMUST00000149067,ENSMUST00000206441	957	922	1204	1093	961	1032
ENSMUSG00000003762	76889	Coq8b	coenzyme Q8B [Source:MGI Symbol;Acc:MGI:1924139]	ENSMUST00000003860,ENSMUST00000108378,ENSMUST00000123012,ENSMUST00000128090,ENSMUST00000142910,ENSMUST00000143372,ENSMUST00000206312	535.69	557	653	658	604.76	630.97
ENSMUSG00000003778	78656	Brd8	bromodomain containing 8 [Source:MGI Symbol;Acc:MGI:1925906]	ENSMUST00000003876,ENSMUST00000097626,ENSMUST00000115765,ENSMUST00000115766,ENSMUST00000127159,ENSMUST00000145431,ENSMUST00000152612,ENSMUST00000153569	3855	4292	4972	4229	3767	4146
ENSMUSG00000003779	19348	Kif20a	kinesin family member 20A [Source:MGI Symbol;Acc:MGI:1201682]	ENSMUST00000166044,ENSMUST00000167161,ENSMUST00000235174,ENSMUST00000236114,ENSMUST00000237407,ENSMUST00000237481	7715	7907	9936	9200	8190	9033
ENSMUSG00000003808	66590	Farsa	phenylalanyl-tRNA synthetase, alpha subunit [Source:MGI Symbol;Acc:MGI:1913840]	ENSMUST00000003906,ENSMUST00000109754,ENSMUST00000129595,ENSMUST00000141480,ENSMUST00000144404,ENSMUST00000156970	2804	2894	3439	3339	3061	3277
ENSMUSG00000003809	270076	Gcdh	glutaryl-Coenzyme A dehydrogenase [Source:MGI Symbol;Acc:MGI:104541]	ENSMUST00000003907,ENSMUST00000109745,ENSMUST00000128023,ENSMUST00000136462,ENSMUST00000139180,ENSMUST00000142748	1915	2054	2466	2337	1989	2195
ENSMUSG00000003810	17776	Mast2	microtubule associated serine/threonine kinase 2 [Source:MGI Symbol;Acc:MGI:894676]	ENSMUST00000003908,ENSMUST00000106484,ENSMUST00000106485,ENSMUST00000106486,ENSMUST00000123072,ENSMUST00000123761,ENSMUST00000128252,ENSMUST00000128713,ENSMUST00000131809,ENSMUST00000134460,ENSMUST00000144281,ENSMUST00000147262,ENSMUST00000147459,ENSMUST00000151347,ENSMUST00000156884,ENSMUST00000239177,ENSMUST00000239239	1682	1889	2160	1897	1721	1801
ENSMUSG00000003812	13423	Dnase2a	deoxyribonuclease II alpha [Source:MGI Symbol;Acc:MGI:1329019]	ENSMUST00000003910,ENSMUST00000109744,ENSMUST00000128400,ENSMUST00000134569,ENSMUST00000135219,ENSMUST00000145292,ENSMUST00000148573,ENSMUST00000153215,ENSMUST00000155942	1065	1178	1433	1131	1096	1156
ENSMUSG00000003813	19358	Rad23a	RAD23 homolog A, nucleotide excision repair protein [Source:MGI Symbol;Acc:MGI:105126]	ENSMUST00000003911,ENSMUST00000109761,ENSMUST00000125711,ENSMUST00000128035,ENSMUST00000134395,ENSMUST00000144675,ENSMUST00000144994	1524	1582	1889	1653	1550	1821
ENSMUSG00000003814	12317	Calr	calreticulin [Source:MGI Symbol;Acc:MGI:88252]	ENSMUST00000003912,ENSMUST00000125998,ENSMUST00000128028,ENSMUST00000154774	38537	40124	47913	50067	44698	49283
ENSMUSG00000003824	71846	Syce2	synaptonemal complex central element protein 2 [Source:MGI Symbol;Acc:MGI:1919096]	ENSMUST00000003922,ENSMUST00000136026,ENSMUST00000144466,ENSMUST00000170296	1062	1191	1369	1302	1210	1365
ENSMUSG00000003847	54446	Nfat5	nuclear factor of activated T cells 5 [Source:MGI Symbol;Acc:MGI:1859333]	ENSMUST00000075922,ENSMUST00000077440,ENSMUST00000125721,ENSMUST00000126333,ENSMUST00000126397,ENSMUST00000133026,ENSMUST00000144100,ENSMUST00000147588,ENSMUST00000148006,ENSMUST00000149972,ENSMUST00000151114,ENSMUST00000151582,ENSMUST00000154474,ENSMUST00000169453	1220	1418	1660	1252	1017	1212
ENSMUSG00000003848	67619	Nob1	NIN1/RPN12 binding protein 1 homolog [Source:MGI Symbol;Acc:MGI:1914869]	ENSMUST00000003946,ENSMUST00000076585,ENSMUST00000109273,ENSMUST00000163757,ENSMUST00000163973,ENSMUST00000165266,ENSMUST00000169311,ENSMUST00000170796	2489	2610	3050	2830	2444	2756
ENSMUSG00000003849	18104	Nqo1	NAD(P)H dehydrogenase, quinone 1 [Source:MGI Symbol;Acc:MGI:103187]	ENSMUST00000003947	1973	2303	3032	2068	2066	2247
ENSMUSG00000003863	76787	Ppfia3	protein tyrosine phosphatase, receptor type, f polypeptide (PTPRF), interacting protein (liprin), alpha 3 [Source:MGI Symbol;Acc:MGI:1924037]	ENSMUST00000003961,ENSMUST00000209424,ENSMUST00000210248,ENSMUST00000210479,ENSMUST00000210586,ENSMUST00000210844,ENSMUST00000211067,ENSMUST00000211098	554	503	661	567	490	561
ENSMUSG00000003865	14936	Gys1	glycogen synthase 1, muscle [Source:MGI Symbol;Acc:MGI:101805]	ENSMUST00000003964,ENSMUST00000209230,ENSMUST00000209640,ENSMUST00000210563,ENSMUST00000210715,ENSMUST00000211150	1564	1658	1864	1784	1662	1809
ENSMUSG00000003868	20174	Ruvbl2	RuvB-like protein 2 [Source:MGI Symbol;Acc:MGI:1342299]	ENSMUST00000107771,ENSMUST00000209426,ENSMUST00000210271,ENSMUST00000210439,ENSMUST00000211214,ENSMUST00000211440,ENSMUST00000211478,ENSMUST00000211666	6915	7441	8680	8439	7724	8389
ENSMUSG00000003872	22342	Lin7b	lin-7 homolog B (C. elegans) [Source:MGI Symbol;Acc:MGI:1330858]	ENSMUST00000003971,ENSMUST00000209226,ENSMUST00000209756,ENSMUST00000210216,ENSMUST00000210865,ENSMUST00000211416	49	52	58	64	48	56
ENSMUSG00000003873	12028	Bax	BCL2-associated X protein [Source:MGI Symbol;Acc:MGI:99702]	ENSMUST00000033093,ENSMUST00000210019,ENSMUST00000210392,ENSMUST00000211195,ENSMUST00000211365,ENSMUST00000211615	7019.73	7902.75	9902.78	8358.73	8305.79	8655.76
ENSMUSG00000003882	16197	Il7r	interleukin 7 receptor [Source:MGI Symbol;Acc:MGI:96562]	ENSMUST00000003981,ENSMUST00000227234,ENSMUST00000228673,ENSMUST00000228782	0	0	0	0	0	0
ENSMUSG00000003923	21780	Tfam	transcription factor A, mitochondrial [Source:MGI Symbol;Acc:MGI:107810]	ENSMUST00000092430,ENSMUST00000105432,ENSMUST00000121685,ENSMUST00000145220,ENSMUST00000152505	3051	3269	3893	3476	3339	3594
ENSMUSG00000003929	224694	Zfp81	zinc finger protein 81 [Source:MGI Symbol;Acc:MGI:1890752]	ENSMUST00000054072,ENSMUST00000234016,ENSMUST00000235063	433	504	696	532	535	524
ENSMUSG00000003934	13643	Efnb3	ephrin B3 [Source:MGI Symbol;Acc:MGI:109196]	ENSMUST00000004036	133	155	186	182	170	208
ENSMUSG00000003948	67468	Mmd	monocyte to macrophage differentiation-associated [Source:MGI Symbol;Acc:MGI:1914718]	ENSMUST00000004050,ENSMUST00000107887	279.16	336.3	405.2	410.43	359.44	354.96
ENSMUSG00000003949	217082	Hlf	hepatic leukemia factor [Source:MGI Symbol;Acc:MGI:96108]	ENSMUST00000004051,ENSMUST00000043658,ENSMUST00000107881,ENSMUST00000137957,ENSMUST00000145786,ENSMUST00000176001	92	96	135	71	99	93
ENSMUSG00000003955	70186	Fam162a	family with sequence similarity 162, member A [Source:MGI Symbol;Acc:MGI:1917436]	ENSMUST00000004057,ENSMUST00000231351,ENSMUST00000231379,ENSMUST00000232390	1624	1576	1896	1811	1665	1966
ENSMUSG00000003970	26961	Rpl8	ribosomal protein L8 [Source:MGI Symbol;Acc:MGI:1350927]	ENSMUST00000004072,ENSMUST00000229183,ENSMUST00000229591	59101	60235	71211	67352	63410	70491
ENSMUSG00000003974	108069	Grm3	glutamate receptor, metabotropic 3 [Source:MGI Symbol;Acc:MGI:1351340]	ENSMUST00000004076	0	1	0	0	0	0
ENSMUSG00000003992	66970	Ssbp2	single-stranded DNA binding protein 2 [Source:MGI Symbol;Acc:MGI:1914220]	ENSMUST00000004094,ENSMUST00000042122,ENSMUST00000133984,ENSMUST00000137493,ENSMUST00000137658,ENSMUST00000138488,ENSMUST00000141381,ENSMUST00000144659,ENSMUST00000156547,ENSMUST00000231481	73	102	98	96	74	92
ENSMUSG00000004018	67030	Fancl	Fanconi anemia, complementation group L [Source:MGI Symbol;Acc:MGI:1914280]	ENSMUST00000004120,ENSMUST00000109509,ENSMUST00000134445,ENSMUST00000136830,ENSMUST00000143471	1062	1031	1280	1156	1076	1234
ENSMUSG00000004031	240843	Brinp2	bone morphogenic protein/retinoic acid inducible neural-specific 2 [Source:MGI Symbol;Acc:MGI:2443333]	ENSMUST00000004133,ENSMUST00000192709,ENSMUST00000194578,ENSMUST00000195271	9	16	18	6	9	9
ENSMUSG00000004032	14866	Gstm5	glutathione S-transferase, mu 5 [Source:MGI Symbol;Acc:MGI:1309466]	ENSMUST00000004134,ENSMUST00000167387,ENSMUST00000167523,ENSMUST00000169365,ENSMUST00000170058,ENSMUST00000172247	115	102	117	135	115	104
ENSMUSG00000004035	68312	Gstm7	glutathione S-transferase, mu 7 [Source:MGI Symbol;Acc:MGI:1915562]	ENSMUST00000004137,ENSMUST00000106687,ENSMUST00000106688,ENSMUST00000124215,ENSMUST00000133947	158	184	225	223	202	206
ENSMUSG00000004038	14864	Gstm3	glutathione S-transferase, mu 3 [Source:MGI Symbol;Acc:MGI:106026]	ENSMUST00000004136	48.12	54.05	68.06	76.07	58.03	70
ENSMUSG00000004040	20848	Stat3	signal transducer and activator of transcription 3 [Source:MGI Symbol;Acc:MGI:103038]	ENSMUST00000092671,ENSMUST00000103114,ENSMUST00000127638,ENSMUST00000130686,ENSMUST00000137093,ENSMUST00000137367,ENSMUST00000138438,ENSMUST00000146971,ENSMUST00000151544,ENSMUST00000152601,ENSMUST00000152623,ENSMUST00000154170,ENSMUST00000155972,ENSMUST00000156645	4779	5003	6205	5158	4756	4781
ENSMUSG00000004043	20850	Stat5a	signal transducer and activator of transcription 5A [Source:MGI Symbol;Acc:MGI:103036]	ENSMUST00000004145,ENSMUST00000107356,ENSMUST00000107357,ENSMUST00000133036,ENSMUST00000135272,ENSMUST00000138083,ENSMUST00000154087	234.51	273.38	301.38	253.48	264.08	262.03
ENSMUSG00000004044	19285	Cavin1	caveolae associated 1 [Source:MGI Symbol;Acc:MGI:1277968]	ENSMUST00000060792,ENSMUST00000132934	183	196	248	191	212	220
ENSMUSG00000004054	26403	Map3k11	mitogen-activated protein kinase kinase kinase 11 [Source:MGI Symbol;Acc:MGI:1346880]	ENSMUST00000004156,ENSMUST00000235661,ENSMUST00000235727,ENSMUST00000235891,ENSMUST00000237032	874	873	1001	952	861	964
ENSMUSG00000004056	11652	Akt2	thymoma viral proto-oncogene 2 [Source:MGI Symbol;Acc:MGI:104874]	ENSMUST00000051356,ENSMUST00000085917,ENSMUST00000108342,ENSMUST00000108343,ENSMUST00000108344,ENSMUST00000128540,ENSMUST00000136962,ENSMUST00000136981,ENSMUST00000138459,ENSMUST00000142365,ENSMUST00000143347,ENSMUST00000143499,ENSMUST00000147263,ENSMUST00000167435	4037.6	4053.38	5025.48	4526.56	4113.29	4381.23
ENSMUSG00000004069	83945	Dnaja3	DnaJ heat shock protein family (Hsp40) member A3 [Source:MGI Symbol;Acc:MGI:1933786]	ENSMUST00000060067,ENSMUST00000115854,ENSMUST00000138495,ENSMUST00000144815,ENSMUST00000229529	2893	3210	3907	3374	3240	3450
ENSMUSG00000004070	15369	Hmox2	heme oxygenase 2 [Source:MGI Symbol;Acc:MGI:109373]	ENSMUST00000004172,ENSMUST00000118885,ENSMUST00000120232,ENSMUST00000121529,ENSMUST00000140367,ENSMUST00000154117	1195	1229	1429	1322	1313	1380
ENSMUSG00000004071	66626	Cdip1	cell death inducing Trp53 target 1 [Source:MGI Symbol;Acc:MGI:1913876]	ENSMUST00000004173,ENSMUST00000117713,ENSMUST00000118703,ENSMUST00000140187,ENSMUST00000147225,ENSMUST00000152667,ENSMUST00000229452	1217	1313	1583	1379	1286	1409
ENSMUSG00000004085	65964	Map3k20	mitogen-activated protein kinase kinase kinase 20 [Source:MGI Symbol;Acc:MGI:2443258]	ENSMUST00000090824,ENSMUST00000112073,ENSMUST00000135204,ENSMUST00000135469,ENSMUST00000144111,ENSMUST00000150126	1294	1437	1639	1534	1377	1409
ENSMUSG00000004096	66070	Cwc15	CWC15 spliceosome-associated protein [Source:MGI Symbol;Acc:MGI:1913320]	ENSMUST00000004200,ENSMUST00000213913,ENSMUST00000215143,ENSMUST00000216619	2518	2771	3225	2785	2659	2822
ENSMUSG00000004098	53867	Col5a3	collagen, type V, alpha 3 [Source:MGI Symbol;Acc:MGI:1858212]	ENSMUST00000004201,ENSMUST00000145974	91	141	174	151	123	183
ENSMUSG00000004099	13433	Dnmt1	DNA methyltransferase (cytosine-5) 1 [Source:MGI Symbol;Acc:MGI:94912]	ENSMUST00000004202,ENSMUST00000177754,ENSMUST00000178110,ENSMUST00000214964,ENSMUST00000215545,ENSMUST00000216135,ENSMUST00000216540	13232	14966	17856	15057	13845	14825
ENSMUSG00000004100	235036	Ppan	peter pan homolog [Source:MGI Symbol;Acc:MGI:2178445]	ENSMUST00000004203,ENSMUST00000135608,ENSMUST00000145231,ENSMUST00000147780,ENSMUST00000153227,ENSMUST00000157047,ENSMUST00000214331	4446	4798	5619	5238	4857	5117
ENSMUSG00000004105	26360	Angptl2	angiopoietin-like 2 [Source:MGI Symbol;Acc:MGI:1347002]	ENSMUST00000004208,ENSMUST00000139148,ENSMUST00000143252,ENSMUST00000193373	120	128	153	115	122	122
ENSMUSG00000004110	12290	Cacna1e	calcium channel, voltage-dependent, R type, alpha 1E subunit [Source:MGI Symbol;Acc:MGI:106217]	ENSMUST00000004214,ENSMUST00000186256,ENSMUST00000187541,ENSMUST00000188321,ENSMUST00000188384,ENSMUST00000188965,ENSMUST00000211821,ENSMUST00000226546,ENSMUST00000238369	21	14	17	21	19	14
ENSMUSG00000004113	12287	Cacna1b	calcium channel, voltage-dependent, N type, alpha 1B subunit [Source:MGI Symbol;Acc:MGI:88296]	ENSMUST00000041342,ENSMUST00000070864,ENSMUST00000100348,ENSMUST00000102939,ENSMUST00000114447,ENSMUST00000124183,ENSMUST00000125798,ENSMUST00000131861,ENSMUST00000133892,ENSMUST00000155356	41	50	53	49	32	37
ENSMUSG00000004127	108943	Trmt10a	tRNA methyltransferase 10A [Source:MGI Symbol;Acc:MGI:1920421]	ENSMUST00000040321,ENSMUST00000159481,ENSMUST00000159622,ENSMUST00000161141,ENSMUST00000161791,ENSMUST00000162864	871	952	1056	1080	861	919
ENSMUSG00000004151	14009	Etv1	ets variant 1 [Source:MGI Symbol;Acc:MGI:99254]	ENSMUST00000095767,ENSMUST00000159334,ENSMUST00000160244,ENSMUST00000160701,ENSMUST00000160856,ENSMUST00000160996,ENSMUST00000161164,ENSMUST00000161513,ENSMUST00000161591,ENSMUST00000161980,ENSMUST00000162563,ENSMUST00000162730,ENSMUST00000220492	433.96	499.49	566.33	470.57	397.59	470.4
ENSMUSG00000004187	16581	Kifc2	kinesin family member C2 [Source:MGI Symbol;Acc:MGI:109187]	ENSMUST00000004294,ENSMUST00000229112,ENSMUST00000229513,ENSMUST00000230124,ENSMUST00000230451,ENSMUST00000230964	95	119	138	167	100	151
ENSMUSG00000004207	19156	Psap	prosaposin [Source:MGI Symbol;Acc:MGI:97783]	ENSMUST00000004316,ENSMUST00000105465,ENSMUST00000165878,ENSMUST00000177779,ENSMUST00000179238	19220	20697	25223	21212	20368	21580
ENSMUSG00000004221	16151	Ikbkg	inhibitor of kappaB kinase gamma [Source:MGI Symbol;Acc:MGI:1338074]	ENSMUST00000004330,ENSMUST00000064407,ENSMUST00000114127,ENSMUST00000114128,ENSMUST00000114129,ENSMUST00000114130,ENSMUST00000114133,ENSMUST00000130802,ENSMUST00000132749,ENSMUST00000135165,ENSMUST00000138564,ENSMUST00000139036,ENSMUST00000143784,ENSMUST00000144947,ENSMUST00000149525,ENSMUST00000156707,ENSMUST00000164101,ENSMUST00000180230	692	771	946	764	743	812
ENSMUSG00000004231	18504	Pax2	paired box 2 [Source:MGI Symbol;Acc:MGI:97486]	ENSMUST00000004340,ENSMUST00000173346,ENSMUST00000174490	22	13	18	18	15	19
ENSMUSG00000004233	70560	Wars2	tryptophanyl tRNA synthetase 2 (mitochondrial) [Source:MGI Symbol;Acc:MGI:1917810]	ENSMUST00000004343,ENSMUST00000126875,ENSMUST00000135960,ENSMUST00000145650,ENSMUST00000198044	281	305	342	289	263	311
ENSMUSG00000004263	13498	Atn1	atrophin 1 [Source:MGI Symbol;Acc:MGI:104725]	ENSMUST00000088357,ENSMUST00000133577,ENSMUST00000146872	2873.66	3188.31	3604.21	3255.6	2730.59	2852.26
ENSMUSG00000004264	12034	Phb2	prohibitin 2 [Source:MGI Symbol;Acc:MGI:102520]	ENSMUST00000004375,ENSMUST00000124779,ENSMUST00000129422,ENSMUST00000130279,ENSMUST00000143000,ENSMUST00000145447,ENSMUST00000147974,ENSMUST00000150847	13118.5	13749.4	16278.8	14797.4	13930.5	14942.1
ENSMUSG00000004266	15170	Ptpn6	protein tyrosine phosphatase, non-receptor type 6 [Source:MGI Symbol;Acc:MGI:96055]	ENSMUST00000004377,ENSMUST00000112484,ENSMUST00000171549,ENSMUST00000172613,ENSMUST00000172690,ENSMUST00000172770,ENSMUST00000173228,ENSMUST00000173315,ENSMUST00000173647,ENSMUST00000174265,ENSMUST00000174787	1125	1127	1277	1285	1127	1204
ENSMUSG00000004267	13807	Eno2	enolase 2, gamma neuronal [Source:MGI Symbol;Acc:MGI:95394]	ENSMUST00000004378,ENSMUST00000112476,ENSMUST00000125436,ENSMUST00000127274,ENSMUST00000128598,ENSMUST00000128701,ENSMUST00000135626,ENSMUST00000138770,ENSMUST00000139763,ENSMUST00000146712,ENSMUST00000147004,ENSMUST00000147307,ENSMUST00000149652,ENSMUST00000151214,ENSMUST00000156033,ENSMUST00000204896	191	201	232	207	229	232
ENSMUSG00000004268	14791	Emg1	EMG1 N1-specific pseudouridine methyltransferase [Source:MGI Symbol;Acc:MGI:1315195]	ENSMUST00000004379,ENSMUST00000125795,ENSMUST00000141251,ENSMUST00000142187,ENSMUST00000203238,ENSMUST00000204334	5458	5761	6667	6278	6053	6617
ENSMUSG00000004270	14792	Lpcat3	lysophosphatidylcholine acyltransferase 3 [Source:MGI Symbol;Acc:MGI:1315211]	ENSMUST00000004381,ENSMUST00000128721,ENSMUST00000130020,ENSMUST00000133797,ENSMUST00000135516,ENSMUST00000141069,ENSMUST00000141546,ENSMUST00000150597,ENSMUST00000152176	3802	3739	4568	4138	3904	4077
ENSMUSG00000004285	66144	Atp6v1f	ATPase, H+ transporting, lysosomal V1 subunit F [Source:MGI Symbol;Acc:MGI:1913394]	ENSMUST00000004396,ENSMUST00000143101,ENSMUST00000149646	2412	2418	2776	2667	2580	2853.99
ENSMUSG00000004296	16160	Il12b	interleukin 12b [Source:MGI Symbol;Acc:MGI:96540]	ENSMUST00000102796,ENSMUST00000170513	0	0	0	0	0	0
ENSMUSG00000004317	12728	Clcn5	chloride channel, voltage-sensitive 5 [Source:MGI Symbol;Acc:MGI:99486]	ENSMUST00000004428,ENSMUST00000115746,ENSMUST00000128319,ENSMUST00000132126,ENSMUST00000154382	256	272	310	317	273	255
ENSMUSG00000004319	12725	Clcn3	chloride channel, voltage-sensitive 3 [Source:MGI Symbol;Acc:MGI:103555]	ENSMUST00000004430,ENSMUST00000056508,ENSMUST00000093490,ENSMUST00000110301,ENSMUST00000110302,ENSMUST00000129672,ENSMUST00000132234,ENSMUST00000145493,ENSMUST00000145741,ENSMUST00000147824	2357	2453	2997	2653	2286	2482
ENSMUSG00000004328	53417	Hif3a	hypoxia inducible factor 3, alpha subunit [Source:MGI Symbol;Acc:MGI:1859778]	ENSMUST00000037762,ENSMUST00000108492,ENSMUST00000139224,ENSMUST00000153833	231	227	296	255	239	254
ENSMUSG00000004341	75512	Gpx6	glutathione peroxidase 6 [Source:MGI Symbol;Acc:MGI:1922762]	ENSMUST00000004453,ENSMUST00000136668	14	24	33	24	27	27
ENSMUSG00000004344	14780	Gpx5	glutathione peroxidase 5 [Source:MGI Symbol;Acc:MGI:104886]	ENSMUST00000110491	0	0	0	0	0	0
ENSMUSG00000004347	18575	Pde1c	phosphodiesterase 1C [Source:MGI Symbol;Acc:MGI:108413]	ENSMUST00000044505,ENSMUST00000114327,ENSMUST00000164037,ENSMUST00000164752,ENSMUST00000166102,ENSMUST00000166890,ENSMUST00000168944,ENSMUST00000170774,ENSMUST00000203372,ENSMUST00000203462,ENSMUST00000203492,ENSMUST00000203689,ENSMUST00000203967,ENSMUST00000204821,ENSMUST00000239143	2	3	9	2	11	6
ENSMUSG00000004356	70683	Utp20	UTP20 small subunit processome component [Source:MGI Symbol;Acc:MGI:1917933]	ENSMUST00000004470,ENSMUST00000218967,ENSMUST00000218990,ENSMUST00000219662,ENSMUST00000220188,ENSMUST00000220275,ENSMUST00000220439	5128	5593	6746	5205	4727	5098
ENSMUSG00000004359	20728	Spic	Spi-C transcription factor (Spi-1/PU.1 related) [Source:MGI Symbol;Acc:MGI:1341168]	ENSMUST00000004473,ENSMUST00000133724,ENSMUST00000138734,ENSMUST00000144338	1343	1458	1699	1611	1400	1514
ENSMUSG00000004360	212448	9330159F19Rik	RIKEN cDNA 9330159F19 gene [Source:MGI Symbol;Acc:MGI:3036239]	ENSMUST00000092627,ENSMUST00000213489,ENSMUST00000213490	5	1	8	1.17	6	5
ENSMUSG00000004364	26554	Cul3	cullin 3 [Source:MGI Symbol;Acc:MGI:1347360]	ENSMUST00000163119,ENSMUST00000164108,ENSMUST00000167293,ENSMUST00000167794,ENSMUST00000168372,ENSMUST00000170897	4127	4455	5406	4523	4031	4373
ENSMUSG00000004366	20604	Sst	somatostatin [Source:MGI Symbol;Acc:MGI:98326]	ENSMUST00000004480	0	1	0	0	0	1
ENSMUSG00000004371	16156	Il11	interleukin 11 [Source:MGI Symbol;Acc:MGI:107613]	ENSMUST00000094892,ENSMUST00000163481,ENSMUST00000234277	3	1	9	4	4	2
ENSMUSG00000004383	16795	Large1	LARGE xylosyl- and glucuronyltransferase 1 [Source:MGI Symbol;Acc:MGI:1342270]	ENSMUST00000004497,ENSMUST00000119826,ENSMUST00000146249,ENSMUST00000212459	714	664	876	754	729	776
ENSMUSG00000004393	52513	Ddx56	DEAD (Asp-Glu-Ala-Asp) box polypeptide 56 [Source:MGI Symbol;Acc:MGI:1277172]	ENSMUST00000004507,ENSMUST00000139073,ENSMUST00000151446,ENSMUST00000155874	2752	3004	3552	3193	2984	3198
ENSMUSG00000004394	103694	Tmed4	transmembrane p24 trafficking protein 4 [Source:MGI Symbol;Acc:MGI:1915070]	ENSMUST00000004508,ENSMUST00000130621,ENSMUST00000132147	978	1048	1230	1144	1078	1194
ENSMUSG00000004415	140709	Col26a1	collagen, type XXVI, alpha 1 [Source:MGI Symbol;Acc:MGI:2155345]	ENSMUST00000057497,ENSMUST00000111103,ENSMUST00000125061,ENSMUST00000126311,ENSMUST00000140245,ENSMUST00000141744,ENSMUST00000147083,ENSMUST00000153127,ENSMUST00000156962,ENSMUST00000173496,ENSMUST00000196053	228	174	193	251	251	261
ENSMUSG00000004446	12122	Bid	BH3 interacting domain death agonist [Source:MGI Symbol;Acc:MGI:108093]	ENSMUST00000004560,ENSMUST00000125915,ENSMUST00000145948,ENSMUST00000160684,ENSMUST00000161594	2458	2693	3156	2912	2787	2877
ENSMUSG00000004451	64143	Ralb	v-ral simian leukemia viral oncogene B [Source:MGI Symbol;Acc:MGI:1927244]	ENSMUST00000004565,ENSMUST00000142945,ENSMUST00000156213	4073	4255	5320	4873	4498	4828
ENSMUSG00000004455	19047434233	Ppp1cc	protein phosphatase 1 catalytic subunit gamma [Source:MGI Symbol;Acc:MGI:104872]	ENSMUST00000086294,ENSMUST00000102528,ENSMUST00000128309,ENSMUST00000132555,ENSMUST00000133568,ENSMUST00000134719,ENSMUST00000135090,ENSMUST00000142562,ENSMUST00000151184,ENSMUST00000197730	16772.5	17756.2	21245	18794.3	17452.2	18717.4
ENSMUSG00000004460	67838	Dnajb11	DnaJ heat shock protein family (Hsp40) member B11 [Source:MGI Symbol;Acc:MGI:1915088]	ENSMUST00000004574,ENSMUST00000133013,ENSMUST00000166487,ENSMUST00000178320	4168	4328	5211	4987	4456	4715
ENSMUSG00000004462	70573	Tbccd1	TBCC domain containing 1 [Source:MGI Symbol;Acc:MGI:1917823]	ENSMUST00000004576,ENSMUST00000231229,ENSMUST00000231267,ENSMUST00000231513,ENSMUST00000232009,ENSMUST00000232075,ENSMUST00000232251,ENSMUST00000232345,ENSMUST00000232555,ENSMUST00000232681	1071	1189	1418	1273	1102	1142
ENSMUSG00000004473	20256	Clec11a	C-type lectin domain family 11, member a [Source:MGI Symbol;Acc:MGI:1298219]	ENSMUST00000004587	12	18	17	11	16	11
ENSMUSG00000004500	243834	Zfp324	zinc finger protein 324 [Source:MGI Symbol;Acc:MGI:2444641]	ENSMUST00000038701,ENSMUST00000124387,ENSMUST00000128293,ENSMUST00000210619	270	342	416	287	264	323
ENSMUSG00000004508	14389	Gab2	growth factor receptor bound protein 2-associated protein 2 [Source:MGI Symbol;Acc:MGI:1333854]	ENSMUST00000004622,ENSMUST00000206791	24	3	13	12	8	13
ENSMUSG00000004530	23790	Coro1c	coronin, actin binding protein 1C [Source:MGI Symbol;Acc:MGI:1345964]	ENSMUST00000004646,ENSMUST00000111283,ENSMUST00000163264,ENSMUST00000163995,ENSMUST00000164980,ENSMUST00000166647,ENSMUST00000168399,ENSMUST00000168493,ENSMUST00000168634,ENSMUST00000171630,ENSMUST00000172016	6883	7322	9184	8462	7549	7992
ENSMUSG00000004535	52440	Tax1bp1	Tax1 (human T cell leukemia virus type I) binding protein 1 [Source:MGI Symbol;Acc:MGI:1289308]	ENSMUST00000080723,ENSMUST00000128173,ENSMUST00000129660,ENSMUST00000138040,ENSMUST00000147513,ENSMUST00000149586,ENSMUST00000149588	5101	5357	6677	5440	5122	5610
ENSMUSG00000004540	26437	Psg17	pregnancy specific glycoprotein 17 [Source:MGI Symbol;Acc:MGI:1347250]	ENSMUST00000004655	0	2	2	0	0	1
ENSMUSG00000004542	26439	Psg19	pregnancy specific glycoprotein 19 [Source:MGI Symbol;Acc:MGI:1347252]	ENSMUST00000004657,ENSMUST00000182681,ENSMUST00000182853,ENSMUST00000182916	0	0	0	0	0	0
ENSMUSG00000004552	13034	Ctse	cathepsin E [Source:MGI Symbol;Acc:MGI:107361]	ENSMUST00000073350,ENSMUST00000112411,ENSMUST00000141061	0	0	0	0	0	0
ENSMUSG00000004558	29811	Ndrg2	N-myc downstream regulated gene 2 [Source:MGI Symbol;Acc:MGI:1352498]	ENSMUST00000004673,ENSMUST00000111632,ENSMUST00000226122,ENSMUST00000226184,ENSMUST00000226364,ENSMUST00000226366,ENSMUST00000226528,ENSMUST00000226698,ENSMUST00000227237,ENSMUST00000227402,ENSMUST00000228164,ENSMUST00000228173,ENSMUST00000228620	210	212	271	328	258	318
ENSMUSG00000004561	52535	Mettl17	methyltransferase like 17 [Source:MGI Symbol;Acc:MGI:1098577]	ENSMUST00000047899,ENSMUST00000077846,ENSMUST00000163603,ENSMUST00000164252,ENSMUST00000164801,ENSMUST00000164902,ENSMUST00000165100,ENSMUST00000165150,ENSMUST00000165568,ENSMUST00000166408,ENSMUST00000167984,ENSMUST00000168217,ENSMUST00000168409,ENSMUST00000168413,ENSMUST00000169019,ENSMUST00000170887	745	729	895	789	721	745
ENSMUSG00000004562	268739	Arhgef40	Rho guanine nucleotide exchange factor (GEF) 40 [Source:MGI Symbol;Acc:MGI:2685515]	ENSMUST00000093813,ENSMUST00000100639,ENSMUST00000182019,ENSMUST00000182061,ENSMUST00000182193,ENSMUST00000182217,ENSMUST00000182338,ENSMUST00000182412,ENSMUST00000182480,ENSMUST00000182504,ENSMUST00000182609,ENSMUST00000182644,ENSMUST00000182649,ENSMUST00000182667,ENSMUST00000182740,ENSMUST00000182760,ENSMUST00000182777,ENSMUST00000182828,ENSMUST00000182905,ENSMUST00000182909,ENSMUST00000182931,…	98	75	101	110	90	113
ENSMUSG00000004565	50767	Pnpla6	patatin-like phospholipase domain containing 6 [Source:MGI Symbol;Acc:MGI:1354723]	ENSMUST00000004681,ENSMUST00000111070,ENSMUST00000207146,ENSMUST00000207299,ENSMUST00000207317,ENSMUST00000207336,ENSMUST00000207421,ENSMUST00000207424,ENSMUST00000207430,ENSMUST00000207929,ENSMUST00000207941,ENSMUST00000208002,ENSMUST00000208006,ENSMUST00000208310,ENSMUST00000208315,ENSMUST00000208370,ENSMUST00000208691,ENSMUST00000208762,ENSMUST00000208851,ENSMUST00000208914	3218	3390	3956	3723	3464	3668
ENSMUSG00000004567	94178	Mcoln1	mucolipin 1 [Source:MGI Symbol;Acc:MGI:1890498]	ENSMUST00000004683,ENSMUST00000159538,ENSMUST00000159808,ENSMUST00000160338,ENSMUST00000161705,ENSMUST00000161842,ENSMUST00000162797,ENSMUST00000208306,ENSMUST00000208359,ENSMUST00000208739,ENSMUST00000208943	866	916	987	1028	922	938
ENSMUSG00000004568	102098	Arhgef18	rho/rac guanine nucleotide exchange factor (GEF) 18 [Source:MGI Symbol;Acc:MGI:2142567]	ENSMUST00000004684,ENSMUST00000098966,ENSMUST00000130587,ENSMUST00000131773,ENSMUST00000145360,ENSMUST00000145394,ENSMUST00000156085,ENSMUST00000207059,ENSMUST00000208363,ENSMUST00000208845,ENSMUST00000238786,ENSMUST00000238813,ENSMUST00000239102	5106	5622	6786	5833	4924	5427
ENSMUSG00000004591	109333	Pkn2	protein kinase N2 [Source:MGI Symbol;Acc:MGI:109211]	ENSMUST00000043812,ENSMUST00000166330,ENSMUST00000172521,ENSMUST00000172916,ENSMUST00000173615,ENSMUST00000173830,ENSMUST00000173913,ENSMUST00000174099,ENSMUST00000174169,ENSMUST00000174422,ENSMUST00000174680,ENSMUST00000197529,ENSMUST00000200315	2699	3051	3689	3088	2836	3052
ENSMUSG00000004609	12489	Cd33	CD33 antigen [Source:MGI Symbol;Acc:MGI:99440]	ENSMUST00000004728,ENSMUST00000039861,ENSMUST00000205503,ENSMUST00000205687,ENSMUST00000206371,ENSMUST00000206977	0	0	0	3	1	0
ENSMUSG00000004610	110826	Etfb	electron transferring flavoprotein, beta polypeptide [Source:MGI Symbol;Acc:MGI:106098]	ENSMUST00000004729,ENSMUST00000143096,ENSMUST00000155468,ENSMUST00000205363,ENSMUST00000206196,ENSMUST00000206286,ENSMUST00000206411	4707.24	5038.33	5905.56	5176.48	5201.72	5486.76
ENSMUSG00000004612	72310	Nkg7	natural killer cell group 7 sequence [Source:MGI Symbol;Acc:MGI:1931250]	ENSMUST00000070518,ENSMUST00000206251,ENSMUST00000206741	0	0	2	0	0	0
ENSMUSG00000004626	20911	Stxbp2	syntaxin binding protein 2 [Source:MGI Symbol;Acc:MGI:107370]	ENSMUST00000004745,ENSMUST00000159370,ENSMUST00000159652,ENSMUST00000159888,ENSMUST00000159911,ENSMUST00000160435,ENSMUST00000160708,ENSMUST00000161629,ENSMUST00000161982,ENSMUST00000162047,ENSMUST00000162737,ENSMUST00000162832,ENSMUST00000162867,ENSMUST00000162974,ENSMUST00000163044	2104	2273	2667	2579	2273	2571
ENSMUSG00000004630	18545	Pcp2	Purkinje cell protein 2 (L7) [Source:MGI Symbol;Acc:MGI:97508]	ENSMUST00000004749,ENSMUST00000128566,ENSMUST00000133459,ENSMUST00000136105,ENSMUST00000142431,ENSMUST00000144977,ENSMUST00000145855	7	3	2	1	2	4
ENSMUSG00000004631	20392	Sgce	sarcoglycan, epsilon [Source:MGI Symbol;Acc:MGI:1329042]	ENSMUST00000004750,ENSMUST00000090686,ENSMUST00000101677,ENSMUST00000115577,ENSMUST00000115579,ENSMUST00000123907,ENSMUST00000126151,ENSMUST00000128109,ENSMUST00000133306,ENSMUST00000139029,ENSMUST00000153284,ENSMUST00000203556,ENSMUST00000204897	71	76	91	73	72	95
ENSMUSG00000004633	69993	Chn2	chimerin 2 [Source:MGI Symbol;Acc:MGI:1917243]	ENSMUST00000046856,ENSMUST00000067741,ENSMUST00000114401,ENSMUST00000114402,ENSMUST00000114403,ENSMUST00000127323,ENSMUST00000133315,ENSMUST00000138930,ENSMUST00000146114,ENSMUST00000203091,ENSMUST00000203941,ENSMUST00000204115,ENSMUST00000204410,ENSMUST00000204746,ENSMUST00000204921	50	75	70	94	80	80
ENSMUSG00000004637	80707	Wwox	WW domain-containing oxidoreductase [Source:MGI Symbol;Acc:MGI:1931237]	ENSMUST00000004756,ENSMUST00000109107,ENSMUST00000109108,ENSMUST00000159870,ENSMUST00000160005,ENSMUST00000160205,ENSMUST00000160862,ENSMUST00000161753,ENSMUST00000162052	349	422	463	412	355	420
ENSMUSG00000004642	20492	Slbp	stem-loop binding protein [Source:MGI Symbol;Acc:MGI:108402]	ENSMUST00000057551,ENSMUST00000075670,ENSMUST00000101354,ENSMUST00000126581,ENSMUST00000139518,ENSMUST00000143029,ENSMUST00000146889,ENSMUST00000148153,ENSMUST00000151081	4270	4470	5542	4975	4427	5069
ENSMUSG00000004651	22173	Tyr	tyrosinase [Source:MGI Symbol;Acc:MGI:98880]	ENSMUST00000004770,ENSMUST00000207164,ENSMUST00000207834	0	0	0	0	0	0
ENSMUSG00000004654	14602	Ghrhr	growth hormone releasing hormone receptor [Source:MGI Symbol;Acc:MGI:95710]	ENSMUST00000063578,ENSMUST00000203241,ENSMUST00000204988	0	0	0	0	0	0
ENSMUSG00000004655	11826	Aqp1	aquaporin 1 [Source:MGI Symbol;Acc:MGI:103201]	ENSMUST00000004774	3	2	0	0	4	4
ENSMUSG00000004661	56380	Arid3b	AT rich interactive domain 3B (BRIGHT-like) [Source:MGI Symbol;Acc:MGI:1930768]	ENSMUST00000004780,ENSMUST00000098686,ENSMUST00000114165,ENSMUST00000164010,ENSMUST00000164035,ENSMUST00000167670,ENSMUST00000169563,ENSMUST00000170477,ENSMUST00000171444,ENSMUST00000171949	2121	2241	2759	2315	2108	2245
ENSMUSG00000004665	12798	Cnn2	calponin 2 [Source:MGI Symbol;Acc:MGI:105093]	ENSMUST00000004784,ENSMUST00000105374	1427	1512	1811	1484	1412	1430
ENSMUSG00000004667	66420	Polr2e	polymerase (RNA) II (DNA directed) polypeptide E [Source:MGI Symbol;Acc:MGI:1913670]	ENSMUST00000004786,ENSMUST00000131743,ENSMUST00000143438,ENSMUST00000147507,ENSMUST00000152843	6940	7138	8355	8159	7633	8422
ENSMUSG00000004668	268379	Abca13	ATP-binding cassette, sub-family A (ABC1), member 13 [Source:MGI Symbol;Acc:MGI:2388707]	ENSMUST00000042740,ENSMUST00000141233,ENSMUST00000151522	31	32	37	18	25	19
ENSMUSG00000004677	17925	Myo9b	myosin IXb [Source:MGI Symbol;Acc:MGI:106624]	ENSMUST00000071935,ENSMUST00000168839,ENSMUST00000170242,ENSMUST00000212173,ENSMUST00000212412,ENSMUST00000212935	2868	3202	3854	3282	2968	3086
ENSMUSG00000004698	79221	Hdac9	histone deacetylase 9 [Source:MGI Symbol;Acc:MGI:1931221]	ENSMUST00000110819,ENSMUST00000209463,ENSMUST00000209667,ENSMUST00000209750,ENSMUST00000209902,ENSMUST00000209990,ENSMUST00000210724,ENSMUST00000211107,ENSMUST00000211632,ENSMUST00000211752,ENSMUST00000239321,ENSMUST00000239340	20	19	21	16	21	21
ENSMUSG00000004707	17085	Ly9	lymphocyte antigen 9 [Source:MGI Symbol;Acc:MGI:96885]	ENSMUST00000004827,ENSMUST00000068878,ENSMUST00000111277,ENSMUST00000143463,ENSMUST00000146596	1	0	0	1	1	1
ENSMUSG00000004709	18106	Cd244a	CD244 molecule A [Source:MGI Symbol;Acc:MGI:109294]	ENSMUST00000004829,ENSMUST00000194170,ENSMUST00000194797,ENSMUST00000195804	0	0	0	0	0	0
ENSMUSG00000004730	13733	Adgre1	adhesion G protein-coupled receptor E1 [Source:MGI Symbol;Acc:MGI:106912]	ENSMUST00000004850,ENSMUST00000086763,ENSMUST00000232808,ENSMUST00000233376,ENSMUST00000233840	0	0	0	0	0	0
ENSMUSG00000004748	67900	Mtfp1	mitochondrial fission process 1 [Source:MGI Symbol;Acc:MGI:1916686]	ENSMUST00000004868,ENSMUST00000123607	265	294	356	350	309	328
ENSMUSG00000004768	19335	Rab23	RAB23, member RAS oncogene family [Source:MGI Symbol;Acc:MGI:99833]	ENSMUST00000088287,ENSMUST00000115174,ENSMUST00000122822,ENSMUST00000132066,ENSMUST00000135330,ENSMUST00000138024,ENSMUST00000140354,ENSMUST00000150593,ENSMUST00000151482,ENSMUST00000195006	1817	2093	2486	2233	2128	2223
ENSMUSG00000004771	53869	Rab11a	RAB11A, member RAS oncogene family [Source:MGI Symbol;Acc:MGI:1858202]	ENSMUST00000004892,ENSMUST00000165083,ENSMUST00000166857,ENSMUST00000167569,ENSMUST00000168366,ENSMUST00000169058,ENSMUST00000171100,ENSMUST00000172298,ENSMUST00000172444	1650	1759	2226	1867	1784	1954
ENSMUSG00000004788	217715	Eif2b2	eukaryotic translation initiation factor 2B, subunit 2 beta [Source:MGI Symbol;Acc:MGI:2145118]	ENSMUST00000004910,ENSMUST00000128709,ENSMUST00000130760,ENSMUST00000136495,ENSMUST00000140900,ENSMUST00000150935,ENSMUST00000151925	1651	1635	1979	1832	1703	1911
ENSMUSG00000004789	78920	Dlst	dihydrolipoamide S-succinyltransferase (E2 component of 2-oxo-glutarate complex) [Source:MGI Symbol;Acc:MGI:1926170]	ENSMUST00000053811,ENSMUST00000220559,ENSMUST00000220633,ENSMUST00000221288,ENSMUST00000221357,ENSMUST00000221842,ENSMUST00000222472,ENSMUST00000222998,ENSMUST00000223332,ENSMUST00000223409,ENSMUST00000223413,ENSMUST00000223415,ENSMUST00000223438	3394	3489	4348	4026	3788	4205
ENSMUSG00000004791	18654	Pgf	placental growth factor [Source:MGI Symbol;Acc:MGI:105095]	ENSMUST00000004913,ENSMUST00000220985,ENSMUST00000222850,ENSMUST00000223220	22	17	26	20	27	27
ENSMUSG00000004798	29869	Ulk2	unc-51 like kinase 2 [Source:MGI Symbol;Acc:MGI:1352758]	ENSMUST00000004920,ENSMUST00000129025,ENSMUST00000157049	112	126	155	118	110	127
ENSMUSG00000004814	56221	Ccl24	chemokine (C-C motif) ligand 24 [Source:MGI Symbol;Acc:MGI:1928953]	ENSMUST00000004936,ENSMUST00000201401	0	0	0	0	0	0
ENSMUSG00000004815	110524	Dgkq	diacylglycerol kinase, theta [Source:MGI Symbol;Acc:MGI:102918]	ENSMUST00000053913,ENSMUST00000123669,ENSMUST00000132179,ENSMUST00000132708,ENSMUST00000139169,ENSMUST00000139598,ENSMUST00000144624,ENSMUST00000145917,ENSMUST00000153238,ENSMUST00000153365,ENSMUST00000156964	542	565	670	606	558	592
ENSMUSG00000004821	67366	Tmed11	transmembrane p24 trafficking protein 11 [Source:MGI Symbol;Acc:MGI:1914616]	ENSMUST00000004943	0	0	0	0	0	0
ENSMUSG00000004837	71520	Grap	GRB2-related adaptor protein [Source:MGI Symbol;Acc:MGI:1918770]	ENSMUST00000004959,ENSMUST00000155380	9	6	9	7	6	10
ENSMUSG00000004842	18736	Pou1f1	POU domain, class 1, transcription factor 1 [Source:MGI Symbol;Acc:MGI:97588]	ENSMUST00000004964,ENSMUST00000175882,ENSMUST00000176038,ENSMUST00000176330,ENSMUST00000184525	0	0	0	0	0	0
ENSMUSG00000004843	68942	Chmp2b	charged multivesicular body protein 2B [Source:MGI Symbol;Acc:MGI:1916192]	ENSMUST00000004965,ENSMUST00000231259	851	926	1026	878	858	899
ENSMUSG00000004846	26433	Plod3	procollagen-lysine, 2-oxoglutarate 5-dioxygenase 3 [Source:MGI Symbol;Acc:MGI:1347008]	ENSMUST00000004968,ENSMUST00000127100,ENSMUST00000129896,ENSMUST00000137419,ENSMUST00000144784,ENSMUST00000151642	1410	1556	1851	1749	1555	1644
ENSMUSG00000004849	11769	Ap1s1	adaptor protein complex AP-1, sigma 1 [Source:MGI Symbol;Acc:MGI:1098244]	ENSMUST00000111080,ENSMUST00000129356,ENSMUST00000144303,ENSMUST00000150603,ENSMUST00000154183	1855	1925	2289	2122	2035	2249
ENSMUSG00000004864	26415	Mapk13	mitogen-activated protein kinase 13 [Source:MGI Symbol;Acc:MGI:1346864]	ENSMUST00000004986,ENSMUST00000124099,ENSMUST00000129096,ENSMUST00000133786,ENSMUST00000233051,ENSMUST00000233109,ENSMUST00000233460,ENSMUST00000233676,ENSMUST00000233984	141	140	189	246	179	231
ENSMUSG00000004865	20815	Srpk1	serine/arginine-rich protein specific kinase 1 [Source:MGI Symbol;Acc:MGI:106908]	ENSMUST00000004987,ENSMUST00000114767,ENSMUST00000126683,ENSMUST00000130643,ENSMUST00000136504,ENSMUST00000145023,ENSMUST00000145730,ENSMUST00000232751,ENSMUST00000232882,ENSMUST00000233129,ENSMUST00000233353,ENSMUST00000233440,ENSMUST00000233794	5631	6247	7564	6603.8	5935	6385
ENSMUSG00000004872	18505	Pax3	paired box 3 [Source:MGI Symbol;Acc:MGI:97487]	ENSMUST00000004994,ENSMUST00000087086,ENSMUST00000172555	0	0	1	0	1	0
ENSMUSG00000004880	98386	Lbr	lamin B receptor [Source:MGI Symbol;Acc:MGI:2138281]	ENSMUST00000005003,ENSMUST00000191878,ENSMUST00000192075,ENSMUST00000193028,ENSMUST00000193030,ENSMUST00000194302,ENSMUST00000194415,ENSMUST00000195299	6129	7028	8430	7410	6866	7177
ENSMUSG00000004885	12904	Crabp2	cellular retinoic acid binding protein II [Source:MGI Symbol;Acc:MGI:88491]	ENSMUST00000005019,ENSMUST00000163040	107	92	129	173	113	145
ENSMUSG00000004891	18008	Nes	nestin [Source:MGI Symbol;Acc:MGI:101784]	ENSMUST00000090973,ENSMUST00000159830,ENSMUST00000160694	1939	1934	2310	2025	1963	2215
ENSMUSG00000004892	12032	Bcan	brevican [Source:MGI Symbol;Acc:MGI:1096385]	ENSMUST00000090971,ENSMUST00000191627,ENSMUST00000192274,ENSMUST00000193276,ENSMUST00000194193,ENSMUST00000194596	61	65	73	95	87	100
ENSMUSG00000004894	73940	Hapln2	hyaluronan and proteoglycan link protein 2 [Source:MGI Symbol;Acc:MGI:2137300]	ENSMUST00000005014,ENSMUST00000160150,ENSMUST00000160737,ENSMUST00000162352	0	0	0	0	0	0
ENSMUSG00000004895	94315	Prcc	papillary renal cell carcinoma (translocation-associated) [Source:MGI Symbol;Acc:MGI:2137738]	ENSMUST00000005015	2989	3164	3808	3687	3282	3425
ENSMUSG00000004896	229503	Rrnad1	ribosomal RNA adenine dimethylase domain containing 1 [Source:MGI Symbol;Acc:MGI:2387197]	ENSMUST00000005016,ENSMUST00000159091,ENSMUST00000159831,ENSMUST00000159967,ENSMUST00000160068,ENSMUST00000160074,ENSMUST00000160143,ENSMUST00000160648,ENSMUST00000161014,ENSMUST00000161471,ENSMUST00000164439,ENSMUST00000168070	355	412	487	424	334	414
ENSMUSG00000004897	15191	Hdgf	heparin binding growth factor [Source:MGI Symbol;Acc:MGI:1194494]	ENSMUST00000005017,ENSMUST00000159492,ENSMUST00000160198,ENSMUST00000160312,ENSMUST00000161616,ENSMUST00000162631	17697	19339	22802	20206	19004	20466
ENSMUSG00000004902	71803	Slc25a18	solute carrier family 25 (mitochondrial carrier), member 18 [Source:MGI Symbol;Acc:MGI:1919053]	ENSMUST00000112682	5	4	7	7	5	1
ENSMUSG00000004929	50492	Thop1	thimet oligopeptidase 1 [Source:MGI Symbol;Acc:MGI:1354165]	ENSMUST00000005057,ENSMUST00000166015,ENSMUST00000166404,ENSMUST00000167658,ENSMUST00000171484	3941	4178	5126	4690	4165	4507
ENSMUSG00000004931	57267	Apba3	amyloid beta (A4) precursor protein-binding, family A, member 3 [Source:MGI Symbol;Acc:MGI:1888527]	ENSMUST00000057798,ENSMUST00000217688,ENSMUST00000217754,ENSMUST00000218146,ENSMUST00000218297,ENSMUST00000218742,ENSMUST00000219294,ENSMUST00000219304,ENSMUST00000219460,ENSMUST00000219919,ENSMUST00000220297	1665	1867	2128	1934	1914	1958
ENSMUSG00000004933	17179	Matk	megakaryocyte-associated tyrosine kinase [Source:MGI Symbol;Acc:MGI:99259]	ENSMUST00000105328,ENSMUST00000117488,ENSMUST00000119547,ENSMUST00000120265,ENSMUST00000121205,ENSMUST00000126720,ENSMUST00000128576,ENSMUST00000130282,ENSMUST00000148735,ENSMUST00000150605,ENSMUST00000151660	20	29	24	19	17	27
ENSMUSG00000004934	59004	Pias4	protein inhibitor of activated STAT 4 [Source:MGI Symbol;Acc:MGI:2136940]	ENSMUST00000005064,ENSMUST00000129549,ENSMUST00000134017,ENSMUST00000135765,ENSMUST00000147436	2577	2549	3155	3014	2621	2957
ENSMUSG00000004936	26395	Map2k1	mitogen-activated protein kinase kinase 1 [Source:MGI Symbol;Acc:MGI:1346866]	ENSMUST00000005066,ENSMUST00000147796,ENSMUST00000152535,ENSMUST00000152675	7554	7750	9615	8463	7564	8126
ENSMUSG00000004937	52551	Sgta	small glutamine-rich tetratricopeptide repeat (TPR)-containing, alpha [Source:MGI Symbol;Acc:MGI:1098703]	ENSMUST00000005067,ENSMUST00000218208,ENSMUST00000219126,ENSMUST00000219297,ENSMUST00000219401,ENSMUST00000220202,ENSMUST00000220317	3487	3538	4289	4073	3736	3945
ENSMUSG00000004939	69564	Nmrk2	nicotinamide riboside kinase 2 [Source:MGI Symbol;Acc:MGI:1916814]	ENSMUST00000005069	0	0	0	0	0	0
ENSMUSG00000004945	70544	Tmem242	transmembrane protein 242 [Source:MGI Symbol;Acc:MGI:1917794]	ENSMUST00000005053,ENSMUST00000185896,ENSMUST00000188282	912	919	1105	983	1010	1137
ENSMUSG00000004947	74198	Dtx2	deltex 2, E3 ubiquitin ligase [Source:MGI Symbol;Acc:MGI:1921448]	ENSMUST00000005072,ENSMUST00000111142,ENSMUST00000111144,ENSMUST00000111145,ENSMUST00000125827,ENSMUST00000130345,ENSMUST00000140146,ENSMUST00000142041,ENSMUST00000199239	928	980	1217	1154	974	1005
ENSMUSG00000004948	22788	Zp3	zona pellucida glycoprotein 3 [Source:MGI Symbol;Acc:MGI:99215]	ENSMUST00000005073,ENSMUST00000131563	149	157	204	142	168	181
ENSMUSG00000004951	15507	Hspb1	heat shock protein 1 [Source:MGI Symbol;Acc:MGI:96240]	ENSMUST00000005077,ENSMUST00000111155	18873.6	20374	24488.1	22443.5	20840.5	22632.5
ENSMUSG00000004952	54153	Rasa4	RAS p21 protein activator 4 [Source:MGI Symbol;Acc:MGI:1858600]	ENSMUST00000042135,ENSMUST00000100570,ENSMUST00000122887,ENSMUST00000125048,ENSMUST00000125247,ENSMUST00000130598,ENSMUST00000131353,ENSMUST00000134509,ENSMUST00000135344,ENSMUST00000140972,ENSMUST00000145294,ENSMUST00000152723,ENSMUST00000199502	1166	1207	1512	1470	1307	1451
ENSMUSG00000004961	53420	Syt5	synaptotagmin V [Source:MGI Symbol;Acc:MGI:1926368]	ENSMUST00000065957,ENSMUST00000206023,ENSMUST00000206933	39	33	37	43	43	42
ENSMUSG00000004980	53379	Hnrnpa2b1	heterogeneous nuclear ribonucleoprotein A2/B1 [Source:MGI Symbol;Acc:MGI:104819]	ENSMUST00000069949,ENSMUST00000090002,ENSMUST00000114459,ENSMUST00000203220,ENSMUST00000203253,ENSMUST00000203655,ENSMUST00000203954,ENSMUST00000204090,ENSMUST00000204158,ENSMUST00000204188,ENSMUST00000204885,ENSMUST00000204902,ENSMUST00000205204	39901	42010	49952	41806	40915	46276
ENSMUSG00000004988	108017	Fxyd4	FXYD domain-containing ion transport regulator 4 [Source:MGI Symbol;Acc:MGI:1889005]	ENSMUST00000005114,ENSMUST00000203066,ENSMUST00000203082,ENSMUST00000203433,ENSMUST00000203842,ENSMUST00000203921,ENSMUST00000204214,ENSMUST00000204950,ENSMUST00000205111	53	62	49	40	43	65
ENSMUSG00000004994	67736	Ccdc130	coiled-coil domain containing 130 [Source:MGI Symbol;Acc:MGI:1914986]	ENSMUST00000005120,ENSMUST00000098578,ENSMUST00000163993,ENSMUST00000164476,ENSMUST00000166285,ENSMUST00000166728,ENSMUST00000172320	475	547	578	473	477	514
ENSMUSG00000004996	67873	Mri1	methylthioribose-1-phosphate isomerase 1 [Source:MGI Symbol;Acc:MGI:1915123]	ENSMUST00000005122,ENSMUST00000125498,ENSMUST00000126435,ENSMUST00000127747,ENSMUST00000140850	732	753	906	818	761	819
ENSMUSG00000005034	18749	Prkacb	protein kinase, cAMP dependent, catalytic, beta [Source:MGI Symbol;Acc:MGI:97594]	ENSMUST00000005164,ENSMUST00000102515,ENSMUST00000106137,ENSMUST00000106138,ENSMUST00000144369,ENSMUST00000196344,ENSMUST00000197616,ENSMUST00000199722	1164	1444	1660	1345	1220	1387
ENSMUSG00000005043	27029	Sgsh	N-sulfoglucosamine sulfohydrolase (sulfamidase) [Source:MGI Symbol;Acc:MGI:1350341]	ENSMUST00000005173,ENSMUST00000100172,ENSMUST00000126132,ENSMUST00000133507,ENSMUST00000136523,ENSMUST00000141540	208	213	278	234	238	199
ENSMUSG00000005045	269610	Chd5	chromodomain helicase DNA binding protein 5 [Source:MGI Symbol;Acc:MGI:3036258]	ENSMUST00000005175,ENSMUST00000030775,ENSMUST00000124423,ENSMUST00000136134,ENSMUST00000164662	486	558	681	499	489	550
ENSMUSG00000005054	13014	Cstb	cystatin B [Source:MGI Symbol;Acc:MGI:109514]	ENSMUST00000005185	5264	5345	6293	5776	5627	5958
ENSMUSG00000005057	23921	Sh2b2	SH2B adaptor protein 2 [Source:MGI Symbol;Acc:MGI:1345171]	ENSMUST00000005188,ENSMUST00000196245,ENSMUST00000196397,ENSMUST00000196447,ENSMUST00000197324	50	65	67	88	58	67
ENSMUSG00000005069	19305	Pex5	peroxisomal biogenesis factor 5 [Source:MGI Symbol;Acc:MGI:1098808]	ENSMUST00000035861,ENSMUST00000080557,ENSMUST00000112530,ENSMUST00000112531,ENSMUST00000112532,ENSMUST00000150812,ENSMUST00000150899,ENSMUST00000156415	2660	2773	3241	2937	2776	2861
ENSMUSG00000005078	104771	Jkamp	JNK1/MAPK8-associated membrane protein [Source:MGI Symbol;Acc:MGI:1915057]	ENSMUST00000057257,ENSMUST00000117449,ENSMUST00000125764,ENSMUST00000132371,ENSMUST00000134041,ENSMUST00000145752,ENSMUST00000152381	1058	1082	1242	1187	1070	1209
ENSMUSG00000005087	12505	Cd44	CD44 antigen [Source:MGI Symbol;Acc:MGI:88338]	ENSMUST00000005218,ENSMUST00000060516,ENSMUST00000099673,ENSMUST00000111190,ENSMUST00000111191,ENSMUST00000111192,ENSMUST00000111194,ENSMUST00000111198,ENSMUST00000124624	12	7	15	9	8	14
ENSMUSG00000005089	20511	Slc1a2	solute carrier family 1 (glial high affinity glutamate transporter), member 2 [Source:MGI Symbol;Acc:MGI:101931]	ENSMUST00000005220,ENSMUST00000080210,ENSMUST00000111212,ENSMUST00000111213,ENSMUST00000123759,ENSMUST00000125085,ENSMUST00000128622,ENSMUST00000136221,ENSMUST00000136488,ENSMUST00000137466,ENSMUST00000145921,ENSMUST00000154446	0	0	0	0	1	1
ENSMUSG00000005102	27103	Eif2ak4	eukaryotic translation initiation factor 2 alpha kinase 4 [Source:MGI Symbol;Acc:MGI:1353427]	ENSMUST00000005233,ENSMUST00000102527,ENSMUST00000110869,ENSMUST00000110870,ENSMUST00000110872,ENSMUST00000110874,ENSMUST00000110877,ENSMUST00000125281	1074	1121	1353	1202	989	1122
ENSMUSG00000005103	22388	Wdr1	WD repeat domain 1 [Source:MGI Symbol;Acc:MGI:1337100]	ENSMUST00000005234,ENSMUST00000200909,ENSMUST00000201059,ENSMUST00000201150,ENSMUST00000201260,ENSMUST00000201330,ENSMUST00000201456,ENSMUST00000201538,ENSMUST00000202199,ENSMUST00000202496,ENSMUST00000202766	4145	4465	5366	4239	3855	4338
ENSMUSG00000005107	117591	Slc2a9	solute carrier family 2 (facilitated glucose transporter), member 9 [Source:MGI Symbol;Acc:MGI:2152844]	ENSMUST00000005238,ENSMUST00000067872,ENSMUST00000067886,ENSMUST00000122970,ENSMUST00000129099,ENSMUST00000140462,ENSMUST00000143758,ENSMUST00000144290,ENSMUST00000147664,ENSMUST00000155634,ENSMUST00000156076,ENSMUST00000156272	8	18	20	23	12	25
ENSMUSG00000005124	22402	Ccn4	cellular communication network factor 4 [Source:MGI Symbol;Acc:MGI:1197008]	ENSMUST00000005255,ENSMUST00000118823,ENSMUST00000133863,ENSMUST00000147079,ENSMUST00000229246,ENSMUST00000230535	15	8	15	9	10	11
ENSMUSG00000005125	17988	Ndrg1	N-myc downstream regulated gene 1 [Source:MGI Symbol;Acc:MGI:1341799]	ENSMUST00000005256,ENSMUST00000163496,ENSMUST00000164070,ENSMUST00000164675,ENSMUST00000165966,ENSMUST00000166420,ENSMUST00000167817,ENSMUST00000168542,ENSMUST00000168979,ENSMUST00000170903,ENSMUST00000171266,ENSMUST00000171569,ENSMUST00000172447	697	683	837	837	668	847
ENSMUSG00000005131	75311	4930550C14Rik	RIKEN cDNA 4930550C14 gene [Source:MGI Symbol;Acc:MGI:1922561]	ENSMUST00000005262,ENSMUST00000214790,ENSMUST00000215668,ENSMUST00000217318	9	20	9	11	12	20
ENSMUSG00000005142	17159	Man2b1	mannosidase 2, alpha B1 [Source:MGI Symbol;Acc:MGI:107286]	ENSMUST00000034121,ENSMUST00000209264,ENSMUST00000209361,ENSMUST00000210991,ENSMUST00000211223,ENSMUST00000211379	3092	3237	4118	3725	3439	3599
ENSMUSG00000005148	12224	Klf5	Kruppel-like factor 5 [Source:MGI Symbol;Acc:MGI:1338056]	ENSMUST00000005279,ENSMUST00000226784	9927	11285	13712	11811	10771	11543
ENSMUSG00000005150	67836	Wdr83	WD repeat domain containing 83 [Source:MGI Symbol;Acc:MGI:1915086]	ENSMUST00000093357,ENSMUST00000131909,ENSMUST00000135463,ENSMUST00000136696,ENSMUST00000142201,ENSMUST00000145880,ENSMUST00000146900,ENSMUST00000149050,ENSMUST00000152186,ENSMUST00000152785	555	630	735	633	611	605
ENSMUSG00000005161	21672	Prdx2	peroxiredoxin 2 [Source:MGI Symbol;Acc:MGI:109486]	ENSMUST00000005292,ENSMUST00000109733,ENSMUST00000109734,ENSMUST00000125893,ENSMUST00000127215,ENSMUST00000138748,ENSMUST00000143402,ENSMUST00000164807	5140.94	5154.69	6270.99	6040.98	5747.99	6228.86
ENSMUSG00000005198	20020	Polr2a	polymerase (RNA) II (DNA directed) polypeptide A [Source:MGI Symbol;Acc:MGI:98086]	ENSMUST00000058470,ENSMUST00000071213,ENSMUST00000151586,ENSMUST00000156588	21258	23348	27648	22253	20587	22088
ENSMUSG00000005202	20415	Shbg	sex hormone binding globulin [Source:MGI Symbol;Acc:MGI:98295]	ENSMUST00000005334,ENSMUST00000137159	0	0	0	1	0	2
ENSMUSG00000005204	80886	Senp3	SUMO/sentrin specific peptidase 3 [Source:MGI Symbol;Acc:MGI:2158736]	ENSMUST00000005336,ENSMUST00000066760,ENSMUST00000123084,ENSMUST00000128355,ENSMUST00000130440,ENSMUST00000134942,ENSMUST00000135372,ENSMUST00000142206,ENSMUST00000153516	8990	9364	11639	10069	9385	9979
ENSMUSG00000005220	53419	Corin	corin, serine peptidase [Source:MGI Symbol;Acc:MGI:1349451]	ENSMUST00000005352,ENSMUST00000167460,ENSMUST00000175766,ENSMUST00000176320,ENSMUST00000176439,ENSMUST00000176974,ENSMUST00000177290	5	10	7	2	7	2
ENSMUSG00000005225	231999	Plekha8	pleckstrin homology domain containing, family A (phosphoinositide binding specific) member 8 [Source:MGI Symbol;Acc:MGI:2681164]	ENSMUST00000101385,ENSMUST00000119706	1835.87	2000.26	2544.1	2128.55	1959.65	2045.6
ENSMUSG00000005232	14378	G6pc2	glucose-6-phosphatase, catalytic, 2 [Source:MGI Symbol;Acc:MGI:1277193]	ENSMUST00000005364,ENSMUST00000112317,ENSMUST00000129288,ENSMUST00000151953	1	0	2	1	1	0
ENSMUSG00000005233	66442	Spc25	SPC25, NDC80 kinetochore complex component, homolog (S. cerevisiae) [Source:MGI Symbol;Acc:MGI:1913692]	ENSMUST00000005365,ENSMUST00000112320,ENSMUST00000126638,ENSMUST00000127243,ENSMUST00000149045,ENSMUST00000149401,ENSMUST00000149643,ENSMUST00000150505,ENSMUST00000167875	2642	2741	3226	2925	2834	3096
ENSMUSG00000005237	327954	Dnah2	dynein, axonemal, heavy chain 2 [Source:MGI Symbol;Acc:MGI:107731]	ENSMUST00000035539,ENSMUST00000108659,ENSMUST00000149991,ENSMUST00000151811,ENSMUST00000154985,ENSMUST00000208777	82	87	106	107	98	117
ENSMUSG00000005251	72388	Ripk4	receptor-interacting serine-threonine kinase 4 [Source:MGI Symbol;Acc:MGI:1919638]	ENSMUST00000019386	157	160	197	225	203	225
ENSMUSG00000005262	22230	Ufd1	ubiquitin recognition factor in ER-associated degradation 1 [Source:MGI Symbol;Acc:MGI:109353]	ENSMUST00000005394,ENSMUST00000115578,ENSMUST00000163695,ENSMUST00000164795,ENSMUST00000166352,ENSMUST00000168822,ENSMUST00000170325,ENSMUST00000171789,ENSMUST00000172013,ENSMUST00000172451,ENSMUST00000232311	1524	1633	1903	1667	1484	1605
ENSMUSG00000005267	170740	Zfp287	zinc finger protein 287 [Source:MGI Symbol;Acc:MGI:2176561]	ENSMUST00000005399,ENSMUST00000127732,ENSMUST00000128370,ENSMUST00000149228,ENSMUST00000150336,ENSMUST00000185656	80	72	111	60	49	65
ENSMUSG00000005268	19116	Prlr	prolactin receptor [Source:MGI Symbol;Acc:MGI:97763]	ENSMUST00000005400,ENSMUST00000124470,ENSMUST00000127467,ENSMUST00000128450,ENSMUST00000128921,ENSMUST00000130720,ENSMUST00000132361,ENSMUST00000134410,ENSMUST00000137867,ENSMUST00000138135,ENSMUST00000145428,ENSMUST00000148257	10	9	9	15	8	4
ENSMUSG00000005299	56384	Letm1	leucine zipper-EF-hand containing transmembrane protein 1 [Source:MGI Symbol;Acc:MGI:1932557]	ENSMUST00000005431,ENSMUST00000144071,ENSMUST00000148451,ENSMUST00000149886,ENSMUST00000200827,ENSMUST00000201981	1686	1840	2244	2019	1797	1871
ENSMUSG00000005312	56085	Ubqln1	ubiquilin 1 [Source:MGI Symbol;Acc:MGI:1860276]	ENSMUST00000058735,ENSMUST00000076454,ENSMUST00000225645,ENSMUST00000225818	6425	6800	8372	7673	6653	7399
ENSMUSG00000005320	14186	Fgfr4	fibroblast growth factor receptor 4 [Source:MGI Symbol;Acc:MGI:95525]	ENSMUST00000005452,ENSMUST00000162167,ENSMUST00000162967	73	67	92	108	93	118
ENSMUSG00000005338	94332	Cadm3	cell adhesion molecule 3 [Source:MGI Symbol;Acc:MGI:2137858]	ENSMUST00000005470,ENSMUST00000111220,ENSMUST00000126963,ENSMUST00000136540,ENSMUST00000157032	3	1	0	3	1	1
ENSMUSG00000005339	14125	Fcer1a	Fc receptor, IgE, high affinity I, alpha polypeptide [Source:MGI Symbol;Acc:MGI:95494]	ENSMUST00000049706,ENSMUST00000193017	0	0	0	0	0	0
ENSMUSG00000005354	56551	Txn2	thioredoxin 2 [Source:MGI Symbol;Acc:MGI:1929468]	ENSMUST00000005487,ENSMUST00000100486,ENSMUST00000109747,ENSMUST00000109748,ENSMUST00000173561,ENSMUST00000173631,ENSMUST00000174529	3075	3183	3886	3677	3550	3713
ENSMUSG00000005355	12365	Casp14	caspase 14 [Source:MGI Symbol;Acc:MGI:1335092]	ENSMUST00000005488,ENSMUST00000219237	125	140	183	157	128	149
ENSMUSG00000005357	20513	Slc1a6	solute carrier family 1 (high affinity aspartate/glutamate transporter), member 6 [Source:MGI Symbol;Acc:MGI:1096331]	ENSMUST00000005490,ENSMUST00000217717	24	25	35	29	33	27
ENSMUSG00000005360	20512	Slc1a3	solute carrier family 1 (glial high affinity glutamate transporter), member 3 [Source:MGI Symbol;Acc:MGI:99917]	ENSMUST00000005493,ENSMUST00000125997,ENSMUST00000126747,ENSMUST00000128879,ENSMUST00000129325,ENSMUST00000133309,ENSMUST00000153455,ENSMUST00000157065	58	31	50	63	53	66
ENSMUSG00000005362	58799	Crbn	cereblon [Source:MGI Symbol;Acc:MGI:1913277]	ENSMUST00000013882,ENSMUST00000113239,ENSMUST00000147087,ENSMUST00000151484,ENSMUST00000204230	1175	1263	1486	1294	1092	1233
ENSMUSG00000005364	16192	Il5ra	interleukin 5 receptor, alpha [Source:MGI Symbol;Acc:MGI:96558]	ENSMUST00000167925,ENSMUST00000204659,ENSMUST00000205004	0	0	0	0	0	0
ENSMUSG00000005370	17688	Msh6	mutS homolog 6 [Source:MGI Symbol;Acc:MGI:1343961]	ENSMUST00000005503,ENSMUST00000234756,ENSMUST00000234936	22267	24123	29273	24586	22350	24130
ENSMUSG00000005371	225055	Fbxo11	F-box protein 11 [Source:MGI Symbol;Acc:MGI:2147134]	ENSMUST00000005504,ENSMUST00000127334,ENSMUST00000130379,ENSMUST00000135639,ENSMUST00000235056,ENSMUST00000235112	1826	1904	2310	1858	1703	1887
ENSMUSG00000005373	58805	Mlxipl	MLX interacting protein-like [Source:MGI Symbol;Acc:MGI:1927999]	ENSMUST00000005507,ENSMUST00000123370,ENSMUST00000128691,ENSMUST00000129008,ENSMUST00000141770,ENSMUST00000142385,ENSMUST00000153519,ENSMUST00000154840,ENSMUST00000201977,ENSMUST00000202431	269	329	342	355	357	350
ENSMUSG00000005374	27368	Tbl2	transducin (beta)-like 2 [Source:MGI Symbol;Acc:MGI:1351652]	ENSMUST00000005508,ENSMUST00000139565,ENSMUST00000152013,ENSMUST00000153183,ENSMUST00000201780	2283	2291	2832	2577	2451	2647
ENSMUSG00000005378	66138	Bud23	BUD23, rRNA methyltransferase and ribosome maturation factor [Source:MGI Symbol;Acc:MGI:1913388]	ENSMUST00000071677,ENSMUST00000085984,ENSMUST00000111205,ENSMUST00000129013,ENSMUST00000129691,ENSMUST00000134180,ENSMUST00000141309,ENSMUST00000141765,ENSMUST00000144891,ENSMUST00000147756,ENSMUST00000148549,ENSMUST00000149108,ENSMUST00000151551,ENSMUST00000201554,ENSMUST00000202478	1947	2020	2508	2322	2057	2274
ENSMUSG00000005397	18073	Nid1	nidogen 1 [Source:MGI Symbol;Acc:MGI:97342]	ENSMUST00000005532,ENSMUST00000222142,ENSMUST00000222436	15889	17128.9	20582	18065	16264.9	17909
ENSMUSG00000005410	17218	Mcm5	minichromosome maintenance complex component 5 [Source:MGI Symbol;Acc:MGI:103197]	ENSMUST00000164309,ENSMUST00000211912,ENSMUST00000212426,ENSMUST00000212648,ENSMUST00000212811	15406	16565	19926	17140	15821	17188
ENSMUSG00000005413	15368	Hmox1	heme oxygenase 1 [Source:MGI Symbol;Acc:MGI:96163]	ENSMUST00000005548,ENSMUST00000159631	3469	3783	4149	3618	3342	3492
ENSMUSG00000005417	26936	Mprip	myosin phosphatase Rho interacting protein [Source:MGI Symbol;Acc:MGI:1349438]	ENSMUST00000066330,ENSMUST00000072031,ENSMUST00000108751,ENSMUST00000116371,ENSMUST00000132620,ENSMUST00000133861,ENSMUST00000138234,ENSMUST00000153531,ENSMUST00000156111	5093.59	5480.74	6325.65	5808.66	4964.2	5389.08
ENSMUSG00000005442	71722	Cic	capicua transcriptional repressor [Source:MGI Symbol;Acc:MGI:1918972]	ENSMUST00000005578,ENSMUST00000163320,ENSMUST00000163819,ENSMUST00000163901,ENSMUST00000164440,ENSMUST00000164820,ENSMUST00000165239,ENSMUST00000165742,ENSMUST00000167162,ENSMUST00000167379,ENSMUST00000168956,ENSMUST00000169266,ENSMUST00000169392,ENSMUST00000169743,ENSMUST00000170500	5858	6270	7506	6662	5954	6336
ENSMUSG00000005447	18476	Pafah1b3	platelet-activating factor acetylhydrolase, isoform 1b, subunit 3 [Source:MGI Symbol;Acc:MGI:108414]	ENSMUST00000005583,ENSMUST00000108410,ENSMUST00000140093,ENSMUST00000148150,ENSMUST00000148828,ENSMUST00000149634,ENSMUST00000155118	772	874	1032	1020	907	979
ENSMUSG00000005465	50931	Il27ra	interleukin 27 receptor, alpha [Source:MGI Symbol;Acc:MGI:1355318]	ENSMUST00000005601,ENSMUST00000210245,ENSMUST00000210790	79	103	122	96	98	95
ENSMUSG00000005469	18747	Prkaca	protein kinase, cAMP dependent, catalytic, alpha [Source:MGI Symbol;Acc:MGI:97592]	ENSMUST00000005606,ENSMUST00000211558	2449	2659	3242	3050	2714	2912
ENSMUSG00000005470	66929	Asf1b	anti-silencing function 1B histone chaperone [Source:MGI Symbol;Acc:MGI:1914179]	ENSMUST00000005607,ENSMUST00000124174,ENSMUST00000124913	1669	1745	2203	1875	1712	1948
ENSMUSG00000005474	59310	Myl10	myosin, light chain 10, regulatory [Source:MGI Symbol;Acc:MGI:1891705]	ENSMUST00000005611,ENSMUST00000196068,ENSMUST00000196436,ENSMUST00000197186,ENSMUST00000197849,ENSMUST00000199074	0	0	0	0	0	0
ENSMUSG00000005481	68278	Ddx39	DEAD (Asp-Glu-Ala-Asp) box polypeptide 39 [Source:MGI Symbol;Acc:MGI:1915528]	ENSMUST00000019576,ENSMUST00000109810,ENSMUST00000127505,ENSMUST00000138789,ENSMUST00000140521,ENSMUST00000172396,ENSMUST00000212949	8077	8205	9978	8884	8710	9309
ENSMUSG00000005483	81489	Dnajb1	DnaJ heat shock protein family (Hsp40) member B1 [Source:MGI Symbol;Acc:MGI:1931874]	ENSMUST00000005620,ENSMUST00000212300	2509	2785	3420	2861	2599	2812
ENSMUSG00000005493	55993	Msh4	mutS homolog 4 [Source:MGI Symbol;Acc:MGI:1860077]	ENSMUST00000005630,ENSMUST00000186220,ENSMUST00000188338,ENSMUST00000189189,ENSMUST00000190449,ENSMUST00000191083,ENSMUST00000191504,ENSMUST00000191606	17	27	33	19	21	27
ENSMUSG00000005501	227334	Usp40	ubiquitin specific peptidase 40 [Source:MGI Symbol;Acc:MGI:2443184]	ENSMUST00000040783,ENSMUST00000186315,ENSMUST00000186670,ENSMUST00000187758,ENSMUST00000187871,ENSMUST00000188332,ENSMUST00000189409,ENSMUST00000189586,ENSMUST00000190446	630	676	871	680	647	715
ENSMUSG00000005503	14028	Evx1	even-skipped homeobox 1 [Source:MGI Symbol;Acc:MGI:95461]	ENSMUST00000031787,ENSMUST00000129243	6	3	7	10	8	7
ENSMUSG00000005505	67136	Kbtbd4	kelch repeat and BTB (POZ) domain containing 4 [Source:MGI Symbol;Acc:MGI:1914386]	ENSMUST00000090682,ENSMUST00000111464,ENSMUST00000124284,ENSMUST00000140945,ENSMUST00000155372	686	710	867	760	671	699
ENSMUSG00000005506	13046	Celf1	CUGBP, Elav-like family member 1 [Source:MGI Symbol;Acc:MGI:1342295]	ENSMUST00000005643,ENSMUST00000068726,ENSMUST00000068747,ENSMUST00000111448,ENSMUST00000111449,ENSMUST00000111451,ENSMUST00000111452,ENSMUST00000111455,ENSMUST00000127385,ENSMUST00000127580,ENSMUST00000133657,ENSMUST00000150546,ENSMUST00000154442,ENSMUST00000177642	9737	10951	13380	11284	10147	11294
ENSMUSG00000005510	68349	Ndufs3	NADH:ubiquinone oxidoreductase core subunit S3 [Source:MGI Symbol;Acc:MGI:1915599]	ENSMUST00000005647,ENSMUST00000123426,ENSMUST00000139400,ENSMUST00000140248,ENSMUST00000144683,ENSMUST00000152059	2003.88	2102.91	2455.94	2225.96	2121.9	2342.92
ENSMUSG00000005514	18984	Por	P450 (cytochrome) oxidoreductase [Source:MGI Symbol;Acc:MGI:97744]	ENSMUST00000005651,ENSMUST00000122113,ENSMUST00000127096,ENSMUST00000132084,ENSMUST00000147515,ENSMUST00000149684,ENSMUST00000150058,ENSMUST00000153500,ENSMUST00000153515	2094	2157	2582	2405	2083	2214
ENSMUSG00000005533	16001	Igf1r	insulin-like growth factor I receptor [Source:MGI Symbol;Acc:MGI:96433]	ENSMUST00000005671,ENSMUST00000207487,ENSMUST00000207621,ENSMUST00000208348,ENSMUST00000208731,ENSMUST00000208871	747	895	1077	823	797	855
ENSMUSG00000005534	16337	Insr	insulin receptor [Source:MGI Symbol;Acc:MGI:96575]	ENSMUST00000091291,ENSMUST00000139504,ENSMUST00000207100,ENSMUST00000207295,ENSMUST00000208839	393	438	607	455	411	465
ENSMUSG00000005540	14128	Fcer2a	Fc receptor, IgE, low affinity II, alpha polypeptide [Source:MGI Symbol;Acc:MGI:95497]	ENSMUST00000005678,ENSMUST00000207327,ENSMUST00000207463,ENSMUST00000207635,ENSMUST00000208145,ENSMUST00000208438,ENSMUST00000208492,ENSMUST00000208603	0	0	0	0	0	0
ENSMUSG00000005547	13087	Cyp2a5	cytochrome P450, family 2, subfamily a, polypeptide 5 [Source:MGI Symbol;Acc:MGI:88597]	ENSMUST00000005685,ENSMUST00000165641,ENSMUST00000168869,ENSMUST00000169007,ENSMUST00000170631	0	0	0	0	0	0
ENSMUSG00000005553	11944	Atp4a	ATPase, H+/K+ exchanging, gastric, alpha polypeptide [Source:MGI Symbol;Acc:MGI:88113]	ENSMUST00000005692,ENSMUST00000165410,ENSMUST00000167761,ENSMUST00000170371,ENSMUST00000171014	1	4	2	1	0	4
ENSMUSG00000005566	21849	Trim28	tripartite motif-containing 28 [Source:MGI Symbol;Acc:MGI:109274]	ENSMUST00000005705,ENSMUST00000123603,ENSMUST00000123778,ENSMUST00000125136,ENSMUST00000128951,ENSMUST00000129122,ENSMUST00000142421,ENSMUST00000148354,ENSMUST00000149061,ENSMUST00000209577	65546	67993	84316	73659	65142	70036
ENSMUSG00000005575	22192	Ube2m	ubiquitin-conjugating enzyme E2M [Source:MGI Symbol;Acc:MGI:108278]	ENSMUST00000005714,ENSMUST00000123541,ENSMUST00000125964,ENSMUST00000126827,ENSMUST00000131837,ENSMUST00000138357,ENSMUST00000156389,ENSMUST00000165394	2380	2557	3050	2700	2388	2612
ENSMUSG00000005580	11515	Adcy9	adenylate cyclase 9 [Source:MGI Symbol;Acc:MGI:108450]	ENSMUST00000005719,ENSMUST00000117801,ENSMUST00000120080	57	70	71	59	55	55
ENSMUSG00000005583	17260	Mef2c	myocyte enhancer factor 2C [Source:MGI Symbol;Acc:MGI:99458]	ENSMUST00000005722,ENSMUST00000163888,ENSMUST00000185052,ENSMUST00000195904,ENSMUST00000195984,ENSMUST00000196207,ENSMUST00000196493,ENSMUST00000196730,ENSMUST00000196832,ENSMUST00000197022,ENSMUST00000197145,ENSMUST00000197146,ENSMUST00000197681,ENSMUST00000197722,ENSMUST00000197938,ENSMUST00000198064,ENSMUST00000198069,ENSMUST00000198199,ENSMUST00000198217,ENSMUST00000198360,ENSMUST00000198916,…	0	1	0	0	0	0
ENSMUSG00000005609	22083	Ctr9	CTR9 homolog, Paf1/RNA polymerase II complex component [Source:MGI Symbol;Acc:MGI:109345]	ENSMUST00000005749,ENSMUST00000123681,ENSMUST00000140220,ENSMUST00000143818,ENSMUST00000146558,ENSMUST00000146709,ENSMUST00000152019,ENSMUST00000157025,ENSMUST00000209912	2533	2539	3131	2555	2360	2548
ENSMUSG00000005610	13690	Eif4g2	eukaryotic translation initiation factor 4, gamma 2 [Source:MGI Symbol;Acc:MGI:109207]	ENSMUST00000159305,ENSMUST00000159465,ENSMUST00000160132,ENSMUST00000160552,ENSMUST00000160966,ENSMUST00000161051,ENSMUST00000161079,ENSMUST00000161158,ENSMUST00000161682,ENSMUST00000161736,ENSMUST00000161790,ENSMUST00000162394,ENSMUST00000162415,ENSMUST00000163014	37267.5	40275.3	49820.3	40506.1	37546.3	40046.5
ENSMUSG00000005611	17540	Mrvi1	MRV integration site 1 [Source:MGI Symbol;Acc:MGI:1338023]	ENSMUST00000005751,ENSMUST00000125758,ENSMUST00000127935,ENSMUST00000135590,ENSMUST00000142368,ENSMUST00000149923,ENSMUST00000154466	21	13	25	27	14	22
ENSMUSG00000005615	13026	Pcyt1a	phosphate cytidylyltransferase 1, choline, alpha isoform [Source:MGI Symbol;Acc:MGI:88557]	ENSMUST00000079791,ENSMUST00000104893,ENSMUST00000115137,ENSMUST00000115140,ENSMUST00000123199,ENSMUST00000141421,ENSMUST00000141772,ENSMUST00000231920	1073	1201	1390	1095	991	1135
ENSMUSG00000005621	233410	Zfp592	zinc finger protein 592 [Source:MGI Symbol;Acc:MGI:2443541]	ENSMUST00000107353,ENSMUST00000125137,ENSMUST00000149508,ENSMUST00000176477	1273	1306	1557	1277	1185	1291
ENSMUSG00000005625	19185	Psmd4	proteasome (prosome, macropain) 26S subunit, non-ATPase, 4 [Source:MGI Symbol;Acc:MGI:1201670]	ENSMUST00000071664,ENSMUST00000107237,ENSMUST00000117355,ENSMUST00000136868,ENSMUST00000140280,ENSMUST00000140348,ENSMUST00000143688,ENSMUST00000147960	6997	7028	8798	7926	7230	7495
ENSMUSG00000005628	50874	Tmod4	tropomodulin 4 [Source:MGI Symbol;Acc:MGI:1355285]	ENSMUST00000005769,ENSMUST00000107227,ENSMUST00000130545,ENSMUST00000131597,ENSMUST00000135867,ENSMUST00000149898	8	7	4	7	2	3
ENSMUSG00000005640	23920	Insrr	insulin receptor-related receptor [Source:MGI Symbol;Acc:MGI:1346037]	ENSMUST00000029711,ENSMUST00000107582,ENSMUST00000166771,ENSMUST00000166866	5	4	6	1	1	2
ENSMUSG00000005649	29865	Cabp5	calcium binding protein 5 [Source:MGI Symbol;Acc:MGI:1352746]	ENSMUST00000005791,ENSMUST00000117400,ENSMUST00000152995	2	0	1	2	3	0
ENSMUSG00000005656	72183	Snx6	sorting nexin 6 [Source:MGI Symbol;Acc:MGI:1919433]	ENSMUST00000005798,ENSMUST00000218066,ENSMUST00000218337,ENSMUST00000218934,ENSMUST00000219302,ENSMUST00000219722,ENSMUST00000219781,ENSMUST00000219865	2487	2687	3152	2983	2679	2871
ENSMUSG00000005667	17768	Mthfd2	methylenetetrahydrofolate dehydrogenase (NAD+ dependent), methenyltetrahydrofolate cyclohydrolase [Source:MGI Symbol;Acc:MGI:1338850]	ENSMUST00000005810,ENSMUST00000139802,ENSMUST00000141044,ENSMUST00000141193,ENSMUST00000203375,ENSMUST00000203847,ENSMUST00000204472	4709	4887	5384	5603	5201	5624
ENSMUSG00000005672	16590	Kit	KIT proto-oncogene receptor tyrosine kinase [Source:MGI Symbol;Acc:MGI:96677]	ENSMUST00000005815,ENSMUST00000136002,ENSMUST00000143221,ENSMUST00000144270,ENSMUST00000148993,ENSMUST00000151357,ENSMUST00000201240,ENSMUST00000202167	8999	10051	12028	10175	8952	9623
ENSMUSG00000005674	641376	Tomm40l	translocase of outer mitochondrial membrane 40-like [Source:MGI Symbol;Acc:MGI:3589112]	ENSMUST00000005817,ENSMUST00000111326,ENSMUST00000111327,ENSMUST00000130529,ENSMUST00000138184,ENSMUST00000143405,ENSMUST00000147246,ENSMUST00000154106	541	530	662	648	576	683
ENSMUSG00000005677	12355	Nr1i3	nuclear receptor subfamily 1, group I, member 3 [Source:MGI Symbol;Acc:MGI:1346307]	ENSMUST00000005820,ENSMUST00000075469,ENSMUST00000111328,ENSMUST00000133075,ENSMUST00000137298,ENSMUST00000149404,ENSMUST00000152865,ENSMUST00000155126	0	3	5	6	6	5
ENSMUSG00000005681	11807	Apoa2	apolipoprotein A-II [Source:MGI Symbol;Acc:MGI:88050]	ENSMUST00000005824,ENSMUST00000111319,ENSMUST00000111320,ENSMUST00000111321	4	5	2	4	2	3
ENSMUSG00000005682	103135	Pan2	PAN2 poly(A) specific ribonuclease subunit [Source:MGI Symbol;Acc:MGI:1918984]	ENSMUST00000005825,ENSMUST00000218137,ENSMUST00000218315,ENSMUST00000218496,ENSMUST00000219255,ENSMUST00000219721,ENSMUST00000219801	2366	2607	3112	2932	2668	2755
ENSMUSG00000005683	12974	Cs	citrate synthase [Source:MGI Symbol;Acc:MGI:88529]	ENSMUST00000005826,ENSMUST00000218159	13486	14268	17326	15698	14205	15324
ENSMUSG00000005686	11717	Ampd3	adenosine monophosphate deaminase 3 [Source:MGI Symbol;Acc:MGI:1096344]	ENSMUST00000005829,ENSMUST00000106686,ENSMUST00000143786,ENSMUST00000147587,ENSMUST00000148292,ENSMUST00000170374,ENSMUST00000176487,ENSMUST00000213373	516	621	751	618	524	560
ENSMUSG00000005687	68183	Bcas2	breast carcinoma amplified sequence 2 [Source:MGI Symbol;Acc:MGI:1915433]	ENSMUST00000005830,ENSMUST00000135017,ENSMUST00000136937,ENSMUST00000139489,ENSMUST00000147042,ENSMUST00000155520	4910	5263	6398	5584	5093	5626
ENSMUSG00000005696	20400	Sh2d1a	SH2 domain containing 1A [Source:MGI Symbol;Acc:MGI:1328352]	ENSMUST00000005839,ENSMUST00000101619,ENSMUST00000115070,ENSMUST00000128393,ENSMUST00000129855,ENSMUST00000153948,ENSMUST00000189753	0	0	0	0	0	0
ENSMUSG00000005698	13018	Ctcf	CCCTC-binding factor [Source:MGI Symbol;Acc:MGI:109447]	ENSMUST00000005841,ENSMUST00000128510,ENSMUST00000129388,ENSMUST00000132679,ENSMUST00000137735,ENSMUST00000156436	4997	5180	6457	5336	4822	5156
ENSMUSG00000005699	56513	Pard6a	par-6 family cell polarity regulator alpha [Source:MGI Symbol;Acc:MGI:1927223]	ENSMUST00000093195,ENSMUST00000098444,ENSMUST00000211888,ENSMUST00000212352,ENSMUST00000212430,ENSMUST00000212634,ENSMUST00000212972	181	166	185	219	169	204
ENSMUSG00000005705	11604	Agrp	agouti related neuropeptide [Source:MGI Symbol;Acc:MGI:892013]	ENSMUST00000005849,ENSMUST00000194091,ENSMUST00000194654	13	14	8	13	7	12
ENSMUSG00000005716	19293	Pvalb	parvalbumin [Source:MGI Symbol;Acc:MGI:97821]	ENSMUST00000005860,ENSMUST00000120592	0	0	0	0	0	0
ENSMUSG00000005718	83383	Tfap4	transcription factor AP4 [Source:MGI Symbol;Acc:MGI:103239]	ENSMUST00000005862,ENSMUST00000229956,ENSMUST00000230875	934	1087	1140	1045	929	992
ENSMUSG00000005732	19385	Ranbp1	RAN binding protein 1 [Source:MGI Symbol;Acc:MGI:96269]	ENSMUST00000052325,ENSMUST00000115645,ENSMUST00000123073,ENSMUST00000134035	10716.1	11534.8	13425.8	12180.5	11150.5	12416.7
ENSMUSG00000005763	12503	Cd247	CD247 antigen [Source:MGI Symbol;Acc:MGI:88334]	ENSMUST00000005907,ENSMUST00000027849,ENSMUST00000086002,ENSMUST00000159070,ENSMUST00000161559,ENSMUST00000161971,ENSMUST00000162411,ENSMUST00000178336,ENSMUST00000187313	2	3	1	2	2	1
ENSMUSG00000005774	53970	Rfx5	regulatory factor X, 5 (influences HLA class II expression) [Source:MGI Symbol;Acc:MGI:1858421]	ENSMUST00000029772,ENSMUST00000107253,ENSMUST00000107254,ENSMUST00000107255,ENSMUST00000107260,ENSMUST00000132393,ENSMUST00000137088,ENSMUST00000140294,ENSMUST00000140331,ENSMUST00000142311,ENSMUST00000142708,ENSMUST00000144132,ENSMUST00000145031,ENSMUST00000145472,ENSMUST00000147237,ENSMUST00000148803,ENSMUST00000152869	775	856	1014	981	785	915
ENSMUSG00000005779	19172	Psmb4	proteasome (prosome, macropain) subunit, beta type 4 [Source:MGI Symbol;Acc:MGI:1098257]	ENSMUST00000005923,ENSMUST00000133412,ENSMUST00000134133,ENSMUST00000136143,ENSMUST00000200513	7956	8295	10157	8927	8743	9437
ENSMUSG00000005800	17394	Mmp8	matrix metallopeptidase 8 [Source:MGI Symbol;Acc:MGI:1202395]	ENSMUST00000018765	0	0	0	0	0	0
ENSMUSG00000005802	22785	Slc30a4	solute carrier family 30 (zinc transporter), member 4 [Source:MGI Symbol;Acc:MGI:1345282]	ENSMUST00000005952,ENSMUST00000099457	157	161	195	153	157	153
ENSMUSG00000005803	59010	Sqor	sulfide quinone oxidoreductase [Source:MGI Symbol;Acc:MGI:1929899]	ENSMUST00000005953,ENSMUST00000110506,ENSMUST00000124460,ENSMUST00000126403,ENSMUST00000141698,ENSMUST00000147310,ENSMUST00000147475,ENSMUST00000176343,ENSMUST00000176999	2	3	5	3	4	1
ENSMUSG00000005804	18457	Bloc1s6	biogenesis of lysosomal organelles complex-1, subunit 6, pallidin [Source:MGI Symbol;Acc:MGI:1927580]	ENSMUST00000005954,ENSMUST00000127595,ENSMUST00000129690,ENSMUST00000145037,ENSMUST00000146449,ENSMUST00000148460	998	1032	1206	1065	991	1090
ENSMUSG00000005813	75624	Metap1	methionyl aminopeptidase 1 [Source:MGI Symbol;Acc:MGI:1922874]	ENSMUST00000029804,ENSMUST00000195910,ENSMUST00000197531,ENSMUST00000198492,ENSMUST00000198700,ENSMUST00000199303,ENSMUST00000200365	2256	2432	2830	2607	2310	2553
ENSMUSG00000005823	78308	Gpr108	G protein-coupled receptor 108 [Source:MGI Symbol;Acc:MGI:1925558]	ENSMUST00000005975,ENSMUST00000232778,ENSMUST00000233492,ENSMUST00000233568	654	680	826	735	670	824
ENSMUSG00000005824	50930	Tnfsf14	tumor necrosis factor (ligand) superfamily, member 14 [Source:MGI Symbol;Acc:MGI:1355317]	ENSMUST00000005976	0	0	0	0	0	0
ENSMUSG00000005836	14465	Gata6	GATA binding protein 6 [Source:MGI Symbol;Acc:MGI:107516]	ENSMUST00000047762,ENSMUST00000231831,ENSMUST00000234512,ENSMUST00000234722,ENSMUST00000234971,ENSMUST00000235081	14	6	16	15	13	9
ENSMUSG00000005846	66409	Rsl1d1	ribosomal L1 domain containing 1 [Source:MGI Symbol;Acc:MGI:1913659]	ENSMUST00000119953,ENSMUST00000124454,ENSMUST00000129962,ENSMUST00000230002,ENSMUST00000230232	8052	8480	10487	9307	8569	9184
ENSMUSG00000005864	12789	Cnga2	cyclic nucleotide gated channel alpha 2 [Source:MGI Symbol;Acc:MGI:108040]	ENSMUST00000006020,ENSMUST00000145642	0	0	0	0	0	0
ENSMUSG00000005871	11789	Apc	APC, WNT signaling pathway regulator [Source:MGI Symbol;Acc:MGI:88039]	ENSMUST00000066133,ENSMUST00000079362,ENSMUST00000115781,ENSMUST00000163295,ENSMUST00000165590,ENSMUST00000167136,ENSMUST00000170023,ENSMUST00000170195,ENSMUST00000171187	3569	4235	4892	3989	3300	3642
ENSMUSG00000005873	13476	Reep5	receptor accessory protein 5 [Source:MGI Symbol;Acc:MGI:1270152]	ENSMUST00000006027,ENSMUST00000235153,ENSMUST00000235227,ENSMUST00000236887,ENSMUST00000237414	756	842	983	843	856	970
ENSMUSG00000005881	66366	Ergic3	ERGIC and golgi 3 [Source:MGI Symbol;Acc:MGI:1913616]	ENSMUST00000006035,ENSMUST00000088650,ENSMUST00000130793,ENSMUST00000137545,ENSMUST00000142859,ENSMUST00000144707,ENSMUST00000149381,ENSMUST00000150970,ENSMUST00000152568,ENSMUST00000155370	2240	2467	2958	2835	2635	2820
ENSMUSG00000005882	56046	Uqcc1	ubiquinol-cytochrome c reductase complex assembly factor 1 [Source:MGI Symbol;Acc:MGI:1929472]	ENSMUST00000006036,ENSMUST00000109631,ENSMUST00000109632,ENSMUST00000109636,ENSMUST00000123790,ENSMUST00000133726,ENSMUST00000136933,ENSMUST00000139232,ENSMUST00000141501,ENSMUST00000142655,ENSMUST00000146995,ENSMUST00000151078,ENSMUST00000152766,ENSMUST00000152818,ENSMUST00000155680,ENSMUST00000159238,ENSMUST00000161484,ENSMUST00000162258,ENSMUST00000162749	1078	1093	1386	1239	1142	1250
ENSMUSG00000005883	26972	Spo11	SPO11 meiotic protein covalently bound to DSB [Source:MGI Symbol;Acc:MGI:1349669]	ENSMUST00000050442,ENSMUST00000109125,ENSMUST00000109126,ENSMUST00000144044,ENSMUST00000156471	0	0	0	0	0	0
ENSMUSG00000005886	17978	Ncoa2	nuclear receptor coactivator 2 [Source:MGI Symbol;Acc:MGI:1276533]	ENSMUST00000006037,ENSMUST00000068304,ENSMUST00000081713,ENSMUST00000124088,ENSMUST00000133232,ENSMUST00000139970,ENSMUST00000143603,ENSMUST00000145280,ENSMUST00000146784,ENSMUST00000147927,ENSMUST00000185275	1866	2127	2658	1821	1731	1853
ENSMUSG00000005891	19110	Prl4a1	prolactin family 4, subfamily a, member 1 [Source:MGI Symbol;Acc:MGI:1206587]	ENSMUST00000021779	0	0	0	0	0	0
ENSMUSG00000005892	22044	Trh	thyrotropin releasing hormone [Source:MGI Symbol;Acc:MGI:98823]	ENSMUST00000006046	154	176	235	170	168	196
ENSMUSG00000005893	22026	Nr2c2	nuclear receptor subfamily 2, group C, member 2 [Source:MGI Symbol;Acc:MGI:1352466]	ENSMUST00000113460,ENSMUST00000113463,ENSMUST00000133133,ENSMUST00000133321,ENSMUST00000146175,ENSMUST00000204349,ENSMUST00000204497,ENSMUST00000204661	1564	1748	2161	1862	1570	1855
ENSMUSG00000005897	22025	Nr2c1	nuclear receptor subfamily 2, group C, member 1 [Source:MGI Symbol;Acc:MGI:1352465]	ENSMUST00000092213,ENSMUST00000099343,ENSMUST00000105290	265	311	351	290	272	274
ENSMUSG00000005899	77626	Smpd4	sphingomyelin phosphodiesterase 4 [Source:MGI Symbol;Acc:MGI:1924876]	ENSMUST00000006053,ENSMUST00000090159,ENSMUST00000163476,ENSMUST00000165363,ENSMUST00000231257,ENSMUST00000231311,ENSMUST00000231378,ENSMUST00000231436,ENSMUST00000231627,ENSMUST00000231722,ENSMUST00000231736,ENSMUST00000231792,ENSMUST00000231887,ENSMUST00000231949,ENSMUST00000232021,ENSMUST00000232043,ENSMUST00000232116,ENSMUST00000232185,ENSMUST00000232270,ENSMUST00000232271,ENSMUST00000232417,…	3344	3457	4173	3779	3375	3690
ENSMUSG00000005907	71382	Pex1	peroxisomal biogenesis factor 1 [Source:MGI Symbol;Acc:MGI:1918632]	ENSMUST00000006061,ENSMUST00000121291,ENSMUST00000123268,ENSMUST00000126545,ENSMUST00000142516,ENSMUST00000143132,ENSMUST00000143959,ENSMUST00000195894,ENSMUST00000196124,ENSMUST00000196432,ENSMUST00000196692,ENSMUST00000197167,ENSMUST00000199035,ENSMUST00000199213	769	712	973	811	705	722
ENSMUSG00000005917	18423	Otx1	orthodenticle homeobox 1 [Source:MGI Symbol;Acc:MGI:97450]	ENSMUST00000006071,ENSMUST00000147486,ENSMUST00000172395	16	16	34	15	21	25
ENSMUSG00000005936	66989	Kctd20	potassium channel tetramerisation domain containing 20 [Source:MGI Symbol;Acc:MGI:1914239]	ENSMUST00000057174,ENSMUST00000117672,ENSMUST00000118762,ENSMUST00000122163,ENSMUST00000150858,ENSMUST00000153462,ENSMUST00000153831,ENSMUST00000168507,ENSMUST00000232729,ENSMUST00000232772,ENSMUST00000232874,ENSMUST00000232980,ENSMUST00000233064,ENSMUST00000233145,ENSMUST00000233197,ENSMUST00000233334,ENSMUST00000233847	3686	3821	4857	4446	4001	4199
ENSMUSG00000005947	16407	Itgae	integrin alpha E, epithelial-associated [Source:MGI Symbol;Acc:MGI:1298377]	ENSMUST00000006101,ENSMUST00000102537	78	86	92	91	86	99
ENSMUSG00000005949	83429	Ctns	cystinosis, nephropathic [Source:MGI Symbol;Acc:MGI:1932872]	ENSMUST00000006103,ENSMUST00000108476,ENSMUST00000130101,ENSMUST00000144658,ENSMUST00000150468	792	877	975	899	712	816
ENSMUSG00000005950	94045	P2rx5	purinergic receptor P2X, ligand-gated ion channel, 5 [Source:MGI Symbol;Acc:MGI:2137026]	ENSMUST00000006104,ENSMUST00000135202,ENSMUST00000136894	119	130	161	150	130	139
ENSMUSG00000005951	74637	Shpk	sedoheptulokinase [Source:MGI Symbol;Acc:MGI:1921887]	ENSMUST00000006105,ENSMUST00000131927	66	58	70	76	61	94
ENSMUSG00000005952	193034	Trpv1	transient receptor potential cation channel, subfamily V, member 1 [Source:MGI Symbol;Acc:MGI:1341787]	ENSMUST00000006106,ENSMUST00000102526,ENSMUST00000108470,ENSMUST00000128113,ENSMUST00000138853	1	4	4	3	11	4
ENSMUSG00000005958	13845	Ephb3	Eph receptor B3 [Source:MGI Symbol;Acc:MGI:104770]	ENSMUST00000006112,ENSMUST00000159575,ENSMUST00000160053,ENSMUST00000161063,ENSMUST00000231316,ENSMUST00000232407	1832	1951	2399	2087	1852	1925
ENSMUSG00000005968	22156	Tuft1	tuftelin 1 [Source:MGI Symbol;Acc:MGI:109572]	ENSMUST00000006123,ENSMUST00000196496,ENSMUST00000196655,ENSMUST00000196733,ENSMUST00000198456,ENSMUST00000200407	193	207	273	215	238	227
ENSMUSG00000005973	19672	Rcn1	reticulocalbin 1 [Source:MGI Symbol;Acc:MGI:104559]	ENSMUST00000006128,ENSMUST00000127019	7075	7239	8946	7881	7472	8141
ENSMUSG00000005980	13419	Dnase1	deoxyribonuclease I [Source:MGI Symbol;Acc:MGI:103157]	ENSMUST00000006136,ENSMUST00000120009,ENSMUST00000125961,ENSMUST00000132466,ENSMUST00000137748,ENSMUST00000144792,ENSMUST00000149670,ENSMUST00000157044,ENSMUST00000175755,ENSMUST00000176642,ENSMUST00000177337	0	0	0	0	0	1
ENSMUSG00000005981	68015	Trap1	TNF receptor-associated protein 1 [Source:MGI Symbol;Acc:MGI:1915265]	ENSMUST00000006137,ENSMUST00000137945,ENSMUST00000138594,ENSMUST00000150354	6229	6713	8306	7691	7077	7617
ENSMUSG00000005982	74763	Naa60	N(alpha)-acetyltransferase 60, NatF catalytic subunit [Source:MGI Symbol;Acc:MGI:1922013]	ENSMUST00000115860,ENSMUST00000135093,ENSMUST00000140832,ENSMUST00000143537,ENSMUST00000147949,ENSMUST00000150655,ENSMUST00000151988,ENSMUST00000175809,ENSMUST00000176224,ENSMUST00000176625,ENSMUST00000186375	1057.52	1199.03	1442.9	1273.75	1098.72	1175.07
ENSMUSG00000005983	73261	1700037C18Rik	RIKEN cDNA 1700037C18 gene [Source:MGI Symbol;Acc:MGI:1920511]	ENSMUST00000006139,ENSMUST00000115859,ENSMUST00000123235,ENSMUST00000177221,ENSMUST00000177323,ENSMUST00000177519	7	6	5	2	6	5
ENSMUSG00000005986	68423	Ankrd13d	ankyrin repeat domain 13 family, member D [Source:MGI Symbol;Acc:MGI:1915673]	ENSMUST00000056888,ENSMUST00000163858,ENSMUST00000166031,ENSMUST00000167215,ENSMUST00000169653,ENSMUST00000170283	98	126	152	160	117	140
ENSMUSG00000005994	22178	Tyrp1	tyrosinase-related protein 1 [Source:MGI Symbol;Acc:MGI:98881]	ENSMUST00000006151,ENSMUST00000102831,ENSMUST00000133655,ENSMUST00000133932	0	0	2	2	2	0
ENSMUSG00000006005	108989	Tpr	translocated promoter region, nuclear basket protein [Source:MGI Symbol;Acc:MGI:1922066]	ENSMUST00000119161,ENSMUST00000124484,ENSMUST00000124973,ENSMUST00000128417,ENSMUST00000130779,ENSMUST00000131701,ENSMUST00000132257,ENSMUST00000132522,ENSMUST00000138718,ENSMUST00000141827,ENSMUST00000147769,ENSMUST00000150752,ENSMUST00000151563,ENSMUST00000152967	8848	10225	12047	8887	8215	8826
ENSMUSG00000006007	20028	Pdc	phosducin [Source:MGI Symbol;Acc:MGI:98090]	ENSMUST00000165062,ENSMUST00000185698,ENSMUST00000186572,ENSMUST00000191228	3	1	1	0	2	2
ENSMUSG00000006010	226499	Odr4	odr4 GPCR localization factor homolog [Source:MGI Symbol;Acc:MGI:2385108]	ENSMUST00000006167,ENSMUST00000094477,ENSMUST00000097546,ENSMUST00000097547,ENSMUST00000111913,ENSMUST00000132809,ENSMUST00000140112,ENSMUST00000148389,ENSMUST00000150615	739	862	1027	757	756	830
ENSMUSG00000006014	96875	Prg4	proteoglycan 4 (megakaryocyte stimulating factor, articular superficial zone protein) [Source:MGI Symbol;Acc:MGI:1891344]	ENSMUST00000006171,ENSMUST00000111901,ENSMUST00000111902,ENSMUST00000159035,ENSMUST00000161320,ENSMUST00000161611,ENSMUST00000162367,ENSMUST00000164600	1	3	3	1	4	1
ENSMUSG00000006019	71723	Dhx34	DEAH (Asp-Glu-Ala-His) box polypeptide 34 [Source:MGI Symbol;Acc:MGI:1918973]	ENSMUST00000094816,ENSMUST00000118795,ENSMUST00000119102,ENSMUST00000121123,ENSMUST00000128452,ENSMUST00000133518,ENSMUST00000163968	449	575	630	563	510	547
ENSMUSG00000006021	70394	Kptn	kaptin [Source:MGI Symbol;Acc:MGI:1890380]	ENSMUST00000006178,ENSMUST00000127584,ENSMUST00000129080,ENSMUST00000130170,ENSMUST00000141430,ENSMUST00000149255,ENSMUST00000149388,ENSMUST00000152044	366	410	455	362	344	417
ENSMUSG00000006024	108124	Napa	N-ethylmaleimide sensitive fusion protein attachment protein alpha [Source:MGI Symbol;Acc:MGI:104563]	ENSMUST00000006181,ENSMUST00000124563,ENSMUST00000127637,ENSMUST00000132828,ENSMUST00000139507,ENSMUST00000140640,ENSMUST00000150208	2837	2987	3614	3398	3025	3244
ENSMUSG00000006050	24068	Sra1	steroid receptor RNA activator 1 [Source:MGI Symbol;Acc:MGI:1344414]	ENSMUST00000006209,ENSMUST00000173202,ENSMUST00000173482,ENSMUST00000173875,ENSMUST00000174125,ENSMUST00000236330	1635	1634	2037	1827	1635	1818
ENSMUSG00000006056	76815	Calcoco2	calcium binding and coiled-coil domain 2 [Source:MGI Symbol;Acc:MGI:1343177]	ENSMUST00000068686,ENSMUST00000097162	8340	8258	10551	8725	7780.99	8728
ENSMUSG00000006057	11951	Atp5g1	ATP synthase, H+ transporting, mitochondrial F0 complex, subunit C1 (subunit 9) [Source:MGI Symbol;Acc:MGI:107653]	ENSMUST00000090541,ENSMUST00000107684,ENSMUST00000107686,ENSMUST00000178611	8387.63	8784.5	10506.4	9406.86	9372.62	10067.4
ENSMUSG00000006058	27681	Snf8	SNF8, ESCRT-II complex subunit, homolog (S. cerevisiae) [Source:MGI Symbol;Acc:MGI:1343161]	ENSMUST00000006217,ENSMUST00000107700,ENSMUST00000145749,ENSMUST00000150946,ENSMUST00000156394,ENSMUST00000156524	1739	1991	2179	2017	1962	2133.99
ENSMUSG00000006095	66411	Tbcb	tubulin folding cofactor B [Source:MGI Symbol;Acc:MGI:1913661]	ENSMUST00000006254,ENSMUST00000141608,ENSMUST00000169358	2156	2134	2679	2570	2377	2582
ENSMUSG00000006127	19062	Inpp5k	inositol polyphosphate 5-phosphatase K [Source:MGI Symbol;Acc:MGI:1194899]	ENSMUST00000006286,ENSMUST00000129298,ENSMUST00000130318,ENSMUST00000136605,ENSMUST00000139856,ENSMUST00000149134,ENSMUST00000150857	1130	1232	1543	1223	1090	1190
ENSMUSG00000006134	12929	Crkl	v-crk avian sarcoma virus CT10 oncogene homolog-like [Source:MGI Symbol;Acc:MGI:104686]	ENSMUST00000006293,ENSMUST00000231228,ENSMUST00000231629	3243	3357	4271	3743	3140	3465
ENSMUSG00000006143	69665	Upk3bl	uroplakin 3B-like [Source:MGI Symbol;Acc:MGI:1916915]	ENSMUST00000006303,ENSMUST00000111137,ENSMUST00000122979,ENSMUST00000139549,ENSMUST00000139999,ENSMUST00000156530	10	1	11	17	16	9
ENSMUSG00000006154	67425	Eps8l1	EPS8-like 1 [Source:MGI Symbol;Acc:MGI:1914675]	ENSMUST00000086372,ENSMUST00000163137,ENSMUST00000163804,ENSMUST00000163893,ENSMUST00000164987,ENSMUST00000167068,ENSMUST00000167298,ENSMUST00000167599,ENSMUST00000167810,ENSMUST00000168924,ENSMUST00000169820,ENSMUST00000170423,ENSMUST00000170635,ENSMUST00000171445	11	7	10	4	7	4
ENSMUSG00000006169	216705	Clint1	clathrin interactor 1 [Source:MGI Symbol;Acc:MGI:2144243]	ENSMUST00000109260,ENSMUST00000109261,ENSMUST00000133715	2657	2806	3341	3298	2771	2974
ENSMUSG00000006179	54373	Prss16	protease, serine 16 (thymus) [Source:MGI Symbol;Acc:MGI:1859181]	ENSMUST00000006341,ENSMUST00000129665,ENSMUST00000130585,ENSMUST00000150547,ENSMUST00000223857	254	282	344	311	285	268
ENSMUSG00000006191	68916	Cdkal1	CDK5 regulatory subunit associated protein 1-like 1 [Source:MGI Symbol;Acc:MGI:1921765]	ENSMUST00000006353,ENSMUST00000091674,ENSMUST00000110323,ENSMUST00000123641,ENSMUST00000124532,ENSMUST00000129231,ENSMUST00000131792,ENSMUST00000137225,ENSMUST00000140278,ENSMUST00000153086,ENSMUST00000154209	709	728	914	872	753	758
ENSMUSG00000006200	19202	Rhox6	reproductive homeobox 6 [Source:MGI Symbol;Acc:MGI:1202888]	ENSMUST00000006362	12	17	17	13.78	12	10
ENSMUSG00000006204	71395	Cdcp3	CUB domain containing protein 3 [Source:MGI Symbol;Acc:MGI:1918645]	ENSMUST00000050586,ENSMUST00000128522,ENSMUST00000208921	0	0	0	0	1	0
ENSMUSG00000006205	56213	Htra1	HtrA serine peptidase 1 [Source:MGI Symbol;Acc:MGI:1929076]	ENSMUST00000006367,ENSMUST00000140741,ENSMUST00000150717,ENSMUST00000150905,ENSMUST00000153290	3041	3272	3791	3724	3253	3561
ENSMUSG00000006215	22642	Zbtb17	zinc finger and BTB domain containing 17 [Source:MGI Symbol;Acc:MGI:107410]	ENSMUST00000006377,ENSMUST00000123477,ENSMUST00000130482,ENSMUST00000142020,ENSMUST00000142438,ENSMUST00000142695,ENSMUST00000144899	1344	1415	1775	1693	1420	1577
ENSMUSG00000006216	56365	Clcnkb	chloride channel, voltage-sensitive Kb [Source:MGI Symbol;Acc:MGI:1930643]	ENSMUST00000006378,ENSMUST00000105788,ENSMUST00000135486,ENSMUST00000145725	90	90	127	127	123	143
ENSMUSG00000006218	277743	Fam131c	family with sequence similarity 131, member C [Source:MGI Symbol;Acc:MGI:2685539]	ENSMUST00000006380	122	129	147	192	153	172
ENSMUSG00000006219	74202	Fblim1	filamin binding LIM protein 1 [Source:MGI Symbol;Acc:MGI:1921452]	ENSMUST00000006381,ENSMUST00000105784,ENSMUST00000105785,ENSMUST00000123150,ENSMUST00000127455,ENSMUST00000129602,ENSMUST00000130181,ENSMUST00000131317,ENSMUST00000133874,ENSMUST00000136831,ENSMUST00000137491,ENSMUST00000141518,ENSMUST00000147764,ENSMUST00000147785,ENSMUST00000153189	4268	4532	5578	5167	4624	4921
ENSMUSG00000006221	29818	Hspb7	heat shock protein family, member 7 (cardiovascular) [Source:MGI Symbol;Acc:MGI:1352494]	ENSMUST00000102486	20	33	29	31	28	38
ENSMUSG00000006235	13857	Epor	erythropoietin receptor [Source:MGI Symbol;Acc:MGI:95408]	ENSMUST00000006397,ENSMUST00000213181	34	17	22	23	32	36
ENSMUSG00000006241	67119	Ccdc159	coiled-coil domain containing 159 [Source:MGI Symbol;Acc:MGI:1914369]	ENSMUST00000006403,ENSMUST00000170304,ENSMUST00000214734,ENSMUST00000216710,ENSMUST00000217589	22	20	24	24	18	29
ENSMUSG00000006262	68473	Mob1b	MOB kinase activator 1B [Source:MGI Symbol;Acc:MGI:1915723]	ENSMUST00000006424,ENSMUST00000113229,ENSMUST00000125171,ENSMUST00000155298	847	972	1114	905	785	818
ENSMUSG00000006269	110935	Atp6v1b1	ATPase, H+ transporting, lysosomal V1 subunit B1 [Source:MGI Symbol;Acc:MGI:103285]	ENSMUST00000006431,ENSMUST00000205763,ENSMUST00000205867,ENSMUST00000206052,ENSMUST00000206652,ENSMUST00000206911	1	1	4	6	4	1
ENSMUSG00000006270	22326	Vax1	ventral anterior homeobox 1 [Source:MGI Symbol;Acc:MGI:1277163]	ENSMUST00000172821,ENSMUST00000173710	0	0	0	0	0	0
ENSMUSG00000006273	11966	Atp6v1b2	ATPase, H+ transporting, lysosomal V1 subunit B2 [Source:MGI Symbol;Acc:MGI:109618]	ENSMUST00000006435,ENSMUST00000123290,ENSMUST00000125211,ENSMUST00000129797,ENSMUST00000153079,ENSMUST00000153680	6138	6509	7756	6695	5999	6602
ENSMUSG00000006276	13859	Eps15l1	epidermal growth factor receptor pathway substrate 15-like 1 [Source:MGI Symbol;Acc:MGI:104582]	ENSMUST00000163643,ENSMUST00000211977,ENSMUST00000212121,ENSMUST00000212257,ENSMUST00000212590,ENSMUST00000212950	2675	2983	3561	3104	2784	3021
ENSMUSG00000006281	21745	Tep1	telomerase associated protein 1 [Source:MGI Symbol;Acc:MGI:109573]	ENSMUST00000006444,ENSMUST00000226222,ENSMUST00000226430,ENSMUST00000226789,ENSMUST00000227193,ENSMUST00000227228,ENSMUST00000227526,ENSMUST00000228562	394	447	520	443	368	439
ENSMUSG00000006288	219022	Ttc5	tetratricopeptide repeat domain 5 [Source:MGI Symbol;Acc:MGI:2683584]	ENSMUST00000006451,ENSMUST00000226768,ENSMUST00000227327,ENSMUST00000227751,ENSMUST00000227934,ENSMUST00000228440	1738	1954	2227	2155	1985	2078
ENSMUSG00000006289	66246	Osgep	O-sialoglycoprotein endopeptidase [Source:MGI Symbol;Acc:MGI:1913496]	ENSMUST00000006452,ENSMUST00000159292,ENSMUST00000160375,ENSMUST00000160393,ENSMUST00000160464,ENSMUST00000160890,ENSMUST00000162177,ENSMUST00000162850	1354.36	1379.38	1546.49	1573.25	1372.89	1521.8
ENSMUSG00000006299	227290	Aamp	angio-associated migratory protein [Source:MGI Symbol;Acc:MGI:107809]	ENSMUST00000006462,ENSMUST00000178235,ENSMUST00000186833,ENSMUST00000187046,ENSMUST00000190008,ENSMUST00000191258	4608	4745	5768	5401	4946	5223
ENSMUSG00000006301	69660	Tmbim1	transmembrane BAX inhibitor motif containing 1 [Source:MGI Symbol;Acc:MGI:1916910]	ENSMUST00000016309,ENSMUST00000113796,ENSMUST00000128505,ENSMUST00000130763,ENSMUST00000135384,ENSMUST00000141560,ENSMUST00000152603,ENSMUST00000154859	899	885	1043	981	950	914
ENSMUSG00000006304	76709	Arpc2	actin related protein 2/3 complex, subunit 2 [Source:MGI Symbol;Acc:MGI:1923959]	ENSMUST00000006467,ENSMUST00000113819,ENSMUST00000113820,ENSMUST00000185733	6126	6568	8018	6878	6452	7010
ENSMUSG00000006307	75410	Kmt2b	lysine (K)-specific methyltransferase 2B [Source:MGI Symbol;Acc:MGI:109565]	ENSMUST00000006470,ENSMUST00000108154,ENSMUST00000125372,ENSMUST00000125836,ENSMUST00000128456,ENSMUST00000131002,ENSMUST00000136959,ENSMUST00000152931	5155	5800	6839	5539	5092	5482
ENSMUSG00000006310	58206	Zbtb32	zinc finger and BTB domain containing 32 [Source:MGI Symbol;Acc:MGI:1891838]	ENSMUST00000108150,ENSMUST00000108151,ENSMUST00000144532	275	282	342	338	313	335
ENSMUSG00000006311	14008	Etv2	ets variant 2 [Source:MGI Symbol;Acc:MGI:99253]	ENSMUST00000108147	19	23	27	25	25	28
ENSMUSG00000006313	109637	Upk1a	uroplakin 1A [Source:MGI Symbol;Acc:MGI:98911]	ENSMUST00000006476	50	67	54	66	60	62
ENSMUSG00000006315	69804	Tmem147	transmembrane protein 147 [Source:MGI Symbol;Acc:MGI:1915011]	ENSMUST00000006478,ENSMUST00000207263,ENSMUST00000207296,ENSMUST00000207779,ENSMUST00000207955,ENSMUST00000208169,ENSMUST00000209065	1209	1275	1524	1330	1245	1362
ENSMUSG00000006333	76846	Rps9	ribosomal protein S9 [Source:MGI Symbol;Acc:MGI:1924096]	ENSMUST00000006496,ENSMUST00000108623,ENSMUST00000108624,ENSMUST00000108625,ENSMUST00000126562,ENSMUST00000128729,ENSMUST00000136858,ENSMUST00000139818,ENSMUST00000146303,ENSMUST00000146927	40921.2	41388.8	49876.7	46324.7	44548.9	48617.8
ENSMUSG00000006335	69714	Tfpt	TCF3 (E2A) fusion partner [Source:MGI Symbol;Acc:MGI:1916964]	ENSMUST00000058880,ENSMUST00000108641,ENSMUST00000153143,ENSMUST00000155592,ENSMUST00000156194,ENSMUST00000205596,ENSMUST00000206370	557	522	680	590	563	598
ENSMUSG00000006342	71733	Susd2	sushi domain containing 2 [Source:MGI Symbol;Acc:MGI:1918983]	ENSMUST00000077610,ENSMUST00000095541,ENSMUST00000218896,ENSMUST00000219733	1377	1364	1605	1601	1367	1467
ENSMUSG00000006344	23887	Ggt5	gamma-glutamyltransferase 5 [Source:MGI Symbol;Acc:MGI:1346063]	ENSMUST00000072217,ENSMUST00000188444,ENSMUST00000189972,ENSMUST00000189991,ENSMUST00000218807,ENSMUST00000219214,ENSMUST00000219247	8	10	5	18	6	9
ENSMUSG00000006345	14598	Ggt1	gamma-glutamyltransferase 1 [Source:MGI Symbol;Acc:MGI:95706]	ENSMUST00000006508,ENSMUST00000124259,ENSMUST00000125770,ENSMUST00000128886,ENSMUST00000129020,ENSMUST00000129232,ENSMUST00000131565,ENSMUST00000134503,ENSMUST00000139459,ENSMUST00000140219,ENSMUST00000141062,ENSMUST00000143226,ENSMUST00000143792,ENSMUST00000145079,ENSMUST00000145928,ENSMUST00000148447,ENSMUST00000151212,ENSMUST00000152657,ENSMUST00000155186,ENSMUST00000156487	42	48	64	66	62	82
ENSMUSG00000006356	68337	Crip2	cysteine rich protein 2 [Source:MGI Symbol;Acc:MGI:1915587]	ENSMUST00000084882,ENSMUST00000196015,ENSMUST00000197396,ENSMUST00000199976,ENSMUST00000200177,ENSMUST00000200380	2004	2232	2713	2516	2515	2750
ENSMUSG00000006360	12925	Crip1	cysteine-rich protein 1 (intestinal) [Source:MGI Symbol;Acc:MGI:88501]	ENSMUST00000006523,ENSMUST00000196932,ENSMUST00000198597,ENSMUST00000198909,ENSMUST00000199089,ENSMUST00000200553	655	669	835	784	821	880
ENSMUSG00000006362	12398	Cbfa2t3	CBFA2/RUNX1 translocation partner 3 [Source:MGI Symbol;Acc:MGI:1338013]	ENSMUST00000006525,ENSMUST00000064674,ENSMUST00000127984,ENSMUST00000134045,ENSMUST00000142535,ENSMUST00000147374,ENSMUST00000148630	25	20	35	16	21	26
ENSMUSG00000006369	14114	Fbln1	fibulin 1 [Source:MGI Symbol;Acc:MGI:95487]	ENSMUST00000057410,ENSMUST00000109432,ENSMUST00000160798	1608	1521	1953	2321	1876	2021
ENSMUSG00000006373	53328	Pgrmc1	progesterone receptor membrane component 1 [Source:MGI Symbol;Acc:MGI:1858305]	ENSMUST00000073339	3901	4653	5542	3718	3757	3942
ENSMUSG00000006378	26912	Gcat	glycine C-acetyltransferase (2-amino-3-ketobutyrate-coenzyme A ligase) [Source:MGI Symbol;Acc:MGI:1349389]	ENSMUST00000006544,ENSMUST00000229276	2704.51	2852.99	3392.13	3170.55	2839.73	3245.02
ENSMUSG00000006386	21687	Tek	TEK receptor tyrosine kinase [Source:MGI Symbol;Acc:MGI:98664]	ENSMUST00000071168,ENSMUST00000073939,ENSMUST00000102798,ENSMUST00000131958	1478	1689	1960	1639	1500	1581
ENSMUSG00000006389	17480	Mpl	myeloproliferative leukemia virus oncogene [Source:MGI Symbol;Acc:MGI:97076]	ENSMUST00000006556,ENSMUST00000102671,ENSMUST00000106375,ENSMUST00000168404,ENSMUST00000216417	0	0	0	1	0	0
ENSMUSG00000006390	54325	Elovl1	elongation of very long chain fatty acids (FEN1/Elo2, SUR4/Elo3, yeast)-like 1 [Source:MGI Symbol;Acc:MGI:1858959]	ENSMUST00000006557,ENSMUST00000067896,ENSMUST00000102673,ENSMUST00000129419,ENSMUST00000135162,ENSMUST00000143140,ENSMUST00000167636	412	375	515	515	437	449
ENSMUSG00000006392	80509	Med8	mediator complex subunit 8 [Source:MGI Symbol;Acc:MGI:1915269]	ENSMUST00000019229,ENSMUST00000073881,ENSMUST00000084319,ENSMUST00000106384,ENSMUST00000125235,ENSMUST00000126089,ENSMUST00000130421,ENSMUST00000135201,ENSMUST00000144577,ENSMUST00000152633	1655	1790	2087	1742	1757	1931
ENSMUSG00000006395	.	Hyi	hydroxypyruvate isomerase (putative) [Source:MGI Symbol;Acc:MGI:1915430]	ENSMUST00000006562,ENSMUST00000106393,ENSMUST00000132882,ENSMUST00000179719,ENSMUST00000194248	24	33	29	40	30	44
ENSMUSG00000006398	107995	Cdc20	cell division cycle 20 [Source:MGI Symbol;Acc:MGI:1859866]	ENSMUST00000006565,ENSMUST00000151302,ENSMUST00000183942	8954	9328	11325	10365	9913	10380
ENSMUSG00000006403	240913	Adamts4	a disintegrin-like and metallopeptidase (reprolysin type) with thrombospondin type 1 motif, 4 [Source:MGI Symbol;Acc:MGI:1339949]	ENSMUST00000111314,ENSMUST00000111315,ENSMUST00000219033	67	75	83	101	80	90
ENSMUSG00000006411	71740	Nectin4	nectin cell adhesion molecule 4 [Source:MGI Symbol;Acc:MGI:1918990]	ENSMUST00000006578,ENSMUST00000094325,ENSMUST00000111286	116	144	172	183	192	181
ENSMUSG00000006412	18637	Pfdn2	prefoldin 2 [Source:MGI Symbol;Acc:MGI:1276111]	ENSMUST00000006579,ENSMUST00000135941,ENSMUST00000138323	2956	3237	3778	3375	3300	3715
ENSMUSG00000006418	81018	Rnf114	ring finger protein 114 [Source:MGI Symbol;Acc:MGI:1933159]	ENSMUST00000078050,ENSMUST00000109214,ENSMUST00000127939	3514	3686	4367	3907	3582	3852
ENSMUSG00000006423	77644	C330007P06Rik	RIKEN cDNA C330007P06 gene [Source:MGI Symbol;Acc:MGI:1924894]	ENSMUST00000047486,ENSMUST00000115248,ENSMUST00000115249,ENSMUST00000127966,ENSMUST00000143544,ENSMUST00000150873	1539.87	1684.47	2124.61	1676.26	1537.69	1639.84
ENSMUSG00000006435	18011	Neurl1a	neuralized E3 ubiquitin protein ligase 1A [Source:MGI Symbol;Acc:MGI:1334263]	ENSMUST00000111807,ENSMUST00000111808,ENSMUST00000235290,ENSMUST00000235326	890.88	982.37	1187.67	979.93	950	1023.17
ENSMUSG00000006442	20810	Srm	spermidine synthase [Source:MGI Symbol;Acc:MGI:102690]	ENSMUST00000006611,ENSMUST00000140129,ENSMUST00000152701	5134	5288	6455	6320	5663	5963
ENSMUSG00000006445	13836	Epha2	Eph receptor A2 [Source:MGI Symbol;Acc:MGI:95278]	ENSMUST00000006614,ENSMUST00000131026,ENSMUST00000145523,ENSMUST00000149002	3291	3324	4282	3978	3493	3894
ENSMUSG00000006456	56275	Rbm14	RNA binding motif protein 14 [Source:MGI Symbol;Acc:MGI:1929092]	ENSMUST00000006625,ENSMUST00000113793,ENSMUST00000180008	4528.34	4880.15	5875.71	5161.04	4634.68	4958.36
ENSMUSG00000006457	11474	Actn3	actinin alpha 3 [Source:MGI Symbol;Acc:MGI:99678]	ENSMUST00000006626,ENSMUST00000138811	222	242	257	291	250	274
ENSMUSG00000006462	.	A530013C23Rik	RIKEN cDNA A530013C23 gene [Source:MGI Symbol;Acc:MGI:3041178]	ENSMUST00000130679,ENSMUST00000141923	1	0	1	0	0	0
ENSMUSG00000006463	70605	Zdhhc24	zinc finger, DHHC domain containing 24 [Source:MGI Symbol;Acc:MGI:1917855]	ENSMUST00000006632,ENSMUST00000160014,ENSMUST00000162088,ENSMUST00000162134,ENSMUST00000162720,ENSMUST00000162754	509	590	709	606	543	595
ENSMUSG00000006464	52028	Bbs1	Bardet-Biedl syndrome 1 (human) [Source:MGI Symbol;Acc:MGI:1277215]	ENSMUST00000053506,ENSMUST00000235498,ENSMUST00000236150,ENSMUST00000236538,ENSMUST00000237085,ENSMUST00000237362,ENSMUST00000237638,ENSMUST00000238170	369	397	462	432	386	355
ENSMUSG00000006469	142681	Slc34a3	solute carrier family 34 (sodium phosphate), member 3 [Source:MGI Symbol;Acc:MGI:2159410]	ENSMUST00000006638,ENSMUST00000124146,ENSMUST00000137482,ENSMUST00000142095,ENSMUST00000144884,ENSMUST00000152997,ENSMUST00000155420	60	63	82	89	83	105
ENSMUSG00000006471	78797	Ndor1	NADPH dependent diflavin oxidoreductase 1 [Source:MGI Symbol;Acc:MGI:1926047]	ENSMUST00000100329,ENSMUST00000114349,ENSMUST00000123472,ENSMUST00000129705,ENSMUST00000132128,ENSMUST00000132591,ENSMUST00000137355,ENSMUST00000141808,ENSMUST00000147866,ENSMUST00000148589	1164.75	1216.84	1541.92	1314.79	1119.44	1300.79
ENSMUSG00000006476	56876	Nsmf	NMDA receptor synaptonuclear signaling and neuronal migration factor [Source:MGI Symbol;Acc:MGI:1861755]	ENSMUST00000006646,ENSMUST00000074422,ENSMUST00000100334,ENSMUST00000102931,ENSMUST00000114386,ENSMUST00000114388,ENSMUST00000116574,ENSMUST00000124309,ENSMUST00000132172,ENSMUST00000134744,ENSMUST00000135328,ENSMUST00000140733,ENSMUST00000140737,ENSMUST00000141866,ENSMUST00000144520,ENSMUST00000152122,ENSMUST00000152506,ENSMUST00000155909	84	91	100	119	112	108
ENSMUSG00000006488	19113	Prl7a1	prolactin family 7, subfamily a, member 1 [Source:MGI Symbol;Acc:MGI:1206572]	ENSMUST00000006659,ENSMUST00000095924,ENSMUST00000224852	0	0	0	0	0	0
ENSMUSG00000006490	67310	Prl8a9	prolactin family8, subfamily a, member 9 [Source:MGI Symbol;Acc:MGI:1914560]	ENSMUST00000006662	0	0	0	0	0	0
ENSMUSG00000006494	228026	Pdk1	pyruvate dehydrogenase kinase, isoenzyme 1 [Source:MGI Symbol;Acc:MGI:1926119]	ENSMUST00000006669,ENSMUST00000129427,ENSMUST00000129887,ENSMUST00000134362,ENSMUST00000148249,ENSMUST00000151358,ENSMUST00000152696,ENSMUST00000156036	864	870	1097	1235	1088	1225
ENSMUSG00000006498	19205	Ptbp1	polypyrimidine tract binding protein 1 [Source:MGI Symbol;Acc:MGI:97791]	ENSMUST00000057343,ENSMUST00000095457,ENSMUST00000099958,ENSMUST00000164385,ENSMUST00000165153,ENSMUST00000165704,ENSMUST00000165724,ENSMUST00000168216,ENSMUST00000168683,ENSMUST00000168988,ENSMUST00000169091,ENSMUST00000169483,ENSMUST00000169580,ENSMUST00000171216,ENSMUST00000171599,ENSMUST00000172282	24699	26391	31764	28591	26014.9	27618.3
ENSMUSG00000006517	192156	Mvd	mevalonate (diphospho) decarboxylase [Source:MGI Symbol;Acc:MGI:2179327]	ENSMUST00000006692,ENSMUST00000211883	1526	1473	1829	1680	1568	1736
ENSMUSG00000006519	13057	Cyba	cytochrome b-245, alpha polypeptide [Source:MGI Symbol;Acc:MGI:1316658]	ENSMUST00000017604,ENSMUST00000212600,ENSMUST00000212822	509	490	597	599	560	583
ENSMUSG00000006522	16426	Itih3	inter-alpha trypsin inhibitor, heavy chain 3 [Source:MGI Symbol;Acc:MGI:96620]	ENSMUST00000006697,ENSMUST00000226179,ENSMUST00000226547,ENSMUST00000227181,ENSMUST00000227995,ENSMUST00000228114	0	1	0	0	0	0
ENSMUSG00000006526	69179	Stimate	STIM activating enhancer [Source:MGI Symbol;Acc:MGI:1921500]	ENSMUST00000006701,ENSMUST00000226788,ENSMUST00000227246,ENSMUST00000227776,ENSMUST00000228046,ENSMUST00000228066	642	633	839	813	706	712
ENSMUSG00000006527	54650	Sfmbt1	Scm-like with four mbt domains 1 [Source:MGI Symbol;Acc:MGI:1859609]	ENSMUST00000054230,ENSMUST00000112184,ENSMUST00000227201,ENSMUST00000227303,ENSMUST00000227445,ENSMUST00000228006	575	744	881	701	639	759
ENSMUSG00000006529	16424	Itih1	inter-alpha trypsin inhibitor, heavy chain 1 [Source:MGI Symbol;Acc:MGI:96618]	ENSMUST00000006704,ENSMUST00000163118,ENSMUST00000227938	1	0	0	0	1	0
ENSMUSG00000006538	16147	Ihh	Indian hedgehog [Source:MGI Symbol;Acc:MGI:96533]	ENSMUST00000164097,ENSMUST00000189364	3	2	2	2	1	2
ENSMUSG00000006542	241113	Prkag3	protein kinase, AMP-activated, gamma 3 non-catalytic subunit [Source:MGI Symbol;Acc:MGI:1891343]	ENSMUST00000081636,ENSMUST00000113672,ENSMUST00000159728,ENSMUST00000160732,ENSMUST00000162093,ENSMUST00000188073	1	2	2	1	0	2
ENSMUSG00000006546	12958	Cryba2	crystallin, beta A2 [Source:MGI Symbol;Acc:MGI:104336]	ENSMUST00000006721,ENSMUST00000133833	0	0	0	0	0	0
ENSMUSG00000006567	11979	Atp7b	ATPase, Cu++ transporting, beta polypeptide [Source:MGI Symbol;Acc:MGI:103297]	ENSMUST00000006742,ENSMUST00000110738	224	208	279	276	189	266
ENSMUSG00000006570	13215	Defb2	defensin beta 2 [Source:MGI Symbol;Acc:MGI:1338754]	ENSMUST00000006745	0	0	0	0	0	0
ENSMUSG00000006574	20533	Slc4a1	solute carrier family 4 (anion exchanger), member 1 [Source:MGI Symbol;Acc:MGI:109393]	ENSMUST00000006749,ENSMUST00000128405,ENSMUST00000145636,ENSMUST00000149993,ENSMUST00000151050	2	1	4	7	3	2
ENSMUSG00000006575	51799	Rundc3a	RUN domain containing 3A [Source:MGI Symbol;Acc:MGI:1858752]	ENSMUST00000006750,ENSMUST00000107102,ENSMUST00000107103,ENSMUST00000107105,ENSMUST00000128331,ENSMUST00000131219,ENSMUST00000132876,ENSMUST00000142157,ENSMUST00000146330,ENSMUST00000150982	709	808	913	1093	949	1048
ENSMUSG00000006576	20536	Slc4a3	solute carrier family 4 (anion exchanger), member 3 [Source:MGI Symbol;Acc:MGI:109350]	ENSMUST00000027415,ENSMUST00000124341,ENSMUST00000129703,ENSMUST00000132110,ENSMUST00000132612,ENSMUST00000138814,ENSMUST00000142257,ENSMUST00000145258,ENSMUST00000145516,ENSMUST00000150142,ENSMUST00000154101,ENSMUST00000189794	83	117	115	133	101	102
ENSMUSG00000006585	67177	Cdt1	chromatin licensing and DNA replication factor 1 [Source:MGI Symbol;Acc:MGI:1914427]	ENSMUST00000006760,ENSMUST00000212053,ENSMUST00000212201,ENSMUST00000212821,ENSMUST00000212967	4344	4605	5458	5309	4801	5102
ENSMUSG00000006586	12395	Runx1t1	RUNX1 translocation partner 1 [Source:MGI Symbol;Acc:MGI:104793]	ENSMUST00000006761,ENSMUST00000098256,ENSMUST00000098257,ENSMUST00000105566,ENSMUST00000139736,ENSMUST00000150583	51	51	74	45	46	61
ENSMUSG00000006587	30927	Snai3	snail family zinc finger 3 [Source:MGI Symbol;Acc:MGI:1353563]	ENSMUST00000006762	16	22	25	31	25	24
ENSMUSG00000006589	11821	Aprt	adenine phosphoribosyl transferase [Source:MGI Symbol;Acc:MGI:88061]	ENSMUST00000006764,ENSMUST00000211810,ENSMUST00000211823,ENSMUST00000212093,ENSMUST00000212834,ENSMUST00000213017,ENSMUST00000213029,ENSMUST00000213030,ENSMUST00000213062	1975	2114	2526	2450	2276	2582
ENSMUSG00000006599	14884	Gtf2h1	general transcription factor II H, polypeptide 1 [Source:MGI Symbol;Acc:MGI:1277216]	ENSMUST00000006774,ENSMUST00000107644,ENSMUST00000128420,ENSMUST00000144708,ENSMUST00000165031	2996	3218	3888	3350	2960	3344
ENSMUSG00000006611	15216	Hfe	homeostatic iron regulator [Source:MGI Symbol;Acc:MGI:109191]	ENSMUST00000006787,ENSMUST00000091706,ENSMUST00000091707,ENSMUST00000151243	9	4	9	14	10	14
ENSMUSG00000006638	57742	Abhd1	abhydrolase domain containing 1 [Source:MGI Symbol;Acc:MGI:1931013]	ENSMUST00000006814,ENSMUST00000201125	200	173	221	191	204	203
ENSMUSG00000006641	330064	Slc5a6	solute carrier family 5 (sodium-dependent vitamin transporter), member 6 [Source:MGI Symbol;Acc:MGI:2660847]	ENSMUST00000080431,ENSMUST00000114668,ENSMUST00000200816,ENSMUST00000201017,ENSMUST00000202520,ENSMUST00000202556,ENSMUST00000202984	550	588	715	688.99	634	642
ENSMUSG00000006642	69852	Tcf23	transcription factor 23 [Source:MGI Symbol;Acc:MGI:1934960]	ENSMUST00000006818	1	1	1	0	0	3
ENSMUSG00000006649	54631	Nphs1	nephrosis 1, nephrin [Source:MGI Symbol;Acc:MGI:1859637]	ENSMUST00000006825,ENSMUST00000123880,ENSMUST00000126297,ENSMUST00000131004,ENSMUST00000149086	178	186.1	285	305	256	299.75
ENSMUSG00000006651	11803	Aplp1	amyloid beta (A4) precursor-like protein 1 [Source:MGI Symbol;Acc:MGI:88046]	ENSMUST00000006828,ENSMUST00000207514,ENSMUST00000208404,ENSMUST00000208792,ENSMUST00000209054	693	725	822	930	872	986
ENSMUSG00000006673	69232	Qrich1	glutamine-rich 1 [Source:MGI Symbol;Acc:MGI:1916482]	ENSMUST00000006851,ENSMUST00000112155,ENSMUST00000192331,ENSMUST00000192819,ENSMUST00000192932,ENSMUST00000193258,ENSMUST00000193348,ENSMUST00000194139,ENSMUST00000194385,ENSMUST00000194387,ENSMUST00000194741,ENSMUST00000194743,ENSMUST00000195513,ENSMUST00000195563	4031.7	4282.74	5098.81	4390.51	3756	4276.51
ENSMUSG00000006675	74443	P4htm	prolyl 4-hydroxylase, transmembrane (endoplasmic reticulum) [Source:MGI Symbol;Acc:MGI:1921693]	ENSMUST00000006853,ENSMUST00000191674,ENSMUST00000192080,ENSMUST00000193621,ENSMUST00000194900,ENSMUST00000195181	229	262	326	275	278	273
ENSMUSG00000006676	71472	Usp19	ubiquitin specific peptidase 19 [Source:MGI Symbol;Acc:MGI:1918722]	ENSMUST00000006854,ENSMUST00000085044,ENSMUST00000166103,ENSMUST00000178075,ENSMUST00000192854,ENSMUST00000193183,ENSMUST00000193412,ENSMUST00000193558,ENSMUST00000193571,ENSMUST00000193678,ENSMUST00000193975,ENSMUST00000194171,ENSMUST00000194225,ENSMUST00000194499,ENSMUST00000194863,ENSMUST00000195763	5398	5796	7197	6050	5288	5525
ENSMUSG00000006678	18968	Pola1	polymerase (DNA directed), alpha 1 [Source:MGI Symbol;Acc:MGI:99660]	ENSMUST00000006856,ENSMUST00000124236,ENSMUST00000127718,ENSMUST00000142479	5126	5637	6913	5373	4850	5626
ENSMUSG00000006699	12540	Cdc42	cell division cycle 42 [Source:MGI Symbol;Acc:MGI:106211]	ENSMUST00000030417,ENSMUST00000051477	9355	9853	12279	11128	9884	10708
ENSMUSG00000006705	18771	Pknox1	Pbx/knotted 1 homeobox [Source:MGI Symbol;Acc:MGI:1201409]	ENSMUST00000097352,ENSMUST00000175806,ENSMUST00000175812,ENSMUST00000176513,ENSMUST00000176701,ENSMUST00000176895,ENSMUST00000235255,ENSMUST00000235401,ENSMUST00000235869,ENSMUST00000236493,ENSMUST00000237038,ENSMUST00000237248,ENSMUST00000237748,ENSMUST00000237887	901	901	1056	958	847	946
ENSMUSG00000006711	210108	D130043K22Rik	RIKEN cDNA D130043K22 gene [Source:MGI Symbol;Acc:MGI:3036268]	ENSMUST00000006893,ENSMUST00000141572,ENSMUST00000169411,ENSMUST00000171262	3	6	3	0	2	4
ENSMUSG00000006715	57441	Gmnn	geminin [Source:MGI Symbol;Acc:MGI:1927344]	ENSMUST00000006898,ENSMUST00000110382,ENSMUST00000175689,ENSMUST00000176890,ENSMUST00000177253	2467	2575	3169	2644	2544	2749
ENSMUSG00000006717	66834	Acot13	acyl-CoA thioesterase 13 [Source:MGI Symbol;Acc:MGI:1914084]	ENSMUST00000006900,ENSMUST00000224839	426	437	509	532	494	557
ENSMUSG00000006720	193452	Zfp184	zinc finger protein 184 (Kruppel-like) [Source:MGI Symbol;Acc:MGI:1922244]	ENSMUST00000006903,ENSMUST00000102978,ENSMUST00000152258,ENSMUST00000176003,ENSMUST00000176511,ENSMUST00000176580	558	615	759	675	566	564
ENSMUSG00000006724	13115	Cyp27b1	cytochrome P450, family 27, subfamily b, polypeptide 1 [Source:MGI Symbol;Acc:MGI:1098274]	ENSMUST00000165764,ENSMUST00000171868,ENSMUST00000172069	3	5	9	9	12	10
ENSMUSG00000006728	12567	Cdk4	cyclin-dependent kinase 4 [Source:MGI Symbol;Acc:MGI:88357]	ENSMUST00000006911,ENSMUST00000120226,ENSMUST00000123456,ENSMUST00000125682,ENSMUST00000133115,ENSMUST00000135179,ENSMUST00000140254,ENSMUST00000142558,ENSMUST00000145670	11618	12167	14614	12701	12020	12939
ENSMUSG00000006731	14421	B4galnt1	beta-1,4-N-acetyl-galactosaminyl transferase 1 [Source:MGI Symbol;Acc:MGI:1342057]	ENSMUST00000006914,ENSMUST00000217678,ENSMUST00000218977,ENSMUST00000219523,ENSMUST00000220055	298	302	387	345	288	366
ENSMUSG00000006732	17299	Mettl1	methyltransferase like 1 [Source:MGI Symbol;Acc:MGI:1339986]	ENSMUST00000006915,ENSMUST00000120542,ENSMUST00000135655,ENSMUST00000139486,ENSMUST00000152960	1157	1266	1461	1244	1205	1324
ENSMUSG00000006736	67125	Tspan31	tetraspanin 31 [Source:MGI Symbol;Acc:MGI:1914375]	ENSMUST00000060991,ENSMUST00000217875,ENSMUST00000218488,ENSMUST00000218603,ENSMUST00000220344	1597	1680	2073	1894	1856	1865
ENSMUSG00000006740	16573	Kif5b	kinesin family member 5B [Source:MGI Symbol;Acc:MGI:1098268]	ENSMUST00000025083,ENSMUST00000163210,ENSMUST00000164426,ENSMUST00000166249,ENSMUST00000168031,ENSMUST00000170959,ENSMUST00000234166	10363	11578	14195	11487	10141	10889
ENSMUSG00000006763	78935	Saal1	serum amyloid A-like 1 [Source:MGI Symbol;Acc:MGI:1926185]	ENSMUST00000143082,ENSMUST00000209780,ENSMUST00000209797,ENSMUST00000210628,ENSMUST00000210791	832	867	1025	1019	888	942
ENSMUSG00000006764	216343	Tph2	tryptophan hydroxylase 2 [Source:MGI Symbol;Acc:MGI:2651811]	ENSMUST00000006949,ENSMUST00000155794	8	18	21	13	9	14
ENSMUSG00000006777	94179	Krt23	keratin 23 [Source:MGI Symbol;Acc:MGI:2148866]	ENSMUST00000006969	0	1	0	5	0	0
ENSMUSG00000006782	12799	Cnp	2',3'-cyclic nucleotide 3' phosphodiesterase [Source:MGI Symbol;Acc:MGI:88437]	ENSMUST00000103120,ENSMUST00000147403,ENSMUST00000148034,ENSMUST00000150414	923	939	1149	1068	974	1058
ENSMUSG00000006784	74407	Ttc25	tetratricopeptide repeat domain 25 [Source:MGI Symbol;Acc:MGI:1921657]	ENSMUST00000006976,ENSMUST00000092684,ENSMUST00000127389,ENSMUST00000132143,ENSMUST00000150331	84	94	97	130	127	122
ENSMUSG00000006800	72043	Sulf2	sulfatase 2 [Source:MGI Symbol;Acc:MGI:1919293]	ENSMUST00000088086,ENSMUST00000109249,ENSMUST00000125503,ENSMUST00000133395,ENSMUST00000139266,ENSMUST00000143996,ENSMUST00000146497	5102	5704	6927	5617	5130	5635
ENSMUSG00000006818	20656	Sod2	superoxide dismutase 2, mitochondrial [Source:MGI Symbol;Acc:MGI:98352]	ENSMUST00000007012,ENSMUST00000232726,ENSMUST00000233278,ENSMUST00000233333,ENSMUST00000233451,ENSMUST00000233791,ENSMUST00000233897,ENSMUST00000233922	12832	13960.8	16961.2	14250.3	12970.9	14227.8
ENSMUSG00000006850	71983	Tmco6	transmembrane and coiled-coil domains 6 [Source:MGI Symbol;Acc:MGI:1919233]	ENSMUST00000007046,ENSMUST00000237079,ENSMUST00000237255,ENSMUST00000237559,ENSMUST00000237727,ENSMUST00000237870	270	334	399	331	322	393
ENSMUSG00000006906	70527	Stambp	STAM binding protein [Source:MGI Symbol;Acc:MGI:1917777]	ENSMUST00000068054,ENSMUST00000205345,ENSMUST00000205369,ENSMUST00000205648,ENSMUST00000205829,ENSMUST00000206400,ENSMUST00000206592	256	270	312	274	256	282
ENSMUSG00000006920	14055	Ezh1	enhancer of zeste 1 polycomb repressive complex 2 subunit [Source:MGI Symbol;Acc:MGI:1097695]	ENSMUST00000100417,ENSMUST00000107284,ENSMUST00000107285,ENSMUST00000128974,ENSMUST00000134622,ENSMUST00000138835,ENSMUST00000146884,ENSMUST00000151291,ENSMUST00000154211	891	918	1127	953	914	1034
ENSMUSG00000006930	15114	Hap1	huntingtin-associated protein 1 [Source:MGI Symbol;Acc:MGI:1261831]	ENSMUST00000103124,ENSMUST00000138603,ENSMUST00000146878,ENSMUST00000173630,ENSMUST00000174635	3319	3587	4381	3736	3552	3784
ENSMUSG00000006931	66180	P3h4	prolyl 3-hydroxylase family member 4 (non-enzymatic) [Source:MGI Symbol;Acc:MGI:1913430]	ENSMUST00000066489,ENSMUST00000141840	187	147	191	187	199	222
ENSMUSG00000006932	12387	Ctnnb1	catenin (cadherin associated protein), beta 1 [Source:MGI Symbol;Acc:MGI:88276]	ENSMUST00000007130,ENSMUST00000126633,ENSMUST00000130466,ENSMUST00000130845,ENSMUST00000133689,ENSMUST00000139138,ENSMUST00000145093,ENSMUST00000154356,ENSMUST00000154687,ENSMUST00000156911,ENSMUST00000163844,ENSMUST00000169931,ENSMUST00000170729,ENSMUST00000178812,ENSMUST00000215573	32966	34678	42453	36447	33484	36280
ENSMUSG00000006941	68969	Eif1b	eukaryotic translation initiation factor 1B [Source:MGI Symbol;Acc:MGI:1916219]	ENSMUST00000007139,ENSMUST00000217553	963	946	1139	908	871	944
ENSMUSG00000006948	56640	Klk4	kallikrein related-peptidase 4 (prostase, enamel matrix, prostate) [Source:MGI Symbol;Acc:MGI:1861379]	ENSMUST00000007161	0	0	0	0	0	0
ENSMUSG00000006958	12667	Chrd	chordin [Source:MGI Symbol;Acc:MGI:1313268]	ENSMUST00000007171,ENSMUST00000115423,ENSMUST00000151150,ENSMUST00000153299,ENSMUST00000231636,ENSMUST00000231689,ENSMUST00000231698,ENSMUST00000232020,ENSMUST00000232104,ENSMUST00000232646	82	93	122	99	84	101
ENSMUSG00000006998	21762	Psmd2	proteasome (prosome, macropain) 26S subunit, non-ATPase, 2 [Source:MGI Symbol;Acc:MGI:1096584]	ENSMUST00000007212,ENSMUST00000166071,ENSMUST00000167869,ENSMUST00000169184,ENSMUST00000169195,ENSMUST00000172207,ENSMUST00000231897,ENSMUST00000232513,ENSMUST00000232629	14991	15813	19382	17182	15851	17123
ENSMUSG00000007021	20974	Syngr3	synaptogyrin 3 [Source:MGI Symbol;Acc:MGI:1341881]	ENSMUST00000007236,ENSMUST00000130936	76	59	62	71	69	79
ENSMUSG00000007029	22321	Vars	valyl-tRNA synthetase [Source:MGI Symbol;Acc:MGI:90675]	ENSMUST00000087315,ENSMUST00000172570,ENSMUST00000172637,ENSMUST00000172656,ENSMUST00000172741,ENSMUST00000172999,ENSMUST00000173142,ENSMUST00000173302,ENSMUST00000173336,ENSMUST00000173584,ENSMUST00000173911,ENSMUST00000174084,ENSMUST00000174260	6027	6335	7483	7366	6465	6937
ENSMUSG00000007030	27762	Vwa7	von Willebrand factor A domain containing 7 [Source:MGI Symbol;Acc:MGI:1306798]	ENSMUST00000007245,ENSMUST00000172499	11	6	10	5	12	8
ENSMUSG00000007033	15482	Hspa1l	heat shock protein 1-like [Source:MGI Symbol;Acc:MGI:96231]	ENSMUST00000007248	0	1.02	3.02	2	0	4.09
ENSMUSG00000007034	70129	Slc44a4	solute carrier family 44, member 4 [Source:MGI Symbol;Acc:MGI:1917379]	ENSMUST00000007249,ENSMUST00000169230,ENSMUST00000173664	190	190	246	238	213	204
ENSMUSG00000007035	17687	Msh5	mutS homolog 5 [Source:MGI Symbol;Acc:MGI:1329021]	ENSMUST00000007250,ENSMUST00000097338,ENSMUST00000165329,ENSMUST00000172491,ENSMUST00000172536,ENSMUST00000173124,ENSMUST00000173685,ENSMUST00000173928,ENSMUST00000174026,ENSMUST00000174556,ENSMUST00000174603,ENSMUST00000174741	55	58	73	50	42	61
ENSMUSG00000007036	193742	Abhd16a	abhydrolase domain containing 16A [Source:MGI Symbol;Acc:MGI:99476]	ENSMUST00000007251,ENSMUST00000172584,ENSMUST00000173134,ENSMUST00000173190,ENSMUST00000173247,ENSMUST00000173579,ENSMUST00000173846	428	464	534	494	440	483
ENSMUSG00000007038	18010	Neu1	neuraminidase 1 [Source:MGI Symbol;Acc:MGI:97305]	ENSMUST00000007253,ENSMUST00000173269,ENSMUST00000174715	629	654	806	843	735	742
ENSMUSG00000007039	51793	Ddah2	dimethylarginine dimethylaminohydrolase 2 [Source:MGI Symbol;Acc:MGI:1859016]	ENSMUST00000007255,ENSMUST00000173520,ENSMUST00000173562,ENSMUST00000174493	3390	3174	3785	3465	3348	3698
ENSMUSG00000007041	114584	Clic1	chloride intracellular channel 1 [Source:MGI Symbol;Acc:MGI:2148924]	ENSMUST00000007257,ENSMUST00000172599	3624	3716	4490	4056	3760	4331
ENSMUSG00000007050	27756	Lsm2	LSM2 homolog, U6 small nuclear RNA and mRNA degradation associated [Source:MGI Symbol;Acc:MGI:90676]	ENSMUST00000007266,ENSMUST00000114011,ENSMUST00000172523,ENSMUST00000172666,ENSMUST00000172777,ENSMUST00000172890,ENSMUST00000173004,ENSMUST00000174241,ENSMUST00000174326,ENSMUST00000174434,ENSMUST00000174860	2513	2668	3350	2824	2582	3043
ENSMUSG00000007080	18973	Pole	polymerase (DNA directed), epsilon [Source:MGI Symbol;Acc:MGI:1196391]	ENSMUST00000007296,ENSMUST00000112481,ENSMUST00000112482,ENSMUST00000131887,ENSMUST00000141506,ENSMUST00000152495,ENSMUST00000182442	3015	3405	4048	3240	2913	3267
ENSMUSG00000007097	98660	Atp1a2	ATPase, Na+/K+ transporting, alpha 2 polypeptide [Source:MGI Symbol;Acc:MGI:88106]	ENSMUST00000085913,ENSMUST00000097464,ENSMUST00000131751,ENSMUST00000137679,ENSMUST00000191781	8	6	8	22	3	10
ENSMUSG00000007107	27222	Atp1a4	ATPase, Na+/K+ transporting, alpha 4 polypeptide [Source:MGI Symbol;Acc:MGI:1351335]	ENSMUST00000111243,ENSMUST00000193316	1	0	0	0	0	1
ENSMUSG00000007122	12372	Casq1	calsequestrin 1 [Source:MGI Symbol;Acc:MGI:1309468]	ENSMUST00000003554,ENSMUST00000170638,ENSMUST00000170700	2	4	10	6	5	5
ENSMUSG00000007207	20907	Stx1a	syntaxin 1A (brain) [Source:MGI Symbol;Acc:MGI:109355]	ENSMUST00000005509,ENSMUST00000133812,ENSMUST00000144198,ENSMUST00000150838,ENSMUST00000156626,ENSMUST00000201008	130	125	173	145	113	142
ENSMUSG00000007209	26368	Ceacam9	carcinoembryonic antigen-related cell adhesion molecule 9 [Source:MGI Symbol;Acc:MGI:1347247]	ENSMUST00000001984,ENSMUST00000206252	0	0	2	0	0	0
ENSMUSG00000007216	243372	Zfp775	zinc finger protein 775 [Source:MGI Symbol;Acc:MGI:2683557]	ENSMUST00000061720,ENSMUST00000204042,ENSMUST00000204095	339	298	414	386	354	357
ENSMUSG00000007279	56788	Scube2	signal peptide, CUB domain, EGF-like 2 [Source:MGI Symbol;Acc:MGI:1928765]	ENSMUST00000007423,ENSMUST00000106728,ENSMUST00000106729,ENSMUST00000132113,ENSMUST00000138946	5	10	9	13	16	12
ENSMUSG00000007338	18120	Mrpl49	mitochondrial ribosomal protein L49 [Source:MGI Symbol;Acc:MGI:108180]	ENSMUST00000007482,ENSMUST00000235520,ENSMUST00000236412,ENSMUST00000236833	2447	2640	3083	2663	2566	2797
ENSMUSG00000007379	329727	Dennd2c	DENN/MADD domain containing 2C [Source:MGI Symbol;Acc:MGI:3036254]	ENSMUST00000166143,ENSMUST00000172288,ENSMUST00000173037,ENSMUST00000173206,ENSMUST00000174060,ENSMUST00000174486	3600	3806	4774	4019	3644	3916
ENSMUSG00000007411	17169	Mark3	MAP/microtubule affinity regulating kinase 3 [Source:MGI Symbol;Acc:MGI:1341865]	ENSMUST00000075281,ENSMUST00000084953,ENSMUST00000221009,ENSMUST00000221390,ENSMUST00000221448,ENSMUST00000221459,ENSMUST00000221631,ENSMUST00000221753,ENSMUST00000221841,ENSMUST00000221923,ENSMUST00000222080,ENSMUST00000222870	2833	3000	3604	3273	2959	3148
ENSMUSG00000007415	67210	Gatad1	GATA zinc finger domain containing 1 [Source:MGI Symbol;Acc:MGI:1914460]	ENSMUST00000007559,ENSMUST00000119783,ENSMUST00000140871,ENSMUST00000196304	2117	2282	2677	2425	2431	2584
ENSMUSG00000007440	12943	Pcdha11	protocadherin alpha 11 [Source:MGI Symbol;Acc:MGI:1298372]	ENSMUST00000115658	0	0	0	0	0	0
ENSMUSG00000007457	.	2310003L06Rik	RIKEN cDNA 2310003L06 gene [Source:MGI Symbol;Acc:MGI:1921498]	ENSMUST00000007601	6	7	19	7	6	5
ENSMUSG00000007458	17113	M6pr	mannose-6-phosphate receptor, cation dependent [Source:MGI Symbol;Acc:MGI:96904]	ENSMUST00000007602,ENSMUST00000112610,ENSMUST00000123093	8121.99	8652.98	10305	9125.98	8773.98	9227.95
ENSMUSG00000007476	241296	Lrrc8a	leucine rich repeat containing 8A VRAC subunit A [Source:MGI Symbol;Acc:MGI:2652847]	ENSMUST00000095078,ENSMUST00000113654	584	732.55	868.48	751.01	634.25	728.6
ENSMUSG00000007480	17203	Mc5r	melanocortin 5 receptor [Source:MGI Symbol;Acc:MGI:99420]	ENSMUST00000172148,ENSMUST00000239469	117	132	150	138	103	106
ENSMUSG00000007564	51792	Ppp2r1a	protein phosphatase 2, regulatory subunit A, alpha [Source:MGI Symbol;Acc:MGI:1926334]	ENSMUST00000007708,ENSMUST00000136975,ENSMUST00000138971,ENSMUST00000139293,ENSMUST00000147983,ENSMUST00000173359,ENSMUST00000173658,ENSMUST00000231928	7518	8172	9858	9212	8322	8844
ENSMUSG00000007570	72775	Fance	Fanconi anemia, complementation group E [Source:MGI Symbol;Acc:MGI:1920025]	ENSMUST00000088007,ENSMUST00000114801,ENSMUST00000114803,ENSMUST00000114804,ENSMUST00000123248,ENSMUST00000124870,ENSMUST00000128079,ENSMUST00000133527,ENSMUST00000140404,ENSMUST00000141648,ENSMUST00000146104,ENSMUST00000151312,ENSMUST00000156505,ENSMUST00000156569,ENSMUST00000233381,ENSMUST00000233705	617	681	796	722	682	759
ENSMUSG00000007589	28113	Tinf2	Terf1 (TRF1)-interacting nuclear factor 2 [Source:MGI Symbol;Acc:MGI:107246]	ENSMUST00000007733,ENSMUST00000226314,ENSMUST00000226641,ENSMUST00000226819,ENSMUST00000227842,ENSMUST00000227873,ENSMUST00000227996,ENSMUST00000228264,ENSMUST00000228683	1846	1847	2317	2119	2029	2137
ENSMUSG00000007591	71099	Tssk4	testis-specific serine kinase 4 [Source:MGI Symbol;Acc:MGI:1918349]	ENSMUST00000007735,ENSMUST00000164809,ENSMUST00000226497,ENSMUST00000226591,ENSMUST00000227297,ENSMUST00000228041,ENSMUST00000228395	1	2	2	1	0	0
ENSMUSG00000007594	330790	Hapln4	hyaluronan and proteoglycan link protein 4 [Source:MGI Symbol;Acc:MGI:2679531]	ENSMUST00000007738,ENSMUST00000212006,ENSMUST00000213092	50	60	55	74	68	56
ENSMUSG00000007603	224907	Dus3l	dihydrouridine synthase 3-like (S. cerevisiae) [Source:MGI Symbol;Acc:MGI:2147092]	ENSMUST00000007747,ENSMUST00000232684,ENSMUST00000233290,ENSMUST00000233549	1816	1996	2330	2196	1867	1971
ENSMUSG00000007610	70359	Gtpbp3	GTP binding protein 3 [Source:MGI Symbol;Acc:MGI:1917609]	ENSMUST00000007754,ENSMUST00000095259,ENSMUST00000124349,ENSMUST00000127741,ENSMUST00000132907,ENSMUST00000146551,ENSMUST00000150969,ENSMUST00000168847	1093	1145	1382	1271	1220	1218
ENSMUSG00000007613	21812	Tgfbr1	transforming growth factor, beta receptor I [Source:MGI Symbol;Acc:MGI:98728]	ENSMUST00000007757,ENSMUST00000044234,ENSMUST00000107725,ENSMUST00000123962,ENSMUST00000126171	1530	1664	1992	1702	1469	1728
ENSMUSG00000007617	26556	Homer1	homer scaffolding protein 1 [Source:MGI Symbol;Acc:MGI:1347345]	ENSMUST00000060490,ENSMUST00000079086,ENSMUST00000080127,ENSMUST00000102752,ENSMUST00000109492,ENSMUST00000109493,ENSMUST00000109494,ENSMUST00000109495,ENSMUST00000109496,ENSMUST00000109497,ENSMUST00000109498,ENSMUST00000220609	906	1012	1123	994	908	964
ENSMUSG00000007646	114714	Rad51c	RAD51 paralog C [Source:MGI Symbol;Acc:MGI:2150020]	ENSMUST00000007790,ENSMUST00000067692,ENSMUST00000129400,ENSMUST00000153073	649	660	775	738	736	742
ENSMUSG00000007653	14401	Gabrb2	gamma-aminobutyric acid (GABA) A receptor, subunit beta 2 [Source:MGI Symbol;Acc:MGI:95620]	ENSMUST00000007797,ENSMUST00000136050,ENSMUST00000140463,ENSMUST00000143626,ENSMUST00000192403	0	1	0	0	1	0
ENSMUSG00000007655	12389	Cav1	caveolin 1, caveolae protein [Source:MGI Symbol;Acc:MGI:102709]	ENSMUST00000007799,ENSMUST00000115453,ENSMUST00000115454,ENSMUST00000115455,ENSMUST00000115456,ENSMUST00000123439,ENSMUST00000130505,ENSMUST00000133065,ENSMUST00000150901,ENSMUST00000177234	0	2	0	0	0	0
ENSMUSG00000007656	59046	Arpp19	cAMP-regulated phosphoprotein 19 [Source:MGI Symbol;Acc:MGI:1891691]	ENSMUST00000007800,ENSMUST00000164467,ENSMUST00000166549,ENSMUST00000167885,ENSMUST00000168166,ENSMUST00000168301,ENSMUST00000169188,ENSMUST00000169448,ENSMUST00000169492,ENSMUST00000170308,ENSMUST00000170310	4478	4831	5863	4810	4464	5098
ENSMUSG00000007659	12048	Bcl2l1	BCL2-like 1 [Source:MGI Symbol;Acc:MGI:88139]	ENSMUST00000007803,ENSMUST00000109820,ENSMUST00000128172,ENSMUST00000134357,ENSMUST00000134902,ENSMUST00000140436,ENSMUST00000146380,ENSMUST00000156688,ENSMUST00000173755	1138	1197	1319	1284	1202	1245
ENSMUSG00000007670	16549	Khsrp	KH-type splicing regulatory protein [Source:MGI Symbol;Acc:MGI:1336214]	ENSMUST00000007814,ENSMUST00000232759,ENSMUST00000232765,ENSMUST00000233246,ENSMUST00000233480	7960	9136	10959	10225	8885	9675
ENSMUSG00000007682	13371	Dio2	deiodinase, iodothyronine, type II [Source:MGI Symbol;Acc:MGI:1338833]	ENSMUST00000082432	0	0	0	0	2	0
ENSMUSG00000007721	234388	Ccdc124	coiled-coil domain containing 124 [Source:MGI Symbol;Acc:MGI:1916403]	ENSMUST00000007865,ENSMUST00000212680	1972	2053	2394	2206	2108	2209
ENSMUSG00000007739	12464	Cct4	chaperonin containing Tcp1, subunit 4 (delta) [Source:MGI Symbol;Acc:MGI:104689]	ENSMUST00000020562,ENSMUST00000145912,ENSMUST00000173853,ENSMUST00000173867,ENSMUST00000174047,ENSMUST00000174244,ENSMUST00000174659,ENSMUST00000174689,ENSMUST00000174746	16757	17228	21493	19076	17858	19233
ENSMUSG00000007777	66050	0610009B22Rik	RIKEN cDNA 0610009B22 gene [Source:MGI Symbol;Acc:MGI:1913300]	ENSMUST00000007921,ENSMUST00000109098	660	707	877	736	663	788
ENSMUSG00000007783	78070	Cpt1c	carnitine palmitoyltransferase 1c [Source:MGI Symbol;Acc:MGI:2446526]	ENSMUST00000063761,ENSMUST00000211862,ENSMUST00000211901,ENSMUST00000212217,ENSMUST00000212255,ENSMUST00000212836,ENSMUST00000212890	2353	2612	3049	2707	2452	2702
ENSMUSG00000007805	13345	Twist2	twist basic helix-loop-helix transcription factor 2 [Source:MGI Symbol;Acc:MGI:104685]	ENSMUST00000007949,ENSMUST00000186075	0	0	0	0	0	0
ENSMUSG00000007812	72611	Zfp655	zinc finger protein 655 [Source:MGI Symbol;Acc:MGI:1919861]	ENSMUST00000085661,ENSMUST00000167316,ENSMUST00000196069,ENSMUST00000199003,ENSMUST00000199322,ENSMUST00000200039	2113	2322	2776	2340	2230	2269
ENSMUSG00000007815	11848	Rhoa	ras homolog family member A [Source:MGI Symbol;Acc:MGI:1096342]	ENSMUST00000007959,ENSMUST00000193424,ENSMUST00000193490,ENSMUST00000193619,ENSMUST00000194701	15033.8	15683.7	19777.8	17687.7	16030.6	17212.7
ENSMUSG00000007817	328365	Zmiz1	zinc finger, MIZ-type containing 1 [Source:MGI Symbol;Acc:MGI:3040693]	ENSMUST00000007961,ENSMUST00000159766,ENSMUST00000160190,ENSMUST00000160229,ENSMUST00000160680,ENSMUST00000161766,ENSMUST00000162546,ENSMUST00000162645	721	769	948	951	825	929
ENSMUSG00000007827	232339	Ankrd26	ankyrin repeat domain 26 [Source:MGI Symbol;Acc:MGI:1917887]	ENSMUST00000112830,ENSMUST00000188022,ENSMUST00000188172	1366	1477	1814	1439	1236	1330
ENSMUSG00000007833	69748	Aldh16a1	aldehyde dehydrogenase 16 family, member A1 [Source:MGI Symbol;Acc:MGI:1916998]	ENSMUST00000107815,ENSMUST00000209581,ENSMUST00000209755,ENSMUST00000209889,ENSMUST00000209957,ENSMUST00000209963,ENSMUST00000210125,ENSMUST00000210352,ENSMUST00000210539,ENSMUST00000210725,ENSMUST00000211169,ENSMUST00000211362	2729	2748	3347	3050	2777	2963
ENSMUSG00000007836	77134	Hnrnpa0	heterogeneous nuclear ribonucleoprotein A0 [Source:MGI Symbol;Acc:MGI:1924384]	ENSMUST00000007980	12283	12903	15598	14737	14310	15175
ENSMUSG00000007837	65116	Prrg2	proline-rich Gla (G-carboxyglutamic acid) polypeptide 2 [Source:MGI Symbol;Acc:MGI:1929596]	ENSMUST00000007981,ENSMUST00000209219,ENSMUST00000209417,ENSMUST00000209920,ENSMUST00000210101,ENSMUST00000210493,ENSMUST00000210500,ENSMUST00000210690,ENSMUST00000211014,ENSMUST00000211084,ENSMUST00000211337	100	108	114	109	105	111
ENSMUSG00000007850	59013	Hnrnph1	heterogeneous nuclear ribonucleoprotein H1 [Source:MGI Symbol;Acc:MGI:1891925]	ENSMUST00000069304,ENSMUST00000077817,ENSMUST00000109142,ENSMUST00000123371,ENSMUST00000126737,ENSMUST00000127964,ENSMUST00000128220,ENSMUST00000129631,ENSMUST00000132715,ENSMUST00000133435,ENSMUST00000134230,ENSMUST00000140056,ENSMUST00000141668,ENSMUST00000143301,ENSMUST00000150153,ENSMUST00000150657,ENSMUST00000151537,ENSMUST00000156642	5953	6886	7934	6593	5897	6387
ENSMUSG00000007867	76411	Ift43	intraflagellar transport 43 [Source:MGI Symbol;Acc:MGI:1923661]	ENSMUST00000054565,ENSMUST00000220711,ENSMUST00000221161,ENSMUST00000221194,ENSMUST00000222821,ENSMUST00000222905,ENSMUST00000223269	391	445	490	404	413	455
ENSMUSG00000007872	15903	Id3	inhibitor of DNA binding 3 [Source:MGI Symbol;Acc:MGI:96398]	ENSMUST00000008016,ENSMUST00000133946,ENSMUST00000151001	89	78	103	80	92	102
ENSMUSG00000007877	21393	Tcap	titin-cap [Source:MGI Symbol;Acc:MGI:1330233]	ENSMUST00000008021	0	1	0	0	0	0
ENSMUSG00000007880	93760	Arid1a	AT rich interactive domain 1A (SWI-like) [Source:MGI Symbol;Acc:MGI:1935147]	ENSMUST00000008024,ENSMUST00000105897,ENSMUST00000138473,ENSMUST00000139709,ENSMUST00000145664,ENSMUST00000168582	7569	8407	10256	7961	7113	7881
ENSMUSG00000007888	12931	Crlf1	cytokine receptor-like factor 1 [Source:MGI Symbol;Acc:MGI:1340030]	ENSMUST00000008032,ENSMUST00000127983,ENSMUST00000132648	7	7	6	5	8	6
ENSMUSG00000007891	13033	Ctsd	cathepsin D [Source:MGI Symbol;Acc:MGI:88562]	ENSMUST00000066401,ENSMUST00000151120,ENSMUST00000153679	15329.8	16211.4	19785.3	16070	15630.5	16490.3
ENSMUSG00000007892	56040	Rplp1	ribosomal protein, large, P1 [Source:MGI Symbol;Acc:MGI:1927099]	ENSMUST00000008036	57285.9	61589.9	69674.9	61562.9	63272.9	72399.9
ENSMUSG00000007907	70977	Cabs1	calcium binding protein, spermatid specific 1 [Source:MGI Symbol;Acc:MGI:1918227]	ENSMUST00000008051	1	3	6	5	0	2
ENSMUSG00000007908	208982	Hmgcll1	3-hydroxymethyl-3-methylglutaryl-Coenzyme A lyase-like 1 [Source:MGI Symbol;Acc:MGI:2446108]	ENSMUST00000008052,ENSMUST00000117981,ENSMUST00000121592,ENSMUST00000126321,ENSMUST00000183425,ENSMUST00000183505,ENSMUST00000183979	40	67	63	49	55	50
ENSMUSG00000007944	73032	Ttc9b	tetratricopeptide repeat domain 9B [Source:MGI Symbol;Acc:MGI:1920282]	ENSMUST00000008088	33	34	48	33	40	52
ENSMUSG00000007946	11859	Phox2a	paired-like homeobox 2a [Source:MGI Symbol;Acc:MGI:106633]	ENSMUST00000008090,ENSMUST00000209878	45	23	32	36	46	41
ENSMUSG00000007950	64296	Abhd8	abhydrolase domain containing 8 [Source:MGI Symbol;Acc:MGI:1918946]	ENSMUST00000008094,ENSMUST00000212321,ENSMUST00000212503	286	273	345	348	323	373
ENSMUSG00000007987	67286	Ift22	intraflagellar transport 22 [Source:MGI Symbol;Acc:MGI:1914536]	ENSMUST00000008131,ENSMUST00000199101,ENSMUST00000200054,ENSMUST00000200153,ENSMUST00000200157	250	302	315	280	263	272
ENSMUSG00000007989	14365	Fzd3	frizzled class receptor 3 [Source:MGI Symbol;Acc:MGI:108476]	ENSMUST00000127272,ENSMUST00000131309	219	224	279	181	178	194
ENSMUSG00000008028	69349	1700008O03Rik	RIKEN cDNA 1700008O03 gene [Source:MGI Symbol;Acc:MGI:1916599]	ENSMUST00000107933,ENSMUST00000134535,ENSMUST00000137946,ENSMUST00000150034,ENSMUST00000150886	42	56	61	56	45	54
ENSMUSG00000008035	68041	Mid1ip1	Mid1 interacting protein 1 (gastrulation specific G12-like (zebrafish)) [Source:MGI Symbol;Acc:MGI:1915291]	ENSMUST00000008179,ENSMUST00000115524,ENSMUST00000125623,ENSMUST00000144356,ENSMUST00000156321	446	449	543	492	449	566
ENSMUSG00000008036	232910	Ap2s1	adaptor-related protein complex 2, sigma 1 subunit [Source:MGI Symbol;Acc:MGI:2141861]	ENSMUST00000086112,ENSMUST00000141496,ENSMUST00000205590,ENSMUST00000205607,ENSMUST00000205673	1856	2009	2341	2200	2030	2129
ENSMUSG00000008090	116701	Fgfrl1	fibroblast growth factor receptor-like 1 [Source:MGI Symbol;Acc:MGI:2150920]	ENSMUST00000013633,ENSMUST00000112560,ENSMUST00000196222,ENSMUST00000197255,ENSMUST00000199802	91	97	112	116	115	121
ENSMUSG00000008129	74666	4930432K21Rik	RIKEN cDNA 4930432K21 gene [Source:MGI Symbol;Acc:MGI:1921916]	ENSMUST00000093375,ENSMUST00000118856,ENSMUST00000143833	204	170	204	217	216	218
ENSMUSG00000008136	14200	Fhl2	four and a half LIM domains 2 [Source:MGI Symbol;Acc:MGI:1338762]	ENSMUST00000008280,ENSMUST00000185893,ENSMUST00000187357	19	11	25	16	8	24
ENSMUSG00000008140	69683	Emc10	ER membrane protein complex subunit 10 [Source:MGI Symbol;Acc:MGI:1916933]	ENSMUST00000118515,ENSMUST00000118808,ENSMUST00000123928,ENSMUST00000138328,ENSMUST00000147102,ENSMUST00000150342,ENSMUST00000239015	1545	1708	2020	1827	1798	1838
ENSMUSG00000008153	232370	Clstn3	calsyntenin 3 [Source:MGI Symbol;Acc:MGI:2178323]	ENSMUST00000008297,ENSMUST00000112523,ENSMUST00000124998,ENSMUST00000143283,ENSMUST00000147947,ENSMUST00000150774,ENSMUST00000156040,ENSMUST00000238807,ENSMUST00000239139	812	852	1027	1213	1098	1125
ENSMUSG00000008167	68628	Fbxw9	F-box and WD-40 domain protein 9 [Source:MGI Symbol;Acc:MGI:1915878]	ENSMUST00000095220,ENSMUST00000125109,ENSMUST00000139721,ENSMUST00000141183,ENSMUST00000142036,ENSMUST00000143763,ENSMUST00000145479,ENSMUST00000151962,ENSMUST00000152884	1616	1726	2100	1876	1698	1728
ENSMUSG00000008193	272382	Spib	Spi-B transcription factor (Spi-1/PU.1 related) [Source:MGI Symbol;Acc:MGI:892986]	ENSMUST00000035323,ENSMUST00000098483,ENSMUST00000205506	14	11	22	11	12	23
ENSMUSG00000008200	55935	Fnbp4	formin binding protein 4 [Source:MGI Symbol;Acc:MGI:1860513]	ENSMUST00000013759,ENSMUST00000123314,ENSMUST00000123955,ENSMUST00000126829,ENSMUST00000135592,ENSMUST00000141672,ENSMUST00000142631,ENSMUST00000145747,ENSMUST00000152794,ENSMUST00000238890	2581	2826	3384	2791	2467	2824
ENSMUSG00000008206	67260	Cers4	ceramide synthase 4 [Source:MGI Symbol;Acc:MGI:1914510]	ENSMUST00000008350,ENSMUST00000175781,ENSMUST00000176042,ENSMUST00000176130,ENSMUST00000176267,ENSMUST00000176705,ENSMUST00000176837,ENSMUST00000176932,ENSMUST00000177010	1474	1507	1819	1816	1630	1735
ENSMUSG00000008226	74616	Scrn3	secernin 3 [Source:MGI Symbol;Acc:MGI:1921866]	ENSMUST00000090811,ENSMUST00000112050,ENSMUST00000123621,ENSMUST00000139926,ENSMUST00000154158,ENSMUST00000155019	1106	1236	1446	1393	1282	1393
ENSMUSG00000008301	56698	Phax	phosphorylated adaptor for RNA export [Source:MGI Symbol;Acc:MGI:1891839]	ENSMUST00000008445,ENSMUST00000130163,ENSMUST00000132628	1678	1686	2113	1912	1831	1939
ENSMUSG00000008305	21885	Tle1	transducin-like enhancer of split 1 [Source:MGI Symbol;Acc:MGI:104636]	ENSMUST00000030095,ENSMUST00000072695,ENSMUST00000074216,ENSMUST00000102848,ENSMUST00000107337,ENSMUST00000123259,ENSMUST00000132550,ENSMUST00000134225,ENSMUST00000137075,ENSMUST00000140154	714	729	865	798	727	787
ENSMUSG00000008307	77036	1700109H08Rik	RIKEN cDNA 1700109H08 gene [Source:MGI Symbol;Acc:MGI:1924286]	ENSMUST00000008451,ENSMUST00000125740,ENSMUST00000147801,ENSMUST00000156973,ENSMUST00000198134	13	20	16	22	11	18
ENSMUSG00000008318	320100	Relt	RELT tumor necrosis factor receptor [Source:MGI Symbol;Acc:MGI:2443373]	ENSMUST00000008462,ENSMUST00000136231,ENSMUST00000139604,ENSMUST00000142885,ENSMUST00000155413,ENSMUST00000156855	194	230	249	242	222	272
ENSMUSG00000008333	20639	Snrpb2	U2 small nuclear ribonucleoprotein B [Source:MGI Symbol;Acc:MGI:104805]	ENSMUST00000008477,ENSMUST00000126763,ENSMUST00000127760,ENSMUST00000134091,ENSMUST00000139114	3140	3239	4000	3513	3412	3545
ENSMUSG00000008348	22190	Ubc	ubiquitin C [Source:MGI Symbol;Acc:MGI:98889]	ENSMUST00000108707,ENSMUST00000136312,ENSMUST00000156249	11930	12688	15905	12600	10461	11347
ENSMUSG00000008373	68988	Prpf31	pre-mRNA processing factor 31 [Source:MGI Symbol;Acc:MGI:1916238]	ENSMUST00000008517,ENSMUST00000108636,ENSMUST00000125782,ENSMUST00000134047,ENSMUST00000143231,ENSMUST00000179769	3745	3992	4718	4130	3756	4138
ENSMUSG00000008384	55942	Sertad1	SERTA domain containing 1 [Source:MGI Symbol;Acc:MGI:1913438]	ENSMUST00000008528,ENSMUST00000135881	278	317	390	372	285	319
ENSMUSG00000008393	52502	Carhsp1	calcium regulated heat stable protein 1 [Source:MGI Symbol;Acc:MGI:1196368]	ENSMUST00000008537	2303	2369	2932	2740	2438	2836
ENSMUSG00000008398	13713	Elk3	ELK3, member of ETS oncogene family [Source:MGI Symbol;Acc:MGI:101762]	ENSMUST00000008542,ENSMUST00000129827,ENSMUST00000133365,ENSMUST00000151153	365	393	469	541	432	456
ENSMUSG00000008429	80517	Herpud2	HERPUD family member 2 [Source:MGI Symbol;Acc:MGI:1915393]	ENSMUST00000008573,ENSMUST00000214190	932	914	1239	1023	966	1014
ENSMUSG00000008435	108841	Rdh13	retinol dehydrogenase 13 (all-trans and 9-cis) [Source:MGI Symbol;Acc:MGI:1918732]	ENSMUST00000008579,ENSMUST00000119485,ENSMUST00000128299,ENSMUST00000138798,ENSMUST00000147599,ENSMUST00000154033	976	1144	1391	1131	1023	1165
ENSMUSG00000008438	56622	Adam21	a disintegrin and metallopeptidase domain 21 [Source:MGI Symbol;Acc:MGI:1861229]	ENSMUST00000008582	6	1	2	4	3	4
ENSMUSG00000008450	68051	Nutf2	nuclear transport factor 2 [Source:MGI Symbol;Acc:MGI:1915301]	ENSMUST00000008594,ENSMUST00000212042,ENSMUST00000212200,ENSMUST00000212379,ENSMUST00000212398,ENSMUST00000212484,ENSMUST00000212610	6987.71	7721.91	9246.79	7814.25	7556.52	8126.35
ENSMUSG00000008461	14343	Fut1	fucosyltransferase 1 [Source:MGI Symbol;Acc:MGI:109375]	ENSMUST00000008605,ENSMUST00000209379,ENSMUST00000210150	6	5	2	4	5	5
ENSMUSG00000008475	67771	Arpc5	actin related protein 2/3 complex, subunit 5 [Source:MGI Symbol;Acc:MGI:1915021]	ENSMUST00000077755,ENSMUST00000097536,ENSMUST00000143008	3455	3742	4462	3957	3666	4089
ENSMUSG00000008482	67504	Rnf151	ring finger protein 151 [Source:MGI Symbol;Acc:MGI:1914754]	ENSMUST00000008626,ENSMUST00000234399	5	7	5	6	5	10
ENSMUSG00000008489	15569	Elavl2	ELAV like RNA binding protein 1 [Source:MGI Symbol;Acc:MGI:1100887]	ENSMUST00000008633,ENSMUST00000102799,ENSMUST00000107109,ENSMUST00000107110,ENSMUST00000107111,ENSMUST00000107116,ENSMUST00000107118,ENSMUST00000107120,ENSMUST00000107124,ENSMUST00000128599,ENSMUST00000144769,ENSMUST00000147611,ENSMUST00000176151,ENSMUST00000176362,ENSMUST00000176469,ENSMUST00000177109	1097	1167	1367	1252	1135	1297
ENSMUSG00000008496	18987	Pou2f2	POU domain, class 2, transcription factor 2 [Source:MGI Symbol;Acc:MGI:101897]	ENSMUST00000098679,ENSMUST00000108413,ENSMUST00000108415,ENSMUST00000108416,ENSMUST00000108417,ENSMUST00000108418,ENSMUST00000147146,ENSMUST00000175754,ENSMUST00000175774,ENSMUST00000176408	27	32	37	36	27	30
ENSMUSG00000008540	56615	Mgst1	microsomal glutathione S-transferase 1 [Source:MGI Symbol;Acc:MGI:1913850]	ENSMUST00000008684,ENSMUST00000118091,ENSMUST00000120230,ENSMUST00000120302,ENSMUST00000120939,ENSMUST00000125810,ENSMUST00000140932,ENSMUST00000204628	17	12	13	16	16	14
ENSMUSG00000008575	18028	Nfib	nuclear factor I/B [Source:MGI Symbol;Acc:MGI:103188]	ENSMUST00000050872,ENSMUST00000064770,ENSMUST00000107245,ENSMUST00000107246,ENSMUST00000107247,ENSMUST00000107248,ENSMUST00000122918,ENSMUST00000135024,ENSMUST00000140874,ENSMUST00000148982,ENSMUST00000152588,ENSMUST00000155821	717	780	870	733	690	715
ENSMUSG00000008590	57014	Htr3b	5-hydroxytryptamine (serotonin) receptor 3B [Source:MGI Symbol;Acc:MGI:1861899]	ENSMUST00000008734	0	0	1	0	0	0
ENSMUSG00000008601	53868	Rab25	RAB25, member RAS oncogene family [Source:MGI Symbol;Acc:MGI:1858203]	ENSMUST00000008745,ENSMUST00000131775,ENSMUST00000141371,ENSMUST00000149724	67	64	79	81	65	72
ENSMUSG00000008604	94232	Ubqln4	ubiquilin 4 [Source:MGI Symbol;Acc:MGI:2150152]	ENSMUST00000008748,ENSMUST00000192687,ENSMUST00000192962,ENSMUST00000194303,ENSMUST00000195498	6696	7316	8707	8098	7152	7651
ENSMUSG00000008658	268859	Rbfox1	RNA binding protein, fox-1 homolog (C. elegans) 1 [Source:MGI Symbol;Acc:MGI:1926224]	ENSMUST00000056416,ENSMUST00000115841,ENSMUST00000229741,ENSMUST00000230336,ENSMUST00000230658,ENSMUST00000231031,ENSMUST00000231088,ENSMUST00000231194	8	3	8	9	7	9
ENSMUSG00000008668	20084	Rps18	ribosomal protein S18 [Source:MGI Symbol;Acc:MGI:98146]	ENSMUST00000008812,ENSMUST00000172550,ENSMUST00000172799,ENSMUST00000173323,ENSMUST00000174175,ENSMUST00000174609,ENSMUST00000174620,ENSMUST00000174662,ENSMUST00000174745,ENSMUST00000174758,ENSMUST00000234380	44676.6	44387.6	53463.5	50310.6	47164.3	52707.1
ENSMUSG00000008682	110954	Rpl10	ribosomal protein L10 [Source:MGI Symbol;Acc:MGI:105943]	ENSMUST00000008826,ENSMUST00000074085,ENSMUST00000125775,ENSMUST00000134330,ENSMUST00000135690,ENSMUST00000138954,ENSMUST00000142142,ENSMUST00000144434,ENSMUST00000146584,ENSMUST00000149171,ENSMUST00000151702	36030.2	36585.1	44646.1	41407.3	39622.5	42628.1
ENSMUSG00000008683	267019	Rps15a	ribosomal protein S15A [Source:MGI Symbol;Acc:MGI:2389091]	ENSMUST00000106588,ENSMUST00000106590,ENSMUST00000128482,ENSMUST00000131374,ENSMUST00000131840,ENSMUST00000134270,ENSMUST00000172457	21839	22616.2	26994.8	23345.8	23157.5	25811
ENSMUSG00000008690	52683	Ncaph2	non-SMC condensin II complex, subunit H2 [Source:MGI Symbol;Acc:MGI:1289164]	ENSMUST00000036987,ENSMUST00000074552,ENSMUST00000088717,ENSMUST00000123889,ENSMUST00000134900,ENSMUST00000136638,ENSMUST00000140665,ENSMUST00000141643,ENSMUST00000145259,ENSMUST00000145793,ENSMUST00000147207,ENSMUST00000147733,ENSMUST00000151523	6398.96	6594	8093.98	7425.99	6862.98	7643.99
ENSMUSG00000008730	15257	Hipk1	homeodomain interacting protein kinase 1 [Source:MGI Symbol;Acc:MGI:1314873]	ENSMUST00000029438,ENSMUST00000106845,ENSMUST00000118317,ENSMUST00000126351,ENSMUST00000135634,ENSMUST00000137078,ENSMUST00000200071	1926	2139	2633	2124	1906	2033
ENSMUSG00000008734	64297	Gprc5b	G protein-coupled receptor, family C, group 5, member B [Source:MGI Symbol;Acc:MGI:1927596]	ENSMUST00000008878,ENSMUST00000207582,ENSMUST00000207614,ENSMUST00000208394	1628	1733	2209	1804	1584	1780
ENSMUSG00000008763	17156	Man1a2	mannosidase, alpha, class 1A, member 2 [Source:MGI Symbol;Acc:MGI:104676]	ENSMUST00000008907,ENSMUST00000123442,ENSMUST00000130066,ENSMUST00000133642,ENSMUST00000146818,ENSMUST00000196250	1893	2070	2475	2235	1901	2110
ENSMUSG00000008789	73250	Ceacam5	carcinoembryonic antigen-related cell adhesion molecule 5 [Source:MGI Symbol;Acc:MGI:1920500]	ENSMUST00000081907	0	0	1	0	0	1
ENSMUSG00000008813	219038	Tppp2	tubulin polymerization-promoting protein family member 2 [Source:MGI Symbol;Acc:MGI:2684923]	ENSMUST00000008957,ENSMUST00000177625	0	0	0	0	0	1
ENSMUSG00000008822	66204	Acyp1	acylphosphatase 1, erythrocyte (common) type [Source:MGI Symbol;Acc:MGI:1913454]	ENSMUST00000008966,ENSMUST00000065913,ENSMUST00000117138,ENSMUST00000121930	516	593	680	551	577	636
ENSMUSG00000008843	57255	Cldn13	claudin 13 [Source:MGI Symbol;Acc:MGI:1913102]	ENSMUST00000008987	0	0	0	0	0	0
ENSMUSG00000008845	93671	Cd163	CD163 antigen [Source:MGI Symbol;Acc:MGI:2135946]	ENSMUST00000032234,ENSMUST00000112541,ENSMUST00000203210	1	0	2	1	2	0
ENSMUSG00000008855	15184	Hdac5	histone deacetylase 5 [Source:MGI Symbol;Acc:MGI:1333784]	ENSMUST00000008999,ENSMUST00000107150,ENSMUST00000107151,ENSMUST00000107152,ENSMUST00000124077,ENSMUST00000125072,ENSMUST00000126453,ENSMUST00000128686,ENSMUST00000131254,ENSMUST00000133651,ENSMUST00000136304,ENSMUST00000137787,ENSMUST00000140481,ENSMUST00000140962,ENSMUST00000145540,ENSMUST00000149087,ENSMUST00000150683,ENSMUST00000150965,ENSMUST00000155065,ENSMUST00000156337	2116	2273	2836	2492	2206	2574
ENSMUSG00000008859	56044	Rala	v-ral simian leukemia viral oncogene A (ras related) [Source:MGI Symbol;Acc:MGI:1927243]	ENSMUST00000009003,ENSMUST00000223147	1502	1580	1942	1812	1667	1881
ENSMUSG00000008874	403395	Clec3a	C-type lectin domain family 3, member a [Source:MGI Symbol;Acc:MGI:2685642]	ENSMUST00000009018	0	0	0	0	0	0
ENSMUSG00000008892	22335	Vdac3	voltage-dependent anion channel 3 [Source:MGI Symbol;Acc:MGI:106922]	ENSMUST00000009036,ENSMUST00000179233,ENSMUST00000210096,ENSMUST00000211222	3855.77	3939.64	4956.82	4402.87	4230.75	4383.49
ENSMUSG00000008932	242607	Slc1a7	solute carrier family 1 (glutamate transporter), member 7 [Source:MGI Symbol;Acc:MGI:2444087]	ENSMUST00000106713,ENSMUST00000124190,ENSMUST00000238795	12	10	15	9	12	7
ENSMUSG00000008958	21427	Vps72	vacuolar protein sorting 72 [Source:MGI Symbol;Acc:MGI:1202305]	ENSMUST00000009102,ENSMUST00000125548,ENSMUST00000136076,ENSMUST00000139296,ENSMUST00000152333	1987	2210	2493	2293	2100	2259
ENSMUSG00000008976	14390	Gabpa	GA repeat binding protein, alpha [Source:MGI Symbol;Acc:MGI:95610]	ENSMUST00000009120,ENSMUST00000114184,ENSMUST00000126031,ENSMUST00000139101,ENSMUST00000148035	5721	6397	7825	6681	5755	6080
ENSMUSG00000008999	12162	Bmp7	bone morphogenetic protein 7 [Source:MGI Symbol;Acc:MGI:103302]	ENSMUST00000009143,ENSMUST00000137247	207	224	247	358	335	337
ENSMUSG00000009013	56455	Dynll1	dynein light chain LC8-type 1 [Source:MGI Symbol;Acc:MGI:1861457]	ENSMUST00000009157,ENSMUST00000112090,ENSMUST00000123292,ENSMUST00000125959,ENSMUST00000127552,ENSMUST00000202980	10596	11146	13113	11883	11238	11970
ENSMUSG00000009030	67466	Pdcl	phosducin-like [Source:MGI Symbol;Acc:MGI:1914716]	ENSMUST00000009174,ENSMUST00000112940,ENSMUST00000138314,ENSMUST00000147703	2391	2662	3210	2735	2454	2585
ENSMUSG00000009035	223693	Tmem184b	transmembrane protein 184b [Source:MGI Symbol;Acc:MGI:2445179]	ENSMUST00000074991,ENSMUST00000178522,ENSMUST00000226929,ENSMUST00000228002,ENSMUST00000228472,ENSMUST00000229003,ENSMUST00000229049,ENSMUST00000231076	2201	2370	2731	2669	2484	2678
ENSMUSG00000009047	546672	Gm5965	predicted gene 5965 [Source:MGI Symbol;Acc:MGI:3645197]	ENSMUST00000009191,ENSMUST00000238221	0	0	0	0	0	0
ENSMUSG00000009070	71236	Rsph14	radial spoke head homolog 14 (Chlamydomonas) [Source:MGI Symbol;Acc:MGI:1918486]	ENSMUST00000009214,ENSMUST00000159761,ENSMUST00000159994,ENSMUST00000160072,ENSMUST00000160450,ENSMUST00000166088,ENSMUST00000179546	1	4	1	0	1	2
ENSMUSG00000009073	18016	Nf2	neurofibromin 2 [Source:MGI Symbol;Acc:MGI:97307]	ENSMUST00000053079,ENSMUST00000056290,ENSMUST00000093374,ENSMUST00000109908,ENSMUST00000109910,ENSMUST00000124878,ENSMUST00000137926,ENSMUST00000141342,ENSMUST00000152656,ENSMUST00000155600,ENSMUST00000164190,ENSMUST00000167480,ENSMUST00000172305	8119	8444	10307	9096	8293	8896
ENSMUSG00000009075	192650	Cabp7	calcium binding protein 7 [Source:MGI Symbol;Acc:MGI:2183437]	ENSMUST00000009219	143	151	169	210	173	193
ENSMUSG00000009076	67178	Zmat5	zinc finger, matrin type 5 [Source:MGI Symbol;Acc:MGI:1914428]	ENSMUST00000009220,ENSMUST00000141970,ENSMUST00000154341	998	1002	1168	1159	1078	1155
ENSMUSG00000009079	14030	Ewsr1	Ewing sarcoma breakpoint region 1 [Source:MGI Symbol;Acc:MGI:99960]	ENSMUST00000063232,ENSMUST00000073308,ENSMUST00000079949,ENSMUST00000093365,ENSMUST00000102930,ENSMUST00000130060,ENSMUST00000130118,ENSMUST00000139886,ENSMUST00000141002,ENSMUST00000144238,ENSMUST00000150168,ENSMUST00000151497,ENSMUST00000151847	13929	14826	17579	15746	14921.8	16888
ENSMUSG00000009090	11764	Ap1b1	adaptor protein complex AP-1, beta 1 subunit [Source:MGI Symbol;Acc:MGI:1096368]	ENSMUST00000009234,ENSMUST00000101613,ENSMUST00000109897,ENSMUST00000133007,ENSMUST00000133014,ENSMUST00000137292,ENSMUST00000142325,ENSMUST00000144426,ENSMUST00000145704	3337	3562	4452	3858	3452	3700
ENSMUSG00000009092	70377	Derl3	Der1-like domain family, member 3 [Source:MGI Symbol;Acc:MGI:1917627]	ENSMUST00000009236,ENSMUST00000217811,ENSMUST00000218506,ENSMUST00000218718,ENSMUST00000218932,ENSMUST00000219568,ENSMUST00000219994,ENSMUST00000220190	328	350	430	517	427	464
ENSMUSG00000009093	75886	Gstt4	glutathione S-transferase, theta 4 [Source:MGI Symbol;Acc:MGI:1923136]	ENSMUST00000159241,ENSMUST00000160211	0	1	2	0	0	1
ENSMUSG00000009097	21380	Tbx1	T-box 1 [Source:MGI Symbol;Acc:MGI:98493]	ENSMUST00000009241,ENSMUST00000232143,ENSMUST00000232335,ENSMUST00000232557,ENSMUST00000232589	2	2	2	6	6	6
ENSMUSG00000009108	14686	Gnat2	guanine nucleotide binding protein, alpha transducing 2 [Source:MGI Symbol;Acc:MGI:95779]	ENSMUST00000058669,ENSMUST00000130013,ENSMUST00000131856,ENSMUST00000142568,ENSMUST00000145101,ENSMUST00000151326	4	4	8	7	8	4
ENSMUSG00000009112	94044	Bcl2l13	BCL2-like 13 (apoptosis facilitator) [Source:MGI Symbol;Acc:MGI:2136959]	ENSMUST00000009256,ENSMUST00000203037,ENSMUST00000203584,ENSMUST00000204004	2170	2345	2744	2459	2359	2568
ENSMUSG00000009114	76964	2610028H24Rik	RIKEN cDNA 2610028H24 gene [Source:MGI Symbol;Acc:MGI:1924214]	ENSMUST00000092406,ENSMUST00000105415	0	8	5	2	3	4
ENSMUSG00000009115	76573	Spatc1l	spermatogenesis and centriole associated 1 like [Source:MGI Symbol;Acc:MGI:1923823]	ENSMUST00000009259,ENSMUST00000105414	1	0	3	2	2	0
ENSMUSG00000009145	93838	Dqx1	DEAQ RNA-dependent ATPase [Source:MGI Symbol;Acc:MGI:2136388]	ENSMUST00000077502,ENSMUST00000204803	82	102	99	92	82	84
ENSMUSG00000009185	20307	Ccl8	chemokine (C-C motif) ligand 8 [Source:MGI Symbol;Acc:MGI:101878]	ENSMUST00000009329	0	1	0	0	0	0
ENSMUSG00000009207	69605	Lnpk	lunapark, ER junction formation factor [Source:MGI Symbol;Acc:MGI:1918115]	ENSMUST00000064503,ENSMUST00000102676,ENSMUST00000111993,ENSMUST00000127168,ENSMUST00000130232,ENSMUST00000130586,ENSMUST00000134168,ENSMUST00000134641,ENSMUST00000134764,ENSMUST00000145293,ENSMUST00000145933,ENSMUST00000154706,ENSMUST00000155006	708	811	980	751	714	753
ENSMUSG00000009210	75573	Prr29	proline rich 29 [Source:MGI Symbol;Acc:MGI:1922823]	ENSMUST00000009354,ENSMUST00000106816,ENSMUST00000185986,ENSMUST00000188561,ENSMUST00000190268,ENSMUST00000190795	0	0	0	0	0	0
ENSMUSG00000009214	66139	Mymk	myomaker, myoblast fusion factor [Source:MGI Symbol;Acc:MGI:1913389]	ENSMUST00000009358,ENSMUST00000163967	0	0	0	1	1	0
ENSMUSG00000009216	109349	Fam163b	family with sequence similarity 163, member B [Source:MGI Symbol;Acc:MGI:1926106]	ENSMUST00000151224	45	45	48	44	53	72
ENSMUSG00000009246	56843	Trpm5	transient receptor potential cation channel, subfamily M, member 5 [Source:MGI Symbol;Acc:MGI:1861718]	ENSMUST00000009390,ENSMUST00000126776,ENSMUST00000133027,ENSMUST00000136602,ENSMUST00000146075,ENSMUST00000148715,ENSMUST00000150589,ENSMUST00000150867	1	0	5	1	2	2
ENSMUSG00000009248	17173	Ascl2	achaete-scute family bHLH transcription factor 2 [Source:MGI Symbol;Acc:MGI:96920]	ENSMUST00000009392,ENSMUST00000121862	47	55	53	72	50	54
ENSMUSG00000009281	71660	Rarres2	retinoic acid receptor responder (tazarotene induced) 2 [Source:MGI Symbol;Acc:MGI:1918910]	ENSMUST00000009425,ENSMUST00000203541,ENSMUST00000204182,ENSMUST00000204267,ENSMUST00000204930	2	3	4	2	3	2
ENSMUSG00000009291	108705	Pttg1ip	pituitary tumor-transforming 1 interacting protein [Source:MGI Symbol;Acc:MGI:2652132]	ENSMUST00000009435,ENSMUST00000159116,ENSMUST00000161165,ENSMUST00000161789,ENSMUST00000162429,ENSMUST00000162598,ENSMUST00000162895,ENSMUST00000162943,ENSMUST00000167006,ENSMUST00000218797	3036	3278	3824	3444	3259	3485
ENSMUSG00000009292	28240	Trpm2	transient receptor potential cation channel, subfamily M, member 2 [Source:MGI Symbol;Acc:MGI:1351901]	ENSMUST00000105399,ENSMUST00000105400,ENSMUST00000105401,ENSMUST00000126206,ENSMUST00000138238,ENSMUST00000140471,ENSMUST00000153842,ENSMUST00000154996,ENSMUST00000217806,ENSMUST00000219997	16	5	14	12	10	17
ENSMUSG00000009293	22213	Ube2g2	ubiquitin-conjugating enzyme E2G 2 [Source:MGI Symbol;Acc:MGI:1343188]	ENSMUST00000172772,ENSMUST00000172813,ENSMUST00000173360,ENSMUST00000174510,ENSMUST00000174546	1122.5	1330.86	1520.09	1272.75	1298.41	1370.56
ENSMUSG00000009350	17523	Mpo	myeloperoxidase [Source:MGI Symbol;Acc:MGI:97137]	ENSMUST00000020779,ENSMUST00000107930,ENSMUST00000121303,ENSMUST00000143021,ENSMUST00000146650,ENSMUST00000167903	1	0	0	0	3	1
ENSMUSG00000009356	76113	Lpo	lactoperoxidase [Source:MGI Symbol;Acc:MGI:1923363]	ENSMUST00000103177,ENSMUST00000136446,ENSMUST00000157004	3	3	4	3	4	5
ENSMUSG00000009376	17295	Met	met proto-oncogene [Source:MGI Symbol;Acc:MGI:96969]	ENSMUST00000080469,ENSMUST00000115442,ENSMUST00000115443,ENSMUST00000140070,ENSMUST00000145473,ENSMUST00000148903,ENSMUST00000152802	163	199	290	194	200	206
ENSMUSG00000009378	240638	Slc16a12	solute carrier family 16 (monocarboxylic acid transporters), member 12 [Source:MGI Symbol;Acc:MGI:2147716]	ENSMUST00000009522,ENSMUST00000235650	0	0	0	0	0	0
ENSMUSG00000009394	20965	Syn2	synapsin II [Source:MGI Symbol;Acc:MGI:103020]	ENSMUST00000009538,ENSMUST00000169345,ENSMUST00000203450,ENSMUST00000203707,ENSMUST00000203768,ENSMUST00000204617,ENSMUST00000204726	3	2	1	1	0	3
ENSMUSG00000009406	13712	Elk1	ELK1, member of ETS oncogene family [Source:MGI Symbol;Acc:MGI:101833]	ENSMUST00000009550,ENSMUST00000148133	1099	1114	1359	1179	990	1173
ENSMUSG00000009418	215690	Nav1	neuron navigator 1 [Source:MGI Symbol;Acc:MGI:2183683]	ENSMUST00000040599,ENSMUST00000067414,ENSMUST00000112103,ENSMUST00000187311,ENSMUST00000189252,ENSMUST00000189362,ENSMUST00000190130,ENSMUST00000190298,ENSMUST00000190735	2430	2715	3202	2721	2521	2623
ENSMUSG00000009470	238799	Tnpo1	transportin 1 [Source:MGI Symbol;Acc:MGI:2681523]	ENSMUST00000109399,ENSMUST00000109401,ENSMUST00000179271,ENSMUST00000179301,ENSMUST00000224022,ENSMUST00000224099	14915	16997.8	20670.9	16451.9	14767	16050.9
ENSMUSG00000009471	17927	Myod1	myogenic differentiation 1 [Source:MGI Symbol;Acc:MGI:97275]	ENSMUST00000072514	1	4	0	3	2	0
ENSMUSG00000009487	18419	Otog	otogelin [Source:MGI Symbol;Acc:MGI:1202064]	ENSMUST00000164538,ENSMUST00000209802,ENSMUST00000210281	75	55	77	88	65	65
ENSMUSG00000009535	67897	Rnmt	RNA (guanine-7-) methyltransferase [Source:MGI Symbol;Acc:MGI:1915147]	ENSMUST00000009679,ENSMUST00000025427,ENSMUST00000129849,ENSMUST00000131075,ENSMUST00000139111,ENSMUST00000139554,ENSMUST00000148937,ENSMUST00000151833	3314	3339	4250	3836	3422	3790
ENSMUSG00000009545	16535	Kcnq1	potassium voltage-gated channel, subfamily Q, member 1 [Source:MGI Symbol;Acc:MGI:108083]	ENSMUST00000009689,ENSMUST00000185383,ENSMUST00000186284,ENSMUST00000186288,ENSMUST00000186488,ENSMUST00000186798,ENSMUST00000187213	0	0	0	1	1	0
ENSMUSG00000009549	20813	Srp14	signal recognition particle 14 [Source:MGI Symbol;Acc:MGI:107169]	ENSMUST00000009693,ENSMUST00000110862,ENSMUST00000138189,ENSMUST00000149615	2445	2623	3210	2802	2546	2932
ENSMUSG00000009551	70730	6330409D20Rik	RIKEN cDNA 6330409D20 gene [Source:MGI Symbol;Acc:MGI:1917980]	ENSMUST00000009695,ENSMUST00000151536	0	0	0	0	0	0
ENSMUSG00000009555	107951	Cdk9	cyclin-dependent kinase 9 (CDC2-related kinase) [Source:MGI Symbol;Acc:MGI:1328368]	ENSMUST00000009699,ENSMUST00000120105,ENSMUST00000123170,ENSMUST00000125058,ENSMUST00000128265,ENSMUST00000130399,ENSMUST00000144210,ENSMUST00000154131,ENSMUST00000155205	3826	3921	4656	4646	4157	4472
ENSMUSG00000009563	30933	Tor2a	torsin family 2, member A [Source:MGI Symbol;Acc:MGI:1353596]	ENSMUST00000009707,ENSMUST00000123624,ENSMUST00000140999,ENSMUST00000149720,ENSMUST00000149987,ENSMUST00000156617,ENSMUST00000175763,ENSMUST00000177382	848	851	1063	1030	954	1051
ENSMUSG00000009566	14287	Fpgs	folylpolyglutamyl synthetase [Source:MGI Symbol;Acc:MGI:95576]	ENSMUST00000028148,ENSMUST00000123171,ENSMUST00000127812,ENSMUST00000130164,ENSMUST00000132327,ENSMUST00000142186,ENSMUST00000143743,ENSMUST00000146498,ENSMUST00000149491,ENSMUST00000156792	3322	3402	4063	4023	3620	4050
ENSMUSG00000009569	239719	Mrtfb	myocardin related transcription factor B [Source:MGI Symbol;Acc:MGI:3050795]	ENSMUST00000009713,ENSMUST00000056715,ENSMUST00000115809,ENSMUST00000149359	979	1023	1271	960	923	995
ENSMUSG00000009575	12419	Cbx5	chromobox 5 [Source:MGI Symbol;Acc:MGI:109372]	ENSMUST00000108813,ENSMUST00000118152,ENSMUST00000122182,ENSMUST00000127191	12727	14707	17558	14044	13130	14189
ENSMUSG00000009580	69592	Odam	odontogenic, ameloblast asssociated [Source:MGI Symbol;Acc:MGI:1916842]	ENSMUST00000113274,ENSMUST00000129757	0	0	0	0	0	0
ENSMUSG00000009585	80287	Apobec3	apolipoprotein B mRNA editing enzyme, catalytic polypeptide 3 [Source:MGI Symbol;Acc:MGI:1933111]	ENSMUST00000023054,ENSMUST00000109620,ENSMUST00000165537,ENSMUST00000175714,ENSMUST00000175752,ENSMUST00000175801,ENSMUST00000175827,ENSMUST00000175849,ENSMUST00000176325,ENSMUST00000176644,ENSMUST00000176823,ENSMUST00000176868,ENSMUST00000176904,ENSMUST00000177006,ENSMUST00000177098,ENSMUST00000177350,ENSMUST00000177483,ENSMUST00000230135,ENSMUST00000230410,ENSMUST00000230741	5218	5417.99	6716.99	6082.94	5588	5870.17
ENSMUSG00000009588	20445	St6galnac1	ST6 (alpha-N-acetyl-neuraminyl-2,3-beta-galactosyl-1,3)-N-acetylgalactosaminide alpha-2,6-sialyltransferase 1 [Source:MGI Symbol;Acc:MGI:1341826]	ENSMUST00000009732	0	0	0	0	0	0
ENSMUSG00000009596	74469	Taf7l	TATA-box binding protein associated factor 7 like [Source:MGI Symbol;Acc:MGI:1921719]	ENSMUST00000009740,ENSMUST00000113223,ENSMUST00000131311	33	57	73	69	73	75
ENSMUSG00000009614	192166	Sardh	sarcosine dehydrogenase [Source:MGI Symbol;Acc:MGI:2183102]	ENSMUST00000091224,ENSMUST00000102886,ENSMUST00000127805,ENSMUST00000129975,ENSMUST00000139312,ENSMUST00000142136,ENSMUST00000144448,ENSMUST00000147089,ENSMUST00000149733,ENSMUST00000156434	1	0	1	0	0	0
ENSMUSG00000009621	22325	Vav2	vav 2 oncogene [Source:MGI Symbol;Acc:MGI:102718]	ENSMUST00000056176,ENSMUST00000132642,ENSMUST00000135584,ENSMUST00000146843,ENSMUST00000148067,ENSMUST00000149758,ENSMUST00000185188	977	1067	1367	1279	1115	1215
ENSMUSG00000009628	104271	Tex15	testis expressed gene 15 [Source:MGI Symbol;Acc:MGI:1934816]	ENSMUST00000009772,ENSMUST00000124496,ENSMUST00000124501,ENSMUST00000149399	223	305	350	258	267	267
ENSMUSG00000009630	19053	Ppp2cb	protein phosphatase 2 (formerly 2A), catalytic subunit, beta isoform [Source:MGI Symbol;Acc:MGI:1321161]	ENSMUST00000009774	2168	2206	2734	2318	2228	2273
ENSMUSG00000009633	14373	G0s2	G0/G1 switch gene 2 [Source:MGI Symbol;Acc:MGI:1316737]	ENSMUST00000009777	37	23	37	37	40	53
ENSMUSG00000009640	66233	Dmap1	DNA methyltransferase 1-associated protein 1 [Source:MGI Symbol;Acc:MGI:1913483]	ENSMUST00000102687,ENSMUST00000123586,ENSMUST00000127750,ENSMUST00000129510,ENSMUST00000134642,ENSMUST00000135582	1434	1506	1852	1630	1450	1543
ENSMUSG00000009646	69836	Pla2g12b	phospholipase A2, group XIIB [Source:MGI Symbol;Acc:MGI:1917086]	ENSMUST00000009790,ENSMUST00000162643	1	1	0	6	5	7
ENSMUSG00000009647	215999	Mcu	mitochondrial calcium uniporter [Source:MGI Symbol;Acc:MGI:3026965]	ENSMUST00000009791,ENSMUST00000020312,ENSMUST00000161168,ENSMUST00000161435,ENSMUST00000162012	756	816	948	894	740	863
ENSMUSG00000009654	18302	Oit3	oncoprotein induced transcript 3 [Source:MGI Symbol;Acc:MGI:1201782]	ENSMUST00000009798,ENSMUST00000162493	0	0	1	0	0	0
ENSMUSG00000009670	83558	Tex11	testis expressed gene 11 [Source:MGI Symbol;Acc:MGI:1933237]	ENSMUST00000009814,ENSMUST00000113716,ENSMUST00000113718	282	292	368	253	308	282
ENSMUSG00000009681	110279	Bcr	BCR activator of RhoGEF and GTPase [Source:MGI Symbol;Acc:MGI:88141]	ENSMUST00000164107,ENSMUST00000218057,ENSMUST00000218465,ENSMUST00000218591,ENSMUST00000219807	1801	1851	2237	1808	1676	1728
ENSMUSG00000009687	18301	Fxyd5	FXYD domain-containing ion transport regulator 5 [Source:MGI Symbol;Acc:MGI:1201785]	ENSMUST00000009831,ENSMUST00000159753,ENSMUST00000159924,ENSMUST00000160006,ENSMUST00000160689,ENSMUST00000161259,ENSMUST00000161684,ENSMUST00000161805,ENSMUST00000162087,ENSMUST00000162116,ENSMUST00000162250,ENSMUST00000162733,ENSMUST00000202395,ENSMUST00000205301	117	122	116	102	125	128
ENSMUSG00000009731	16506	Kcnd1	potassium voltage-gated channel, Shal-related family, member 1 [Source:MGI Symbol;Acc:MGI:96671]	ENSMUST00000009875,ENSMUST00000125440	446	501	644	540	499	566
ENSMUSG00000009733	21422	Tfcp2	transcription factor CP2 [Source:MGI Symbol;Acc:MGI:98509]	ENSMUST00000009877,ENSMUST00000229265,ENSMUST00000229581,ENSMUST00000229696,ENSMUST00000230039,ENSMUST00000230254,ENSMUST00000230363,ENSMUST00000231138,ENSMUST00000231174	819	845	1085	894	769	862
ENSMUSG00000009734	218030	Pou6f2	POU domain, class 6, transcription factor 2 [Source:MGI Symbol;Acc:MGI:2443631]	ENSMUST00000139064,ENSMUST00000175703,ENSMUST00000175768,ENSMUST00000176795,ENSMUST00000176898,ENSMUST00000184299,ENSMUST00000222900,ENSMUST00000223058	1	2	3	2	2	2
ENSMUSG00000009739	19009	Pou6f1	POU domain, class 6, transcription factor 1 [Source:MGI Symbol;Acc:MGI:102935]	ENSMUST00000058274,ENSMUST00000073837,ENSMUST00000176140,ENSMUST00000176271,ENSMUST00000176300,ENSMUST00000177202,ENSMUST00000177247,ENSMUST00000177335,ENSMUST00000177505,ENSMUST00000205510,ENSMUST00000230790	306	318	406	394	333	384
ENSMUSG00000009741	22221	Ubp1	upstream binding protein 1 [Source:MGI Symbol;Acc:MGI:104889]	ENSMUST00000009885,ENSMUST00000084885,ENSMUST00000116492,ENSMUST00000214095,ENSMUST00000216293,ENSMUST00000216558,ENSMUST00000216891	3069	3273	3944	3574	3243	3477
ENSMUSG00000009772	74137	Nuak2	NUAK family, SNF1-like kinase, 2 [Source:MGI Symbol;Acc:MGI:1921387]	ENSMUST00000072177,ENSMUST00000082125,ENSMUST00000128661,ENSMUST00000133246	631	621	836	818	750	787
ENSMUSG00000009828	56542	Cilk1	ciliogenesis associated kinase 1 [Source:MGI Symbol;Acc:MGI:1934157]	ENSMUST00000009972,ENSMUST00000044551,ENSMUST00000117330,ENSMUST00000118869,ENSMUST00000125615,ENSMUST00000142402,ENSMUST00000142776,ENSMUST00000149821	596	718	829	739	672	717
ENSMUSG00000009863	67680	Sdhb	succinate dehydrogenase complex, subunit B, iron sulfur (Ip) [Source:MGI Symbol;Acc:MGI:1914930]	ENSMUST00000010007,ENSMUST00000125780,ENSMUST00000129181	3146	3231	3920	3652	3283	3891
ENSMUSG00000009876	84682	Cox4i2	cytochrome c oxidase subunit 4I2 [Source:MGI Symbol;Acc:MGI:2135755]	ENSMUST00000010020,ENSMUST00000109821	13	9	8	16	12	12
ENSMUSG00000009894	67826	Snap47	synaptosomal-associated protein, 47 [Source:MGI Symbol;Acc:MGI:1915076]	ENSMUST00000010038,ENSMUST00000120940,ENSMUST00000125846,ENSMUST00000132969,ENSMUST00000136436,ENSMUST00000145550,ENSMUST00000150297,ENSMUST00000156146	1195	1406	1674	1496	1319	1500
ENSMUSG00000009900	22416	Wnt3a	wingless-type MMTV integration site family, member 3A [Source:MGI Symbol;Acc:MGI:98956]	ENSMUST00000010044	6	10	12	16	9	12
ENSMUSG00000009905	70750	Kdsr	3-ketodihydrosphingosine reductase [Source:MGI Symbol;Acc:MGI:1918000]	ENSMUST00000010049,ENSMUST00000187319,ENSMUST00000187617	1245	1343	1558	1433	1409	1528
ENSMUSG00000009907	20479	Vps4b	vacuolar protein sorting 4B [Source:MGI Symbol;Acc:MGI:1100499]	ENSMUST00000094646,ENSMUST00000112736,ENSMUST00000126057,ENSMUST00000127606,ENSMUST00000147705,ENSMUST00000190531	3277	3378	4295	3674	3261.99	3691
ENSMUSG00000009927	75617	Rps25	ribosomal protein S25 [Source:MGI Symbol;Acc:MGI:1922867]	ENSMUST00000080300,ENSMUST00000213116,ENSMUST00000215610,ENSMUST00000216076,ENSMUST00000216867,ENSMUST00000217231,ENSMUST00000217620	23890.5	24446.1	29039.9	26689.5	25623	28018.8
ENSMUSG00000009941	83454	Nxf2	nuclear RNA export factor 2 [Source:MGI Symbol;Acc:MGI:1933192]	ENSMUST00000010085,ENSMUST00000113187,ENSMUST00000113189,ENSMUST00000143059	8	11	13	10	8	16
ENSMUSG00000009995	66826	Taz	tafazzin [Source:MGI Symbol;Acc:MGI:109626]	ENSMUST00000069722,ENSMUST00000114180,ENSMUST00000114182,ENSMUST00000124200,ENSMUST00000124915,ENSMUST00000125972,ENSMUST00000131116,ENSMUST00000132437,ENSMUST00000134432,ENSMUST00000134914,ENSMUST00000134936,ENSMUST00000135012,ENSMUST00000135504,ENSMUST00000146260,ENSMUST00000147844,ENSMUST00000149055,ENSMUST00000153459,ENSMUST00000156072,ENSMUST00000156212,ENSMUST00000156788,ENSMUST00000156880,…	492	539	649	550	517	577
ENSMUSG00000010021	286942	Kif19a	kinesin family member 19A [Source:MGI Symbol;Acc:MGI:2447024]	ENSMUST00000084368,ENSMUST00000126555,ENSMUST00000131782,ENSMUST00000134165,ENSMUST00000137326,ENSMUST00000138340,ENSMUST00000138804	13	12	27	19	11	19
ENSMUSG00000010025	11671	Aldh3a2	aldehyde dehydrogenase family 3, subfamily A2 [Source:MGI Symbol;Acc:MGI:1353452]	ENSMUST00000066277,ENSMUST00000074127,ENSMUST00000108715,ENSMUST00000128991,ENSMUST00000141368,ENSMUST00000147291,ENSMUST00000149298,ENSMUST00000208086	1356	1540	1814	1627	1416	1535
ENSMUSG00000010044	114602	Zmynd10	zinc finger, MYND domain containing 10 [Source:MGI Symbol;Acc:MGI:2387863]	ENSMUST00000010188,ENSMUST00000192445,ENSMUST00000193303,ENSMUST00000195158,ENSMUST00000195627	22	20	18	23	14	10
ENSMUSG00000010045	56395	Tmem115	transmembrane protein 115 [Source:MGI Symbol;Acc:MGI:1930765]	ENSMUST00000010189	793	858	955	830	806	886
ENSMUSG00000010047	15587	Hyal2	hyaluronoglucosaminidase 2 [Source:MGI Symbol;Acc:MGI:1196334]	ENSMUST00000010191,ENSMUST00000192887,ENSMUST00000193747,ENSMUST00000194794,ENSMUST00000195667,ENSMUST00000195681,ENSMUST00000195752	854	864	1077	1039	954	1008
ENSMUSG00000010048	15983	Ifrd2	interferon-related developmental regulator 2 [Source:MGI Symbol;Acc:MGI:1316708]	ENSMUST00000010192,ENSMUST00000192888,ENSMUST00000193140,ENSMUST00000193153,ENSMUST00000194932,ENSMUST00000195725,ENSMUST00000195746	3080	3135	3919	3650	3244	3420
ENSMUSG00000010051	15586	Hyal1	hyaluronoglucosaminidase 1 [Source:MGI Symbol;Acc:MGI:96298]	ENSMUST00000010195,ENSMUST00000112387,ENSMUST00000123005,ENSMUST00000144392,ENSMUST00000184695	568.88	670.32	785.05	703.53	690.66	667.6
ENSMUSG00000010054	80385	Tusc2	tumor suppressor 2, mitochondrial calcium regulator [Source:MGI Symbol;Acc:MGI:1931086]	ENSMUST00000010198,ENSMUST00000193292,ENSMUST00000193418	545	558	733	544	603	580
ENSMUSG00000010057	56032	Nprl2	NPR2 like, GATOR1 complex subunit [Source:MGI Symbol;Acc:MGI:1914482]	ENSMUST00000010201,ENSMUST00000192951,ENSMUST00000193628,ENSMUST00000194848,ENSMUST00000195370	550	546	700	702	543	654
ENSMUSG00000010064	76257	Slc38a3	solute carrier family 38, member 3 [Source:MGI Symbol;Acc:MGI:1923507]	ENSMUST00000010208,ENSMUST00000167868,ENSMUST00000177567,ENSMUST00000191923,ENSMUST00000192211,ENSMUST00000192323,ENSMUST00000192990,ENSMUST00000193495,ENSMUST00000193932,ENSMUST00000194230,ENSMUST00000194895,ENSMUST00000195033,ENSMUST00000195739,ENSMUST00000195843	70	84	96	95	83	92
ENSMUSG00000010066	56808	Cacna2d2	calcium channel, voltage-dependent, alpha 2/delta subunit 2 [Source:MGI Symbol;Acc:MGI:1929813]	ENSMUST00000010210,ENSMUST00000085092,ENSMUST00000164988,ENSMUST00000166799,ENSMUST00000168532,ENSMUST00000168959,ENSMUST00000169354,ENSMUST00000170737,ENSMUST00000171809,ENSMUST00000194842	260	360	348	310	265	292
ENSMUSG00000010067	56289	Rassf1	Ras association (RalGDS/AF-6) domain family member 1 [Source:MGI Symbol;Acc:MGI:1928386]	ENSMUST00000010211,ENSMUST00000093786,ENSMUST00000121635,ENSMUST00000122225,ENSMUST00000125080,ENSMUST00000125386,ENSMUST00000129320,ENSMUST00000144129,ENSMUST00000156198,ENSMUST00000191832	255	256	335	318	255	282
ENSMUSG00000010080	71889	Epn3	epsin 3 [Source:MGI Symbol;Acc:MGI:1919139]	ENSMUST00000010224,ENSMUST00000127305,ENSMUST00000142992,ENSMUST00000150526	0	1	1	0	0	3
ENSMUSG00000010086	22671	Rnf112	ring finger protein 112 [Source:MGI Symbol;Acc:MGI:106611]	ENSMUST00000054927,ENSMUST00000060255,ENSMUST00000102661,ENSMUST00000126859,ENSMUST00000130648,ENSMUST00000136966,ENSMUST00000152137	25	31	30	30	30	31
ENSMUSG00000010095	17254	Slc3a2	solute carrier family 3 (activators of dibasic and neutral amino acid transport), member 2 [Source:MGI Symbol;Acc:MGI:96955]	ENSMUST00000010239,ENSMUST00000170157,ENSMUST00000205377,ENSMUST00000205463,ENSMUST00000205538,ENSMUST00000206560,ENSMUST00000206598,ENSMUST00000206797,ENSMUST00000206895	8622	9005	10157	10223	9605	10265
ENSMUSG00000010097	53319	Nxf1	nuclear RNA export factor 1 [Source:MGI Symbol;Acc:MGI:1858330]	ENSMUST00000010241,ENSMUST00000183780,ENSMUST00000183898,ENSMUST00000183939,ENSMUST00000184387,ENSMUST00000184756,ENSMUST00000184808,ENSMUST00000184826,ENSMUST00000184970,ENSMUST00000185056	3623	3920	4538	3905	3405	3591
ENSMUSG00000010110	56389	Stx5a	syntaxin 5A [Source:MGI Symbol;Acc:MGI:1928483]	ENSMUST00000010254,ENSMUST00000073430,ENSMUST00000175642,ENSMUST00000175834,ENSMUST00000175872,ENSMUST00000175901,ENSMUST00000176009,ENSMUST00000176013,ENSMUST00000176093,ENSMUST00000176182,ENSMUST00000176260,ENSMUST00000176314,ENSMUST00000176381,ENSMUST00000176404,ENSMUST00000176570,ENSMUST00000176844,ENSMUST00000176968,ENSMUST00000177322,ENSMUST00000177373	1353	1447	1677	1684	1499	1557
ENSMUSG00000010122	67473	Slc47a1	solute carrier family 47, member 1 [Source:MGI Symbol;Acc:MGI:1914723]	ENSMUST00000010267,ENSMUST00000131723,ENSMUST00000147583,ENSMUST00000148671	64	69	81	88	81	96
ENSMUSG00000010136	100503311	Pifo	primary cilia formation [Source:MGI Symbol;Acc:MGI:1923670]	ENSMUST00000010280,ENSMUST00000066319	7	6	4	4	5	6
ENSMUSG00000010142	57916	Tnfrsf13b	tumor necrosis factor receptor superfamily, member 13b [Source:MGI Symbol;Acc:MGI:1889411]	ENSMUST00000010286,ENSMUST00000101103,ENSMUST00000123378,ENSMUST00000130708,ENSMUST00000137832,ENSMUST00000139422,ENSMUST00000146033	107	121	138	113	139	164
ENSMUSG00000010154	234857	Spire2	spire type actin nucleation factor 2 [Source:MGI Symbol;Acc:MGI:2446256]	ENSMUST00000010298,ENSMUST00000212404	551	549	667	686	544	659
ENSMUSG00000010175	19130	Prox1	prospero homeobox 1 [Source:MGI Symbol;Acc:MGI:97772]	ENSMUST00000010319,ENSMUST00000175916,ENSMUST00000177288	28	19	30	23	18	24
ENSMUSG00000010205	71766	Raver1	ribonucleoprotein, PTB-binding 1 [Source:MGI Symbol;Acc:MGI:1919016]	ENSMUST00000115487	6281.42	6509.93	7996.28	7468.24	6572.45	6807.1
ENSMUSG00000010277	72503	2610507B11Rik	RIKEN cDNA 2610507B11 gene [Source:MGI Symbol;Acc:MGI:1919753]	ENSMUST00000010421,ENSMUST00000125459,ENSMUST00000126928,ENSMUST00000132756,ENSMUST00000136184,ENSMUST00000141331,ENSMUST00000145145,ENSMUST00000147432	6658	7165	8915	7729	6853	7572
ENSMUSG00000010290	98404	AI597479	expressed sequence AI597479 [Source:MGI Symbol;Acc:MGI:2138299]	ENSMUST00000010434	1365	1309	1563	1563	1316	1495
ENSMUSG00000010307	67893	Tmem86a	transmembrane protein 86A [Source:MGI Symbol;Acc:MGI:1915143]	ENSMUST00000010451,ENSMUST00000211066	73	74	97	75	72	81
ENSMUSG00000010311	269120	Optc	opticin [Source:MGI Symbol;Acc:MGI:2151113]	ENSMUST00000124051,ENSMUST00000124245,ENSMUST00000126123,ENSMUST00000149380,ENSMUST00000153617	1	2	2	2	0	0
ENSMUSG00000010342	83560	Tex14	testis expressed gene 14 [Source:MGI Symbol;Acc:MGI:1933227]	ENSMUST00000060835,ENSMUST00000100657,ENSMUST00000124255,ENSMUST00000131973,ENSMUST00000156483	947	1114	1302	1197	1099	1210
ENSMUSG00000010358	70110	Ifi35	interferon-induced protein 35 [Source:MGI Symbol;Acc:MGI:1917360]	ENSMUST00000010502,ENSMUST00000125958,ENSMUST00000131024	216	208	263	240	238	244
ENSMUSG00000010362	66599	Rdm1	RAD52 motif 1 [Source:MGI Symbol;Acc:MGI:1913849]	ENSMUST00000010506,ENSMUST00000133727,ENSMUST00000139037,ENSMUST00000152484,ENSMUST00000155222	2926	3051	3484	3382	3297	3482
ENSMUSG00000010376	18002	Nedd8	neural precursor cell expressed, developmentally down-regulated gene 8 [Source:MGI Symbol;Acc:MGI:97301]	ENSMUST00000010520,ENSMUST00000163750,ENSMUST00000227157,ENSMUST00000227250,ENSMUST00000228414	3669	4007	4476	4097	3944	4388
ENSMUSG00000010392	53334	Gosr1	golgi SNAP receptor complex member 1 [Source:MGI Symbol;Acc:MGI:1858260]	ENSMUST00000010536,ENSMUST00000137767	1130	1218	1336	1256	1212	1317
ENSMUSG00000010406	68836	Mrpl52	mitochondrial ribosomal protein L52 [Source:MGI Symbol;Acc:MGI:1916086]	ENSMUST00000010550,ENSMUST00000196273,ENSMUST00000199153,ENSMUST00000199195,ENSMUST00000199689,ENSMUST00000200217,ENSMUST00000228871	1095	1086	1390	1212	1177	1384
ENSMUSG00000010435	78634	Spaca7	sperm acrosome associated 7 [Source:MGI Symbol;Acc:MGI:1925884]	ENSMUST00000010579,ENSMUST00000209428,ENSMUST00000210276,ENSMUST00000210424,ENSMUST00000211182	0	3	2	3	2	2
ENSMUSG00000010453	226976	Kansl3	KAT8 regulatory NSL complex subunit 3 [Source:MGI Symbol;Acc:MGI:1918055]	ENSMUST00000010597,ENSMUST00000185614,ENSMUST00000185621,ENSMUST00000185912,ENSMUST00000186470,ENSMUST00000187628,ENSMUST00000188528,ENSMUST00000188957,ENSMUST00000188961	1864	2015	2533	2229	1956	2215
ENSMUSG00000010461	14051	Eya4	EYA transcriptional coactivator and phosphatase 4 [Source:MGI Symbol;Acc:MGI:1337104]	ENSMUST00000074366,ENSMUST00000092665,ENSMUST00000218049,ENSMUST00000218867,ENSMUST00000218956,ENSMUST00000219315,ENSMUST00000220038,ENSMUST00000220299	1	3	4	3	0	3
ENSMUSG00000010476	13593	Ebf3	early B cell factor 3 [Source:MGI Symbol;Acc:MGI:894289]	ENSMUST00000033378,ENSMUST00000106118,ENSMUST00000168203,ENSMUST00000169486,ENSMUST00000209578,ENSMUST00000209864,ENSMUST00000209905,ENSMUST00000210774	5	4	7	1	2	4
ENSMUSG00000010492	.	Uckl1os	uridine-cytidine kinase 1-like 1, opposite strand [Source:MGI Symbol;Acc:MGI:3801877]	ENSMUST00000122831,ENSMUST00000123110,ENSMUST00000126672,ENSMUST00000136759,ENSMUST00000148004,ENSMUST00000148847,ENSMUST00000152365	2	0	2	0	0	1
ENSMUSG00000010505	17932	Myt1	myelin transcription factor 1 [Source:MGI Symbol;Acc:MGI:1100535]	ENSMUST00000081125,ENSMUST00000108756,ENSMUST00000108757,ENSMUST00000129843,ENSMUST00000129856,ENSMUST00000130079,ENSMUST00000135744,ENSMUST00000142245,ENSMUST00000148766,ENSMUST00000156190,ENSMUST00000183403,ENSMUST00000223883	1	3	3	0	0	2
ENSMUSG00000010517	14084	Faf1	Fas-associated factor 1 [Source:MGI Symbol;Acc:MGI:109419]	ENSMUST00000102724,ENSMUST00000143217,ENSMUST00000155204	3500	3692	4805	4035	3746	4089
ENSMUSG00000010529	212539	Gm266	predicted gene 266 [Source:MGI Symbol;Acc:MGI:2685112]	ENSMUST00000010673	1	0	1	0	2	1
ENSMUSG00000010538	76927	Tsacc	TSSK6 activating co-chaperone [Source:MGI Symbol;Acc:MGI:1924177]	ENSMUST00000010682,ENSMUST00000107556,ENSMUST00000123536	68	73	98	75	74	97
ENSMUSG00000010554	67493	Mettl16	methyltransferase like 16 [Source:MGI Symbol;Acc:MGI:1914743]	ENSMUST00000010698,ENSMUST00000092912,ENSMUST00000128504,ENSMUST00000134571,ENSMUST00000141755,ENSMUST00000144692	2245	2469	2895	2549	2287	2621
ENSMUSG00000010592	13164	Dazl	deleted in azoospermia-like [Source:MGI Symbol;Acc:MGI:1342328]	ENSMUST00000010736,ENSMUST00000232796,ENSMUST00000232875,ENSMUST00000233248,ENSMUST00000233620,ENSMUST00000233756	3905	3951	4978	4369	4032	4323
ENSMUSG00000010601	75761	Apol7a	apolipoprotein L 7a [Source:MGI Symbol;Acc:MGI:1923011]	ENSMUST00000010745,ENSMUST00000175789,ENSMUST00000175919,ENSMUST00000176074,ENSMUST00000177135	1	0	2	6	2	3
ENSMUSG00000010607	66268	Pigyl	phosphatidylinositol glycan anchor biosynthesis, class Y-like [Source:MGI Symbol;Acc:MGI:1913518]	ENSMUST00000123680,ENSMUST00000148088	1042	1084	1339	1144	1141	1224
ENSMUSG00000010608	67039	Rbm25	RNA binding motif protein 25 [Source:MGI Symbol;Acc:MGI:1914289]	ENSMUST00000048155,ENSMUST00000181983,ENSMUST00000182004,ENSMUST00000182032,ENSMUST00000182036,ENSMUST00000182255,ENSMUST00000182347,ENSMUST00000182450,ENSMUST00000182618,ENSMUST00000182633,ENSMUST00000182840,ENSMUST00000182881,ENSMUST00000183039,ENSMUST00000183128,ENSMUST00000183154,ENSMUST00000183181,ENSMUST00000183242,ENSMUST00000183282	7727	8585	10736	8451	7481	8274
ENSMUSG00000010609	19165	Psen2	presenilin 2 [Source:MGI Symbol;Acc:MGI:109284]	ENSMUST00000010753,ENSMUST00000111104,ENSMUST00000111105,ENSMUST00000111106,ENSMUST00000111108,ENSMUST00000128223,ENSMUST00000130029,ENSMUST00000130711,ENSMUST00000133340,ENSMUST00000136291,ENSMUST00000149590,ENSMUST00000193897	249	291	344	282	271	284
ENSMUSG00000010651	235674	Acaa1b	acetyl-Coenzyme A acyltransferase 1B [Source:MGI Symbol;Acc:MGI:3605455]	ENSMUST00000010795,ENSMUST00000127952	122.58	163.84	177.38	187.71	156.97	183.38
ENSMUSG00000010660	18799	Plcd1	phospholipase C, delta 1 [Source:MGI Symbol;Acc:MGI:97614]	ENSMUST00000010804,ENSMUST00000213464,ENSMUST00000214470,ENSMUST00000214491	233	249	298	330	303	318
ENSMUSG00000010663	76267	Fads1	fatty acid desaturase 1 [Source:MGI Symbol;Acc:MGI:1923517]	ENSMUST00000010807,ENSMUST00000235160,ENSMUST00000235515,ENSMUST00000236385,ENSMUST00000236594,ENSMUST00000237221,ENSMUST00000237861,ENSMUST00000238115	3131	3179	3980	3418	3134	3498
ENSMUSG00000010721	56873	Lmbr1	limb region 1 [Source:MGI Symbol;Acc:MGI:1861746]	ENSMUST00000055195,ENSMUST00000179191,ENSMUST00000196321,ENSMUST00000198105,ENSMUST00000198367,ENSMUST00000200149,ENSMUST00000200564	615	612	786	660	605	608
ENSMUSG00000010751	79202	Tnfrsf22	tumor necrosis factor receptor superfamily, member 22 [Source:MGI Symbol;Acc:MGI:1930270]	ENSMUST00000075588,ENSMUST00000084396,ENSMUST00000146692,ENSMUST00000171066	541.42	624.01	829.74	675.86	623.29	673.31
ENSMUSG00000010755	27267	Cars	cysteinyl-tRNA synthetase [Source:MGI Symbol;Acc:MGI:1351477]	ENSMUST00000010899,ENSMUST00000105909,ENSMUST00000134128,ENSMUST00000134753,ENSMUST00000135032,ENSMUST00000146462,ENSMUST00000146904,ENSMUST00000151574,ENSMUST00000154022,ENSMUST00000207168,ENSMUST00000208575	9648	10311	12031	11408	10412	10893
ENSMUSG00000010760	22113	Phlda2	pleckstrin homology like domain, family A, member 2 [Source:MGI Symbol;Acc:MGI:1202307]	ENSMUST00000010904,ENSMUST00000207425,ENSMUST00000207561	53	69	65	65	55	72
ENSMUSG00000010796	74068	Asz1	ankyrin repeat, SAM and basic leucine zipper domain containing 1 [Source:MGI Symbol;Acc:MGI:1921318]	ENSMUST00000010940,ENSMUST00000131614,ENSMUST00000136194,ENSMUST00000136626,ENSMUST00000146216	59	46	73	61	72	56
ENSMUSG00000010797	22413	Wnt2	wingless-type MMTV integration site family, member 2 [Source:MGI Symbol;Acc:MGI:98954]	ENSMUST00000010941	0	0	0	1	1	0
ENSMUSG00000010803	14394	Gabra1	gamma-aminobutyric acid (GABA) A receptor, subunit alpha 1 [Source:MGI Symbol;Acc:MGI:95613]	ENSMUST00000020707,ENSMUST00000132971,ENSMUST00000153147,ENSMUST00000169305,ENSMUST00000205546,ENSMUST00000206085,ENSMUST00000206105,ENSMUST00000207274	11	15	11	12	8	14
ENSMUSG00000010825	170935	Grid2ip	glutamate receptor, ionotropic, delta 2 (Grid2) interacting protein 1 [Source:MGI Symbol;Acc:MGI:2176213]	ENSMUST00000010969,ENSMUST00000110733,ENSMUST00000120825,ENSMUST00000138948,ENSMUST00000196148	84	68	104	72	63	63
ENSMUSG00000010830	105785	Kdelr3	KDEL (Lys-Asp-Glu-Leu) endoplasmic reticulum protein retention receptor 3 [Source:MGI Symbol;Acc:MGI:2145953]	ENSMUST00000010974	443	425	549	616	579	557
ENSMUSG00000010841	75437	Cfap97d1	CFAP97 domain containing 1 [Source:MGI Symbol;Acc:MGI:1922687]	ENSMUST00000010985,ENSMUST00000175972,ENSMUST00000176722	0	0	0	0	0	0
ENSMUSG00000010911	56369	Apip	APAF1 interacting protein [Source:MGI Symbol;Acc:MGI:1926788]	ENSMUST00000011055,ENSMUST00000124540,ENSMUST00000147131,ENSMUST00000155004	751	774	995	770	734	855
ENSMUSG00000010914	27402	Pdhx	pyruvate dehydrogenase complex, component X [Source:MGI Symbol;Acc:MGI:1351627]	ENSMUST00000011058,ENSMUST00000111183,ENSMUST00000132449	1450	1602	1803	1606	1460	1560
ENSMUSG00000010936	234729	Vac14	Vac14 homolog (S. cerevisiae) [Source:MGI Symbol;Acc:MGI:2157980]	ENSMUST00000034190,ENSMUST00000212663,ENSMUST00000212766,ENSMUST00000212829,ENSMUST00000213003,ENSMUST00000213015	2680	2789	3398	3115	2680	2798
ENSMUSG00000011008	68279	Mcoln2	mucolipin 2 [Source:MGI Symbol;Acc:MGI:1915529]	ENSMUST00000011152,ENSMUST00000098524,ENSMUST00000169533,ENSMUST00000169984,ENSMUST00000170972	1	0	0	0	0	0
ENSMUSG00000011034	20537	Slc5a1	solute carrier family 5 (sodium/glucose cotransporter), member 1 [Source:MGI Symbol;Acc:MGI:107678]	ENSMUST00000011178	666	761	913	784	767	782
ENSMUSG00000011096	67605	Akt1s1	AKT1 substrate 1 (proline-rich) [Source:MGI Symbol;Acc:MGI:1914855]	ENSMUST00000054343,ENSMUST00000107880,ENSMUST00000107882,ENSMUST00000107885,ENSMUST00000127783,ENSMUST00000136232,ENSMUST00000141311,ENSMUST00000142880,ENSMUST00000150335,ENSMUST00000152091,ENSMUST00000207223,ENSMUST00000208384	1009	1120	1349	1265	1126	1089
ENSMUSG00000011114	21376	Tbrg1	transforming growth factor beta regulated gene 1 [Source:MGI Symbol;Acc:MGI:1100877]	ENSMUST00000117654,ENSMUST00000126062,ENSMUST00000134711,ENSMUST00000142736	5348	5501	6956	6563	6022	6734
ENSMUSG00000011118	208098	Panx3	pannexin 3 [Source:MGI Symbol;Acc:MGI:1918881]	ENSMUST00000011262,ENSMUST00000142228,ENSMUST00000215047	0	0	0	0	0	0
ENSMUSG00000011148	11565	Adssl1	adenylosuccinate synthetase like 1 [Source:MGI Symbol;Acc:MGI:87947]	ENSMUST00000021726,ENSMUST00000180015,ENSMUST00000221720,ENSMUST00000223044	213	225	294	247	256	254
ENSMUSG00000011154	75556	Cfap161	cilia and flagella associated protein 161 [Source:MGI Symbol;Acc:MGI:1922806]	ENSMUST00000011298,ENSMUST00000119134,ENSMUST00000149671,ENSMUST00000208785	0	0	0	1	0	1
ENSMUSG00000011158	72308	Brf1	BRF1, RNA polymerase III transcription initiation factor 90 kDa subunit [Source:MGI Symbol;Acc:MGI:1919558]	ENSMUST00000011302,ENSMUST00000221409,ENSMUST00000221415,ENSMUST00000221537,ENSMUST00000221680,ENSMUST00000221754,ENSMUST00000222247,ENSMUST00000223037,ENSMUST00000223506	562	593	739	628	496	604
ENSMUSG00000011171	22355	Vipr2	vasoactive intestinal peptide receptor 2 [Source:MGI Symbol;Acc:MGI:107166]	ENSMUST00000011315,ENSMUST00000100988,ENSMUST00000175785,ENSMUST00000176078,ENSMUST00000176433,ENSMUST00000177199	1	1	0	2	0	0
ENSMUSG00000011179	18263	Odc1	ornithine decarboxylase, structural 1 [Source:MGI Symbol;Acc:MGI:97402]	ENSMUST00000171737,ENSMUST00000220849,ENSMUST00000220947,ENSMUST00000221354,ENSMUST00000221613,ENSMUST00000221701,ENSMUST00000222250,ENSMUST00000222617	15259.2	16236.9	19893	17376.4	16464.3	17625.4
ENSMUSG00000011254	66628	Thg1l	tRNA-histidine guanylyltransferase 1-like (S. cerevisiae) [Source:MGI Symbol;Acc:MGI:1913878]	ENSMUST00000011398,ENSMUST00000109254,ENSMUST00000131182,ENSMUST00000133238,ENSMUST00000133851	1162	1231	1390	1300	1285	1296
ENSMUSG00000011256	11492	Adam19	a disintegrin and metallopeptidase domain 19 (meltrin beta) [Source:MGI Symbol;Acc:MGI:105377]	ENSMUST00000011400,ENSMUST00000137014,ENSMUST00000151565,ENSMUST00000153410	2488	2597	2897	3085	2559	2773
ENSMUSG00000011257	230721	Pabpc4	poly(A) binding protein, cytoplasmic 4 [Source:MGI Symbol;Acc:MGI:2385206]	ENSMUST00000078734,ENSMUST00000080178,ENSMUST00000106241,ENSMUST00000106243,ENSMUST00000124991,ENSMUST00000146156,ENSMUST00000156807,ENSMUST00000183940	18448.1	19586.6	24028.3	21509.5	20588	21772.5
ENSMUSG00000011263	74463	Exoc3l2	exocyst complex component 3-like 2 [Source:MGI Symbol;Acc:MGI:1921713]	ENSMUST00000011407,ENSMUST00000137613	143	148	170	225	163	171
ENSMUSG00000011267	63872	Zfp296	zinc finger protein 296 [Source:MGI Symbol;Acc:MGI:1926956]	ENSMUST00000108453,ENSMUST00000208314	1889	1934	2309	2183	1976	2080
ENSMUSG00000011305	66968	Plin5	perilipin 5 [Source:MGI Symbol;Acc:MGI:1914218]	ENSMUST00000019808,ENSMUST00000113072	31	28	38	39	27	37
ENSMUSG00000011306	70616	Sugp1	SURP and G patch domain containing 1 [Source:MGI Symbol;Acc:MGI:1917866]	ENSMUST00000011450,ENSMUST00000211808,ENSMUST00000213035	1761	1913	2356	2031	1804	1999
ENSMUSG00000011349	71241	Dmrtc2	doublesex and mab-3 related transcription factor like family C2 [Source:MGI Symbol;Acc:MGI:1918491]	ENSMUST00000011493	74	83	97	96	102	103
ENSMUSG00000011350	.	Gm5893	predicted gene 5893 [Source:MGI Symbol;Acc:MGI:3645761]	ENSMUST00000135286,ENSMUST00000150149,ENSMUST00000155799,ENSMUST00000164057	0	0	0	0	0	0
ENSMUSG00000011382	71755	Dhdh	dihydrodiol dehydrogenase (dimeric) [Source:MGI Symbol;Acc:MGI:1919005]	ENSMUST00000011526,ENSMUST00000209450,ENSMUST00000210440	448.11	492.14	607.67	476.54	487.16	550.45
ENSMUSG00000011427	233056	Zfp790	zinc finger protein 790 [Source:MGI Symbol;Acc:MGI:1923431]	ENSMUST00000032796,ENSMUST00000178162,ENSMUST00000207328	381	416	465	385	392	405
ENSMUSG00000011463	76703	Cpb1	carboxypeptidase B1 (tissue) [Source:MGI Symbol;Acc:MGI:1923953]	ENSMUST00000011607,ENSMUST00000125945,ENSMUST00000137855	1	2	5	2	0	3
ENSMUSG00000011486	103775	Slc25a41	solute carrier family 25, member 41 [Source:MGI Symbol;Acc:MGI:2144215]	ENSMUST00000058661,ENSMUST00000169012	5	6	2	5	4	0
ENSMUSG00000011589	240121	Fsd1	fibronectin type 3 and SPRY domain-containing protein [Source:MGI Symbol;Acc:MGI:1934858]	ENSMUST00000011733,ENSMUST00000232915,ENSMUST00000233149,ENSMUST00000233361,ENSMUST00000233772,ENSMUST00000233973	343	367	449	449	415	473
ENSMUSG00000011632	641361	Pinlyp	phospholipase A2 inhibitor and LY6/PLAUR domain containing [Source:MGI Symbol;Acc:MGI:3615324]	ENSMUST00000011776	10	7	13	19	13	11
ENSMUSG00000011658	70300	Fuz	fuzzy planar cell polarity protein [Source:MGI Symbol;Acc:MGI:1917550]	ENSMUST00000071207,ENSMUST00000207069,ENSMUST00000207154,ENSMUST00000207426,ENSMUST00000207480,ENSMUST00000207485,ENSMUST00000207833,ENSMUST00000207939,ENSMUST00000208179,ENSMUST00000208291,ENSMUST00000208600,ENSMUST00000208908,ENSMUST00000209039,ENSMUST00000209132,ENSMUST00000209163	434	489	532	506	474	536
ENSMUSG00000011751	80297	Sptbn4	spectrin beta, non-erythrocytic 4 [Source:MGI Symbol;Acc:MGI:1890574]	ENSMUST00000011895,ENSMUST00000108362,ENSMUST00000108363,ENSMUST00000108364,ENSMUST00000137414,ENSMUST00000152572,ENSMUST00000172269	1151	1264.97	1446.91	1375	1240.88	1341
ENSMUSG00000011752	18648	Pgam1	phosphoglycerate mutase 1 [Source:MGI Symbol;Acc:MGI:97552]	ENSMUST00000011896,ENSMUST00000235468,ENSMUST00000237510	26093.8	25516	31881.4	29949.5	27468.2	30257.1
ENSMUSG00000011831	14020	Evi5	ecotropic viral integration site 5 [Source:MGI Symbol;Acc:MGI:104736]	ENSMUST00000112642,ENSMUST00000124034,ENSMUST00000124590,ENSMUST00000127579,ENSMUST00000128723,ENSMUST00000132406,ENSMUST00000132482,ENSMUST00000133411,ENSMUST00000136677,ENSMUST00000138111,ENSMUST00000141673,ENSMUST00000155897,ENSMUST00000155955	2492	2767.97	3235	2699.98	2501.94	2676
ENSMUSG00000011832	213027	Evi5l	ecotropic viral integration site 5 like [Source:MGI Symbol;Acc:MGI:2442167]	ENSMUST00000175650,ENSMUST00000176072,ENSMUST00000176149,ENSMUST00000176186,ENSMUST00000176462,ENSMUST00000176645,ENSMUST00000176764,ENSMUST00000176825,ENSMUST00000177053,ENSMUST00000177077,ENSMUST00000177085,ENSMUST00000177309,ENSMUST00000177455,ENSMUST00000177499,ENSMUST00000239400	233	256	332	282	235	265
ENSMUSG00000011837	102209	Snapc2	small nuclear RNA activating complex, polypeptide 2 [Source:MGI Symbol;Acc:MGI:1914861]	ENSMUST00000011981,ENSMUST00000208110,ENSMUST00000208316,ENSMUST00000208459	516	507	663	647	482	583
ENSMUSG00000011877	216963	Git1	GIT ArfGAP 1 [Source:MGI Symbol;Acc:MGI:1927140]	ENSMUST00000037285,ENSMUST00000100812,ENSMUST00000127302,ENSMUST00000128796,ENSMUST00000139410,ENSMUST00000152428	4067	4278	5103	5017	4407	4745
ENSMUSG00000011884	56356	Gltp	glycolipid transfer protein [Source:MGI Symbol;Acc:MGI:1929253]	ENSMUST00000012028,ENSMUST00000112212,ENSMUST00000112214	2438	2649	3252	3059	2638	2902
ENSMUSG00000011958	12175	Bnip2	BCL2/adenovirus E1B interacting protein 2 [Source:MGI Symbol;Acc:MGI:109327]	ENSMUST00000034754,ENSMUST00000085393,ENSMUST00000117450,ENSMUST00000133307,ENSMUST00000137472,ENSMUST00000143049,ENSMUST00000154772,ENSMUST00000165389	1314	1370	1714	1437	1324	1464
ENSMUSG00000011960	12455	Ccnt1	cyclin T1 [Source:MGI Symbol;Acc:MGI:1328363]	ENSMUST00000012104,ENSMUST00000130921,ENSMUST00000163180,ENSMUST00000164294,ENSMUST00000164565,ENSMUST00000168928,ENSMUST00000169674,ENSMUST00000169707,ENSMUST00000170452	3016	3403	4105	3415	2968	3127
ENSMUSG00000012017	224024	Scarf2	scavenger receptor class F, member 2 [Source:MGI Symbol;Acc:MGI:1858430]	ENSMUST00000012161,ENSMUST00000231301,ENSMUST00000231329,ENSMUST00000231383,ENSMUST00000232577	22	44	30	40	30	32
ENSMUSG00000012042	67741	4930579F01Rik	RIKEN cDNA 4930579F01 gene [Source:MGI Symbol;Acc:MGI:1914991]	ENSMUST00000012186,ENSMUST00000199293,ENSMUST00000199804	0	0	0	0	1	0
ENSMUSG00000012076	52592	Brms1l	breast cancer metastasis-suppressor 1-like [Source:MGI Symbol;Acc:MGI:1196337]	ENSMUST00000059250,ENSMUST00000217721,ENSMUST00000218779,ENSMUST00000219337,ENSMUST00000219419,ENSMUST00000219575,ENSMUST00000220400	1059.54	1095	1392	1161	1017.58	1136.66
ENSMUSG00000012114	94112	Med15	mediator complex subunit 15 [Source:MGI Symbol;Acc:MGI:2137379]	ENSMUST00000012259,ENSMUST00000080936,ENSMUST00000231231,ENSMUST00000231413,ENSMUST00000231480,ENSMUST00000231494,ENSMUST00000231674,ENSMUST00000231754,ENSMUST00000232005,ENSMUST00000232012,ENSMUST00000232163,ENSMUST00000232202,ENSMUST00000232236,ENSMUST00000232312,ENSMUST00000232401,ENSMUST00000232431,ENSMUST00000232645,ENSMUST00000232667	1919	2129	2471	2134	1988	2149
ENSMUSG00000012117	67422	Dhdds	dehydrodolichyl diphosphate synthase [Source:MGI Symbol;Acc:MGI:1914672]	ENSMUST00000012262,ENSMUST00000105885,ENSMUST00000105886,ENSMUST00000105887,ENSMUST00000105889,ENSMUST00000130464,ENSMUST00000134096,ENSMUST00000142660,ENSMUST00000144668,ENSMUST00000146241,ENSMUST00000150729	778	848	1053	907	883	891
ENSMUSG00000012123	230806	Crybg2	crystallin beta-gamma domain containing 2 [Source:MGI Symbol;Acc:MGI:1334463]	ENSMUST00000121391,ENSMUST00000132872,ENSMUST00000137053,ENSMUST00000137529,ENSMUST00000140125,ENSMUST00000143295,ENSMUST00000146102,ENSMUST00000149080,ENSMUST00000149504,ENSMUST00000149956,ENSMUST00000153392,ENSMUST00000219402,ENSMUST00000227683	170	181	246	193	193	227
ENSMUSG00000012126	67586	Ubxn11	UBX domain protein 11 [Source:MGI Symbol;Acc:MGI:1914836]	ENSMUST00000070246,ENSMUST00000074690,ENSMUST00000123281,ENSMUST00000127632,ENSMUST00000131329,ENSMUST00000135287,ENSMUST00000139616,ENSMUST00000142442,ENSMUST00000151113,ENSMUST00000151407,ENSMUST00000156323,ENSMUST00000156750	366	430	411	416	356	403
ENSMUSG00000012187	68393	Mogat1	monoacylglycerol O-acyltransferase 1 [Source:MGI Symbol;Acc:MGI:1915643]	ENSMUST00000012331,ENSMUST00000113524,ENSMUST00000125458,ENSMUST00000134947,ENSMUST00000149732,ENSMUST00000152111	0	0	0	0	0	0
ENSMUSG00000012211	75671	Tex22	testis expressed gene 22 [Source:MGI Symbol;Acc:MGI:1922921]	ENSMUST00000012355,ENSMUST00000109729,ENSMUST00000146107,ENSMUST00000155492	0	0	0	0	0	1
ENSMUSG00000012282	20890	Wnt8a	wingless-type MMTV integration site family, member 8A [Source:MGI Symbol;Acc:MGI:107924]	ENSMUST00000012426	0	1	0	0	0	0
ENSMUSG00000012296	74094	Tjap1	tight junction associated protein 1 [Source:MGI Symbol;Acc:MGI:1921344]	ENSMUST00000012440,ENSMUST00000164342,ENSMUST00000180283,ENSMUST00000224055,ENSMUST00000224090,ENSMUST00000224230,ENSMUST00000224404,ENSMUST00000224445,ENSMUST00000224696,ENSMUST00000224901,ENSMUST00000225080,ENSMUST00000225288,ENSMUST00000225359,ENSMUST00000225413,ENSMUST00000225741,ENSMUST00000225915,ENSMUST00000225943	1937	2050	2355	2239	2003	2230
ENSMUSG00000012350	13661	Ehf	ets homologous factor [Source:MGI Symbol;Acc:MGI:1270840]	ENSMUST00000090475,ENSMUST00000111174,ENSMUST00000111176,ENSMUST00000125788,ENSMUST00000128546,ENSMUST00000137774,ENSMUST00000140503,ENSMUST00000151265	32	31	46	34	23	36
ENSMUSG00000012396	71950	Nanog	Nanog homeobox [Source:MGI Symbol;Acc:MGI:1919200]	ENSMUST00000012540,ENSMUST00000112580,ENSMUST00000112581	42791	45058	55146	50215	45612	50039
ENSMUSG00000012405	66480	Rpl15	ribosomal protein L15 [Source:MGI Symbol;Acc:MGI:1913730]	ENSMUST00000079419,ENSMUST00000080281,ENSMUST00000100799,ENSMUST00000112598,ENSMUST00000147121,ENSMUST00000224196	28630.7	29312.3	35343.9	33910.9	31207.4	34002.4
ENSMUSG00000012422	66074	Tmem167	transmembrane protein 167 [Source:MGI Symbol;Acc:MGI:1913324]	ENSMUST00000012566,ENSMUST00000161457,ENSMUST00000161568	2583	2731	3296	2900	2750	3014
ENSMUSG00000012428	117167	Steap4	STEAP family member 4 [Source:MGI Symbol;Acc:MGI:1923560]	ENSMUST00000115421	1	1	0	1	1	0
ENSMUSG00000012429	66308	Mplkip	M-phase specific PLK1 intereacting protein [Source:MGI Symbol;Acc:MGI:1913558]	ENSMUST00000049744,ENSMUST00000221480,ENSMUST00000222292	827	929	1108.95	930.97	873.98	968.97
ENSMUSG00000012443	16551	Kif11	kinesin family member 11 [Source:MGI Symbol;Acc:MGI:1098231]	ENSMUST00000012587,ENSMUST00000236027	5502	6001	7439	6165	5607	6078
ENSMUSG00000012483	68240	Rpa3	replication protein A3 [Source:MGI Symbol;Acc:MGI:1915490]	ENSMUST00000012627,ENSMUST00000159594	2405	2558	3067	2694	2549	2785
ENSMUSG00000012519	74568	Mlkl	mixed lineage kinase domain-like [Source:MGI Symbol;Acc:MGI:1921818]	ENSMUST00000056157,ENSMUST00000120432,ENSMUST00000135710,ENSMUST00000145862	4	3	4	3	5	4
ENSMUSG00000012520	18935	Phox2b	paired-like homeobox 2b [Source:MGI Symbol;Acc:MGI:1100882]	ENSMUST00000012664,ENSMUST00000174251	0	0	0	0	0	0
ENSMUSG00000012535	320938	Tnpo3	transportin 3 [Source:MGI Symbol;Acc:MGI:1196412]	ENSMUST00000012679,ENSMUST00000115251,ENSMUST00000164325,ENSMUST00000166844,ENSMUST00000167056,ENSMUST00000169302,ENSMUST00000170350,ENSMUST00000170634,ENSMUST00000170647,ENSMUST00000171865,ENSMUST00000201797	6357	6869	8773	7209	6859	7162
ENSMUSG00000012609	320244	Ttll5	tubulin tyrosine ligase-like family, member 5 [Source:MGI Symbol;Acc:MGI:2443657]	ENSMUST00000040179,ENSMUST00000040273,ENSMUST00000095536,ENSMUST00000110220,ENSMUST00000110224,ENSMUST00000124701,ENSMUST00000142411,ENSMUST00000153570,ENSMUST00000155448,ENSMUST00000175844,ENSMUST00000175899,ENSMUST00000176008,ENSMUST00000176460,ENSMUST00000176695,ENSMUST00000176937,ENSMUST00000177114,ENSMUST00000177168,ENSMUST00000177188,ENSMUST00000177525,ENSMUST00000220906	848	871	1023	892	840	855
ENSMUSG00000012640	69930	Zfp715	zinc finger protein 715 [Source:MGI Symbol;Acc:MGI:1917180]	ENSMUST00000012796,ENSMUST00000048015,ENSMUST00000107986,ENSMUST00000135130,ENSMUST00000139061,ENSMUST00000145622,ENSMUST00000151659	933	931	1192	964	797	987
ENSMUSG00000012705	57264	Retn	resistin [Source:MGI Symbol;Acc:MGI:1888506]	ENSMUST00000012849,ENSMUST00000169234	2	0	1	4	4	2
ENSMUSG00000012777	100503991	Acp4	acid phosphatase 4 [Source:MGI Symbol;Acc:MGI:3644563]	ENSMUST00000012921,ENSMUST00000107945,ENSMUST00000118216	0	0	0	0	0	0
ENSMUSG00000012819	22295	Cdh23	cadherin 23 (otocadherin) [Source:MGI Symbol;Acc:MGI:1890219]	ENSMUST00000073242,ENSMUST00000105461,ENSMUST00000105462,ENSMUST00000105463,ENSMUST00000105464,ENSMUST00000123309,ENSMUST00000124712,ENSMUST00000127312,ENSMUST00000128249,ENSMUST00000135638,ENSMUST00000144462,ENSMUST00000151194,ENSMUST00000153149,ENSMUST00000153525,ENSMUST00000153677,ENSMUST00000156501	14	21	15	22	22	11
ENSMUSG00000012848	20103	Rps5	ribosomal protein S5 [Source:MGI Symbol;Acc:MGI:1097682]	ENSMUST00000004554,ENSMUST00000108539,ENSMUST00000131795,ENSMUST00000137329,ENSMUST00000139349,ENSMUST00000147435	40911	41557	50657	45494	43438	47580
ENSMUSG00000012889	244550	Podnl1	podocan-like 1 [Source:MGI Symbol;Acc:MGI:2685352]	ENSMUST00000093380,ENSMUST00000147175	1	2	1	2	1	3
ENSMUSG00000013033	330814	Adgrl1	adhesion G protein-coupled receptor L1 [Source:MGI Symbol;Acc:MGI:1929461]	ENSMUST00000045393,ENSMUST00000124355,ENSMUST00000131018,ENSMUST00000131717,ENSMUST00000132500,ENSMUST00000139575,ENSMUST00000141158,ENSMUST00000141661,ENSMUST00000150674,ENSMUST00000152978	2079	2149	2659	2554	2376	2464
ENSMUSG00000013076	75723	Amotl1	angiomotin-like 1 [Source:MGI Symbol;Acc:MGI:1922973]	ENSMUST00000013220,ENSMUST00000160770,ENSMUST00000161171,ENSMUST00000162802,ENSMUST00000162901,ENSMUST00000223132	1172	1245	1474	1351	1323	1344
ENSMUSG00000013083	69147	2200002J24Rik	RIKEN cDNA 2200002J24 gene [Source:MGI Symbol;Acc:MGI:1916397]	ENSMUST00000013227,ENSMUST00000207260,ENSMUST00000207437,ENSMUST00000207565	0	0	0	0	0	1
ENSMUSG00000013089	104156	Etv5	ets variant 5 [Source:MGI Symbol;Acc:MGI:1096867]	ENSMUST00000079601,ENSMUST00000165506,ENSMUST00000168774,ENSMUST00000170393,ENSMUST00000170803	11647.8	12655.5	15035.2	13692.1	12402.6	13294
ENSMUSG00000013091	78052	Tmem190	transmembrane protein 190 [Source:MGI Symbol;Acc:MGI:1925302]	ENSMUST00000013235,ENSMUST00000206395	0	0	0	0	0	0
ENSMUSG00000013150	70575	Gfod2	glucose-fructose oxidoreductase domain containing 2 [Source:MGI Symbol;Acc:MGI:1917825]	ENSMUST00000013294,ENSMUST00000135959,ENSMUST00000155038	321	314	397	375	301	361
ENSMUSG00000013155	102124	Enkd1	enkurin domain containing 1 [Source:MGI Symbol;Acc:MGI:2142593]	ENSMUST00000013299,ENSMUST00000212061,ENSMUST00000212162,ENSMUST00000212716	641	750	821	742	628	716
ENSMUSG00000013158	71046	4933405L10Rik	RIKEN cDNA 4933405L10 gene [Source:MGI Symbol;Acc:MGI:1918296]	ENSMUST00000013302,ENSMUST00000211852,ENSMUST00000212144	6	6	3	3	4	1
ENSMUSG00000013160	11972	Atp6v0d1	ATPase, H+ transporting, lysosomal V0 subunit D1 [Source:MGI Symbol;Acc:MGI:1201778]	ENSMUST00000013304,ENSMUST00000144486	2695	2830	3496	3109	2848	3030
ENSMUSG00000013236	19280	Ptprs	protein tyrosine phosphatase, receptor type, S [Source:MGI Symbol;Acc:MGI:97815]	ENSMUST00000067538,ENSMUST00000086828,ENSMUST00000143018,ENSMUST00000223642,ENSMUST00000223671,ENSMUST00000223685,ENSMUST00000223691,ENSMUST00000223706,ENSMUST00000223742,ENSMUST00000223783,ENSMUST00000223859,ENSMUST00000224006,ENSMUST00000224193,ENSMUST00000224522,ENSMUST00000224571,ENSMUST00000224777,ENSMUST00000225104,ENSMUST00000225379,ENSMUST00000225381,ENSMUST00000225456,ENSMUST00000225785	2783	3225	3907	3685	3300	3474
ENSMUSG00000013275	98396	Slc41a1	solute carrier family 41, member 1 [Source:MGI Symbol;Acc:MGI:2444823]	ENSMUST00000086559,ENSMUST00000132585,ENSMUST00000146360	2113	2397	2831	2264	2182	2353
ENSMUSG00000013338	74562	Fer1l4	fer-1-like 4 (C. elegans) [Source:MGI Symbol;Acc:MGI:1921812]	ENSMUST00000109611,ENSMUST00000130764,ENSMUST00000132912,ENSMUST00000138297,ENSMUST00000150144,ENSMUST00000150538	7	18	12	14	17	16
ENSMUSG00000013353	74054	4931406B18Rik	RIKEN cDNA 4931406B18 gene [Source:MGI Symbol;Acc:MGI:1921304]	ENSMUST00000013497,ENSMUST00000163474,ENSMUST00000163619,ENSMUST00000168213,ENSMUST00000168636,ENSMUST00000168883,ENSMUST00000171174,ENSMUST00000191516	2	2	3	0	2	0
ENSMUSG00000013367	210094	Iglon5	IgLON family member 5 [Source:MGI Symbol;Acc:MGI:2686277]	ENSMUST00000107974,ENSMUST00000206336	24	40	41	47	36	30
ENSMUSG00000013415	140486	Igf2bp1	insulin-like growth factor 2 mRNA binding protein 1 [Source:MGI Symbol;Acc:MGI:1890357]	ENSMUST00000013559,ENSMUST00000138513,ENSMUST00000141515,ENSMUST00000146586,ENSMUST00000152896	16024	18348	22054	17447	16457	17774
ENSMUSG00000013418	14422	B4galnt2	beta-1,4-N-acetyl-galactosaminyl transferase 2 [Source:MGI Symbol;Acc:MGI:1342058]	ENSMUST00000038343	72	59	70	76	74	83
ENSMUSG00000013419	270210	Zfp651	zinc finger protein 651 [Source:MGI Symbol;Acc:MGI:2670992]	ENSMUST00000093772,ENSMUST00000213743,ENSMUST00000214732,ENSMUST00000215081	72	73	86	81	77	82
ENSMUSG00000013465	58202	Nelfb	negative elongation factor complex member B [Source:MGI Symbol;Acc:MGI:1931035]	ENSMUST00000059849,ENSMUST00000124900,ENSMUST00000128876,ENSMUST00000129140,ENSMUST00000138199,ENSMUST00000140934,ENSMUST00000146729,ENSMUST00000147890	2228	2238	2816	2527	2467	2598
ENSMUSG00000013483	170720	Card14	caspase recruitment domain family, member 14 [Source:MGI Symbol;Acc:MGI:2386258]	ENSMUST00000053245,ENSMUST00000106250,ENSMUST00000147167,ENSMUST00000151052	5	2	6	1	2	4
ENSMUSG00000013495	72392	Tmem175	transmembrane protein 175 [Source:MGI Symbol;Acc:MGI:1919642]	ENSMUST00000063272,ENSMUST00000078323,ENSMUST00000120327,ENSMUST00000146207,ENSMUST00000198346,ENSMUST00000200485	385	411	463	385	400	445
ENSMUSG00000013523	76960	Bcas1	breast carcinoma amplified sequence 1 [Source:MGI Symbol;Acc:MGI:1924210]	ENSMUST00000013667,ENSMUST00000068137,ENSMUST00000109152,ENSMUST00000133673,ENSMUST00000145920,ENSMUST00000147577,ENSMUST00000152461,ENSMUST00000154650,ENSMUST00000156657	276	305	346	352	318	366
ENSMUSG00000013539	27883	Tango2	transport and golgi organization 2 [Source:MGI Symbol;Acc:MGI:101825]	ENSMUST00000115628,ENSMUST00000125287,ENSMUST00000128580,ENSMUST00000130752,ENSMUST00000134385,ENSMUST00000142677,ENSMUST00000145203,ENSMUST00000145758,ENSMUST00000150152,ENSMUST00000152684,ENSMUST00000231255,ENSMUST00000231308,ENSMUST00000231372,ENSMUST00000231543,ENSMUST00000231605,ENSMUST00000232073,ENSMUST00000232192,ENSMUST00000232558,ENSMUST00000232588	636	658	782	652	649	674
ENSMUSG00000013562	.	4833413E03Rik	RIKEN cDNA 4833413E03 gene [Source:MGI Symbol;Acc:MGI:1925354]	ENSMUST00000013706,ENSMUST00000160270,ENSMUST00000162059	0	0	0	0	1	1
ENSMUSG00000013584	19378	Aldh1a2	aldehyde dehydrogenase family 1, subfamily A2 [Source:MGI Symbol;Acc:MGI:107928]	ENSMUST00000034723	52	51	49	49	42	52
ENSMUSG00000013593	226646	Ndufs2	NADH:ubiquinone oxidoreductase core subunit S2 [Source:MGI Symbol;Acc:MGI:2385112]	ENSMUST00000013737,ENSMUST00000111318,ENSMUST00000131286,ENSMUST00000136976,ENSMUST00000138069,ENSMUST00000150108,ENSMUST00000191871,ENSMUST00000194778	5336	5642	6542	6238	5923	6418
ENSMUSG00000013611	66696	Snx31	sorting nexin 31 [Source:MGI Symbol;Acc:MGI:1913946]	ENSMUST00000013755,ENSMUST00000160936,ENSMUST00000161202,ENSMUST00000162888	83	79	85	100	74	100
ENSMUSG00000013622	381629	Atraid	all-trans retinoic acid induced differentiation factor [Source:MGI Symbol;Acc:MGI:1918918]	ENSMUST00000013766,ENSMUST00000200748,ENSMUST00000200800,ENSMUST00000200942,ENSMUST00000201136,ENSMUST00000201174,ENSMUST00000201773,ENSMUST00000201887	404	417	519	378	401	457
ENSMUSG00000013629	69719	Cad	carbamoyl-phosphate synthetase 2, aspartate transcarbamylase, and dihydroorotase [Source:MGI Symbol;Acc:MGI:1916969]	ENSMUST00000013773,ENSMUST00000200917,ENSMUST00000200953,ENSMUST00000201182,ENSMUST00000201256,ENSMUST00000201838,ENSMUST00000201844,ENSMUST00000201870,ENSMUST00000202227,ENSMUST00000202391,ENSMUST00000202795,ENSMUST00000202827,ENSMUST00000202967,ENSMUST00000202973	11549	12671	15525	13256	11591	12339
ENSMUSG00000013643	70163	Lypd8	LY6/PLAUR domain containing 8 [Source:MGI Symbol;Acc:MGI:1917413]	ENSMUST00000013787,ENSMUST00000108826	0	0	0	0	0	0
ENSMUSG00000013646	79566	Sh3bp5l	SH3 binding domain protein 5 like [Source:MGI Symbol;Acc:MGI:1933124]	ENSMUST00000073128,ENSMUST00000116376,ENSMUST00000127119,ENSMUST00000149701,ENSMUST00000154278	1107	1185	1363	1380	1240	1340
ENSMUSG00000013653	69864	1810065E05Rik	RIKEN cDNA 1810065E05 gene [Source:MGI Symbol;Acc:MGI:1917114]	ENSMUST00000013797	0	0	0	0	0	0
ENSMUSG00000013662	67979	Atad1	ATPase family, AAA domain containing 1 [Source:MGI Symbol;Acc:MGI:1915229]	ENSMUST00000070210,ENSMUST00000235142,ENSMUST00000235412,ENSMUST00000236011,ENSMUST00000236546,ENSMUST00000236701,ENSMUST00000236985,ENSMUST00000237752,ENSMUST00000237933,ENSMUST00000238016	2167	2237	2812	2510	2267	2381
ENSMUSG00000013663	19211	Pten	phosphatase and tensin homolog [Source:MGI Symbol;Acc:MGI:109583]	ENSMUST00000013807,ENSMUST00000140014,ENSMUST00000154806	3967.77	4208.87	5342.79	4625.88	4009.89	4416.94
ENSMUSG00000013668	233918	4933402N03Rik	RIKEN cDNA 4933402N03 gene [Source:MGI Symbol;Acc:MGI:1914681]	ENSMUST00000070980	0	0	0	0	0	0
ENSMUSG00000013698	18611	Pea15a	phosphoprotein enriched in astrocytes 15A [Source:MGI Symbol;Acc:MGI:104799]	ENSMUST00000013842,ENSMUST00000111247,ENSMUST00000125361,ENSMUST00000152432,ENSMUST00000155109	190	207	254	205	219	258
ENSMUSG00000013701	53600	Timm23	translocase of inner mitochondrial membrane 23 [Source:MGI Symbol;Acc:MGI:1858317]	ENSMUST00000013845,ENSMUST00000163379,ENSMUST00000168139,ENSMUST00000168813,ENSMUST00000170233,ENSMUST00000170331,ENSMUST00000172052,ENSMUST00000226683	6568.7	6937.51	8219.07	7402	7202.25	7576.99
ENSMUSG00000013707	69769	Tnfaip8l2	tumor necrosis factor, alpha-induced protein 8-like 2 [Source:MGI Symbol;Acc:MGI:1917019]	ENSMUST00000013851	8	10	10	10	3	6
ENSMUSG00000013736	70047	Trnt1	tRNA nucleotidyl transferase, CCA-adding, 1 [Source:MGI Symbol;Acc:MGI:1917297]	ENSMUST00000057578,ENSMUST00000113247,ENSMUST00000113248,ENSMUST00000113249,ENSMUST00000147084,ENSMUST00000154026,ENSMUST00000204782,ENSMUST00000205163	2158.9	2324.82	2611.76	2339.3	2209.88	2325.88
ENSMUSG00000013766	70274	Ly6g6e	lymphocyte antigen 6 complex, locus G6E [Source:MGI Symbol;Acc:MGI:1917524]	ENSMUST00000013910,ENSMUST00000172494,ENSMUST00000172678,ENSMUST00000172959	2017	2044	2482	2220	2113	2416
ENSMUSG00000013787	110147	Ehmt2	euchromatic histone lysine N-methyltransferase 2 [Source:MGI Symbol;Acc:MGI:2148922]	ENSMUST00000013931,ENSMUST00000078061,ENSMUST00000097342,ENSMUST00000114033,ENSMUST00000124002,ENSMUST00000124846,ENSMUST00000131915,ENSMUST00000137071,ENSMUST00000138500,ENSMUST00000145201,ENSMUST00000145624,ENSMUST00000146418,ENSMUST00000150786,ENSMUST00000172921	4968	5220	6325	5815	5375	5843
ENSMUSG00000013822	66126	Elof1	ELF1 homolog, elongation factor 1 [Source:MGI Symbol;Acc:MGI:1913376]	ENSMUST00000013966,ENSMUST00000166335,ENSMUST00000213233,ENSMUST00000214394,ENSMUST00000216837	940	896	1121	1068	928	999
ENSMUSG00000013833	216154	Med16	mediator complex subunit 16 [Source:MGI Symbol;Acc:MGI:2158394]	ENSMUST00000105378,ENSMUST00000163125,ENSMUST00000164705,ENSMUST00000165684,ENSMUST00000166964,ENSMUST00000170375,ENSMUST00000170409	805	923	1140	1059	943	1005
ENSMUSG00000013846	20442	St3gal1	ST3 beta-galactoside alpha-2,3-sialyltransferase 1 [Source:MGI Symbol;Acc:MGI:98304]	ENSMUST00000092640,ENSMUST00000229028,ENSMUST00000229213,ENSMUST00000229742,ENSMUST00000230150	37	47	67	46	47	54
ENSMUSG00000013858	216157	Tmem259	transmembrane protein 259 [Source:MGI Symbol;Acc:MGI:2177957]	ENSMUST00000052885,ENSMUST00000124536,ENSMUST00000124889,ENSMUST00000126383,ENSMUST00000132080	2655	2801	3361	3307	2838	3025
ENSMUSG00000013878	77733	Rnf170	ring finger protein 170 [Source:MGI Symbol;Acc:MGI:1924983]	ENSMUST00000014022,ENSMUST00000110573,ENSMUST00000110575,ENSMUST00000110579,ENSMUST00000124757,ENSMUST00000124867,ENSMUST00000140819,ENSMUST00000153528,ENSMUST00000209300,ENSMUST00000209707	482.74	455.73	595.35	508.72	478	507.73
ENSMUSG00000013921	76686	Clip3	CAP-GLY domain containing linker protein 3 [Source:MGI Symbol;Acc:MGI:1923936]	ENSMUST00000014065,ENSMUST00000125935,ENSMUST00000126216,ENSMUST00000132844,ENSMUST00000144508,ENSMUST00000145253,ENSMUST00000150892	183	213	246	264	234	220
ENSMUSG00000013928	.	Thap8	THAP domain containing 8 [Source:MGI Symbol;Acc:MGI:1922879]	ENSMUST00000014072,ENSMUST00000108187,ENSMUST00000208866	4	4	4	11	4	4
ENSMUSG00000013936	17906	Myl2	myosin, light polypeptide 2, regulatory, cardiac, slow [Source:MGI Symbol;Acc:MGI:97272]	ENSMUST00000014080,ENSMUST00000111750,ENSMUST00000111751,ENSMUST00000123913,ENSMUST00000126006,ENSMUST00000139213,ENSMUST00000146733,ENSMUST00000147178,ENSMUST00000150535,ENSMUST00000152744,ENSMUST00000153816,ENSMUST00000155612	5	5	8	10	4	5
ENSMUSG00000013973	21945	Dedd	death effector domain-containing [Source:MGI Symbol;Acc:MGI:1333874]	ENSMUST00000064950,ENSMUST00000097467,ENSMUST00000111299,ENSMUST00000111300,ENSMUST00000127830,ENSMUST00000129116,ENSMUST00000131653,ENSMUST00000135150,ENSMUST00000142063,ENSMUST00000157015	734	800	949	836	801	882
ENSMUSG00000013974	69189	Mcemp1	mast cell expressed membrane protein 1 [Source:MGI Symbol;Acc:MGI:1916439]	ENSMUST00000014118	0	0	1	0	0	2
ENSMUSG00000013997	27045	Nit1	nitrilase 1 [Source:MGI Symbol;Acc:MGI:1350916]	ENSMUST00000111289,ENSMUST00000111295,ENSMUST00000111296,ENSMUST00000136339,ENSMUST00000141357,ENSMUST00000146428,ENSMUST00000148339,ENSMUST00000156856	747	802	1004	886	781	876
ENSMUSG00000014030	18507	Pax5	paired box 5 [Source:MGI Symbol;Acc:MGI:97489]	ENSMUST00000014174,ENSMUST00000102932,ENSMUST00000107825,ENSMUST00000107826,ENSMUST00000107827,ENSMUST00000134968,ENSMUST00000143235,ENSMUST00000146335,ENSMUST00000165417,ENSMUST00000172866,ENSMUST00000172949,ENSMUST00000173733,ENSMUST00000173821,ENSMUST00000174242,ENSMUST00000174319,ENSMUST00000174761,ENSMUST00000186542,ENSMUST00000187197,ENSMUST00000191036,ENSMUST00000194075	34	43	33	44	39	46
ENSMUSG00000014039	114604	Prdm15	PR domain containing 15 [Source:MGI Symbol;Acc:MGI:1930121]	ENSMUST00000095849,ENSMUST00000119200,ENSMUST00000121584,ENSMUST00000126916,ENSMUST00000128917,ENSMUST00000129331,ENSMUST00000131951,ENSMUST00000135505,ENSMUST00000136529,ENSMUST00000142295,ENSMUST00000231599	545	605	698	575	482	601
ENSMUSG00000014074	70238	Rnf168	ring finger protein 168 [Source:MGI Symbol;Acc:MGI:1917488]	ENSMUST00000014218,ENSMUST00000155649,ENSMUST00000171474	1978	2118	2685	2347	2067	2293
ENSMUSG00000014075	66061	Tctex1d2	Tctex1 domain containing 2 [Source:MGI Symbol;Acc:MGI:1913311]	ENSMUST00000014220,ENSMUST00000080316,ENSMUST00000131204	321	354	385	398	366	410
ENSMUSG00000014077	56398	Chp1	calcineurin-like EF hand protein 1 [Source:MGI Symbol;Acc:MGI:1927185]	ENSMUST00000014221,ENSMUST00000119172,ENSMUST00000132448,ENSMUST00000137585,ENSMUST00000154406	2020	2136	2633.99	2224.99	1970	2104.99
ENSMUSG00000014104	84543	Sval2	seminal vesicle antigen-like 2 [Source:MGI Symbol;Acc:MGI:1934254]	ENSMUST00000014248,ENSMUST00000119995,ENSMUST00000120605,ENSMUST00000143093	0	0	0	0	0	0
ENSMUSG00000014158	63873	Trpv4	transient receptor potential cation channel, subfamily V, member 4 [Source:MGI Symbol;Acc:MGI:1926945]	ENSMUST00000071968,ENSMUST00000112217,ENSMUST00000112219,ENSMUST00000112222,ENSMUST00000112225,ENSMUST00000133019,ENSMUST00000141828,ENSMUST00000212469	93	91	144	124	98	107
ENSMUSG00000014164	100503085	Klhl3	kelch-like 3 [Source:MGI Symbol;Acc:MGI:2445185]	ENSMUST00000091583,ENSMUST00000160860	158	160	180	175	213	170
ENSMUSG00000014177	67510	Tvp23b	trans-golgi network vesicle protein 23B [Source:MGI Symbol;Acc:MGI:1914760]	ENSMUST00000014321,ENSMUST00000128698,ENSMUST00000140377,ENSMUST00000154176	1327	1378	1721	1620	1506	1626
ENSMUSG00000014195	56354	Dnajc7	DnaJ heat shock protein family (Hsp40) member C7 [Source:MGI Symbol;Acc:MGI:1928373]	ENSMUST00000014339,ENSMUST00000128414,ENSMUST00000129346,ENSMUST00000132886,ENSMUST00000136199,ENSMUST00000137688,ENSMUST00000146840,ENSMUST00000148098,ENSMUST00000154972,ENSMUST00000155152,ENSMUST00000239389,ENSMUST00000239391,ENSMUST00000239410,ENSMUST00000239418,ENSMUST00000239426,ENSMUST00000239453,ENSMUST00000239479,ENSMUST00000239482,ENSMUST00000239490,ENSMUST00000239491,ENSMUST00000239494,…	11834	12223	14574.7	13036	12170	13127
ENSMUSG00000014198	278304	Zfp385c	zinc finger protein 385C [Source:MGI Symbol;Acc:MGI:3608347]	ENSMUST00000103119,ENSMUST00000148560,ENSMUST00000151589,ENSMUST00000153494	10	8	8	15	10	8
ENSMUSG00000014226	12301	Cacybp	calcyclin binding protein [Source:MGI Symbol;Acc:MGI:1270839]	ENSMUST00000014370,ENSMUST00000194167,ENSMUST00000195654	9266	9251	11688	10293	9521	10351
ENSMUSG00000014232	76779	Cluap1	clusterin associated protein 1 [Source:MGI Symbol;Acc:MGI:1924029]	ENSMUST00000040881,ENSMUST00000124849,ENSMUST00000137745,ENSMUST00000139294,ENSMUST00000145150	551.81	618.17	764.28	624.11	634.81	654.87
ENSMUSG00000014243	69747	Zswim7	zinc finger SWIM-type containing 7 [Source:MGI Symbol;Acc:MGI:1916997]	ENSMUST00000072916	408	429	480	437	435	444
ENSMUSG00000014245	327942	Pigl	phosphatidylinositol glycan anchor biosynthesis, class L [Source:MGI Symbol;Acc:MGI:2681271]	ENSMUST00000014389,ENSMUST00000147918	1004	1083	1310	966	993	1159
ENSMUSG00000014294	17991	Ndufa2	NADH:ubiquinone oxidoreductase subunit A2 [Source:MGI Symbol;Acc:MGI:1343103]	ENSMUST00000014438	1367	1420	1760	1480	1504	1658
ENSMUSG00000014301	66449	Pam16	presequence translocase-asssociated motor 16 homolog (S. cerevisiae) [Source:MGI Symbol;Acc:MGI:1913699]	ENSMUST00000014445,ENSMUST00000131250,ENSMUST00000139534,ENSMUST00000156889,ENSMUST00000229767	913.65	996.61	1219.77	1002.72	915.48	1126.29
ENSMUSG00000014303	83396	Glis2	GLIS family zinc finger 2 [Source:MGI Symbol;Acc:MGI:1932535]	ENSMUST00000014447,ENSMUST00000122896,ENSMUST00000127120,ENSMUST00000135577,ENSMUST00000141682	903	923	1073	1072	936	969
ENSMUSG00000014313	12864	Cox6c	cytochrome c oxidase subunit 6C [Source:MGI Symbol;Acc:MGI:104614]	ENSMUST00000014457,ENSMUST00000127999,ENSMUST00000153512,ENSMUST00000155638,ENSMUST00000156915,ENSMUST00000227231	5802	5860	7071	6477	6278.94	7047
ENSMUSG00000014329	83675	Bicc1	BicC family RNA binding protein 1 [Source:MGI Symbol;Acc:MGI:1933388]	ENSMUST00000014473,ENSMUST00000131445,ENSMUST00000143791,ENSMUST00000144740	123	142	158	143	128	164
ENSMUSG00000014349	268470	Ube2z	ubiquitin-conjugating enzyme E2Z [Source:MGI Symbol;Acc:MGI:1343160]	ENSMUST00000100528	5210	5456	6733	6130	5665	6062
ENSMUSG00000014351	14607	Gip	gastric inhibitory polypeptide [Source:MGI Symbol;Acc:MGI:107504]	ENSMUST00000103156,ENSMUST00000103157	0	2	0	1	2	0
ENSMUSG00000014353	72477	Tmem87b	transmembrane protein 87B [Source:MGI Symbol;Acc:MGI:1919727]	ENSMUST00000110325,ENSMUST00000126160,ENSMUST00000143398,ENSMUST00000143686,ENSMUST00000152210	820	878	1051	933	847	891
ENSMUSG00000014355	17222	Anapc1	anaphase promoting complex subunit 1 [Source:MGI Symbol;Acc:MGI:103097]	ENSMUST00000014499,ENSMUST00000110332,ENSMUST00000110333,ENSMUST00000123503,ENSMUST00000124418,ENSMUST00000134485,ENSMUST00000143007,ENSMUST00000145906,ENSMUST00000151171,ENSMUST00000154320,ENSMUST00000154995	3414	3733	4515	3792	3384	3680
ENSMUSG00000014361	17289	Mertk	MER proto-oncogene tyrosine kinase [Source:MGI Symbol;Acc:MGI:96965]	ENSMUST00000014505,ENSMUST00000140221	77	72	100	85	85	87
ENSMUSG00000014402	22088	Tsg101	tumor susceptibility gene 101 [Source:MGI Symbol;Acc:MGI:106581]	ENSMUST00000014546,ENSMUST00000140693,ENSMUST00000143413,ENSMUST00000146130,ENSMUST00000156335,ENSMUST00000209538,ENSMUST00000210664,ENSMUST00000211076,ENSMUST00000211595	2377.61	2514.7	3071.67	2800.71	2496.57	2731.86
ENSMUSG00000014418	246694	Hps5	HPS5, biogenesis of lysosomal organelles complex 2 subunit 2 [Source:MGI Symbol;Acc:MGI:2180307]	ENSMUST00000014562,ENSMUST00000107653,ENSMUST00000107654,ENSMUST00000123725,ENSMUST00000130365,ENSMUST00000138480,ENSMUST00000142663,ENSMUST00000143627,ENSMUST00000145776,ENSMUST00000152759,ENSMUST00000153789,ENSMUST00000157026,ENSMUST00000211347,ENSMUST00000211471,ENSMUST00000211571	473	487	627	565	464	518
ENSMUSG00000014426	26407	Map3k4	mitogen-activated protein kinase kinase kinase 4 [Source:MGI Symbol;Acc:MGI:1346875]	ENSMUST00000089058,ENSMUST00000232689,ENSMUST00000232931,ENSMUST00000233002,ENSMUST00000233012,ENSMUST00000233252,ENSMUST00000233683,ENSMUST00000233716,ENSMUST00000233755	2056	2235	2634	2411	2301	2482
ENSMUSG00000014444	234839	Piezo1	piezo-type mechanosensitive ion channel component 1 [Source:MGI Symbol;Acc:MGI:3603204]	ENSMUST00000067252,ENSMUST00000123671,ENSMUST00000126553,ENSMUST00000128383,ENSMUST00000134304,ENSMUST00000148497,ENSMUST00000152596,ENSMUST00000155803,ENSMUST00000156333	4438	4969	5976	5033	4626	4886
ENSMUSG00000014453	12143	Blk	B lymphoid kinase [Source:MGI Symbol;Acc:MGI:88169]	ENSMUST00000014597,ENSMUST00000224965	0	0	0	1	0	0
ENSMUSG00000014470	68718	Rnf166	ring finger protein 166 [Source:MGI Symbol;Acc:MGI:1915968]	ENSMUST00000014614,ENSMUST00000136356,ENSMUST00000148780	355	332	438	339	302	335
ENSMUSG00000014496	105522	Ankrd28	ankyrin repeat domain 28 [Source:MGI Symbol;Acc:MGI:2145661]	ENSMUST00000014640,ENSMUST00000226963,ENSMUST00000227083,ENSMUST00000227089,ENSMUST00000227307,ENSMUST00000227613,ENSMUST00000227863,ENSMUST00000227878,ENSMUST00000227937,ENSMUST00000228037	2961	3200	3872	3186	2879	3070
ENSMUSG00000014498	237615	Ankrd52	ankyrin repeat domain 52 [Source:MGI Symbol;Acc:MGI:2444029]	ENSMUST00000014642,ENSMUST00000166577,ENSMUST00000167990	844	931	1150	971	800	900
ENSMUSG00000014503	53871	Pkd2l2	polycystic kidney disease 2-like 2 [Source:MGI Symbol;Acc:MGI:1858231]	ENSMUST00000014647,ENSMUST00000166156,ENSMUST00000235732,ENSMUST00000236131	0	1	1	2	4	6
ENSMUSG00000014504	66384	Srp19	signal recognition particle 19 [Source:MGI Symbol;Acc:MGI:1913634]	ENSMUST00000072576,ENSMUST00000119329,ENSMUST00000126518,ENSMUST00000131713,ENSMUST00000140279,ENSMUST00000142010	2151	2186	2617	2310	2230	2491
ENSMUSG00000014529	75010	Tmbim7	transmembrane BAX inhibitor motif containing 7 [Source:MGI Symbol;Acc:MGI:1922305]	ENSMUST00000014673,ENSMUST00000115515,ENSMUST00000156117,ENSMUST00000198739,ENSMUST00000199959	0	0	0	0	0	0
ENSMUSG00000014542	51811	Clec4f	C-type lectin domain family 4, member f [Source:MGI Symbol;Acc:MGI:1859834]	ENSMUST00000014686,ENSMUST00000137647	0	1	0	2	0	1
ENSMUSG00000014543	170733	Klra17	killer cell lectin-like receptor, subfamily A, member 17 [Source:MGI Symbol;Acc:MGI:2180674]	ENSMUST00000014687,ENSMUST00000122219	0	0	0	0	0	0
ENSMUSG00000014547	268752	Wdfy2	WD repeat and FYVE domain containing 2 [Source:MGI Symbol;Acc:MGI:2442811]	ENSMUST00000014691,ENSMUST00000224948	687	763.28	925	701	721	750
ENSMUSG00000014550	78287	Rbsn	rabenosyn, RAB effector [Source:MGI Symbol;Acc:MGI:1925537]	ENSMUST00000014694,ENSMUST00000124635,ENSMUST00000138041,ENSMUST00000141332,ENSMUST00000203516,ENSMUST00000204858	1182	1270	1538	1391	1294	1329
ENSMUSG00000014551	64658	Mrps25	mitochondrial ribosomal protein S25 [Source:MGI Symbol;Acc:MGI:1928140]	ENSMUST00000014695,ENSMUST00000134132,ENSMUST00000140438	1458	1535	1807	1646	1499	1714
ENSMUSG00000014554	27369	Dguok	deoxyguanosine kinase [Source:MGI Symbol;Acc:MGI:1351602]	ENSMUST00000014698,ENSMUST00000113888,ENSMUST00000138941,ENSMUST00000145455,ENSMUST00000147060,ENSMUST00000153415,ENSMUST00000206397,ENSMUST00000206974	339	399	451	451	380	427
ENSMUSG00000014592	100072	Camta1	calmodulin binding transcription activator 1 [Source:MGI Symbol;Acc:MGI:2140230]	ENSMUST00000049790,ENSMUST00000097774,ENSMUST00000105668,ENSMUST00000105670,ENSMUST00000131948,ENSMUST00000135780,ENSMUST00000140030,ENSMUST00000143434,ENSMUST00000153938,ENSMUST00000155685,ENSMUST00000169423,ENSMUST00000185034	949	1053	1269	1117	1076	1070
ENSMUSG00000014599	12977	Csf1	colony stimulating factor 1 (macrophage) [Source:MGI Symbol;Acc:MGI:1339753]	ENSMUST00000014743,ENSMUST00000118593,ENSMUST00000120243,ENSMUST00000120654,ENSMUST00000153114,ENSMUST00000155557,ENSMUST00000156820	8	14	14	15	16	9
ENSMUSG00000014601	229707	Strip1	striatin interacting protein 1 [Source:MGI Symbol;Acc:MGI:2443884]	ENSMUST00000064759,ENSMUST00000196416,ENSMUST00000197192,ENSMUST00000198424,ENSMUST00000200049	1460	1412	1936	1691	1503	1602
ENSMUSG00000014602	16560	Kif1a	kinesin family member 1A [Source:MGI Symbol;Acc:MGI:108391]	ENSMUST00000086819,ENSMUST00000112958,ENSMUST00000171556,ENSMUST00000171796,ENSMUST00000186828,ENSMUST00000186861,ENSMUST00000188136,ENSMUST00000188493,ENSMUST00000190249,ENSMUST00000190723,ENSMUST00000190854	49	52	71	39	38	31
ENSMUSG00000014603	11694	Alx3	aristaless-like homeobox 3 [Source:MGI Symbol;Acc:MGI:1277097]	ENSMUST00000014747,ENSMUST00000233202	0	1	0	0	0	0
ENSMUSG00000014606	67863	Slc25a11	solute carrier family 25 (mitochondrial carrier oxoglutarate carrier), member 11 [Source:MGI Symbol;Acc:MGI:1915113]	ENSMUST00000014750,ENSMUST00000134804,ENSMUST00000136383,ENSMUST00000139638,ENSMUST00000157076	1407	1420	1718	1668	1618	1662
ENSMUSG00000014609	11448	Chrne	cholinergic receptor, nicotinic, epsilon polypeptide [Source:MGI Symbol;Acc:MGI:87894]	ENSMUST00000014753,ENSMUST00000102556,ENSMUST00000134836,ENSMUST00000135920	3	3	2	6	5	1
ENSMUSG00000014633	66531	Cmc2	COX assembly mitochondrial protein 2 [Source:MGI Symbol;Acc:MGI:1913781]	ENSMUST00000078589,ENSMUST00000128304,ENSMUST00000131616,ENSMUST00000134356,ENSMUST00000148235,ENSMUST00000150128,ENSMUST00000155260	567	632	743	720	659	747
ENSMUSG00000014668	231600	Chfr	checkpoint with forkhead and ring finger domains [Source:MGI Symbol;Acc:MGI:2444898]	ENSMUST00000014812,ENSMUST00000112519,ENSMUST00000197005,ENSMUST00000197010,ENSMUST00000197968,ENSMUST00000198066,ENSMUST00000198633,ENSMUST00000199283,ENSMUST00000199557,ENSMUST00000199672,ENSMUST00000199811,ENSMUST00000200038	2844	2869	3779	3203	2911	3167
ENSMUSG00000014686	330483	Ceacam16	carcinoembryonic antigen-related cell adhesion molecule 16 [Source:MGI Symbol;Acc:MGI:2685615]	ENSMUST00000014830,ENSMUST00000208198	8	10	12	14	9	13
ENSMUSG00000014704	15399	Hoxa2	homeobox A2 [Source:MGI Symbol;Acc:MGI:96174]	ENSMUST00000014848	0	0	1	0	0	0
ENSMUSG00000014725	13522	Adam28	a disintegrin and metallopeptidase domain 28 [Source:MGI Symbol;Acc:MGI:105988]	ENSMUST00000022642,ENSMUST00000111072,ENSMUST00000224039,ENSMUST00000224131,ENSMUST00000225767,ENSMUST00000230006	0	0	0	0	0	0
ENSMUSG00000014747	75305	Ankrd53	ankyrin repeat domain 53 [Source:MGI Symbol;Acc:MGI:1922555]	ENSMUST00000014891,ENSMUST00000206496	0	0	0	1	0	0
ENSMUSG00000014748	21766	Tex261	testis expressed gene 261 [Source:MGI Symbol;Acc:MGI:1096575]	ENSMUST00000014892,ENSMUST00000125614,ENSMUST00000137773,ENSMUST00000138192	1845	1929	2403	2002	2096	2123
ENSMUSG00000014763	67544	Fam120b	family with sequence similarity 120, member B [Source:MGI Symbol;Acc:MGI:1914794]	ENSMUST00000055352,ENSMUST00000231274,ENSMUST00000231318	527	552	590	543	439	511
ENSMUSG00000014767	21374	Tbp	TATA box binding protein [Source:MGI Symbol;Acc:MGI:101838]	ENSMUST00000014911,ENSMUST00000117593,ENSMUST00000118001,ENSMUST00000119879,ENSMUST00000143924,ENSMUST00000147081,ENSMUST00000149518,ENSMUST00000153480,ENSMUST00000155051,ENSMUST00000159197,ENSMUST00000162505,ENSMUST00000232661	1186	1352	1510	1311	1248	1255
ENSMUSG00000014769	19170	Psmb1	proteasome (prosome, macropain) subunit, beta type 1 [Source:MGI Symbol;Acc:MGI:104884]	ENSMUST00000014913,ENSMUST00000231341,ENSMUST00000231696,ENSMUST00000232500	7014	7194	8783	7721	7460	8059
ENSMUSG00000014771	18567	Pdcd2	programmed cell death 2 [Source:MGI Symbol;Acc:MGI:104643]	ENSMUST00000054450,ENSMUST00000125709,ENSMUST00000137233,ENSMUST00000139610,ENSMUST00000154293,ENSMUST00000232149	1653	1657	1974	1858	1646	1725
ENSMUSG00000014773	13388	Dll1	delta like canonical Notch ligand 1 [Source:MGI Symbol;Acc:MGI:104659]	ENSMUST00000014917,ENSMUST00000124196,ENSMUST00000129395,ENSMUST00000140784,ENSMUST00000143460,ENSMUST00000152416	0	1	4	4	2	6
ENSMUSG00000014776	78688	Nol3	nucleolar protein 3 (apoptosis repressor with CARD domain) [Source:MGI Symbol;Acc:MGI:1925938]	ENSMUST00000014920	41	67	76	51	42	60
ENSMUSG00000014778	234686	Fhod1	formin homology 2 domain containing 1 [Source:MGI Symbol;Acc:MGI:2679008]	ENSMUST00000014922,ENSMUST00000132777,ENSMUST00000134837,ENSMUST00000136439	483	468	648	536	470	505
ENSMUSG00000014782	102075	Plekhg4	pleckstrin homology domain containing, family G (with RhoGef domain) member 4 [Source:MGI Symbol;Acc:MGI:2142544]	ENSMUST00000014927,ENSMUST00000159286,ENSMUST00000160191,ENSMUST00000160650,ENSMUST00000161672,ENSMUST00000214056	11	21	11	20	14	17
ENSMUSG00000014786	277973	Slc9a5	solute carrier family 9 (sodium/hydrogen exchanger), member 5 [Source:MGI Symbol;Acc:MGI:2685542]	ENSMUST00000073149,ENSMUST00000212772	142	164	194	205	167	173
ENSMUSG00000014791	234683	Elmo3	engulfment and cell motility 3 [Source:MGI Symbol;Acc:MGI:2679007]	ENSMUST00000109375,ENSMUST00000212033,ENSMUST00000212046,ENSMUST00000212345,ENSMUST00000212655	165	164	189	171	184	179
ENSMUSG00000014813	20855	Stc1	stanniocalcin 1 [Source:MGI Symbol;Acc:MGI:109131]	ENSMUST00000014957	1	0	1	10	1	2
ENSMUSG00000014837	74356	4931428F04Rik	RIKEN cDNA 4931428F04 gene [Source:MGI Symbol;Acc:MGI:1921606]	ENSMUST00000014981,ENSMUST00000171788,ENSMUST00000212219,ENSMUST00000212529,ENSMUST00000212922	299	319	327	255	274	293
ENSMUSG00000014846	67971	Tppp3	tubulin polymerization-promoting protein family member 3 [Source:MGI Symbol;Acc:MGI:1915221]	ENSMUST00000014990,ENSMUST00000176419,ENSMUST00000177126	51	50	48	35	39	50
ENSMUSG00000014850	17686	Msh3	mutS homolog 3 [Source:MGI Symbol;Acc:MGI:109519]	ENSMUST00000022220,ENSMUST00000185852,ENSMUST00000186392,ENSMUST00000186878,ENSMUST00000187424,ENSMUST00000187831,ENSMUST00000187874,ENSMUST00000189376,ENSMUST00000190393,ENSMUST00000190462,ENSMUST00000190761,ENSMUST00000191242,ENSMUST00000191304,ENSMUST00000191509,ENSMUST00000191550	1249	1268	1609	1376	1180	1308
ENSMUSG00000014852	279028	Adamts13	a disintegrin-like and metallopeptidase (reprolysin type) with thrombospondin type 1 motif, 13 [Source:MGI Symbol;Acc:MGI:2685556]	ENSMUST00000014996,ENSMUST00000102891,ENSMUST00000147216	0	2	0	0	1	0
ENSMUSG00000014856	66320	Tmem208	transmembrane protein 208 [Source:MGI Symbol;Acc:MGI:1913570]	ENSMUST00000015000,ENSMUST00000098453,ENSMUST00000109372,ENSMUST00000126705,ENSMUST00000153146	751	713	824	724	742	739
ENSMUSG00000014859	104394	E2f4	E2F transcription factor 4 [Source:MGI Symbol;Acc:MGI:103012]	ENSMUST00000015003,ENSMUST00000212037,ENSMUST00000212572	4291	4490	5389	4998	4443	4858
ENSMUSG00000014867	20932	Surf4	surfeit gene 4 [Source:MGI Symbol;Acc:MGI:98445]	ENSMUST00000015011,ENSMUST00000153641,ENSMUST00000154651	4695	4659	5718	6015	5409	5719
ENSMUSG00000014873	20931	Surf2	surfeit gene 2 [Source:MGI Symbol;Acc:MGI:98444]	ENSMUST00000015017,ENSMUST00000125408,ENSMUST00000126947,ENSMUST00000135506,ENSMUST00000143098,ENSMUST00000157066	406	488	571	478	498	518
ENSMUSG00000014905	27362	Dnajb9	DnaJ heat shock protein family (Hsp40) member B9 [Source:MGI Symbol;Acc:MGI:1351618]	ENSMUST00000015049,ENSMUST00000220421	1007	1041	1207	1069	1027	1122
ENSMUSG00000014907	234344	Naf1	nuclear assembly factor 1 ribonucleoprotein [Source:MGI Symbol;Acc:MGI:2682306]	ENSMUST00000118009,ENSMUST00000212916	1844.79	1960.51	2421.54	2020.91	1828.87	2039.73
ENSMUSG00000014932	22612	Yes1	YES proto-oncogene 1, Src family tyrosine kinase [Source:MGI Symbol;Acc:MGI:99147]	ENSMUST00000072311,ENSMUST00000168707,ENSMUST00000200779,ENSMUST00000200999,ENSMUST00000202543	4668	4972	6150	4931	4247	4792
ENSMUSG00000014956	19046	Ppp1cb	protein phosphatase 1 catalytic subunit beta [Source:MGI Symbol;Acc:MGI:104871]	ENSMUST00000015100,ENSMUST00000201207,ENSMUST00000201360,ENSMUST00000201600,ENSMUST00000201880,ENSMUST00000202078	9170	9944	12324.6	10501.9	9601.97	10226.5
ENSMUSG00000014959	70231	Gorasp2	golgi reassembly stacking protein 2 [Source:MGI Symbol;Acc:MGI:2135962]	ENSMUST00000028509,ENSMUST00000112201,ENSMUST00000112205,ENSMUST00000130970,ENSMUST00000133432,ENSMUST00000136485	2956	2979	3697	3548	3117	3517
ENSMUSG00000014980	66637	Tsen15	tRNA splicing endonuclease subunit 15 [Source:MGI Symbol;Acc:MGI:1913887]	ENSMUST00000015124,ENSMUST00000159270,ENSMUST00000159717,ENSMUST00000161717,ENSMUST00000162371,ENSMUST00000163027,ENSMUST00000188105	661.36	742.51	819.95	714.77	719.6	746.48
ENSMUSG00000015001	18256	Oc90	otoconin 90 [Source:MGI Symbol;Acc:MGI:1313269]	ENSMUST00000060522,ENSMUST00000079776,ENSMUST00000135442,ENSMUST00000147776,ENSMUST00000156996	24	16	25	26	17	12
ENSMUSG00000015002	76740	Efr3a	EFR3 homolog A [Source:MGI Symbol;Acc:MGI:1923990]	ENSMUST00000015146,ENSMUST00000096411,ENSMUST00000172756,ENSMUST00000173008,ENSMUST00000173858,ENSMUST00000173936,ENSMUST00000174135,ENSMUST00000174591,ENSMUST00000174601,ENSMUST00000174615,ENSMUST00000174749,ENSMUST00000174856,ENSMUST00000211878,ENSMUST00000227340	3851	4187	5095	4579	3794	4221
ENSMUSG00000015013	59005	Trappc2l	trafficking protein particle complex 2-like [Source:MGI Symbol;Acc:MGI:1916295]	ENSMUST00000015157,ENSMUST00000211904,ENSMUST00000212477	532	581	681	639	640	634
ENSMUSG00000015016	257633	Acsf3	acyl-CoA synthetase family member 3 [Source:MGI Symbol;Acc:MGI:2182591]	ENSMUST00000015160,ENSMUST00000212781,ENSMUST00000212790,ENSMUST00000212903	480	531	603	588	522	539
ENSMUSG00000015023	13680	Ddx19a	DEAD (Asp-Glu-Ala-Asp) box polypeptide 19a [Source:MGI Symbol;Acc:MGI:99526]	ENSMUST00000040416,ENSMUST00000130133,ENSMUST00000173183	2665.27	2886.16	3661.08	3140.78	2822.86	3209.03
ENSMUSG00000015027	50917	Galns	galactosamine (N-acetyl)-6-sulfate sulfatase [Source:MGI Symbol;Acc:MGI:1355303]	ENSMUST00000015171,ENSMUST00000211906,ENSMUST00000212319	108	163	176	183	150	145
ENSMUSG00000015053	14461	Gata2	GATA binding protein 2 [Source:MGI Symbol;Acc:MGI:95662]	ENSMUST00000015197,ENSMUST00000170089,ENSMUST00000203480,ENSMUST00000203579,ENSMUST00000205151	56	38	52	67	38	72
ENSMUSG00000015083	69379	C8g	complement component 8, gamma polypeptide [Source:MGI Symbol;Acc:MGI:88237]	ENSMUST00000015227,ENSMUST00000040042,ENSMUST00000133255,ENSMUST00000149062,ENSMUST00000150580,ENSMUST00000153139,ENSMUST00000154984	31	41	48	50	29	49
ENSMUSG00000015085	12496	Entpd2	ectonucleoside triphosphate diphosphohydrolase 2 [Source:MGI Symbol;Acc:MGI:1096863]	ENSMUST00000028328,ENSMUST00000140590,ENSMUST00000148859	30	32	25	34.82	27	29
ENSMUSG00000015087	227624	Rabl6	RAB, member RAS oncogene family-like 6 [Source:MGI Symbol;Acc:MGI:2442633]	ENSMUST00000058137,ENSMUST00000128942,ENSMUST00000135084,ENSMUST00000140635,ENSMUST00000140778,ENSMUST00000140785,ENSMUST00000143855,ENSMUST00000146012,ENSMUST00000150206	2121	2318	2733	2581	2439	2663
ENSMUSG00000015090	19215	Ptgds	prostaglandin D2 synthase (brain) [Source:MGI Symbol;Acc:MGI:99261]	ENSMUST00000015234,ENSMUST00000114251,ENSMUST00000114259,ENSMUST00000137417,ENSMUST00000144016	3	2	3	3	2	6
ENSMUSG00000015092	59022	Edf1	endothelial differentiation-related factor 1 [Source:MGI Symbol;Acc:MGI:1891227]	ENSMUST00000015236,ENSMUST00000134689,ENSMUST00000142288,ENSMUST00000144395,ENSMUST00000153008	3685	3828	4446	3994	3816	4109
ENSMUSG00000015093	69454	Clic3	chloride intracellular channel 3 [Source:MGI Symbol;Acc:MGI:1916704]	ENSMUST00000102918,ENSMUST00000114265,ENSMUST00000132311,ENSMUST00000140022,ENSMUST00000142006,ENSMUST00000143862	0	2	4	2	4	0
ENSMUSG00000015094	18146	Npdc1	neural proliferation, differentiation and control 1 [Source:MGI Symbol;Acc:MGI:1099802]	ENSMUST00000055921,ENSMUST00000071442,ENSMUST00000124277,ENSMUST00000128144,ENSMUST00000131185,ENSMUST00000132287,ENSMUST00000133409,ENSMUST00000136138,ENSMUST00000138651,ENSMUST00000141106,ENSMUST00000141567,ENSMUST00000144413,ENSMUST00000154809,ENSMUST00000156824	619	661	730	735.18	744	738
ENSMUSG00000015095	30839	Fbxw5	F-box and WD-40 domain protein 5 [Source:MGI Symbol;Acc:MGI:1354731]	ENSMUST00000015239,ENSMUST00000124258,ENSMUST00000124375,ENSMUST00000126601,ENSMUST00000129104,ENSMUST00000135456,ENSMUST00000135511,ENSMUST00000142004,ENSMUST00000148845	719	769	917	857	751	803
ENSMUSG00000015112	50799	Slc25a13	solute carrier family 25 (mitochondrial carrier, adenine nucleotide translocator), member 13 [Source:MGI Symbol;Acc:MGI:1354721]	ENSMUST00000015256,ENSMUST00000177698,ENSMUST00000188414,ENSMUST00000203551,ENSMUST00000203990	5228	5654	6824	6174	5231	5837
ENSMUSG00000015120	22196	Ube2i	ubiquitin-conjugating enzyme E2I [Source:MGI Symbol;Acc:MGI:107365]	ENSMUST00000049911,ENSMUST00000172462,ENSMUST00000172520,ENSMUST00000172569,ENSMUST00000172587,ENSMUST00000172618,ENSMUST00000172868,ENSMUST00000173084,ENSMUST00000173231,ENSMUST00000173621,ENSMUST00000173713,ENSMUST00000174001,ENSMUST00000174031,ENSMUST00000174216	7703.65	8538.35	10221.4	9336.73	8277.74	8960.59
ENSMUSG00000015126	68327	Tsr3	TSR3 20S rRNA accumulation [Source:MGI Symbol;Acc:MGI:1915577]	ENSMUST00000063574	863	911	1031	876	931	968
ENSMUSG00000015127	74154	Unkl	unkempt family like zinc finger [Source:MGI Symbol;Acc:MGI:1921404]	ENSMUST00000015271,ENSMUST00000039734,ENSMUST00000160785,ENSMUST00000160896,ENSMUST00000161679,ENSMUST00000162498,ENSMUST00000162838	702.86	753.61	921.69	656.79	578.55	668.53
ENSMUSG00000015133	233328	Lrrk1	leucine-rich repeat kinase 1 [Source:MGI Symbol;Acc:MGI:2142227]	ENSMUST00000015277,ENSMUST00000130438,ENSMUST00000131239,ENSMUST00000137181,ENSMUST00000145954,ENSMUST00000154893,ENSMUST00000167705	24	49	32	34	36	32
ENSMUSG00000015134	56847	Aldh1a3	aldehyde dehydrogenase family 1, subfamily A3 [Source:MGI Symbol;Acc:MGI:1861722]	ENSMUST00000015278,ENSMUST00000173756,ENSMUST00000174209,ENSMUST00000174215,ENSMUST00000174701	43	74	56	81	71	76
ENSMUSG00000015143	109711	Actn1	actinin, alpha 1 [Source:MGI Symbol;Acc:MGI:2137706]	ENSMUST00000021554,ENSMUST00000167327,ENSMUST00000217984,ENSMUST00000218874,ENSMUST00000219382,ENSMUST00000219634,ENSMUST00000220351	11509	13008	15681	13017	11901	12818
ENSMUSG00000015149	64383	Sirt2	sirtuin 2 [Source:MGI Symbol;Acc:MGI:1927664]	ENSMUST00000072965,ENSMUST00000122915,ENSMUST00000127953,ENSMUST00000128961,ENSMUST00000132789,ENSMUST00000141077,ENSMUST00000153956,ENSMUST00000155327,ENSMUST00000170068,ENSMUST00000207322	606	681	826	790	709	751
ENSMUSG00000015165	15388	Hnrnpl	heterogeneous nuclear ribonucleoprotein L [Source:MGI Symbol;Acc:MGI:104816]	ENSMUST00000038572,ENSMUST00000172529,ENSMUST00000172841,ENSMUST00000172884,ENSMUST00000173578,ENSMUST00000173750,ENSMUST00000173818,ENSMUST00000174396,ENSMUST00000174477,ENSMUST00000174526,ENSMUST00000174548,ENSMUST00000174755,ENSMUST00000174882	15883	17974	21069	18351	16849.1	18365
ENSMUSG00000015176	70769	Nolc1	nucleolar and coiled-body phosphoprotein 1 [Source:MGI Symbol;Acc:MGI:1918019]	ENSMUST00000165017,ENSMUST00000223683,ENSMUST00000223728,ENSMUST00000223741,ENSMUST00000224434,ENSMUST00000224490,ENSMUST00000225758,ENSMUST00000225780,ENSMUST00000235620	8642	9247	11068	9746	8950.99	9598
ENSMUSG00000015189	213819	Casd1	CAS1 domain containing 1 [Source:MGI Symbol;Acc:MGI:2384865]	ENSMUST00000015333,ENSMUST00000141359,ENSMUST00000153963,ENSMUST00000181734,ENSMUST00000204372	302	343	411	331	313	356
ENSMUSG00000015202	215748	Cnksr3	Cnksr family member 3 [Source:MGI Symbol;Acc:MGI:2674130]	ENSMUST00000015346,ENSMUST00000150282	316	350	394	399	354	375
ENSMUSG00000015214	53332	Mtmr1	myotubularin related protein 1 [Source:MGI Symbol;Acc:MGI:1858271]	ENSMUST00000015358,ENSMUST00000114601,ENSMUST00000130179,ENSMUST00000130909,ENSMUST00000132837,ENSMUST00000138565,ENSMUST00000146213,ENSMUST00000149323,ENSMUST00000156307,ENSMUST00000156756	448	469	575	460	413	462
ENSMUSG00000015217	15354	Hmgb3	high mobility group box 3 [Source:MGI Symbol;Acc:MGI:1098219]	ENSMUST00000015361,ENSMUST00000072699,ENSMUST00000088874,ENSMUST00000114582,ENSMUST00000123100,ENSMUST00000132145	741.91	766.96	998.96	751	819.98	839.96
ENSMUSG00000015222	17756	Map2	microtubule-associated protein 2 [Source:MGI Symbol;Acc:MGI:97175]	ENSMUST00000024639,ENSMUST00000077355,ENSMUST00000114012,ENSMUST00000114013,ENSMUST00000114015,ENSMUST00000114017,ENSMUST00000114018,ENSMUST00000123647,ENSMUST00000124873,ENSMUST00000125844,ENSMUST00000127388,ENSMUST00000128673,ENSMUST00000133522,ENSMUST00000137807,ENSMUST00000141148,ENSMUST00000145419,ENSMUST00000151423,ENSMUST00000156636,ENSMUST00000172486,ENSMUST00000172886,ENSMUST00000173778,…	80	96	117	120	95	98
ENSMUSG00000015224	74519	Cyp2j9	cytochrome P450, family 2, subfamily j, polypeptide 9 [Source:MGI Symbol;Acc:MGI:1921769]	ENSMUST00000055693,ENSMUST00000126509	37	36	26	38	41	28
ENSMUSG00000015242	73398	Nipsnap3a	nipsnap homolog 3A [Source:MGI Symbol;Acc:MGI:1920648]	ENSMUST00000015386,ENSMUST00000107666,ENSMUST00000123780,ENSMUST00000188045	0	0	0	0	0	0
ENSMUSG00000015243	11303	Abca1	ATP-binding cassette, sub-family A (ABC1), member 1 [Source:MGI Symbol;Acc:MGI:99607]	ENSMUST00000030010,ENSMUST00000149127	2623	2903	3602	2448	2175	2448
ENSMUSG00000015247	66536	Nipsnap3b	nipsnap homolog 3B [Source:MGI Symbol;Acc:MGI:1913786]	ENSMUST00000015391,ENSMUST00000107665,ENSMUST00000132678	1490	1545	1780	1742	1624	1591
ENSMUSG00000015289	66192	Lage3	L antigen family, member 3 [Source:MGI Symbol;Acc:MGI:1913442]	ENSMUST00000015433,ENSMUST00000114152,ENSMUST00000114153	1810	1854	2291.99	2126	2015	2214.94
ENSMUSG00000015290	27643100169864	Ubl4a	ubiquitin-like 4A [Source:MGI Symbol;Acc:MGI:95049]	ENSMUST00000015434,ENSMUST00000125914,ENSMUST00000126117,ENSMUST00000126191,ENSMUST00000140632,ENSMUST00000155676,ENSMUST00000178691	975.76	931.44	1236.6	1110.38	986.93	1055.83
ENSMUSG00000015291	14567	Gdi1	guanosine diphosphate (GDP) dissociation inhibitor 1 [Source:MGI Symbol;Acc:MGI:99846]	ENSMUST00000015435,ENSMUST00000128915,ENSMUST00000130581,ENSMUST00000135041,ENSMUST00000137447,ENSMUST00000144317,ENSMUST00000145580,ENSMUST00000146013,ENSMUST00000149391,ENSMUST00000153141	2528	2689	3111	2890	2559	2891
ENSMUSG00000015305	70097	Sash1	SAM and SH3 domain containing 1 [Source:MGI Symbol;Acc:MGI:1917347]	ENSMUST00000015449,ENSMUST00000212553,ENSMUST00000212869,ENSMUST00000213032	2594	2992	3515	2936	2533	2650
ENSMUSG00000015312	17873	Gadd45b	growth arrest and DNA-damage-inducible 45 beta [Source:MGI Symbol;Acc:MGI:107776]	ENSMUST00000015456,ENSMUST00000219449,ENSMUST00000220246	826	800	942	848	869	901
ENSMUSG00000015314	30925	Slamf6	SLAM family member 6 [Source:MGI Symbol;Acc:MGI:1353620]	ENSMUST00000171330,ENSMUST00000193311,ENSMUST00000194182,ENSMUST00000194561,ENSMUST00000194924,ENSMUST00000195206,ENSMUST00000195656	21	13	19	30	10	24
ENSMUSG00000015316	27218	Slamf1	signaling lymphocytic activation molecule family member 1 [Source:MGI Symbol;Acc:MGI:1351314]	ENSMUST00000015460,ENSMUST00000163992	1	2	2	2	3	5
ENSMUSG00000015335	66220	Zdhhc12	zinc finger, DHHC domain containing 12 [Source:MGI Symbol;Acc:MGI:1913470]	ENSMUST00000081838,ENSMUST00000102865,ENSMUST00000137001,ENSMUST00000148717	1239	1272	1612	1506	1409	1561
ENSMUSG00000015337	13804	Endog	endonuclease G [Source:MGI Symbol;Acc:MGI:1261433]	ENSMUST00000015481	381	402	476	406	396	492
ENSMUSG00000015340	13058	Cybb	cytochrome b-245, beta polypeptide [Source:MGI Symbol;Acc:MGI:88574]	ENSMUST00000015484,ENSMUST00000131591,ENSMUST00000154503,ENSMUST00000164685,ENSMUST00000170885	7	1	13	8	6	6
ENSMUSG00000015341	57437	Golga7	golgi autoantigen, golgin subfamily a, 7 [Source:MGI Symbol;Acc:MGI:1931029]	ENSMUST00000051094,ENSMUST00000121783,ENSMUST00000135646,ENSMUST00000211602	3430	3754.25	4359.71	3799.62	3729.18	3985.01
ENSMUSG00000015342	22439	Xk	X-linked Kx blood group [Source:MGI Symbol;Acc:MGI:103569]	ENSMUST00000015486	152	172	185	152	132	134
ENSMUSG00000015354	76477	Pcolce2	procollagen C-endopeptidase enhancer 2 [Source:MGI Symbol;Acc:MGI:1923727]	ENSMUST00000015498,ENSMUST00000151210	1553	1724	2208	1891	1652	1719
ENSMUSG00000015355	12506	Cd48	CD48 antigen [Source:MGI Symbol;Acc:MGI:88339]	ENSMUST00000015499,ENSMUST00000068584	0	0	0	0	0	0
ENSMUSG00000015357	270166	Clpx	caseinolytic mitochondrial matrix peptidase chaperone subunit [Source:MGI Symbol;Acc:MGI:1346017]	ENSMUST00000015501,ENSMUST00000113824,ENSMUST00000147279,ENSMUST00000148632	1537	1592	2012	1624	1524	1697
ENSMUSG00000015363	67976	Trabd	TraB domain containing [Source:MGI Symbol;Acc:MGI:1915226]	ENSMUST00000081702,ENSMUST00000163696,ENSMUST00000165690,ENSMUST00000168863,ENSMUST00000169870,ENSMUST00000169891,ENSMUST00000170754	909	954	1144	1138	1068	1062
ENSMUSG00000015365	83456	Mov10l1	Mov10 like RISC complex RNA helicase 1 [Source:MGI Symbol;Acc:MGI:1891384]	ENSMUST00000015509,ENSMUST00000143030,ENSMUST00000146993,ENSMUST00000148198,ENSMUST00000156949	194	244	289	235	235	270
ENSMUSG00000015377	69440	Dennd6b	DENN/MADD domain containing 6B [Source:MGI Symbol;Acc:MGI:1916690]	ENSMUST00000078953,ENSMUST00000229416,ENSMUST00000229755,ENSMUST00000229935,ENSMUST00000230111,ENSMUST00000230823	221	232	253	267	243	234
ENSMUSG00000015396	12522	Cd83	CD83 antigen [Source:MGI Symbol;Acc:MGI:1328316]	ENSMUST00000015540,ENSMUST00000221359	0	1	0	2	0	0
ENSMUSG00000015401	57394	Cltrn	collectrin, amino acid transport regulator [Source:MGI Symbol;Acc:MGI:1926234]	ENSMUST00000015545,ENSMUST00000112280,ENSMUST00000141818	0	0	1	0	0	0
ENSMUSG00000015405	70008	Ace2	angiotensin I converting enzyme (peptidyl-dipeptidase A) 2 [Source:MGI Symbol;Acc:MGI:1917258]	ENSMUST00000073973,ENSMUST00000112271,ENSMUST00000131543	0	1	0	0	0	0
ENSMUSG00000015437	14939	Gzmb	granzyme B [Source:MGI Symbol;Acc:MGI:109267]	ENSMUST00000015581	0	0	0	0	0	0
ENSMUSG00000015441	14943	Gzmf	granzyme F [Source:MGI Symbol;Acc:MGI:109254]	ENSMUST00000022757	0	0	0	0	0	1
ENSMUSG00000015443	245839	Gzmn	granzyme N [Source:MGI Symbol;Acc:MGI:2675494]	ENSMUST00000015587,ENSMUST00000225535	1	0	2	0	1	0
ENSMUSG00000015451	.	C4a	complement component 4A (Rodgers blood group) [Source:MGI Symbol;Acc:MGI:98320]	ENSMUST00000015595,ENSMUST00000159539,ENSMUST00000159669,ENSMUST00000160309,ENSMUST00000160528,ENSMUST00000160657,ENSMUST00000160679,ENSMUST00000161121,ENSMUST00000161797,ENSMUST00000162133	47	48.56	58.44	68	48.46	43.38
ENSMUSG00000015452	11596	Ager	advanced glycosylation end product-specific receptor [Source:MGI Symbol;Acc:MGI:893592]	ENSMUST00000015596,ENSMUST00000170161,ENSMUST00000172757,ENSMUST00000172932,ENSMUST00000173551,ENSMUST00000173589,ENSMUST00000173992,ENSMUST00000174069,ENSMUST00000174496,ENSMUST00000174554,ENSMUST00000174640,ENSMUST00000184805,ENSMUST00000184846	6	5	7	13	5	5
ENSMUSG00000015461	12915	Atf6b	activating transcription factor 6 beta [Source:MGI Symbol;Acc:MGI:105121]	ENSMUST00000015605,ENSMUST00000173984,ENSMUST00000174156,ENSMUST00000174519,ENSMUST00000174614	1932	1955	2424	2177	1976	2142
ENSMUSG00000015467	81701	Egfl8	EGF-like domain 8 [Source:MGI Symbol;Acc:MGI:1932094]	ENSMUST00000015611,ENSMUST00000097345,ENSMUST00000166095,ENSMUST00000168327,ENSMUST00000168353,ENSMUST00000170850	9	10.74	6	3	9	6
ENSMUSG00000015468	18132	Notch4	notch 4 [Source:MGI Symbol;Acc:MGI:107471]	ENSMUST00000015612,ENSMUST00000126702,ENSMUST00000126950,ENSMUST00000128314,ENSMUST00000141768,ENSMUST00000150441,ENSMUST00000151654,ENSMUST00000151867,ENSMUST00000152714,ENSMUST00000156724,ENSMUST00000173389,ENSMUST00000174707	595	696	747	700	699	729
ENSMUSG00000015474	54397	Ppt2	palmitoyl-protein thioesterase 2 [Source:MGI Symbol;Acc:MGI:1860075]	ENSMUST00000064953,ENSMUST00000166040,ENSMUST00000167097,ENSMUST00000168391,ENSMUST00000169067,ENSMUST00000169287,ENSMUST00000169969,ENSMUST00000170345,ENSMUST00000171121,ENSMUST00000171376	284	284.06	334	365	360	371
ENSMUSG00000015476	260297	Prrt1	proline-rich transmembrane protein 1 [Source:MGI Symbol;Acc:MGI:1932118]	ENSMUST00000015620,ENSMUST00000172945	0	2	1	3	3	0
ENSMUSG00000015478	54197	Rnf5	ring finger protein 5 [Source:MGI Symbol;Acc:MGI:1860076]	ENSMUST00000015622,ENSMUST00000174045,ENSMUST00000174475	1904	1962	2282	2142	1961	2147
ENSMUSG00000015484	329274	Fam163a	family with sequence similarity 163, member A [Source:MGI Symbol;Acc:MGI:3618859]	ENSMUST00000015628	1	0	0	1	2	1
ENSMUSG00000015488	381356	Cacfd1	calcium channel flower domain containing 1 [Source:MGI Symbol;Acc:MGI:1924317]	ENSMUST00000114003,ENSMUST00000114004,ENSMUST00000114005,ENSMUST00000114006,ENSMUST00000114007,ENSMUST00000133126,ENSMUST00000133807,ENSMUST00000145290	475	461	559	482	481	506
ENSMUSG00000015501	15273	Hivep2	human immunodeficiency virus type I enhancer binding protein 2 [Source:MGI Symbol;Acc:MGI:1338076]	ENSMUST00000015645,ENSMUST00000185392,ENSMUST00000186989,ENSMUST00000187083,ENSMUST00000191138,ENSMUST00000191464	54	51	73	48	55	64
ENSMUSG00000015519	67719	2310057J18Rik	RIKEN cDNA 2310057J18 gene [Source:MGI Symbol;Acc:MGI:1914969]	ENSMUST00000015663,ENSMUST00000140558,ENSMUST00000141350,ENSMUST00000152363	0	0	0	0	0	0
ENSMUSG00000015522	11863	Arnt	aryl hydrocarbon receptor nuclear translocator [Source:MGI Symbol;Acc:MGI:88071]	ENSMUST00000015666,ENSMUST00000090804,ENSMUST00000102749,ENSMUST00000107160,ENSMUST00000107161,ENSMUST00000136413,ENSMUST00000140060,ENSMUST00000147094,ENSMUST00000147765,ENSMUST00000149051,ENSMUST00000156653	3398	3677	4474	3846	3483	3656
ENSMUSG00000015533	16398	Itga2	integrin alpha 2 [Source:MGI Symbol;Acc:MGI:96600]	ENSMUST00000056117,ENSMUST00000224204	4	0	2	1	0	1
ENSMUSG00000015536	17434	Mocs2	molybdenum cofactor synthesis 2 [Source:MGI Symbol;Acc:MGI:1336894]	ENSMUST00000015680,ENSMUST00000050131,ENSMUST00000164737,ENSMUST00000164871,ENSMUST00000165022,ENSMUST00000165669,ENSMUST00000166104,ENSMUST00000166176,ENSMUST00000170985,ENSMUST00000183407,ENSMUST00000184046,ENSMUST00000184214,ENSMUST00000184245,ENSMUST00000184282,ENSMUST00000184335,ENSMUST00000184672,ENSMUST00000184781	960	907	1136	972	975	921
ENSMUSG00000015542	66176	Nat9	N-acetyltransferase 9 (GCN5-related, putative) [Source:MGI Symbol;Acc:MGI:1913426]	ENSMUST00000103038,ENSMUST00000103039,ENSMUST00000103040,ENSMUST00000103041,ENSMUST00000127419,ENSMUST00000134399,ENSMUST00000134769,ENSMUST00000137843,ENSMUST00000153796	370	418	457	383	457	495
ENSMUSG00000015568	16956	Lpl	lipoprotein lipase [Source:MGI Symbol;Acc:MGI:96820]	ENSMUST00000015712,ENSMUST00000101463,ENSMUST00000168401,ENSMUST00000169749,ENSMUST00000213071	1482	1603	2016	1636	1416	1475
ENSMUSG00000015575	11974	Atp6v0e	ATPase, H+ transporting, lysosomal V0 subunit E [Source:MGI Symbol;Acc:MGI:1328318]	ENSMUST00000015719,ENSMUST00000167352,ENSMUST00000236299,ENSMUST00000236346,ENSMUST00000236867	1409	1531	1862	1724	1690	1685
ENSMUSG00000015579	18091	Nkx2-5	NK2 homeobox 5 [Source:MGI Symbol;Acc:MGI:97350]	ENSMUST00000015723,ENSMUST00000235454	1	5	7	6	3	6
ENSMUSG00000015597	57908	Zfp318	zinc finger protein 318 [Source:MGI Symbol;Acc:MGI:1889348]	ENSMUST00000113481,ENSMUST00000123733,ENSMUST00000136017,ENSMUST00000138127,ENSMUST00000152472	1165	1267	1515	1298	1132	1188
ENSMUSG00000015599	106763	Ttbk1	tau tubulin kinase 1 [Source:MGI Symbol;Acc:MGI:2147036]	ENSMUST00000047034,ENSMUST00000223818,ENSMUST00000225808	85	73	97	98	77	115
ENSMUSG00000015605	20807	Srf	serum response factor [Source:MGI Symbol;Acc:MGI:106658]	ENSMUST00000015749,ENSMUST00000233104,ENSMUST00000233767,ENSMUST00000233797	1248	1395	1679	1470	1242	1404
ENSMUSG00000015619	14462	Gata3	GATA binding protein 3 [Source:MGI Symbol;Acc:MGI:95663]	ENSMUST00000102976,ENSMUST00000130615,ENSMUST00000142305,ENSMUST00000147533,ENSMUST00000151456,ENSMUST00000153509	31	39	47	59	35	43
ENSMUSG00000015627	14464	Gata5	GATA binding protein 5 [Source:MGI Symbol;Acc:MGI:109497]	ENSMUST00000015771	1	0	0	0	1	1
ENSMUSG00000015647	16776	Lama5	laminin, alpha 5 [Source:MGI Symbol;Acc:MGI:105382]	ENSMUST00000015791,ENSMUST00000123906,ENSMUST00000130796,ENSMUST00000149812	9396	10227	11884	9643	8299	8612
ENSMUSG00000015652	70358	Steap1	six transmembrane epithelial antigen of the prostate 1 [Source:MGI Symbol;Acc:MGI:1917608]	ENSMUST00000015796,ENSMUST00000169542	219	269	295	251	265	332
ENSMUSG00000015653	74051	Steap2	six transmembrane epithelial antigen of prostate 2 [Source:MGI Symbol;Acc:MGI:1921301]	ENSMUST00000015797,ENSMUST00000115424,ENSMUST00000115425,ENSMUST00000115426,ENSMUST00000115427,ENSMUST00000148333,ENSMUST00000149412,ENSMUST00000150238,ENSMUST00000164219	165	184	224	185	196	171
ENSMUSG00000015656	15481	Hspa8	heat shock protein 8 [Source:MGI Symbol;Acc:MGI:105384]	ENSMUST00000015800,ENSMUST00000117557,ENSMUST00000117870,ENSMUST00000127699,ENSMUST00000133964,ENSMUST00000138895,ENSMUST00000140984,ENSMUST00000149936,ENSMUST00000153847,ENSMUST00000215526	84748.2	88395.2	109232	91036	85363.1	92716.9
ENSMUSG00000015659	321007	Serac1	serine active site containing 1 [Source:MGI Symbol;Acc:MGI:2447813]	ENSMUST00000024570,ENSMUST00000097432,ENSMUST00000139542,ENSMUST00000144284,ENSMUST00000153325	518	585	705	563	474	554
ENSMUSG00000015665	245533	Awat1	acyl-CoA wax alcohol acyltransferase 1 [Source:MGI Symbol;Acc:MGI:3588200]	ENSMUST00000096361	0	0	0	0	0	0
ENSMUSG00000015668	72621	Pdzd11	PDZ domain containing 11 [Source:MGI Symbol;Acc:MGI:1919871]	ENSMUST00000015812,ENSMUST00000059099,ENSMUST00000144643,ENSMUST00000151548	942	1046	1219	965	955	1118
ENSMUSG00000015671	19166	Psma2	proteasome subunit alpha 2 [Source:MGI Symbol;Acc:MGI:104885]	ENSMUST00000170836,ENSMUST00000221168	6280.98	6707.99	7892.99	7313.98	6948.98	7503.98
ENSMUSG00000015672	75398	Mrpl32	mitochondrial ribosomal protein L32 [Source:MGI Symbol;Acc:MGI:2137226]	ENSMUST00000015816,ENSMUST00000220621,ENSMUST00000221699,ENSMUST00000223530	1046	1092	1305	1145	1030	1116
ENSMUSG00000015697	84505	Setdb1	SET domain, bifurcated 1 [Source:MGI Symbol;Acc:MGI:1934229]	ENSMUST00000015841,ENSMUST00000107170,ENSMUST00000107171,ENSMUST00000124638,ENSMUST00000132468,ENSMUST00000152260	6601.1	7303.51	8879.28	6967.65	6356.15	6772.18
ENSMUSG00000015702	71790	Anxa9	annexin A9 [Source:MGI Symbol;Acc:MGI:1923711]	ENSMUST00000015846,ENSMUST00000107183,ENSMUST00000123365,ENSMUST00000164406	2	18	6	7	8	14
ENSMUSG00000015709	11864	Arnt2	aryl hydrocarbon receptor nuclear translocator 2 [Source:MGI Symbol;Acc:MGI:107188]	ENSMUST00000085077,ENSMUST00000207459,ENSMUST00000207759,ENSMUST00000207769,ENSMUST00000208129,ENSMUST00000208204,ENSMUST00000208232,ENSMUST00000208392,ENSMUST00000208564,ENSMUST00000208863,ENSMUST00000208936,ENSMUST00000208995,ENSMUST00000209133	40	37	55	52	38	59
ENSMUSG00000015711	229589	Prune1	prune exopolyphosphatase [Source:MGI Symbol;Acc:MGI:1925152]	ENSMUST00000015855,ENSMUST00000148959	3170	3168	3883	3649	3252	3388
ENSMUSG00000015714	76893	Cers2	ceramide synthase 2 [Source:MGI Symbol;Acc:MGI:1924143]	ENSMUST00000015858,ENSMUST00000129267,ENSMUST00000133748,ENSMUST00000134702,ENSMUST00000139498,ENSMUST00000139866,ENSMUST00000142398,ENSMUST00000154055,ENSMUST00000156850	2080	2255	2652	2336	2198	2206
ENSMUSG00000015721	23968	Nlrp5	NLR family, pyrin domain containing 5 [Source:MGI Symbol;Acc:MGI:1345193]	ENSMUST00000015866,ENSMUST00000086341,ENSMUST00000108441,ENSMUST00000133237,ENSMUST00000139661,ENSMUST00000207536	3	0	3	1	0	1
ENSMUSG00000015733	12343	Capza2	capping protein (actin filament) muscle Z-line, alpha 2 [Source:MGI Symbol;Acc:MGI:106222]	ENSMUST00000015877,ENSMUST00000130606,ENSMUST00000136771,ENSMUST00000142592,ENSMUST00000148694,ENSMUST00000152005,ENSMUST00000156701	4228	4523	5647	4861	4459	4703
ENSMUSG00000015745	67220	Plekho1	pleckstrin homology domain containing, family O member 1 [Source:MGI Symbol;Acc:MGI:1914470]	ENSMUST00000015889,ENSMUST00000123006,ENSMUST00000130043,ENSMUST00000143485,ENSMUST00000157043	64	62	72	79	55	75
ENSMUSG00000015747	22365	Vps45	vacuolar protein sorting 45 [Source:MGI Symbol;Acc:MGI:891965]	ENSMUST00000015891,ENSMUST00000131281,ENSMUST00000140518	448	463	588	472	522	492
ENSMUSG00000015748	70767	Prpf3	pre-mRNA processing factor 3 [Source:MGI Symbol;Acc:MGI:1918017]	ENSMUST00000015892,ENSMUST00000159901,ENSMUST00000160109,ENSMUST00000160155,ENSMUST00000161073,ENSMUST00000161420,ENSMUST00000161476,ENSMUST00000161482,ENSMUST00000163059	2824	2960	3680	3036	2807	3085
ENSMUSG00000015749	66471	Anp32e	acidic (leucine-rich) nuclear phosphoprotein 32 family, member E [Source:MGI Symbol;Acc:MGI:1913721]	ENSMUST00000015893,ENSMUST00000165307,ENSMUST00000167876,ENSMUST00000168106,ENSMUST00000168471,ENSMUST00000169426,ENSMUST00000170125,ENSMUST00000170213,ENSMUST00000171035,ENSMUST00000171368	6289	6813	8113	7139	6554	7202
ENSMUSG00000015750	226548	Aph1a	aph1 homolog A, gamma secretase subunit [Source:MGI Symbol;Acc:MGI:2385110]	ENSMUST00000015894,ENSMUST00000056710,ENSMUST00000197081,ENSMUST00000197232	2040.63	2150.7	2443.91	2327.6	2109	2281.13
ENSMUSG00000015755	68652	Tab2	TGF-beta activated kinase 1/MAP3K7 binding protein 2 [Source:MGI Symbol;Acc:MGI:1915902]	ENSMUST00000130322,ENSMUST00000142007,ENSMUST00000143848,ENSMUST00000146444,ENSMUST00000147938	2544	2772	3390	2996	2603	2850
ENSMUSG00000015757	67418	Ppil4	peptidylprolyl isomerase (cyclophilin)-like 4 [Source:MGI Symbol;Acc:MGI:1914668]	ENSMUST00000015901,ENSMUST00000137346,ENSMUST00000138151,ENSMUST00000143214	2169	2308	2892	2326	2192	2255
ENSMUSG00000015759	12793	Cnih1	cornichon family AMPA receptor auxiliary protein 1 [Source:MGI Symbol;Acc:MGI:1277202]	ENSMUST00000015903,ENSMUST00000146629,ENSMUST00000227583	1696	1738	2203	1947	1738	1937
ENSMUSG00000015766	13860	Eps8	epidermal growth factor receptor pathway substrate 8 [Source:MGI Symbol;Acc:MGI:104684]	ENSMUST00000058210,ENSMUST00000100841,ENSMUST00000111878,ENSMUST00000127179,ENSMUST00000132920,ENSMUST00000134630,ENSMUST00000139753,ENSMUST00000146442,ENSMUST00000147526,ENSMUST00000152046,ENSMUST00000153933,ENSMUST00000203515,ENSMUST00000205037	3104	3359	3960	3491	3021	3291
[truncated: 53,841 more rows]
