# Supplementary material for: A universal 6iL/E4 culture system for deriving and maintaining embryonic stem cells across mammalian species
Source: Cell Res. 2026 Jul 13;36(8):611–28. doi: 10.1038/s41422-026-01276-y (PMC13424318; doi:10.1038/s41422-026-01276-y)
Supplement: Supplementary file 20 — Supplementary information, Table S7 [file 41422_2026_1276_MOESM20_ESM.xlsx]

## Sheet: rat 2i N2B27 E4 rsem.merged.gen
Supplementary information, Table S7. List of gene counts from bulk RNA-seq of 2i-rESCs (N2B27/E4 condition).
gene_id	entrezgene_id	external_gene_name	description	transcript_id(s)	rESC-2i/N2B27-1	rESC-2i/N2B27-2	rESC-2i/N2B27-3	rESC-2i/E4-1	rESC-2i/E4-2	rESC-2i/E4-3
ENSRNOG00000000001	311013	Arsj	arylsulfatase family, member J [Source:RGD Symbol;Acc:1307640]	ENSRNOT00000055633	18	15	16	24	33	37
ENSRNOG00000000007	24379	Gad1	glutamate decarboxylase 1 [Source:RGD Symbol;Acc:2652]	ENSRNOT00000000008,ENSRNOT00000084375,ENSRNOT00000087134	2	9	8	1	3	3
ENSRNOG00000000008	296511	Alx4	ALX homeobox 4 [Source:RGD Symbol;Acc:1310201]	ENSRNOT00000000009,ENSRNOT00000114813	5	5	4	7	2	1
ENSRNOG00000000009	.	Tmco5b	transmembrane and coiled-coil domains 5B [Source:RGD Symbol;Acc:1561237]	ENSRNOT00000000010	0	0	0	0	0	0
ENSRNOG00000000010	498922	Cbln1	cerebellin 1 precursor [Source:RGD Symbol;Acc:1562813]	ENSRNOT00000000011	4	5	15	7	7	7
ENSRNOG00000000012	296272	Tcf15	transcription factor 15 [Source:RGD Symbol;Acc:1308464]	ENSRNOT00000000013	155	150	138	105	106	141
ENSRNOG00000000017	297738	Steap1	STEAP family member 1 [Source:RGD Symbol;Acc:1311543]	ENSRNOT00000000018	118	123	107	85	115	157
ENSRNOG00000000021	.	Fbxl14-ps1	F-box and leucine-rich repeat protein 14, pseudogene 1 [Source:RGD Symbol;Acc:11478102]	ENSRNOT00000000022	0	1	1	1	0	0
ENSRNOG00000000024	362454	Hebp1	heme binding protein 1 [Source:RGD Symbol;Acc:1304581]	ENSRNOT00000000025	1407	1447	1430	977	1087	1355
ENSRNOG00000000033	305095	Tmcc2	transmembrane and coiled-coil domain family 2 [Source:RGD Symbol;Acc:1311960]	ENSRNOT00000000036,ENSRNOT00000100441,ENSRNOT00000104946	259	256	284	193	231	266
ENSRNOG00000000034	289419	Nuak2	NUAK family kinase 2 [Source:RGD Symbol;Acc:1359167]	ENSRNOT00000000039,ENSRNOT00000109571	285	317	327	228	257	373
ENSRNOG00000000035	689712	Tmed11	transmembrane emp24 protein transport domain containing 11 [Source:RGD Symbol;Acc:1588776]	ENSRNOT00000000040	0	0	0	0	0	0
ENSRNOG00000000036	305096	Klhdc8a	kelch domain containing 8A [Source:RGD Symbol;Acc:1305132]	ENSRNOT00000000041	9	9	17	9	16	22
ENSRNOG00000000040	305101	Kiaa1614	KIAA1614 homolog [Source:RGD Symbol;Acc:1304622]	ENSRNOT00000093309,ENSRNOT00000093726	56	52	72	51	43	53
ENSRNOG00000000041	64076	Slc26a1	solute carrier family 26 member 1 [Source:RGD Symbol;Acc:620136]	ENSRNOT00000000047,ENSRNOT00000111929	0	0	3	0	0	7
ENSRNOG00000000042	289424	Xpr1	xenotropic and polytropic retrovirus receptor 1 [Source:RGD Symbol;Acc:1306554]	ENSRNOT00000000049,ENSRNOT00000081892,ENSRNOT00000093410,ENSRNOT00000108645,ENSRNOT00000113923	697	657	640	606	589	896
ENSRNOG00000000043	360904	Idua	alpha-L-iduronidase [Source:RGD Symbol;Acc:1310943]	ENSRNOT00000000048,ENSRNOT00000114043	44	53	62	36	38	36
ENSRNOG00000000044	305623	Tmem175	transmembrane protein 175 [Source:RGD Symbol;Acc:1309712]	ENSRNOT00000000050,ENSRNOT00000094320,ENSRNOT00000114727	861	899	869	562	675	844
ENSRNOG00000000047	83628	Cd82	Cd82 molecule [Source:RGD Symbol;Acc:69070]	ENSRNOT00000000052,ENSRNOT00000097921,ENSRNOT00000100406,ENSRNOT00000119233	101	90	112	51	56	83
ENSRNOG00000000048	81659	Gak	cyclin G associated kinase [Source:RGD Symbol;Acc:621589]	ENSRNOT00000000064,ENSRNOT00000061720,ENSRNOT00000105303,ENSRNOT00000114393	4797	5082	5107	4242	4420	5889
ENSRNOG00000000053	25419	Crp	C-reactive protein [Source:RGD Symbol;Acc:2411]	ENSRNOT00000000058,ENSRNOT00000091089	2	1	0	1	4	0
ENSRNOG00000000054	306338	Abhd8	abhydrolase domain containing 8 [Source:RGD Symbol;Acc:1305693]	ENSRNOT00000000060,ENSRNOT00000096877,ENSRNOT00000111935	348	332	388	288	315	507
ENSRNOG00000000055	305103	Fcrl6	Fc receptor-like 6 [Source:RGD Symbol;Acc:1563939]	ENSRNOT00000000059,ENSRNOT00000103749	0	0	0	0	0	0
ENSRNOG00000000062	305624	Pcgf3	polycomb group ring finger 3 [Source:RGD Symbol;Acc:1311479]	ENSRNOT00000000071,ENSRNOT00000108544,ENSRNOT00000111567	1639	1736	1688	1448	1601	2270
ENSRNOG00000000064	140608	Atp5me	ATP synthase membrane subunit e [Source:RGD Symbol;Acc:621377]	ENSRNOT00000000072	16	28	19	17	16	21
ENSRNOG00000000065	289878	Pde6b	phosphodiesterase 6B [Source:RGD Symbol;Acc:1311039]	ENSRNOT00000000077	0	0	0	0	0	1
ENSRNOG00000000066	305105	Fbxo28	F-box protein 28 [Source:RGD Symbol;Acc:1304584]	ENSRNOT00000000074	827	911	934	712	765	1129
ENSRNOG00000000068	312754	Ppp2r5a	protein phosphatase 2, regulatory subunit B', alpha [Source:RGD Symbol;Acc:1308022]	ENSRNOT00000000078	2814.19	2934.81	3019.5	2225	2444.45	3291.12
ENSRNOG00000000070	289881	Dr1	down-regulator of transcription 1 [Source:RGD Symbol;Acc:1305201]	ENSRNOT00000000080	3054	3215	3207	2505	2750	3614
ENSRNOG00000000073	289883	Tmed5	transmembrane p24 trafficking protein 5 [Source:RGD Symbol;Acc:1359437]	ENSRNOT00000000083,ENSRNOT00000119350	482	541	533	474	537	754
ENSRNOG00000000075	360905	Mtf2	metal response element binding transcription factor 2 [Source:RGD Symbol;Acc:1304727]	ENSRNOT00000000086,ENSRNOT00000098983,ENSRNOT00000114569	4716	4848	4846	3921	4166	5639
ENSRNOG00000000081	305633	Antxr2	ANTXR cell adhesion molecule 2 [Source:RGD Symbol;Acc:1561294]	ENSRNOT00000000092,ENSRNOT00000096178,ENSRNOT00000115625,ENSRNOT00000119294	28	29	36	24	30	46
ENSRNOG00000000082	295568	Hltf	helicase-like transcription factor [Source:RGD Symbol;Acc:1309031]	ENSRNOT00000064828,ENSRNOT00000090912,ENSRNOT00000106667	2068	2151	2223	1512	1516	2188
ENSRNOG00000000091	85435	Smad9	SMAD family member 9 [Source:RGD Symbol;Acc:71004]	ENSRNOT00000000102,ENSRNOT00000079544	5	2	0	1	1	4
ENSRNOG00000000095	362003	Gpr89b	G protein-coupled receptor 89B [Source:RGD Symbol;Acc:1304837]	ENSRNOT00000000106,ENSRNOT00000094385,ENSRNOT00000117688	1096	1085	1039	889	914	1324
ENSRNOG00000000096	65144	Pdzk1	PDZ domain containing 1 [Source:RGD Symbol;Acc:70924]	ENSRNOT00000000107	42	50	52	23	37	44
ENSRNOG00000000097	.	Cd160	CD160 molecule [Source:RGD Symbol;Acc:1563598]	ENSRNOT00000000109	0	0	0	0	0	0
ENSRNOG00000000098	362002	Rnf115	ring finger protein 115 [Source:RGD Symbol;Acc:1305315]	ENSRNOT00000000110	2118	2320	2315	1970	1959	2820
ENSRNOG00000000104	290519	Thoc3	THO complex subunit 3 [Source:RGD Symbol;Acc:1311669]	ENSRNOT00000000116	4015	4256	4168	3040	3162	4461
ENSRNOG00000000105	116657	Cplx2	complexin 2 [Source:RGD Symbol;Acc:70945]	ENSRNOT00000091046	5	4	4	5	2	6
ENSRNOG00000000108	290923	Aga	aspartylglucosaminidase [Source:RGD Symbol;Acc:1309646]	ENSRNOT00000000120,ENSRNOT00000107358,ENSRNOT00000116014	961	1006	1025	633	698	989
ENSRNOG00000000109	66017	Fgf20	fibroblast growth factor 20 [Source:RGD Symbol;Acc:71068]	ENSRNOT00000000121,ENSRNOT00000096927	0	0	0	0	1	0
ENSRNOG00000000111	290925	Coprs	coordinator of PRMT5 and differentiation stimulator [Source:RGD Symbol;Acc:1565675]	ENSRNOT00000000123,ENSRNOT00000095879,ENSRNOT00000098298	588	605	622	444	490	574
ENSRNOG00000000112	306647	Champ1	chromosome alignment maintaining phosphoprotein 1 [Source:RGD Symbol;Acc:1311283]	ENSRNOT00000000124	895	897	929	789	864	1093
ENSRNOG00000000113	307604	Elac1	elaC ribonuclease Z 1 [Source:RGD Symbol;Acc:1304757]	ENSRNOT00000000125	126	133	107	73	75	101
ENSRNOG00000000121	366478	Pigv	phosphatidylinositol glycan anchor biosynthesis, class V [Source:RGD Symbol;Acc:1309526]	ENSRNOT00000000133,ENSRNOT00000081841	200	191	201	144	174	206
ENSRNOG00000000122	24184	Ak2	adenylate kinase 2 [Source:RGD Symbol;Acc:2077]	ENSRNOT00000000134,ENSRNOT00000093801	5691.91	5944.85	5893.93	3894.84	4472.9	6421.84
ENSRNOG00000000123	313806	Rnf19b	ring finger protein 19B [Source:RGD Symbol;Acc:1305470]	ENSRNOT00000066268,ENSRNOT00000089457	2077	1990	2099	1525	1669	2220
ENSRNOG00000000124	103690615	LOC103690615	transmembrane protein 234-like [Source:RGD Symbol;Acc:9400366]	ENSRNOT00000000136	0	0	0	0	0	0
ENSRNOG00000000127	362607	Kpna6	karyopherin subunit alpha 6 [Source:RGD Symbol;Acc:1306570]	ENSRNOT00000000139,ENSRNOT00000087556,ENSRNOT00000096749	2710	2733	2546	2018	2186	2708
ENSRNOG00000000129	500446	Phf24	PHD finger protein 24 [Source:RGD Symbol;Acc:1559864]	ENSRNOT00000000141,ENSRNOT00000098449,ENSRNOT00000120097	0	1	0	0	0	0
ENSRNOG00000000130	313811	Dnajb5	DnaJ heat shock protein family (Hsp40) member B5 [Source:RGD Symbol;Acc:1307453]	ENSRNOT00000000142,ENSRNOT00000080082	323	346	323	224	296	350
ENSRNOG00000000133	307180	Txndc15	thioredoxin domain containing 15 [Source:RGD Symbol;Acc:1304696]	ENSRNOT00000000146,ENSRNOT00000071426,ENSRNOT00000100127	1607	1621	1699	1097	1297	1657
ENSRNOG00000000137	291359	Ly86	lymphocyte antigen 86 [Source:RGD Symbol;Acc:1309936]	ENSRNOT00000000149,ENSRNOT00000113461	0	0	0	0	0	0
ENSRNOG00000000138	.	Glis1	GLIS family zinc finger 1 [Source:RGD Symbol;Acc:1308030]	ENSRNOT00000032433	7	10	10	9	7	15
ENSRNOG00000000142	361282	Plxdc2	plexin domain containing 2 [Source:RGD Symbol;Acc:1305962]	ENSRNOT00000000155,ENSRNOT00000117521	160	164	156	110	138	182
ENSRNOG00000000145	60664	Pik3r3	phosphoinositide-3-kinase regulatory subunit 3 [Source:RGD Symbol;Acc:621042]	ENSRNOT00000000157,ENSRNOT00000096934	353	362	354	323	308	566
ENSRNOG00000000150	100360412	Dnajc1	DnaJ heat shock protein family (Hsp40) member C1 [Source:RGD Symbol;Acc:2322144]	ENSRNOT00000000162,ENSRNOT00000107261	919	911	903	708	808	1017
ENSRNOG00000000151	500564	Ldlrap1	low density lipoprotein receptor adaptor protein 1 [Source:RGD Symbol;Acc:1563417]	ENSRNOT00000000163	2108	2214	2148	1618	1795	2412
ENSRNOG00000000155	361073	Cog3	component of oligomeric golgi complex 3 [Source:RGD Symbol;Acc:1304555]	ENSRNOT00000000168,ENSRNOT00000093907,ENSRNOT00000102849	849	960	861	639	680	1018
ENSRNOG00000000156	65049	Megf6	multiple EGF-like-domains 6 [Source:RGD Symbol;Acc:621188]	ENSRNOT00000000169,ENSRNOT00000055386,ENSRNOT00000091417	102	89	78	37	41	53
ENSRNOG00000000157	361321	Atg12	autophagy related 12 [Source:RGD Symbol;Acc:1306306]	ENSRNOT00000000170,ENSRNOT00000116566	2536	2678	2657	2144	2334	3139
ENSRNOG00000000158	81718	Cdo1	cysteine dioxygenase type 1 [Source:RGD Symbol;Acc:69262]	ENSRNOT00000000172,ENSRNOT00000096478,ENSRNOT00000107879	81	92	80	94	86	98
ENSRNOG00000000161	24942	Chm	CHM Rab escort protein [Source:RGD Symbol;Acc:2340]	ENSRNOT00000000174,ENSRNOT00000088570,ENSRNOT00000102082,ENSRNOT00000110757,ENSRNOT00000110841	1511	1587	1646	1309	1382	1929
ENSRNOG00000000164	24944	Lamp2	lysosomal-associated membrane protein 2 [Source:RGD Symbol;Acc:2990]	ENSRNOT00000000177,ENSRNOT00000095944,ENSRNOT00000099330,ENSRNOT00000099710,ENSRNOT00000105324,ENSRNOT00000107735,ENSRNOT00000115842	9965	10254	10206	7955	8152	10104
ENSRNOG00000000165	24638	Pfkfb1	6-phosphofructo-2-kinase/fructose-2,6-biphosphatase 1 [Source:RGD Symbol;Acc:3307]	ENSRNOT00000000178,ENSRNOT00000033656,ENSRNOT00000081239,ENSRNOT00000102413	245	281	264	151	155	250
ENSRNOG00000000166	317628	Apex2	apurinic/apyrimidinic endodeoxyribonuclease 2 [Source:RGD Symbol;Acc:1565983]	ENSRNOT00000068703	358	407	394	288	346	439
ENSRNOG00000000167	25748	Alas2	5'-aminolevulinate synthase 2 [Source:RGD Symbol;Acc:2084]	ENSRNOT00000000180	0	0	0	0	0	0
ENSRNOG00000000168	81660	Gatm	glycine amidinotransferase [Source:RGD Symbol;Acc:71090]	ENSRNOT00000000181	12	11	10	11	12	4
ENSRNOG00000000169	691729	Afg2b	AFG2 AAA ATPase homolog B [Source:RGD Symbol;Acc:1595990]	ENSRNOT00000043414,ENSRNOT00000099567	496	540	468	289	364	497
ENSRNOG00000000170	64469	Slc30a4	solute carrier family 30 member 4 [Source:RGD Symbol;Acc:619750]	ENSRNOT00000000184,ENSRNOT00000106881	541	551	589	548	515	674
ENSRNOG00000000172	691966	Sqor	sulfide quinone oxidoreductase [Source:RGD Symbol;Acc:1564504]	ENSRNOT00000068129,ENSRNOT00000089204,ENSRNOT00000094867,ENSRNOT00000095311,ENSRNOT00000109473	26	35	32	20	21	31
ENSRNOG00000000175	.	Mier2	MIER family member 2 [Source:RGD Symbol;Acc:1307278]	ENSRNOT00000067771,ENSRNOT00000090048	1968.18	2005.98	1981.09	1426.19	1559.98	2314.57
ENSRNOG00000000177	246115	Plpp2	phospholipid phosphatase 2 [Source:RGD Symbol;Acc:628893]	ENSRNOT00000000193,ENSRNOT00000115499,ENSRNOT00000120111	896	1043	960	793	918	1333
ENSRNOG00000000184	315388	Tmprss6	transmembrane serine protease 6 [Source:RGD Symbol;Acc:1307138]	ENSRNOT00000000200,ENSRNOT00000097438,ENSRNOT00000103139,ENSRNOT00000109455	15	25	19	10	17	16
ENSRNOG00000000185	192172	Mpst	mercaptopyruvate sulfurtransferase [Source:RGD Symbol;Acc:620065]	ENSRNOT00000000201	487	564	559	418	413	656
ENSRNOG00000000186	25274	Tst	thiosulfate sulfurtransferase [Source:RGD Symbol;Acc:3913]	ENSRNOT00000050511	12	11	11	4	9	17
ENSRNOG00000000187	171081	Csf2rb	colony stimulating factor 2 receptor subunit beta [Source:RGD Symbol;Acc:620189]	ENSRNOT00000000203,ENSRNOT00000100294,ENSRNOT00000112752	0	0	0	0	0	0
ENSRNOG00000000190	.	Ep300	E1A binding protein p300 [Source:RGD Symbol;Acc:620036]	ENSRNOT00000000206,ENSRNOT00000101270	4.97	3.15	1.54	3	1.52	3.27
ENSRNOG00000000195	301097	Vwa5a	von Willebrand factor A domain containing 5A [Source:RGD Symbol;Acc:735145]	ENSRNOT00000000211,ENSRNOT00000015986,ENSRNOT00000095314	219	236	210	169	174	210
ENSRNOG00000000196	25147	Cyp19a1	cytochrome P450, family 19, subfamily a, polypeptide 1 [Source:RGD Symbol;Acc:2457]	ENSRNOT00000000212,ENSRNOT00000099462	1	0	0	0	0	0
ENSRNOG00000000199	301101	Dppa5al1	developmental pluripotency associated 5A like 1 [Source:RGD Symbol;Acc:1564306]	ENSRNOT00000000215	3193.19	3528.77	3264.98	2104.97	2792.98	4304.92
ENSRNOG00000000201	494499	Gsta5	glutathione S-transferase alpha 5 [Source:RGD Symbol;Acc:1593189]	ENSRNOT00000044944	0	3	1	0	0	1
ENSRNOG00000000204	363113	Syncrip	synaptotagmin binding, cytoplasmic RNA interacting protein [Source:RGD Symbol;Acc:1305683]	ENSRNOT00000041655,ENSRNOT00000074515,ENSRNOT00000078891,ENSRNOT00000095785,ENSRNOT00000108724	11328	11592	11379	9695	9435	13563
ENSRNOG00000000219	301111	Ano10	anoctamin 10 [Source:RGD Symbol;Acc:1308260]	ENSRNOT00000035371,ENSRNOT00000101819,ENSRNOT00000102632,ENSRNOT00000110539,ENSRNOT00000119627	386	411	397	280	305	394
ENSRNOG00000000221	316122	Abhd5	abhydrolase domain containing 5, lysophosphatidic acid acyltransferase [Source:RGD Symbol;Acc:1303237]	ENSRNOT00000000239,ENSRNOT00000110511,ENSRNOT00000116075	458	509	470	514	498	763
ENSRNOG00000000230	360495	Lmf1	lipase maturation factor 1 [Source:RGD Symbol;Acc:1310180]	ENSRNOT00000000246,ENSRNOT00000097488	330	324	367	290	296	439
ENSRNOG00000000231	300317	Kctd17	potassium channel tetramerization domain containing 17 [Source:RGD Symbol;Acc:1311154]	ENSRNOT00000046563,ENSRNOT00000094378,ENSRNOT00000105459,ENSRNOT00000114366,ENSRNOT00000117512	261	283	250	178	196	308
ENSRNOG00000000233	24419	Grm6	glutamate metabotropic receptor 6 [Source:RGD Symbol;Acc:2747]	ENSRNOT00000000249	101	78	99	42	60	67
ENSRNOG00000000236	303763	Zfp207	zinc finger protein 207 [Source:RGD Symbol;Acc:1308121]	ENSRNOT00000000253	4099	4500	4345	3543.4	3827	5094
ENSRNOG00000000237	303764	C10h17orf75	similar to human chromosome 17 open reading frame 75 [Source:RGD Symbol;Acc:1310429]	ENSRNOT00000000254,ENSRNOT00000106459	365	349	381	271	278	365
ENSRNOG00000000239	287561	Ccl7	C-C motif chemokine ligand 7 [Source:RGD Symbol;Acc:1359152]	ENSRNOT00000000256	3	0	5	2	1	3
ENSRNOG00000000244	50998	Coil	coilin [Source:RGD Symbol;Acc:62031]	ENSRNOT00000037693,ENSRNOT00000099028,ENSRNOT00000110927	1559	1551	1596	1304	1376	1842
ENSRNOG00000000245	303772	Slc16a6	solute carrier family 16, member 6 [Source:RGD Symbol;Acc:735117]	ENSRNOT00000045902,ENSRNOT00000078059,ENSRNOT00000088215	383	382	403	247	253	243
ENSRNOG00000000246	360650	Amz2	archaelysin family metallopeptidase 2 [Source:RGD Symbol;Acc:1304846]	ENSRNOT00000000263,ENSRNOT00000098407	1848	1932	1898	1359	1454	2034
ENSRNOG00000000247	360667	Mfsd11	major facilitator superfamily domain containing 11 [Source:RGD Symbol;Acc:1307394]	ENSRNOT00000000264,ENSRNOT00000116678,ENSRNOT00000117630	1162	1096	1092	961	1035	1421
ENSRNOG00000000248	494445	Srsf2	serine and arginine rich splicing factor 2 [Source:RGD Symbol;Acc:1359422]	ENSRNOT00000067739	10016	10530	10271	7025	8337	11430
ENSRNOG00000000249	287918	Mettl23	methyltransferase 23, arginine [Source:RGD Symbol;Acc:1306284]	ENSRNOT00000000266	159	189	188	122	135	136
ENSRNOG00000000250	360665	Jmjd6	jumonji domain containing 6, arginine demethylase and lysine hydroxylase [Source:RGD Symbol;Acc:1305395]	ENSRNOT00000064671,ENSRNOT00000109361,ENSRNOT00000116096	2329	2580	2279	1749	2046	2968
ENSRNOG00000000251	287920	St6galnac1	ST6 N-acetylgalactosaminide alpha-2,6-sialyltransferase 1 [Source:RGD Symbol;Acc:1562048]	ENSRNOT00000042321	1	0	0	0	0	0
ENSRNOG00000000257	94338	Smpd3	sphingomyelin phosphodiesterase 3 [Source:RGD Symbol;Acc:619754]	ENSRNOT00000031977,ENSRNOT00000097806	0	1	3	3	2	0
ENSRNOG00000000258	361402	Prmt7	protein arginine methyltransferase 7 [Source:RGD Symbol;Acc:1304869]	ENSRNOT00000000275,ENSRNOT00000081312,ENSRNOT00000109438,ENSRNOT00000114209	3535	3662	3708	2335	2836	3498
ENSRNOG00000000262	307834	Zfp821	zinc finger protein 821 [Source:RGD Symbol;Acc:1306674]	ENSRNOT00000000279,ENSRNOT00000113443	700	850	756	620	818	1006
ENSRNOG00000000264	307973	Def8	differentially expressed in FDCP 8 homolog [Source:RGD Symbol;Acc:1309008]	ENSRNOT00000000281	800	824	915	699	698	891
ENSRNOG00000000274	309901	Phyhipl	phytanoyl-CoA 2-hydroxylase interacting protein-like [Source:RGD Symbol;Acc:1307967]	ENSRNOT00000000299,ENSRNOT00000058151,ENSRNOT00000105062	28	23	20	17	16	31
ENSRNOG00000000275	294565	Fam13c	family with sequence similarity 13, member C [Source:RGD Symbol;Acc:1310149]	ENSRNOT00000000756,ENSRNOT00000051491,ENSRNOT00000118972	767	801	887	574	602	907
ENSRNOG00000000277	.	Tet1	tet methylcytosine dioxygenase 1 [Source:RGD Symbol;Acc:1310993]	ENSRNOT00000000302,ENSRNOT00000057939	1016	1042	1027	1127	985	1522
ENSRNOG00000000279	309912	Rtn4ip1	reticulon 4 interacting protein 1 [Source:RGD Symbol;Acc:1563384]	ENSRNOT00000000304	810	754	815	566	591	872
ENSRNOG00000000281	680409	Prodh	proline dehydrogenase [Source:RGD Symbol;Acc:1590932]	ENSRNOT00000002576,ENSRNOT00000082855	2477	2433	2260	1411	1487	1659
ENSRNOG00000000282	363831	Gsc2	goosecoid homeobox 2 [Source:RGD Symbol;Acc:1305333]	ENSRNOT00000041975	0	2	0	1	2	4
ENSRNOG00000000283	360741	Ess2	ess-2 splicing factor homolog [Source:RGD Symbol;Acc:1308218]	ENSRNOT00000000308	997	1186	1122	823	866	1222
ENSRNOG00000000288	287949	Scarf2	scavenger receptor class F, member 2 [Source:RGD Symbol;Acc:1306013]	ENSRNOT00000000313,ENSRNOT00000095028	376	330	352	248	301	347
ENSRNOG00000000299	294515	Foxo3	forkhead box O3 [Source:RGD Symbol;Acc:1309196]	ENSRNOT00000000327	2897	2993	2839	2155	2192	2974
ENSRNOG00000000302	294518	Sesn1	sestrin 1 [Source:RGD Symbol;Acc:1307517]	ENSRNOT00000065890,ENSRNOT00000089611,ENSRNOT00000116987	859	888	968	658	756	1025
ENSRNOG00000000303	294519	Cep57l1	centrosomal protein 57-like 1 [Source:RGD Symbol;Acc:1311358]	ENSRNOT00000000331,ENSRNOT00000093787,ENSRNOT00000094398,ENSRNOT00000104623,ENSRNOT00000111438	2648	2960	2872	2402	2467	3258
ENSRNOG00000000304	83689	Cd164	CD164 molecule [Source:RGD Symbol;Acc:70942]	ENSRNOT00000000334,ENSRNOT00000076522,ENSRNOT00000101562	14163	15082	14957	10227	10552	14209
ENSRNOG00000000306	83537	Smpd2	sphingomyelin phosphodiesterase 2 [Source:RGD Symbol;Acc:619753]	ENSRNOT00000000336,ENSRNOT00000112826	255	307	274	221	269	340
ENSRNOG00000000307	294520	Mical1	microtubule associated monooxygenase, calponin and LIM domain containing 1 [Source:RGD Symbol;Acc:1309386]	ENSRNOT00000000337	235	214	227	182	215	309
ENSRNOG00000000308	365590	Zbtb24	zinc finger and BTB domain containing 24 [Source:RGD Symbol;Acc:1306951]	ENSRNOT00000057175	559	566	600	460	479	654
ENSRNOG00000000312	309855	Fig4	FIG4 phosphoinositide 5-phosphatase [Source:RGD Symbol;Acc:1311375]	ENSRNOT00000000343,ENSRNOT00000101588	832	875	791	581	640	964
ENSRNOG00000000314	309858	Sec63	SEC63 homolog, protein translocation regulator [Source:RGD Symbol;Acc:1304984]	ENSRNOT00000036365,ENSRNOT00000087718,ENSRNOT00000110304	3068	3280	3186	2366	2406	3562
ENSRNOG00000000316	309860	Sobp	sine oculis binding protein homolog [Source:RGD Symbol;Acc:1560479]	ENSRNOT00000000348,ENSRNOT00000116176	395.97	349.8	346.81	353.47	322.87	497.48
ENSRNOG00000000320	.	AABR07045462.1	translocase of inner mitochondrial membrane 10B [Source:RGD Symbol;Acc:71097]	ENSRNOT00000000351	5	6	3	1	15	11.04
ENSRNOG00000000321	25145	Cd24	CD24 molecule [Source:RGD Symbol;Acc:2298]	ENSRNOT00000000352,ENSRNOT00000109979	1092	1055	1115	985	975	1332
ENSRNOG00000000322	365601	Atg5	autophagy related 5 [Source:RGD Symbol;Acc:1359580]	ENSRNOT00000057078,ENSRNOT00000080283,ENSRNOT00000101057	1249	1328	1305	1112	1221	1689
ENSRNOG00000000323	309871	Prdm1	PR/SET domain 1 [Source:RGD Symbol;Acc:1311765]	ENSRNOT00000048270,ENSRNOT00000076541	2	0	1	0	2	2
ENSRNOG00000000327	361866	Hace1	HECT domain and ankyrin repeat containing, E3 ubiquitin protein ligase 1 [Source:RGD Symbol;Acc:1306114]	ENSRNOT00000000365,ENSRNOT00000106005,ENSRNOT00000111799	927	1044	975	806	862	1209
ENSRNOG00000000335	.	Ermap	erythroblast membrane associated protein (Scianna blood group) [Source:RGD Symbol;Acc:1309996]	ENSRNOT00000039305,ENSRNOT00000106958,ENSRNOT00000113727	0	0	0	0	0	0
ENSRNOG00000000340	302247	Rtraf	RNA transcription, translation and transport factor [Source:RGD Symbol;Acc:1304704]	ENSRNOT00000049255,ENSRNOT00000092002,ENSRNOT00000101009,ENSRNOT00000120090	7307	7987	7900	5107	6069	8051
ENSRNOG00000000341	302248	Nid2	nidogen 2 [Source:RGD Symbol;Acc:1311685]	ENSRNOT00000000383,ENSRNOT00000082196	4468	4411	4344	3044	2946	3814
ENSRNOG00000000368	54257	Grik2	glutamate ionotropic receptor kainate type subunit 2 [Source:RGD Symbol;Acc:2733]	ENSRNOT00000037559,ENSRNOT00000076234,ENSRNOT00000076805,ENSRNOT00000097789,ENSRNOT00000112090,ENSRNOT00000118241	20	22	26	17	10	22
ENSRNOG00000000373	361839	Ctnna3	catenin alpha 3 [Source:RGD Symbol;Acc:1562230]	ENSRNOT00000049437,ENSRNOT00000057950,ENSRNOT00000084660,ENSRNOT00000099024	1	0	0	0	0	0
ENSRNOG00000000376	.	Tmem167b-ps1	transmembrane protein 167B, pseudogene 1 [Source:RGD Symbol;Acc:11454336]	ENSRNOT00000000423	0	0	0	0	0	0
ENSRNOG00000000383	309760	Mypn	myopalladin [Source:RGD Symbol;Acc:1308510]	ENSRNOT00000057872,ENSRNOT00000090083	130	168	145	134	168	240
ENSRNOG00000000384	365564	Atoh7	atonal bHLH transcription factor 7 [Source:RGD Symbol;Acc:1304957]	ENSRNOT00000000432	1	0	0	0	0	2
ENSRNOG00000000386	171564	Pbld1	phenazine biosynthesis-like protein domain containing 1 [Source:RGD Symbol;Acc:621263]	ENSRNOT00000000434,ENSRNOT00000116726	65	92.87	73.91	45	55.81	73.85
ENSRNOG00000000387	361836309762	Slc25a16	solute carrier family 25 member 16 [Source:RGD Symbol;Acc:1311311]	ENSRNOT00000000438,ENSRNOT00000056047,ENSRNOT00000102171,ENSRNOT00000103093	2114	2095	2187	1744	1692	2334
ENSRNOG00000000392	294385	Supv3l1	Suv3 like RNA helicase [Source:RGD Symbol;Acc:1305565]	ENSRNOT00000080773	1682	1879	1804	1336	1472	2007
ENSRNOG00000000394	56782	Srgn	serglycin [Source:RGD Symbol;Acc:619969]	ENSRNOT00000000443	1012	1030	1150	591	681	795
ENSRNOG00000000395	606294	Kifbp	kinesin family binding protein [Source:RGD Symbol;Acc:1593126]	ENSRNOT00000000444,ENSRNOT00000103307	1973	1997	1991	1442	1580	2341
ENSRNOG00000000396	361848	Ddx50	DExD-box helicase 50 [Source:RGD Symbol;Acc:1310934]	ENSRNOT00000000446,ENSRNOT00000082114,ENSRNOT00000107767,ENSRNOT00000117657	2677	2838	2739	1940	2104	2839
ENSRNOG00000000397	361849	Ccar1	cell division cycle and apoptosis regulator 1 [Source:RGD Symbol;Acc:1560358]	ENSRNOT00000067004,ENSRNOT00000097504	5573	5550	5482	4461	4575	6297
ENSRNOG00000000398	294390	Zup1	zinc finger containing ubiquitin peptidase 1 [Source:RGD Symbol;Acc:1307672]	ENSRNOT00000000448	952	905	1023	782	811	1101
ENSRNOG00000000401	.	Gprc6a	G protein-coupled receptor, class C, group 6, member A [Source:RGD Symbol;Acc:735077]	ENSRNOT00000000451,ENSRNOT00000112868	0	0	1	4	2	1
ENSRNOG00000000405	309772	Vgll2	vestigial-like family member 2 [Source:RGD Symbol;Acc:1311903]	ENSRNOT00000000456	0	0	0	0	0	0
ENSRNOG00000000406	25346	Ros1	ROS proto-oncogene 1 , receptor tyrosine kinase [Source:RGD Symbol;Acc:3591]	ENSRNOT00000000459,ENSRNOT00000080444	17	16	5	4	7	7
ENSRNOG00000000407	.	Dcbld1	discoidin, CUB and LCCL domain containing 1 [Source:RGD Symbol;Acc:1307211]	ENSRNOT00000000462,ENSRNOT00000111886	790	907	817	616	677	891
ENSRNOG00000000408	309774	Gopc	golgi associated PDZ and coiled-coil motif containing [Source:RGD Symbol;Acc:1309512]	ENSRNOT00000057476,ENSRNOT00000083295,ENSRNOT00000102347,ENSRNOT00000110578	1520	1705	1603	1281	1406	1887
ENSRNOG00000000410	309775	Nepn	nephrocan [Source:RGD Symbol;Acc:1307755]	ENSRNOT00000066492,ENSRNOT00000099270	0	0	0	2	0	0
ENSRNOG00000000411	294400	Nus1	NUS1 dehydrodolichyl diphosphate synthase subunit [Source:RGD Symbol;Acc:1307879]	ENSRNOT00000000467	3188	3331	3358	2602	2742	4049
ENSRNOG00000000412	502421	Slc35f1	solute carrier family 35, member F1 [Source:RGD Symbol;Acc:1559576]	ENSRNOT00000000468	2	0	0	0	1	1
ENSRNOG00000000414	100365935	Cep85l	centrosomal protein 85-like [Source:RGD Symbol;Acc:2319745]	ENSRNOT00000063920,ENSRNOT00000078420,ENSRNOT00000087220	447	390	393	385	378	523
ENSRNOG00000000415	294408	Asf1a	anti-silencing function 1A histone chaperone [Source:RGD Symbol;Acc:1311941]	ENSRNOT00000000471	2750	2784	2798	1794	2207	2929
ENSRNOG00000000417	308870	Numa1	nuclear mitotic apparatus protein 1 [Source:RGD Symbol;Acc:1308777]	ENSRNOT00000000474,ENSRNOT00000055249,ENSRNOT00000094333	7183	6899	7029	5196	5125	7568
ENSRNOG00000000420	294258	Nelfe	negative elongation factor complex member E [Source:RGD Symbol;Acc:1303325]	ENSRNOT00000000478	2483	2593	2411	1803	2141	2836
ENSRNOG00000000421	294260	Skic2	SKI2 subunit of superkiller complex [Source:RGD Symbol;Acc:1303059]	ENSRNOT00000000481,ENSRNOT00000102575	2700	2802	2864	1734	1791	2544
ENSRNOG00000000422	361799	Dxo	decapping exoribonuclease [Source:RGD Symbol;Acc:1303267]	ENSRNOT00000000483,ENSRNOT00000096572	817	870	837	708	766	1174
ENSRNOG00000000428	24298	Cyp21a1	cytochrome P450, family 21, subfamily a, polypeptide 1 [Source:RGD Symbol;Acc:2461]	ENSRNOT00000031548	0	0	0	0	0	0
ENSRNOG00000000431	406169	Atf6b	activating transcription factor 6 beta [Source:RGD Symbol;Acc:1303317]	ENSRNOT00000000492,ENSRNOT00000119502	3975	3977	3936	2636	3046	4393
ENSRNOG00000000432	406168	Fkbpl	FKBP prolyl isomerase like [Source:RGD Symbol;Acc:1303227]	ENSRNOT00000000494	363	383	411	305	363	533
ENSRNOG00000000433	406167	Prrt1	proline-rich transmembrane protein 1 [Source:RGD Symbol;Acc:1359348]	ENSRNOT00000000495,ENSRNOT00000091188	7	14	12	4	3	5
ENSRNOG00000000435	54398	Ppt2	palmitoyl-protein thioesterase 2 [Source:RGD Symbol;Acc:620375]	ENSRNOT00000000497,ENSRNOT00000080476,ENSRNOT00000083489,ENSRNOT00000090518,ENSRNOT00000091468	1025	1094	1004	704	807	1057
ENSRNOG00000000436	406166	Egfl8	EGF-like-domain, multiple 8 [Source:RGD Symbol;Acc:1549706]	ENSRNOT00000000499,ENSRNOT00000068712,ENSRNOT00000107302	192	208	207	117	143	237
ENSRNOG00000000437	406165	Agpat1	1-acylglycerol-3-phosphate O-acyltransferase 1 [Source:RGD Symbol;Acc:1303287]	ENSRNOT00000000500	2667	2843	2772	2252	2530	3432
ENSRNOG00000000438	407784	Rnf5	ring finger protein 5 [Source:RGD Symbol;Acc:1588458]	ENSRNOT00000000501,ENSRNOT00000088244	1803	1842	1761	1093	1393	2173
ENSRNOG00000000439	81722	Ager	advanced glycosylation end product-specific receptor [Source:RGD Symbol;Acc:69258]	ENSRNOT00000000508,ENSRNOT00000072848,ENSRNOT00000077205,ENSRNOT00000084841,ENSRNOT00000085277	31	26	43	12	17	31
ENSRNOG00000000440	406164	Pbx2	PBX homeobox 2 [Source:RGD Symbol;Acc:1303084]	ENSRNOT00000000509	4415	4620	4427	2983	3305	4747
ENSRNOG00000000441	406163	Gpsm3	G-protein signaling modulator 3 [Source:RGD Symbol;Acc:1303014]	ENSRNOT00000000510,ENSRNOT00000094807	201	215	182	119	137	195
ENSRNOG00000000442	406162	Notch4	notch receptor 4 [Source:RGD Symbol;Acc:1303282]	ENSRNOT00000000513	21	21	15	16	15	23
ENSRNOG00000000446	.	Btnl8	butyrophilin-like 8 [Source:RGD Symbol;Acc:1303010]	ENSRNOT00000029409,ENSRNOT00000060389,ENSRNOT00000091203	0	0	0	0	0	0
ENSRNOG00000000451	309621	RT1-Ba	RT1 class II, locus Ba [Source:RGD Symbol;Acc:1595867]	ENSRNOT00000000523,ENSRNOT00000077143,ENSRNOT00000091096	1	0	0	1	1	0
ENSRNOG00000000454	.	RT1-DOb	RT1 class II, locus DOb [Source:RGD Symbol;Acc:1595814]	ENSRNOT00000000526,ENSRNOT00000085724,ENSRNOT00000105085	0	0	0	1	1	3
ENSRNOG00000000455	24812	Tap2	transporter 2, ATP binding cassette subfamily B member [Source:RGD Symbol;Acc:3818]	ENSRNOT00000000527	37	51	64	25	31	63
ENSRNOG00000000456	24968	Psmb8	proteasome 20S subunit beta 8 [Source:RGD Symbol;Acc:3426]	ENSRNOT00000000528,ENSRNOT00000082047	0	3	6	4	2	3
ENSRNOG00000000457	24811	Tap1	transporter 1, ATP binding cassette subfamily B member [Source:RGD Symbol;Acc:3817]	ENSRNOT00000000529,ENSRNOT00000102515	208	209	151	138	125	191
ENSRNOG00000000459	24967	Psmb9	proteasome 20S subunit beta 9 [Source:RGD Symbol;Acc:3427]	ENSRNOT00000000532,ENSRNOT00000091362	96	114	107	78	67	83
ENSRNOG00000000461	294276	Brd2	bromodomain containing 2 [Source:RGD Symbol;Acc:1303324]	ENSRNOT00000000535,ENSRNOT00000060194,ENSRNOT00000080585	12400	12693	12530	10768	11493	15272
ENSRNOG00000000463	294279	Col11a2	collagen type XI alpha 2 chain [Source:RGD Symbol;Acc:2373]	ENSRNOT00000045533,ENSRNOT00000084117,ENSRNOT00000085547,ENSRNOT00000092329,ENSRNOT00000104091,ENSRNOT00000107648,ENSRNOT00000112730,ENSRNOT00000115128,ENSRNOT00000120229	32	33	28	17	20	35
ENSRNOG00000000464	361801	Rxrb	retinoid X receptor beta [Source:RGD Symbol;Acc:3611]	ENSRNOT00000041613,ENSRNOT00000118105	1268	1307	1336	872	1040	1436
ENSRNOG00000000465	294281	Slc39a7	solute carrier family 39 member 7 [Source:RGD Symbol;Acc:1593280]	ENSRNOT00000000541	1081.63	1051.32	1100.51	827.53	959.11	1132.41
ENSRNOG00000000466	361802	Hsd17b8	hydroxysteroid (17-beta) dehydrogenase 8 [Source:RGD Symbol;Acc:1303158]	ENSRNOT00000077357,ENSRNOT00000081486	2226.37	2277.68	2193.49	1301.47	1533.89	2376.59
ENSRNOG00000000467	309626	Ring1	ring finger protein 1 [Source:RGD Symbol;Acc:3576]	ENSRNOT00000000543,ENSRNOT00000081085	523	566	468	306	396	468
ENSRNOG00000000470	25218	Vps52	VPS52 subunit of GARP complex [Source:RGD Symbol;Acc:3618]	ENSRNOT00000000549,ENSRNOT00000096948,ENSRNOT00000107087	2488	2526	2420	1888	2192	2918
ENSRNOG00000000471	294282171079	Rps18	ribosomal protein S18 [Source:RGD Symbol;Acc:3595]	ENSRNOT00000000550,ENSRNOT00000092476	37196.6	38819.1	37976.2	24724.5	30351	38125.8
ENSRNOG00000000473	309629	Pfdn6	prefoldin subunit 6 [Source:RGD Symbol;Acc:1303006]	ENSRNOT00000000553	1646.09	1732.33	1609.84	951	1175.86	1736.77
ENSRNOG00000000474	294283	Ralgdsl2	ral guanine nucleotide dissociation stimulator like 2 [Source:RGD Symbol;Acc:1302985]	ENSRNOT00000000554,ENSRNOT00000092372,ENSRNOT00000112353	1610.68	1531.72	1493.37	1052.46	1196.46	1664.15
ENSRNOG00000000476	309630	Zbtb22	zinc finger and BTB domain containing 22 [Source:RGD Symbol;Acc:1359627]	ENSRNOT00000000558,ENSRNOT00000099428	308.31	379.09	376.59	338.77	336.55	531.74
ENSRNOG00000000477	140926	Daxx	death-domain associated protein [Source:RGD Symbol;Acc:621227]	ENSRNOT00000000559,ENSRNOT00000092597,ENSRNOT00000119385	2275	2309	2351	1801	1988	2797
ENSRNOG00000000478	.	AA926063	AA926063gene [Source:RGD Symbol;Acc:1303072]	ENSRNOT00000000560	1	0	1	0	1	1
ENSRNOG00000000479	294286	Kifc1	kinesin family member C1 [Source:RGD Symbol;Acc:1359118]	ENSRNOT00000065349,ENSRNOT00000095546,ENSRNOT00000103176,ENSRNOT00000114906	5412	5608	5481	4575	5015	6928
ENSRNOG00000000480	294287	Phf1	PHD finger protein 1 [Source:RGD Symbol;Acc:1303205]	ENSRNOT00000059548,ENSRNOT00000091364,ENSRNOT00000092247	157	196	145	99	126	205
ENSRNOG00000000481	294288	Cuta	cutA divalent cation tolerance homolog [Source:RGD Symbol;Acc:1303306]	ENSRNOT00000000568,ENSRNOT00000072319	1563	1662	1595	1179	1434	2031
ENSRNOG00000000483	192117	Syngap1	synaptic Ras GTPase activating protein 1 [Source:RGD Symbol;Acc:621090]	ENSRNOT00000000572,ENSRNOT00000040859,ENSRNOT00000092424,ENSRNOT00000108190,ENSRNOT00000116745,ENSRNOT00000120108	366	384	352	253	279	446
ENSRNOG00000000485	116502	Bak1	BCL2-antagonist/killer 1 [Source:RGD Symbol;Acc:621635]	ENSRNOT00000000576	1371	1359	1464	1095	1275	1466
ENSRNOG00000000486	494520	Ggnbp1	gametogenetin binding protein 1 [Source:RGD Symbol;Acc:1359729]	ENSRNOT00000000577,ENSRNOT00000119446	30	37	21	24	28	29
ENSRNOG00000000487	24417	Grm4	glutamate metabotropic receptor 4 [Source:RGD Symbol;Acc:2745]	ENSRNOT00000066115,ENSRNOT00000083426,ENSRNOT00000093633,ENSRNOT00000115661	1215	1208	1287	1023	1072	1312
ENSRNOG00000000488	117062	Hmga1	high mobility group AT-hook 1 [Source:RGD Symbol;Acc:628699]	ENSRNOT00000000580,ENSRNOT00000099939,ENSRNOT00000113836	21931	22989	23183	16862	20335	25892
ENSRNOG00000000490	81773	Rps10	ribosomal protein S10 [Source:RGD Symbol;Acc:621024]	ENSRNOT00000033907,ENSRNOT00000107117	21872.2	23532.3	22813.9	15177.8	16035.6	24486.2
ENSRNOG00000000491	689210	Spdef	SAM pointed domain containing ets transcription factor [Source:RGD Symbol;Acc:1594842]	ENSRNOT00000000583,ENSRNOT00000079933	6	9	13	3	8	11
ENSRNOG00000000493	361808	Snrpc	small nuclear ribonucleoprotein polypeptide C [Source:RGD Symbol;Acc:1306065]	ENSRNOT00000000586,ENSRNOT00000105887,ENSRNOT00000115940	5295.84	5505.87	5621.94	3826.76	4895.7	6427.86
ENSRNOG00000000495	.	Bltp3a	bridge-like lipid transfer protein family member 3A [Source:RGD Symbol;Acc:1307264]	ENSRNOT00000049592,ENSRNOT00000102198,ENSRNOT00000103992,ENSRNOT00000104971	1478	1406	1344	1069	1099	1457
ENSRNOG00000000498	309639	Anks1a	ankyrin repeat and sterile alpha motif domain containing 1A [Source:RGD Symbol;Acc:1309183]	ENSRNOT00000044395,ENSRNOT00000081604,ENSRNOT00000107130	1780	1874	1878	1450	1493	2254
ENSRNOG00000000499	309641	Tcp11	t-complex 11 [Source:RGD Symbol;Acc:1359387]	ENSRNOT00000045044,ENSRNOT00000109959	26	13	29	20	22	28
ENSRNOG00000000500	294297	Scube3	signal peptide, CUB domain and EGF like domain containing 3 [Source:RGD Symbol;Acc:1304880]	ENSRNOT00000000593,ENSRNOT00000100675	38	52	40	45	48	72
ENSRNOG00000000501	361809	Zfp523	zinc finger protein 523 [Source:RGD Symbol;Acc:1306239]	ENSRNOT00000000595,ENSRNOT00000084771	256	281	312	197	218	227
ENSRNOG00000000502	309642	Def6	DEF6 guanine nucleotide exchange factor [Source:RGD Symbol;Acc:1307945]	ENSRNOT00000000597,ENSRNOT00000107870,ENSRNOT00000120154	386	368	392	247	305	401
ENSRNOG00000000503	25682	Ppard	peroxisome proliferator-activated receptor delta [Source:RGD Symbol;Acc:3370]	ENSRNOT00000042539,ENSRNOT00000083109	271	305	285	255	281	376
ENSRNOG00000000504	309643	Fance	FA complementation group E [Source:RGD Symbol;Acc:1561045]	ENSRNOT00000006191,ENSRNOT00000101988,ENSRNOT00000109180	760	707	710	516	534	767
ENSRNOG00000000505	36665681729	Rpl10a	ribosomal protein L10A [Source:RGD Symbol;Acc:620497]	ENSRNOT00000000603,ENSRNOT00000100947,ENSRNOT00000101238	26165.5	28222.9	27870.2	17682.9	21208.7	27661.8
ENSRNOG00000000506	294299	Tead3	TEA domain transcription factor 3 [Source:RGD Symbol;Acc:1311583]	ENSRNOT00000000607,ENSRNOT00000096677,ENSRNOT00000107495	671	727	680	500	518	852
ENSRNOG00000000507	309900	Tulp1	TUB like protein 1 [Source:RGD Symbol;Acc:1311062]	ENSRNOT00000066897,ENSRNOT00000095895,ENSRNOT00000097363,ENSRNOT00000113572	10	12	8	4	3	3
ENSRNOG00000000508	294301	Armc12	armadillo repeat containing 12 [Source:RGD Symbol;Acc:1306008]	ENSRNOT00000000609	0	0	0	0	0	1
ENSRNOG00000000510	25680	Clps	colipase [Source:RGD Symbol;Acc:2363]	ENSRNOT00000000611	0	0	0	0	0	0
ENSRNOG00000000511	361811	Srpk1	SRSF protein kinase 1 [Source:RGD Symbol;Acc:1308272]	ENSRNOT00000000612,ENSRNOT00000092514,ENSRNOT00000092641,ENSRNOT00000100033,ENSRNOT00000105949	9130	9368	9466	7762	8392	11979
ENSRNOG00000000512	309646	Slc26a8	solute carrier family 26 member 8 [Source:RGD Symbol;Acc:1308898]	ENSRNOT00000059264,ENSRNOT00000092383	310	296	288	234	269	390
ENSRNOG00000000513	81649	Mapk14	mitogen activated protein kinase 14 [Source:RGD Symbol;Acc:70496]	ENSRNOT00000000617,ENSRNOT00000000618,ENSRNOT00000095202,ENSRNOT00000098053,ENSRNOT00000100696,ENSRNOT00000102158	4503	4438	4570	3559	3797	5032
ENSRNOG00000000515	29513	Mapk13	mitogen activated protein kinase 13 [Source:RGD Symbol;Acc:3045]	ENSRNOT00000000621	571	665	588	339	412	568
ENSRNOG00000000516	100360640	Pxt1	peroxisomal testis enriched protein 1 [Source:RGD Symbol;Acc:2321717]	ENSRNOT00000092474,ENSRNOT00000113127	180	239	184	87	117	190
ENSRNOG00000000517	294307	Kctd20	potassium channel tetramerization domain containing 20 [Source:RGD Symbol;Acc:1309887]	ENSRNOT00000000624,ENSRNOT00000092333,ENSRNOT00000105827	2907	2935	2966	2346	2390	3377
ENSRNOG00000000519	361813	Stk38	serine/threonine kinase 38 [Source:RGD Symbol;Acc:1309455]	ENSRNOT00000059194,ENSRNOT00000092400,ENSRNOT00000092489,ENSRNOT00000104223	7324	7804	7874	6683	7062	10204
ENSRNOG00000000520	361814	Srsf3	serine and arginine rich splicing factor 3 [Source:RGD Symbol;Acc:1309233]	ENSRNOT00000092663,ENSRNOT00000095830,ENSRNOT00000117194	15394.4	16001.4	15751.8	13310.5	13863.8	19549.4
ENSRNOG00000000521	114851	Cdkn1a	cyclin-dependent kinase inhibitor 1A [Source:RGD Symbol;Acc:69328]	ENSRNOT00000091731,ENSRNOT00000101862	1682	1722	1656	1231	1417	2525
ENSRNOG00000000522	309650	Cpne5	copine 5 [Source:RGD Symbol;Acc:1308021]	ENSRNOT00000000629,ENSRNOT00000101285,ENSRNOT00000108791,ENSRNOT00000110640	181	198	189	137	175	164
ENSRNOG00000000523	309651	Ppil1	peptidylprolyl isomerase like 1 [Source:RGD Symbol;Acc:1309119]	ENSRNOT00000093253	2100	2268	2164	1582	1860	2430
ENSRNOG00000000524	294311	C20h6orf89	similar to human chromosome 6 open reading frame 89 [Source:RGD Symbol;Acc:735065]	ENSRNOT00000000631,ENSRNOT00000086330,ENSRNOT00000093188,ENSRNOT00000093377,ENSRNOT00000093638,ENSRNOT00000093736,ENSRNOT00000102727,ENSRNOT00000106155	1297	1294	1243	890	962	1276
ENSRNOG00000000525	294312	Pi16	peptidase inhibitor 16 [Source:RGD Symbol;Acc:1304760]	ENSRNOT00000000632,ENSRNOT00000093209	46	51	45	14	24	47
ENSRNOG00000000527	294313	Mtch1	mitochondrial carrier 1 [Source:RGD Symbol;Acc:1309262]	ENSRNOT00000000635,ENSRNOT00000093172	1484	1465	1504	1174	1347	1805
ENSRNOG00000000528	309653	Fgd2	FYVE, RhoGEF and PH domain containing 2 [Source:RGD Symbol;Acc:1309840]	ENSRNOT00000041665	64	69	55	48	44	68
ENSRNOG00000000529	24649	Pim1	Pim-1 proto-oncogene, serine/threonine kinase [Source:RGD Symbol;Acc:3330]	ENSRNOT00000000637	3349	3347	3370	2208	2176	3459
ENSRNOG00000000532	309656	Cmtr1	cap methyltransferase 1 [Source:RGD Symbol;Acc:1307801]	ENSRNOT00000000640,ENSRNOT00000083108,ENSRNOT00000101461,ENSRNOT00000110367,ENSRNOT00000111387,ENSRNOT00000111715,ENSRNOT00000114324	3958	4291	4107	3100	3329	4442
ENSRNOG00000000536	309659	Mdga1	MAM domain containing glycosylphosphatidylinositol anchor 1 [Source:RGD Symbol;Acc:1307031]	ENSRNOT00000048845,ENSRNOT00000111234	25	25	18	15	10	21
ENSRNOG00000000540	294318	Btbd9	BTB domain containing 9 [Source:RGD Symbol;Acc:1306975]	ENSRNOT00000000649	500	524	513	396	381	498
ENSRNOG00000000541	294320	Glo1	glyoxalase 1 [Source:RGD Symbol;Acc:2702]	ENSRNOT00000000650	8019	8467	8582	6934	8003	11623
ENSRNOG00000000542	207117	Dnah8	dynein, axonemal, heavy chain 8 [Source:RGD Symbol;Acc:619986]	ENSRNOT00000000651,ENSRNOT00000071939,ENSRNOT00000106030	888	892	895	654	579	840
ENSRNOG00000000543	.	Frk	fyn-related Src family tyrosine kinase [Source:RGD Symbol;Acc:621423]	ENSRNOT00000000653	34	45	38	18	29	44
ENSRNOG00000000546	294456	Nt5dc1	5'-nucleotidase domain containing 1 [Source:RGD Symbol;Acc:1305214]	ENSRNOT00000000657,ENSRNOT00000107792,ENSRNOT00000116093	685	661	688	531	537	821
ENSRNOG00000000547	309828	Tspyl4	TSPY-like 4 [Source:RGD Symbol;Acc:1306653]	ENSRNOT00000000658	1130	1130	1151	648	730	827
ENSRNOG00000000549	.	Tspyl1	TSPY-like 1 [Source:RGD Symbol;Acc:1307726]	ENSRNOT00000000660	2	2	3	3	3	1
ENSRNOG00000000551	294499	Fam241b	family with sequence similarity 241 member B [Source:RGD Symbol;Acc:1305587]	ENSRNOT00000000662	1229	1329.99	1206	861.99	1045	1452
ENSRNOG00000000552	499431	Col13a1	collagen type XIII alpha 1 chain [Source:RGD Symbol;Acc:1595704]	ENSRNOT00000046537,ENSRNOT00000085877,ENSRNOT00000098211,ENSRNOT00000102397,ENSRNOT00000107190	13	15	14	7	10	12
ENSRNOG00000000556	294503	Nodal	nodal growth differentiation factor [Source:RGD Symbol;Acc:1305994]	ENSRNOT00000000672	3923	4208	4086	2526	2880	3733
ENSRNOG00000000557	361842	Ppa1	inorganic pyrophosphatase 1 [Source:RGD Symbol;Acc:1589773]	ENSRNOT00000000673,ENSRNOT00000099561,ENSRNOT00000119581	8548	8828	8809	6746	7166	10255
ENSRNOG00000000559	64107	Npffr1	neuropeptide FF receptor 1 [Source:RGD Symbol;Acc:621570]	ENSRNOT00000000675,ENSRNOT00000115618	11	6	10	7	9	12
ENSRNOG00000000560	499430	Lrrc20	leucine rich repeat containing 20 [Source:RGD Symbol;Acc:1566140]	ENSRNOT00000000676,ENSRNOT00000078719,ENSRNOT00000118364	742	746	733	539	507	750
ENSRNOG00000000561	294508	Pald1	phosphatase domain containing, paladin 1 [Source:RGD Symbol;Acc:1305933]	ENSRNOT00000066794	5594	5429	5519	3159	3376	4383
ENSRNOG00000000562	50669	Prf1	perforin 1 [Source:RGD Symbol;Acc:708463]	ENSRNOT00000000681,ENSRNOT00000100131,ENSRNOT00000117051	0	0	0	0	0	0
ENSRNOG00000000563	309837	Adamts14	ADAM metallopeptidase with thrombospondin type 1 motif, 14 [Source:RGD Symbol;Acc:1308899]	ENSRNOT00000063875	47	60	40	15	36	47
ENSRNOG00000000564	.	Tbata	thymus, brain and testes associated [Source:RGD Symbol;Acc:1561665]	ENSRNOT00000000683,ENSRNOT00000047394,ENSRNOT00000101236,ENSRNOT00000101241	431	486	446	260	292	388
ENSRNOG00000000565	286896	Sgpl1	sphingosine-1-phosphate lyase 1 [Source:RGD Symbol;Acc:628599]	ENSRNOT00000084391	3318	3375	3434	2429	2437	3907
ENSRNOG00000000566	29700	Pcbd1	pterin-4 alpha-carbinolamine dehydratase 1 [Source:RGD Symbol;Acc:3263]	ENSRNOT00000000687,ENSRNOT00000102353,ENSRNOT00000107746,ENSRNOT00000120036	141.75	126.16	123.03	54.05	74.31	114.29
ENSRNOG00000000567	60630	Unc5b	unc-5 netrin receptor B [Source:RGD Symbol;Acc:621756]	ENSRNOT00000038537,ENSRNOT00000102258,ENSRNOT00000109345	1918	2032	1908	1106	1185	1627
ENSRNOG00000000568	353307	Slc29a3	solute carrier family 29 member 3 [Source:RGD Symbol;Acc:727811]	ENSRNOT00000000689,ENSRNOT00000107399,ENSRNOT00000113968	1355	1445	1436	1024	1145	1476
ENSRNOG00000000569	690899	Vsir	V-set immunoregulatory receptor [Source:RGD Symbol;Acc:1590938]	ENSRNOT00000057752	32	45	47	29	18	26
ENSRNOG00000000571	25524	Psap	prosaposin [Source:RGD Symbol;Acc:3423]	ENSRNOT00000000696,ENSRNOT00000093802,ENSRNOT00000104593	22838	23893	23505	13683	15215	20267
ENSRNOG00000000572	84468	Chst3	carbohydrate sulfotransferase 3 [Source:RGD Symbol;Acc:620355]	ENSRNOT00000000697	11	9	5	7	3	23
ENSRNOG00000000574	.	AC096404.1	.	ENSRNOT00000000700	3	3	1	0	0	2
ENSRNOG00000000576	100360936	Anapc16	anaphase promoting complex subunit 16 [Source:RGD Symbol;Acc:2321124]	ENSRNOT00000000702,ENSRNOT00000114556,ENSRNOT00000119488	735	791	738	477	549	825
ENSRNOG00000000579	25603	Marcks	myristoylated alanine rich protein kinase C substrate [Source:RGD Symbol;Acc:3028]	ENSRNOT00000000707	4736	4329	4427	3410	3894	5340
ENSRNOG00000000580	.	Calhm4	calcium homeostasis modulator family member 4 [Source:RGD Symbol;Acc:1595701]	ENSRNOT00000000708	0	0	0	0	0	0
ENSRNOG00000000581	361859	Cdc40	cell division cycle 40 [Source:RGD Symbol;Acc:1307063]	ENSRNOT00000064081,ENSRNOT00000077926	2062	2119	2104	1670	1680	2494
ENSRNOG00000000582	685325	Ddo	D-aspartate oxidase [Source:RGD Symbol;Acc:1595123]	ENSRNOT00000000710,ENSRNOT00000079308,ENSRNOT00000102857	108	84	94	57	70	81
ENSRNOG00000000583	309804	Cdk19	cyclin-dependent kinase 19 [Source:RGD Symbol;Acc:1305435]	ENSRNOT00000000713,ENSRNOT00000105498	726	702	708	624	596	791
ENSRNOG00000000585	81640	Amd1	adenosylmethionine decarboxylase 1 [Source:RGD Symbol;Acc:2104]	ENSRNOT00000000715	3461	3639	3698	3129	3425	4673
ENSRNOG00000000586	361858	Gtf3c6	general transcription factor 3C subunit 6 [Source:RGD Symbol;Acc:1307434]	ENSRNOT00000000716	1917	2006	1959	1213	1531	2013
ENSRNOG00000000587	294436	Rpf2	ribosome production factor 2 homolog [Source:RGD Symbol;Acc:1306906]	ENSRNOT00000000717,ENSRNOT00000095674,ENSRNOT00000099652,ENSRNOT00000105691	2797	3054	3066	1938	2263	3088
ENSRNOG00000000588	170566	Slc16a10	solute carrier family 16 member 10 [Source:RGD Symbol;Acc:69197]	ENSRNOT00000000718,ENSRNOT00000087226	171	189	176	161	125	187
ENSRNOG00000000589	.	Mfsd4b2l1	major facilitator superfamily domain containing 4B2 like 1 [Source:RGD Symbol;Acc:1310495]	ENSRNOT00000000720,ENSRNOT00000107452,ENSRNOT00000117743	0	0	0	3	0	1.01
ENSRNOG00000000590	337920	Naglt1	Na+ dependent glucose transporter 1 [Source:RGD Symbol;Acc:631438]	ENSRNOT00000057218,ENSRNOT00000097726	1.01	0	0	0	0	1.01
ENSRNOG00000000593	309812	Rev3l	REV3 like, DNA directed polymerase zeta catalytic subunit [Source:RGD Symbol;Acc:1307087]	ENSRNOT00000057227	2502	2649	2614	2796	2464	3690
ENSRNOG00000000595	361857	Traf3ip2	Traf3 interacting protein 2 [Source:RGD Symbol;Acc:1593240]	ENSRNOT00000000728,ENSRNOT00000103797,ENSRNOT00000119731	70	79	59	69	66	81
ENSRNOG00000000596	25150	Fyn	FYN proto-oncogene, Src family tyrosine kinase [Source:RGD Symbol;Acc:2641]	ENSRNOT00000000733,ENSRNOT00000075922,ENSRNOT00000076859,ENSRNOT00000085987,ENSRNOT00000118910	991	1001	943	805	1007	1228
ENSRNOG00000000597	499461	Ccn6	cellular communication network factor 6 [Source:RGD Symbol;Acc:1564120]	ENSRNOT00000000735	8	12	8	9	5	13
ENSRNOG00000000598	361856	Tube1	tubulin, epsilon 1 [Source:RGD Symbol;Acc:1306048]	ENSRNOT00000047194	448	493	492	326	433	535
ENSRNOG00000000599	309816	Lama4	laminin subunit alpha 4 [Source:RGD Symbol;Acc:1560062]	ENSRNOT00000000737	74	81	86	85	79	160
ENSRNOG00000000604	84577	Hdac2	histone deacetylase 2 [Source:RGD Symbol;Acc:619976]	ENSRNOT00000000742,ENSRNOT00000100766	12467	13211	13004	10361	11386	16762
ENSRNOG00000000605	294449	Hs3st5	heparan sulfate-glucosamine 3-sulfotransferase 5 [Source:RGD Symbol;Acc:1306379]	ENSRNOT00000000743	96	100	99	48	68	73
ENSRNOG00000000606	690865	Pcdh15	protocadherin related 15 [Source:RGD Symbol;Acc:1590969]	ENSRNOT00000067633,ENSRNOT00000098841,ENSRNOT00000100057,ENSRNOT00000103718,ENSRNOT00000105317,ENSRNOT00000109482,ENSRNOT00000112877,ENSRNOT00000117699,ENSRNOT00000117858	32	22	37	33	24	68
ENSRNOG00000000607	502418	Jpt2l1	Jupiter microtubule associated homolog 2 like 1 [Source:RGD Symbol;Acc:1559903]	ENSRNOT00000000745	0	0	2	0	0	0
ENSRNOG00000000609	171458	Ipmk	inositol polyphosphate multikinase [Source:RGD Symbol;Acc:620954]	ENSRNOT00000000748,ENSRNOT00000105838,ENSRNOT00000107068	1543	1567	1564	1239	1361	1861
ENSRNOG00000000610	294362	Cisd1	CDGSH iron sulfur domain 1 [Source:RGD Symbol;Acc:1309529]	ENSRNOT00000000749,ENSRNOT00000103790,ENSRNOT00000105985,ENSRNOT00000119535	1830	1964	1916	1205	1515	2153
ENSRNOG00000000611	361831	Ube2d1	ubiquitin-conjugating enzyme E2D 1 [Source:RGD Symbol;Acc:1307886]	ENSRNOT00000000750,ENSRNOT00000101439,ENSRNOT00000114520	936	1060	1001	787	907	1465
ENSRNOG00000000613	83474	Tfam	transcription factor A, mitochondrial [Source:RGD Symbol;Acc:620682]	ENSRNOT00000000753	5301	5561	5580	3904	4328	6127
ENSRNOG00000000614	361832	Bicc1	BicC family RNA binding protein 1 [Source:RGD Symbol;Acc:1307459]	ENSRNOT00000000754,ENSRNOT00000080846	664	670	713	524	524	708
ENSRNOG00000000618	314180	Mdga2	MAM domain containing glycosylphosphatidylinositol anchor 2 [Source:RGD Symbol;Acc:735131]	ENSRNOT00000000767,ENSRNOT00000116494	5	6	5	4	5	9
ENSRNOG00000000630	.	Dynlt2b-ps1	dynein light chain Tctex-type 2B, pseudogene 1 [Source:RGD Symbol;Acc:1564702]	ENSRNOT00000000780	0	0	0	0	0	0
ENSRNOG00000000632	54237	Cdk1	cyclin-dependent kinase 1 [Source:RGD Symbol;Acc:2319]	ENSRNOT00000086806	5737	6290	6203	4021	4674	6376
ENSRNOG00000000633	309722	Rhobtb1	Rho-related BTB domain containing 1 [Source:RGD Symbol;Acc:1306871]	ENSRNOT00000000784,ENSRNOT00000087085,ENSRNOT00000112467	2046	1909	1965	1325	1370	2021
ENSRNOG00000000634	361834	Cabcoco1	ciliary associated calcium binding coiled-coil 1 [Source:RGD Symbol;Acc:1306739]	ENSRNOT00000000785,ENSRNOT00000098928,ENSRNOT00000103305	0	2	5	1	0	3
ENSRNOG00000000635	309728	Arid5b	AT-rich interaction domain 5B [Source:RGD Symbol;Acc:1311735]	ENSRNOT00000000787,ENSRNOT00000105517	950	858	820	744	739	1157
ENSRNOG00000000636	309729	Rtkn2	rhotekin 2 [Source:RGD Symbol;Acc:1304834]	ENSRNOT00000068778,ENSRNOT00000120105	0	0	0	0	0	0
ENSRNOG00000000638	499425	Zfp365	zinc finger protein 365 [Source:RGD Symbol;Acc:1565986]	ENSRNOT00000057992,ENSRNOT00000119323	70	79	86	54	79	95
ENSRNOG00000000640	114090	Egr2	early growth response 2 [Source:RGD Symbol;Acc:621608]	ENSRNOT00000000792	2	2	9	8	8	9
ENSRNOG00000000641	58839	Nrbf2	nuclear receptor binding factor 2 [Source:RGD Symbol;Acc:61937]	ENSRNOT00000000794	426.88	420.12	416.39	362.37	389.61	545.61
ENSRNOG00000000645	294375	Reep3	receptor accessory protein 3 [Source:RGD Symbol;Acc:1560401]	ENSRNOT00000067920,ENSRNOT00000109024	857	932	889	755	681	929
ENSRNOG00000000648	171120	Jmjd1c	jumonji domain containing 1C [Source:RGD Symbol;Acc:708458]	ENSRNOT00000000804,ENSRNOT00000099911,ENSRNOT00000109730	1815	1726	1672	1529	1500	2125
ENSRNOG00000000653	60349	Nr5a2	nuclear receptor subfamily 5, group A, member 2 [Source:RGD Symbol;Acc:68353]	ENSRNOT00000000812,ENSRNOT00000097279	26	28	25	43	49	75
ENSRNOG00000000655	24699	Ptprc	protein tyrosine phosphatase, receptor type, C [Source:RGD Symbol;Acc:3451]	ENSRNOT00000000814,ENSRNOT00000029865,ENSRNOT00000029878,ENSRNOT00000060292,ENSRNOT00000064785	2	0	0	0	0	1
ENSRNOG00000000657	360850	Nek7	NIMA-related kinase 7 [Source:RGD Symbol;Acc:1311160]	ENSRNOT00000000817,ENSRNOT00000090162,ENSRNOT00000095155,ENSRNOT00000098011	918	899	947	643	731	939
ENSRNOG00000000658	116719	Acacb	acetyl-CoA carboxylase beta [Source:RGD Symbol;Acc:620500]	ENSRNOT00000000821,ENSRNOT00000067975,ENSRNOT00000078868,ENSRNOT00000080557,ENSRNOT00000113138	100	85	90	78	74	88
ENSRNOG00000000661	304555	Hps4	HPS4, biogenesis of lysosomal organelles complex 3 subunit 2 [Source:RGD Symbol;Acc:1308070]	ENSRNOT00000000824,ENSRNOT00000079256	458	478	455	344	453	463
ENSRNOG00000000662	288717	Srrd	SRR1 domain containing [Source:RGD Symbol;Acc:1562579]	ENSRNOT00000000826,ENSRNOT00000114064	727	778	745	554	657	721
ENSRNOG00000000663	288718	Tfip11	tuftelin interacting protein 11 [Source:RGD Symbol;Acc:1311449]	ENSRNOT00000000828,ENSRNOT00000101278	2071	2217	2203	1765	1861	2526
ENSRNOG00000000664	288719	Tpst2	tyrosylprotein sulfotransferase 2 [Source:RGD Symbol;Acc:1305331]	ENSRNOT00000000831,ENSRNOT00000117196	218	233	201	206	221	335
ENSRNOG00000000665	114561	Pitpnb	phosphatidylinositol transfer protein, beta [Source:RGD Symbol;Acc:620143]	ENSRNOT00000052202,ENSRNOT00000066892,ENSRNOT00000115109,ENSRNOT00000115325	6741	6905	6763	5051	5388	7608
ENSRNOG00000000691	288736	Foxn4	forkhead box N4 [Source:RGD Symbol;Acc:1306389]	ENSRNOT00000065060,ENSRNOT00000094488	18	18	16	7	13	17
ENSRNOG00000000692	304577	Ung	uracil-DNA glycosylase [Source:RGD Symbol;Acc:1307200]	ENSRNOT00000056865	3650	3740	3653	2312	2616	3599
ENSRNOG00000000693	171442	Svop	SV2 related protein [Source:RGD Symbol;Acc:620277]	ENSRNOT00000000874,ENSRNOT00000084511	340	345	335	186	189	307
ENSRNOG00000000695	304580	Ssh1	slingshot protein phosphatase 1 [Source:RGD Symbol;Acc:1306038]	ENSRNOT00000044751,ENSRNOT00000094762,ENSRNOT00000106254,ENSRNOT00000114426	4741	4781	4553	3837	3620	4821
ENSRNOG00000000697	501841	Coro1c	coronin 1C [Source:RGD Symbol;Acc:1564490]	ENSRNOT00000000886,ENSRNOT00000109613,ENSRNOT00000115919,ENSRNOT00000116184,ENSRNOT00000117394	8152	8179	8449	6990	7685	10792
ENSRNOG00000000699	363930	Selplg	selectin P ligand [Source:RGD Symbol;Acc:1307971]	ENSRNOT00000000888,ENSRNOT00000096864,ENSRNOT00000106044	4	1	0	1	3	2
ENSRNOG00000000700	304581	Tmem119	transmembrane protein 119 [Source:RGD Symbol;Acc:1307573]	ENSRNOT00000000889,ENSRNOT00000099644	0	0	1	0	0	0
ENSRNOG00000000701	288740	Iscu	iron-sulfur cluster assembly enzyme [Source:RGD Symbol;Acc:1309562]	ENSRNOT00000000890	2101	2273	2215	1530	1834	2480
ENSRNOG00000000702	304582	Sart3	spliceosome associated factor 3, U4/U6 recycling protein [Source:RGD Symbol;Acc:1311646]	ENSRNOT00000000891	3111	3169	3158	2344	2507	3464
ENSRNOG00000000704	60669	Cmklr1	chemerin chemokine-like receptor 1 [Source:RGD Symbol;Acc:69359]	ENSRNOT00000000893,ENSRNOT00000097365,ENSRNOT00000101222,ENSRNOT00000105285	197	207	217	168	215	276
ENSRNOG00000000708	288743	Sgsm1	small G protein signaling modulator 1 [Source:RGD Symbol;Acc:1308178]	ENSRNOT00000000898,ENSRNOT00000094880,ENSRNOT00000106588	395	459	404	304	311	483
ENSRNOG00000000713	.	AABR07033045.1	.	ENSRNOT00000000903	58.49	49.78	51.87	40.29	50.54	75.96
ENSRNOG00000000715	25517	Pou1f1	POU class 1 homeobox 1 [Source:RGD Symbol;Acc:3367]	ENSRNOT00000000905,ENSRNOT00000110019	0	0	0	0	0	2
ENSRNOG00000000716	60448	Htr1f	5-hydroxytryptamine receptor 1F [Source:RGD Symbol;Acc:71083]	ENSRNOT00000000907	0	0	0	0	0	0
ENSRNOG00000000718	288353	Cggbp1	CGG triplet repeat binding protein 1 [Source:RGD Symbol;Acc:1308129]	ENSRNOT00000000909	2604	2630	2744	2193	2323	3626
ENSRNOG00000000720	304176	C11h3orf38	similar to human chromosome 3 open reading frame 38 [Source:RGD Symbol;Acc:1359320]	ENSRNOT00000000911,ENSRNOT00000097208,ENSRNOT00000114325	745.61	780	812.92	724	770	1045.72
ENSRNOG00000000726	294138	Or2j3	olfactory receptor family 2 subfamily J member 3 [Source:RGD Symbol;Acc:1333177]	ENSRNOT00000000953,ENSRNOT00000112000	0	0	0	0	0	0
ENSRNOG00000000728	294141	Clic2	chloride intracellular channel 2 [Source:RGD Symbol;Acc:1306580]	ENSRNOT00000000955,ENSRNOT00000114425	3	0	0	0	0	1
ENSRNOG00000000729	170898	Tmlhe	trimethyllysine hydroxylase, epsilon [Source:RGD Symbol;Acc:620629]	ENSRNOT00000049573,ENSRNOT00000076655,ENSRNOT00000076901	261	294	267	215	218	327
ENSRNOG00000000746	294159	Or2g1	olfactory receptor family 2 subfamily G member 1 [Source:RGD Symbol;Acc:1333191]	ENSRNOT00000000973	0	0	0	0	0	0
ENSRNOG00000000759	408031	Or5v1b	olfactory receptor family 5 subfamily V member 1B [Source:RGD Symbol;Acc:1334062]	ENSRNOT00000000986	5	3	6	2	2	5
ENSRNOG00000000763	24747	RT1-M3-1	RT1 class Ib, locus M3, gene 1 [Source:RGD Symbol;Acc:3494]	ENSRNOT00000000990,ENSRNOT00000040634,ENSRNOT00000075244,ENSRNOT00000102823,ENSRNOT00000106320	44	47	42	22	22	37
ENSRNOG00000000765	294197	Or11a4	olfactory receptor family 11 subfamily A member 4 [Source:RGD Symbol;Acc:1333000]	ENSRNOT00000000992,ENSRNOT00000116827,ENSRNOT00000117039	4	2	4	6	1	6
ENSRNOG00000000767	29168	Ubd	ubiquitin D [Source:RGD Symbol;Acc:69418]	ENSRNOT00000000994,ENSRNOT00000000995	0	1	1	0	0	2
ENSRNOG00000000768	.	Ubd	ubiquitin D [Source:RGD Symbol;Acc:69418]	ENSRNOT00000079061	0	0	0	0	0	0
ENSRNOG00000000774	81657	Gabbr1	gamma-aminobutyric acid type B receptor subunit 1 [Source:RGD Symbol;Acc:621537]	ENSRNOT00000040232,ENSRNOT00000051634,ENSRNOT00000084582,ENSRNOT00000085050,ENSRNOT00000088396,ENSRNOT00000090936	6382	6523	6344	4288	4381	6490
ENSRNOG00000000775	24558	Mog	myelin oligodendrocyte glycoprotein [Source:RGD Symbol;Acc:3102]	ENSRNOT00000001008,ENSRNOT00000110773,ENSRNOT00000118690	12	5	13	8	10	7
ENSRNOG00000000777	294228	RT1-S3	RT1 class Ib, locus S3 [Source:RGD Symbol;Acc:735037]	ENSRNOT00000001036	0	0	1	0	0	0
ENSRNOG00000000778	499401	Znrd1as1	ZNRD1 antisense RNA 1 [Source:RGD Symbol;Acc:1564067]	ENSRNOT00000001011,ENSRNOT00000085106,ENSRNOT00000090910,ENSRNOT00000098376,ENSRNOT00000104534,ENSRNOT00000110272,ENSRNOT00000116414	78.36	51.14	59.6	32.33	52.19	67.47
ENSRNOG00000000779	361784	Polr1h	RNA polymerase I subunit H [Source:RGD Symbol;Acc:1303114]	ENSRNOT00000001012,ENSRNOT00000079021	1220	1153	1130	784	998	1271
ENSRNOG00000000780	294207	Ppp1r11	protein phosphatase 1, regulatory (inhibitor) subunit 11 [Source:RGD Symbol;Acc:1303163]	ENSRNOT00000001013	829	816	805	579	785	934
ENSRNOG00000000781	171387	Rnf39	ring finger protein 39 [Source:RGD Symbol;Acc:628854]	ENSRNOT00000001014,ENSRNOT00000080122,ENSRNOT00000110725,ENSRNOT00000114694	1.37	3	4	1	5	0
ENSRNOG00000000782	294210	Trim10	tripartite motif-containing 10 [Source:RGD Symbol;Acc:1359438]	ENSRNOT00000001016	0	7	0	1	0	1
ENSRNOG00000000783	365528	Trim40	tripartite motif-containing 40 [Source:RGD Symbol;Acc:1359645]	ENSRNOT00000029070	0	0	0	0	0	0
ENSRNOG00000000785	309591	Trim39	tripartite motif-containing 39 [Source:RGD Symbol;Acc:1303115]	ENSRNOT00000001021,ENSRNOT00000084559,ENSRNOT00000087695,ENSRNOT00000098868,ENSRNOT00000118924	1102.49	1107.86	1010.56	879.95	852.21	1255.68
ENSRNOG00000000786	406230	Rpp21	ribonuclease P/MRP subunit p21 [Source:RGD Symbol;Acc:1303090]	ENSRNOT00000001024	415.37	434.31	463.77	259.82	394.27	573.39
ENSRNOG00000000795	24750	RT1-N3	RT1 class Ib, locus N3 [Source:RGD Symbol;Acc:1598370]	ENSRNOT00000001035,ENSRNOT00000084770,ENSRNOT00000115132	2	2.03	1	3	1	1
ENSRNOG00000000796	294429	Ranbp2	RAN binding protein 2 [Source:RGD Symbol;Acc:1560047]	ENSRNOT00000001044,ENSRNOT00000071386,ENSRNOT00000114220	10031	9999	10157	9498	8157	12797
ENSRNOG00000000798	309593	Gnl1	G protein nucleolar 1 [Source:RGD Symbol;Acc:1303051]	ENSRNOT00000050373,ENSRNOT00000090999	4201	4223	4128	2913	3375	4716
ENSRNOG00000000799	85493	Abcf1	ATP binding cassette subfamily F member 1 [Source:RGD Symbol;Acc:620286]	ENSRNOT00000001049,ENSRNOT00000095040,ENSRNOT00000113889,ENSRNOT00000119600	10799	11152	10850	7998	8532	12429
ENSRNOG00000000800	294410	Man1a1	mannosidase, alpha, class 1A, member 1 [Source:RGD Symbol;Acc:1310891]	ENSRNOT00000057422,ENSRNOT00000085465,ENSRNOT00000087342,ENSRNOT00000101500	534	547	561	447	414	574
ENSRNOG00000000801	309790	Msl3l2	male-specific lethal 3-like 2 [Source:RGD Symbol;Acc:1308699]	ENSRNOT00000001050,ENSRNOT00000108572	187	199	186	164	163	149
ENSRNOG00000000802	100359595	Tbc1d32	TBC1 domain family, member 32 [Source:RGD Symbol;Acc:2323599]	ENSRNOT00000001051	333	342	331	238	261	363
ENSRNOG00000000804	294230	Mrps18b	mitochondrial ribosomal protein S18B [Source:RGD Symbol;Acc:1302998]	ENSRNOT00000001058,ENSRNOT00000087613,ENSRNOT00000089978,ENSRNOT00000091461	5069	5285	5339	4156	4697	6506
ENSRNOG00000000805	24392	Gja1	gap junction protein, alpha 1 [Source:RGD Symbol;Acc:2690]	ENSRNOT00000001054,ENSRNOT00000100494	14970	15449	14645	11966	11942	16361
ENSRNOG00000000808	64441	Hsf2	heat shock transcription factor 2 [Source:RGD Symbol;Acc:68395]	ENSRNOT00000001059,ENSRNOT00000101061,ENSRNOT00000119675	2433	2423	2579	2011	2160	3082
ENSRNOG00000000809	361789	Atat1	alpha tubulin acetyltransferase 1 [Source:RGD Symbol;Acc:1303066]	ENSRNOT00000001065,ENSRNOT00000001077,ENSRNOT00000079654,ENSRNOT00000080158,ENSRNOT00000080419,ENSRNOT00000086503	1671	1757	1678	1464	1543	1997
ENSRNOG00000000811	24678	Pkib	cAMP-dependent protein kinase inhibitor beta [Source:RGD Symbol;Acc:3335]	ENSRNOT00000001075,ENSRNOT00000082043	22	12	20	18	21	27
ENSRNOG00000000814	80841	Fabp7	fatty acid binding protein 7 [Source:RGD Symbol;Acc:69312]	ENSRNOT00000001079,ENSRNOT00000117243	0	1	2	0	0	0
ENSRNOG00000000815	294422	Smpdl3a	sphingomyelin phosphodiesterase, acid-like 3A [Source:RGD Symbol;Acc:1359277]	ENSRNOT00000001081	16	15	17	10	15	32
ENSRNOG00000000818	361790361791	Ppp1r18	protein phosphatase 1, regulatory subunit 18 [Source:RGD Symbol;Acc:1309543]	ENSRNOT00000001084,ENSRNOT00000001085,ENSRNOT00000081611,ENSRNOT00000089257	2037	2211	2026	1575	1738	2332
ENSRNOG00000000823	309798	Gcc2	GRIP and coiled-coil domain containing 2 [Source:RGD Symbol;Acc:1305732]	ENSRNOT00000001092	1841	1921	1940	1621	1566	2332
ENSRNOG00000000824	365583	Dse	dermatan sulfate epimerase [Source:RGD Symbol;Acc:1305079]	ENSRNOT00000001093,ENSRNOT00000088287	203	233	235	225	252	286
ENSRNOG00000000825	294431	Calhm5	calcium homeostasis modulator family member 5 [Source:RGD Symbol;Acc:1310405]	ENSRNOT00000057313	1	0	0	0	1	0
ENSRNOG00000000826	64665	Flot1	flotillin 1 [Source:RGD Symbol;Acc:70991]	ENSRNOT00000001098,ENSRNOT00000083657,ENSRNOT00000090039,ENSRNOT00000091945	2005	2126	2037	1238	1369	1944
ENSRNOG00000000827	294235	Ier3	immediate early response 3 [Source:RGD Symbol;Acc:1303321]	ENSRNOT00000001099	363	416	419	251	268	433
ENSRNOG00000000831	294236	Gtf2h4	general transcription factor 2H subunit 4 [Source:RGD Symbol;Acc:1303309]	ENSRNOT00000001103	123	147	167	86	112	179
ENSRNOG00000000833	.	Vars2	valyl-tRNA synthetase 2, mitochondrial [Source:RGD Symbol;Acc:1303122]	ENSRNOT00000048103	393	442	448	272	361	445
ENSRNOG00000000838	25008	Lta	lymphotoxin alpha [Source:RGD Symbol;Acc:3020]	ENSRNOT00000001111	0	0	0	0	1	0
ENSRNOG00000000839	361794	Nfkbil1	NFKB inhibitor like 1 [Source:RGD Symbol;Acc:1303310]	ENSRNOT00000001113	676	721	651	400	461	649
ENSRNOG00000000840	368044	Atp6v1g2	ATPase H+ transporting V1 subunit G2 [Source:RGD Symbol;Acc:1303186]	ENSRNOT00000001114,ENSRNOT00000077974,ENSRNOT00000082536	0	3	1	1	3	5
ENSRNOG00000000841	114612	Ddx39b	DExD-box helicase 39B [Source:RGD Symbol;Acc:70923]	ENSRNOT00000001115,ENSRNOT00000077809,ENSRNOT00000080174,ENSRNOT00000116798	10637	10871	10941	8722	9511	11834
ENSRNOG00000000842	294239	Ddah2	DDAH family member 2, ADMA-independent [Source:RGD Symbol;Acc:1302955]	ENSRNOT00000088251	183.67	146.79	100.06	98.65	107.05	118.74
ENSRNOG00000000846	294245	Ly6g5c	lymphocyte antigen 6 family member G5C [Source:RGD Symbol;Acc:735180]	ENSRNOT00000001122	0	0	0	0	0	0
ENSRNOG00000000847	81650	Csnk2b	casein kinase 2 beta [Source:RGD Symbol;Acc:619978]	ENSRNOT00000001123,ENSRNOT00000076528,ENSRNOT00000076597,ENSRNOT00000092222	4765	5230	5131	3739	4375	6156
ENSRNOG00000000848	415064	Gpank1	G patch domain and ankyrin repeats 1 [Source:RGD Symbol;Acc:1303304]	ENSRNOT00000001124,ENSRNOT00000076738,ENSRNOT00000106103	867	832	913	683	868	1213
ENSRNOG00000000850	55939	Apom	apolipoprotein M [Source:RGD Symbol;Acc:620773]	ENSRNOT00000001126,ENSRNOT00000096939	60	63	51	33	55	66
ENSRNOG00000000851	94342	Bag6	BAG cochaperone 6 [Source:RGD Symbol;Acc:71064]	ENSRNOT00000001129,ENSRNOT00000060832,ENSRNOT00000085598,ENSRNOT00000097591	15279	15638	15619	11242	12193	16710
ENSRNOG00000000852	294250	Prrc2a	proline-rich coiled-coil 2A [Source:RGD Symbol;Acc:1303025]	ENSRNOT00000001133,ENSRNOT00000092322,ENSRNOT00000111770	21282.8	21307	20943	17089	16079	23873
ENSRNOG00000000853	29427	Aif1	allograft inflammatory factor 1 [Source:RGD Symbol;Acc:61924]	ENSRNOT00000001135,ENSRNOT00000001138,ENSRNOT00000076331,ENSRNOT00000076979,ENSRNOT00000097547	0	0	0	0	0	0
ENSRNOG00000000854	294251	Ncr3	natural cytotoxicity triggering receptor 3 [Source:RGD Symbol;Acc:727881]	ENSRNOT00000001139,ENSRNOT00000114943	1	1	0	0	1	1
ENSRNOG00000000855	64569	Lst1	leukocyte specific transcript 1 [Source:RGD Symbol;Acc:620077]	ENSRNOT00000065940,ENSRNOT00000092443,ENSRNOT00000119251	0	0	0	0	0	0
ENSRNOG00000000857	294252	Msh5	mutS homolog 5 [Source:RGD Symbol;Acc:1303008]	ENSRNOT00000060762	87	77	79	29	50	36
ENSRNOG00000000858	406170	Sapcd1	suppressor APC domain containing 1 [Source:RGD Symbol;Acc:1359359]	ENSRNOT00000001146	0	1	0	0	0	0
ENSRNOG00000000860	309611	Vwa7	von Willebrand factor A domain containing 7 [Source:RGD Symbol;Acc:1303137]	ENSRNOT00000001153	9	13	18	2	4	6
ENSRNOG00000000861	367944	Zic3	Zic family member 3 [Source:RGD Symbol;Acc:1561261]	ENSRNOT00000075840,ENSRNOT00000077026	1829	1935	1974	1460	1588	2279
ENSRNOG00000000866	302855	Rbmx	RNA binding motif protein, X-linked [Source:RGD Symbol;Acc:1565256]	ENSRNOT00000001154,ENSRNOT00000097092,ENSRNOT00000101124	344	344	315	278	342	463
ENSRNOG00000000867	25009	Vars1	valyl-tRNA synthetase 1 [Source:RGD Symbol;Acc:3950]	ENSRNOT00000001160,ENSRNOT00000087861	11914	12430	12344	7824	8519	11075
ENSRNOG00000000869	363509	Arhgef6	Rac/Cdc42 guanine nucleotide exchange factor 6 [Source:RGD Symbol;Acc:1359674]	ENSRNOT00000001158,ENSRNOT00000096866,ENSRNOT00000103631,ENSRNOT00000111102,ENSRNOT00000115452	27	27	22	28	27	31
ENSRNOG00000000871	84349	Cd40lg	CD40 ligand [Source:RGD Symbol;Acc:708418]	ENSRNOT00000001162	0	0	0	0	0	0
ENSRNOG00000000873	260319	Brs3	bombesin receptor subtype 3 [Source:RGD Symbol;Acc:628645]	ENSRNOT00000001164	21	20	36	25	21	18
ENSRNOG00000000875	25177	Fhl1	four and a half LIM domains 1 [Source:RGD Symbol;Acc:2615]	ENSRNOT00000001169,ENSRNOT00000043820,ENSRNOT00000083502,ENSRNOT00000084594,ENSRNOT00000087274,ENSRNOT00000110431	3875	3897	4183	3625	4013	5791
ENSRNOG00000000878	294255	Slc44a4	solute carrier family 44, member 4 [Source:RGD Symbol;Acc:1303167]	ENSRNOT00000001174,ENSRNOT00000101874	372	414	409	257	232	416
ENSRNOG00000000879	302863	Slc9a6	solute carrier family 9 member A6 [Source:RGD Symbol;Acc:1563582]	ENSRNOT00000066809	643	672	731	455	527	756
ENSRNOG00000000885	304419	Auts2	activator of transcription and developmental regulator AUTS2 [Source:RGD Symbol;Acc:2323959]	ENSRNOT00000001182,ENSRNOT00000044800,ENSRNOT00000099151,ENSRNOT00000099826,ENSRNOT00000118614	536	535	518	557	538	731
ENSRNOG00000000886	363909	Caln1	calneuron 1 [Source:RGD Symbol;Acc:1305843]	ENSRNOT00000001185	0	3	0	0	1	0
ENSRNOG00000000888	288615	Sbds	Sbds, ribosome maturation factor [Source:RGD Symbol;Acc:1311043]	ENSRNOT00000001190,ENSRNOT00000107229,ENSRNOT00000109245	2238	2363	2427	1722	1861	2578
ENSRNOG00000000889	304239	Ralbp1l1	ralA binding protein 1 like 1 [Source:RGD Symbol;Acc:1565198]	ENSRNOT00000076491	9	4	3	5	2	4
ENSRNOG00000000891	102548389	Zfp958l1	zinc finger protein 958 like 1 [Source:RGD Symbol;Acc:7541342]	ENSRNOT00000035992,ENSRNOT00000119165	393.95	401.12	407.01	340.74	351.36	458.42
ENSRNOG00000000893	288616	Tmem248	transmembrane protein 248 [Source:RGD Symbol;Acc:1303319]	ENSRNOT00000058725,ENSRNOT00000086175	2134	2171	2322	1821	1979	2562
ENSRNOG00000000894	304244	Fry	FRY microtubule binding protein [Source:RGD Symbol;Acc:1307034]	ENSRNOT00000041365,ENSRNOT00000075920,ENSRNOT00000076483,ENSRNOT00000077167,ENSRNOT00000097133,ENSRNOT00000115347	4505	4361	4164	3972	3511	5255
ENSRNOG00000000895	360797	Rabgef1	RAB guanine nucleotide exchange factor 1 [Source:RGD Symbol;Acc:1307295]	ENSRNOT00000001196,ENSRNOT00000105396	986	1004	1074	812	886	1205
ENSRNOG00000000896	.	AABR07070892.1	.	ENSRNOT00000001195	0	0	0	0	0	0
ENSRNOG00000000897	363866	Rxfp2	relaxin family peptide receptor 2 [Source:RGD Symbol;Acc:1309449]	ENSRNOT00000001197,ENSRNOT00000100776,ENSRNOT00000109042	3	9	4	3	7	5
ENSRNOG00000000900	288617	Tpst1	tyrosylprotein sulfotransferase 1 [Source:RGD Symbol;Acc:1308473]	ENSRNOT00000001200,ENSRNOT00000065868,ENSRNOT00000084968	986	957	936	559	597	747
ENSRNOG00000000901	399684114205	Crcp	CGRP receptor component [Source:RGD Symbol;Acc:620753]	ENSRNOT00000001202,ENSRNOT00000079176,ENSRNOT00000079546,ENSRNOT00000104408,ENSRNOT00000107624,ENSRNOT00000109091,ENSRNOT00000112952,ENSRNOT00000119276	2107	2264	2101	1475	1682	2267
ENSRNOG00000000902	288444	Hsph1	heat shock protein family H (Hsp110) member 1 [Source:RGD Symbol;Acc:1311609]	ENSRNOT00000001201,ENSRNOT00000104544,ENSRNOT00000116960,ENSRNOT00000119657	9666	10164	10051	7362	7574	10981
ENSRNOG00000000903	59085	Asl	argininosuccinate lyase [Source:RGD Symbol;Acc:619974]	ENSRNOT00000001211,ENSRNOT00000103968,ENSRNOT00000110317	1720	1757	1791	1098	1277	1612
ENSRNOG00000000904	100361588	Wdr95	WD40 repeat domain 95 [Source:RGD Symbol;Acc:1561029]	ENSRNOT00000001203,ENSRNOT00000061252	35	37	39	18	19	29
ENSRNOG00000000905	498133	Tex26	testis expressed 26 [Source:RGD Symbol;Acc:1560846]	ENSRNOT00000061246,ENSRNOT00000115393	76	71	85	59	55	67
ENSRNOG00000000906	360757	Medag	mesenteric estrogen-dependent adipogenesis [Source:RGD Symbol;Acc:1307396]	ENSRNOT00000001205	87	118	106	35	79	107
ENSRNOG00000000907	29624	Alox5ap	arachidonate 5-lipoxygenase activating protein [Source:RGD Symbol;Acc:2097]	ENSRNOT00000001207	192	226	211	124	137	151
ENSRNOG00000000909	288447	Uspl1	ubiquitin specific peptidase like 1 [Source:RGD Symbol;Acc:1310835]	ENSRNOT00000001210,ENSRNOT00000072129,ENSRNOT00000114472	2536	2691	2615	2134	2166	2900
ENSRNOG00000000913	24434	Gusb	glucuronidase, beta [Source:RGD Symbol;Acc:2772]	ENSRNOT00000001215,ENSRNOT00000041645,ENSRNOT00000103940	173	190	207	99	104	153
ENSRNOG00000000917	360799	Nupr2	nuclear protein 2, transcriptional regulator [Source:RGD Symbol;Acc:1560258]	ENSRNOT00000001218	89	100	91	82	98	121
ENSRNOG00000000918	288622	Zbed5	zinc finger BED-type containing 5 [Source:RGD Symbol;Acc:1559988]	ENSRNOT00000001220	163.39	136.41	174.04	129.71	137.35	261.09
ENSRNOG00000000920	29353	Phkg1	phosphorylase kinase catalytic subunit gamma 1 [Source:RGD Symbol;Acc:3325]	ENSRNOT00000001222,ENSRNOT00000114188	2	4	7	3	1	8
ENSRNOG00000000921	363869	Ubl3	ubiquitin-like 3 [Source:RGD Symbol;Acc:1305431]	ENSRNOT00000061229,ENSRNOT00000113822	2939	3042	2960	2491	2665	3390
ENSRNOG00000000922	360800	Sumf2	sulfatase modifying factor 2 [Source:RGD Symbol;Acc:1563253]	ENSRNOT00000001224,ENSRNOT00000093294	1025	1002	983	644	797	971
ENSRNOG00000000923	288620	Cct6a	chaperonin containing TCP1 subunit 6A [Source:RGD Symbol;Acc:1304763]	ENSRNOT00000001227,ENSRNOT00000107456,ENSRNOT00000107709	27277	28088.9	28369.3	17835	19554	26442.9
ENSRNOG00000000924	25648	Slc7a1	solute carrier family 7 member 1 [Source:RGD Symbol;Acc:3716]	ENSRNOT00000082850	6146	6299	6336	5289	4933	7113
ENSRNOG00000000925	304429	Psph	phosphoserine phosphatase [Source:RGD Symbol;Acc:1308764]	ENSRNOT00000001228,ENSRNOT00000098380	1104	1157	1157	745	820	1016
ENSRNOG00000000926	288621	Mrps17	mitochondrial ribosomal protein S17 [Source:RGD Symbol;Acc:1307650]	ENSRNOT00000001229	53.77	32.45	51.84	44.44	62.61	97.84
ENSRNOG00000000931	304431	Sfswap	splicing factor SWAP [Source:RGD Symbol;Acc:1305004]	ENSRNOT00000077977,ENSRNOT00000093237	2923	3016	2796	2482	2651	3509
ENSRNOG00000000934	363912	Piwil1	piwi-like RNA-mediated gene silencing 1 [Source:RGD Symbol;Acc:1306980]	ENSRNOT00000001238,ENSRNOT00000115702	272	250	278	148	167	264
ENSRNOG00000000936	25130	Stx2	syntaxin 2 [Source:RGD Symbol;Acc:2558]	ENSRNOT00000001242,ENSRNOT00000037296,ENSRNOT00000094953,ENSRNOT00000099417,ENSRNOT00000099729	463	542	481	438	408	613
ENSRNOG00000000937	288454	Slc46a3	solute carrier family 46, member 3 [Source:RGD Symbol;Acc:1307594]	ENSRNOT00000001243	94	121	115	71	68	126
ENSRNOG00000000938	84509	Ran	RAN, member RAS oncogene family [Source:RGD Symbol;Acc:620367]	ENSRNOT00000001247	34880	36972	36284	24224	27882	38816.8
ENSRNOG00000000940	54251	Flt1	Fms related receptor tyrosine kinase 1 [Source:RGD Symbol;Acc:2621]	ENSRNOT00000001248	1016	1069	1098	621	645	824
ENSRNOG00000000942	360760	Pan3	poly(A) specific ribonuclease subunit PAN3 [Source:RGD Symbol;Acc:1590880]	ENSRNOT00000044134,ENSRNOT00000083249	2225.16	2197.3	2040.92	1996.61	1888.69	2830.39
ENSRNOG00000000952	288457	Gsx1	GS homeobox 1 [Source:RGD Symbol;Acc:1310020]	ENSRNOT00000001260	0	0	0	0	0	0
ENSRNOG00000000954	360762	Polr1d	RNA polymerase I and III subunit D [Source:RGD Symbol;Acc:1564358]	ENSRNOT00000001261,ENSRNOT00000105345,ENSRNOT00000115548	3425	3641	3507	2443	2978	4213
ENSRNOG00000000955	360761	Lnx2	ligand of numb-protein X 2 [Source:RGD Symbol;Acc:1308222]	ENSRNOT00000001263,ENSRNOT00000094877	1488	1471	1478	1244	1279	1850
ENSRNOG00000000956	304268	Rasl11a	RAS-like family 11 member A [Source:RGD Symbol;Acc:1303231]	ENSRNOT00000001264,ENSRNOT00000087449	76	71	72	46	40	57
ENSRNOG00000000957	13448405479449	Rpl21	ribosomal protein L21 [Source:RGD Symbol;Acc:68390]	ENSRNOT00000001265,ENSRNOT00000099991	45816.4	49571.4	47998.8	31274.8	38708.1	51971.2
ENSRNOG00000000958	.	AABR07055943.1	.	ENSRNOT00000001268	2.34	1.42	5.29	2.94	3.53	1.17
ENSRNOG00000000961	304445	Glt1d1	glycosyltransferase 1 domain containing 1 [Source:RGD Symbol;Acc:1304896]	ENSRNOT00000064526,ENSRNOT00000108397,ENSRNOT00000119832	8	9	12	10	11	20
ENSRNOG00000000962	246280	Slc15a4	solute carrier family 15 member 4 [Source:RGD Symbol;Acc:708469]	ENSRNOT00000001277	1591	1591	1593	1422	1590	2119
ENSRNOG00000000963	363915	Tmem132c	transmembrane protein 132C [Source:RGD Symbol;Acc:1583824]	ENSRNOT00000048474	340	349	371	182	181	200
ENSRNOG00000000964	689484	Frg1l1	FSHD region gene 1-like 1 [Source:RGD Symbol;Acc:1592278]	ENSRNOT00000001279	10.51	15.17	15.65	9.21	12.31	11.91
ENSRNOG00000000967	65984	Aacs	acetoacetyl-CoA synthetase [Source:RGD Symbol;Acc:708522]	ENSRNOT00000001292,ENSRNOT00000102410	2256	2367	2303	978	1022	1455
ENSRNOG00000000968	304271	Rnf6	ring finger protein 6 [Source:RGD Symbol;Acc:1306092]	ENSRNOT00000001282,ENSRNOT00000092401	1423	1394	1445	1146	1365	1747
ENSRNOG00000000969	252931	Cyp3a18	cytochrome P450, family 3, subfamily a, polypeptide 18 [Source:RGD Symbol;Acc:628709]	ENSRNOT00000001285,ENSRNOT00000107940	2	0	0	1	2	0
ENSRNOG00000000973	498129	Saxo5	stabilizer of axonemal microtubules 5 [Source:RGD Symbol;Acc:1563425]	ENSRNOT00000049512	0	0	0	0	0	0
ENSRNOG00000000974	360754	Zfp358	zinc finger protein 358 [Source:RGD Symbol;Acc:1310416]	ENSRNOT00000001289	470	501	461	435	488	687
ENSRNOG00000000975	288371	Mcoln1	mucolipin TRP cation channel 1 [Source:RGD Symbol;Acc:1308953]	ENSRNOT00000001290,ENSRNOT00000095810,ENSRNOT00000111767	1218.53	1194.66	1266.49	964.46	1038.15	1328.66
ENSRNOG00000000977	360753	Pnpla6	patatin-like phospholipase domain containing 6 [Source:RGD Symbol;Acc:1564611]	ENSRNOT00000001298,ENSRNOT00000072952	759.47	847.34	813.51	576.54	552.85	877.34
ENSRNOG00000000978	498198	Cyp3a73	cytochrome P450, family 3, subfamily a, polypeptide 73 [Source:RGD Symbol;Acc:1595705]	ENSRNOT00000075671,ENSRNOT00000076813,ENSRNOT00000108375,ENSRNOT00000112373	0	0	0	0	0	0
ENSRNOG00000000981	25073	Scarb1	scavenger receptor class B, member 1 [Source:RGD Symbol;Acc:2302]	ENSRNOT00000001299,ENSRNOT00000001301,ENSRNOT00000064276,ENSRNOT00000110392	3232	3417	3411	2139	2307	3162
ENSRNOG00000000983	252860	Zfp394	zinc finger protein 394 [Source:RGD Symbol;Acc:628654]	ENSRNOT00000001302	519	526	556	388	476	618
ENSRNOG00000000985	304277	Cpsf4l2	cleavage and polyadenylation specific factor 4 like 2 [Source:RGD Symbol;Acc:2322550]	ENSRNOT00000042474,ENSRNOT00000076369,ENSRNOT00000096942,ENSRNOT00000099433	3390.58	3501.92	3528.57	2676.64	3121.15	4663.1
ENSRNOG00000000986	689074	Camsap3	calmodulin regulated spectrin-associated protein family, member 3 [Source:RGD Symbol;Acc:1597412]	ENSRNOT00000001305,ENSRNOT00000084906,ENSRNOT00000096347,ENSRNOT00000101379,ENSRNOT00000108516	833	787	793	560	641	794
ENSRNOG00000000987	304278	Ptcd1	pentatricopeptide repeat domain 1 [Source:RGD Symbol;Acc:1311473]	ENSRNOT00000060924,ENSRNOT00000076896	1231	1249	1266	880	1023	1379
ENSRNOG00000000988	245976	Xab2	XPA binding protein 2 [Source:RGD Symbol;Acc:621217]	ENSRNOT00000001309,ENSRNOT00000109395	6021	5850	5939	4612	4784	6555
ENSRNOG00000000989	89819	Bud31	BUD31 homolog [Source:RGD Symbol;Acc:621103]	ENSRNOT00000001307,ENSRNOT00000075987	1644	1875	1797	1248	1452	2200
ENSRNOG00000000990	64527	Pdap1	PDGFA associated protein 1 [Source:RGD Symbol;Acc:620442]	ENSRNOT00000001310,ENSRNOT00000097544,ENSRNOT00000100938,ENSRNOT00000114467	11352	11727	10693	6768	8068	11181
ENSRNOG00000000991	54227	Arpc1b	actin related protein 2/3 complex, subunit 1B [Source:RGD Symbol;Acc:2155]	ENSRNOT00000001315,ENSRNOT00000114214	30413	31673	31093	21432	25579	33834
ENSRNOG00000000993	304195	Pcp2	Purkinje cell protein 2 [Source:RGD Symbol;Acc:1306217]	ENSRNOT00000001313,ENSRNOT00000106760,ENSRNOT00000109866,ENSRNOT00000112638,ENSRNOT00000115359	0	0	0	0	0	0
ENSRNOG00000000994	81804	Stxbp2	syntaxin binding protein 2 [Source:RGD Symbol;Acc:619967]	ENSRNOT00000001322,ENSRNOT00000107607,ENSRNOT00000115749	1414	1480	1359	857	963	1306
ENSRNOG00000000996	81824	Arpc1a	actin related protein 2/3 complex, subunit 1A [Source:RGD Symbol;Acc:620834]	ENSRNOT00000001319,ENSRNOT00000076021,ENSRNOT00000106194,ENSRNOT00000117369,ENSRNOT00000119670	2666	2899	2961	2271	2473	3384
ENSRNOG00000000999	690516	Smurf1	SMAD specific E3 ubiquitin protein ligase 1 [Source:RGD Symbol;Acc:1594738]	ENSRNOT00000031901,ENSRNOT00000082989,ENSRNOT00000084577,ENSRNOT00000112221	5114	5141	5099	3558	3762	4768
ENSRNOG00000001001	246250	Retn	resistin [Source:RGD Symbol;Acc:628781]	ENSRNOT00000001325,ENSRNOT00000096056	1	0	0	0	0	1
ENSRNOG00000001003	363858	Trappc5	trafficking protein particle complex subunit 5 [Source:RGD Symbol;Acc:1563971]	ENSRNOT00000001327,ENSRNOT00000111016	1136	1152	1187	732	911	1187
ENSRNOG00000001004	360801	Ncor2	nuclear receptor co-repressor 2 [Source:RGD Symbol;Acc:1310293]	ENSRNOT00000001334,ENSRNOT00000084236,ENSRNOT00000099234,ENSRNOT00000104460,ENSRNOT00000104620	6404	6454	6177	5856	5582	8378
ENSRNOG00000001005	171075	Fcer2	Fc epsilon receptor II [Source:RGD Symbol;Acc:619997]	ENSRNOT00000001332,ENSRNOT00000001333,ENSRNOT00000102279,ENSRNOT00000109939,ENSRNOT00000119392	2	5	7	2	0	4
ENSRNOG00000001006	288475	Nptx2	neuronal pentraxin 2 [Source:RGD Symbol;Acc:1309447]	ENSRNOT00000001331	1169	1085	1171	456	509	773
ENSRNOG00000001007	304282	Baiap2l1	BAR/IMD domain containing adaptor protein 2 like 1 [Source:RGD Symbol;Acc:1308452]	ENSRNOT00000060843,ENSRNOT00000092610	1272	1346	1381	963	1104	1446
ENSRNOG00000001009	304284	Bri3	brain protein I3 [Source:RGD Symbol;Acc:1309187]	ENSRNOT00000001336,ENSRNOT00000092487	2385	2459	2528	1716	2047	2561
ENSRNOG00000001010	304285	Tecpr1	tectonin beta-propeller repeat containing 1 [Source:RGD Symbol;Acc:1306873]	ENSRNOT00000001347	1016	1007	988	612	639	1045
ENSRNOG00000001017	363856	Cd209d	CD209d molecule [Source:RGD Symbol;Acc:1561104]	ENSRNOT00000001344,ENSRNOT00000108377	0	0	0	0	0	0
ENSRNOG00000001027	100363064	Cd209fl1	CD209f molecule like 1 [Source:RGD Symbol;Acc:2324825]	ENSRNOT00000042857	0	0	0	0	0	0
ENSRNOG00000001030	498545	Tsc22d1	TSC22 domain family, member 1 [Source:RGD Symbol;Acc:3850]	ENSRNOT00000001360,ENSRNOT00000058206,ENSRNOT00000107638,ENSRNOT00000109894,ENSRNOT00000110180,ENSRNOT00000110281,ENSRNOT00000119698	7043	7428	7440	5287	5481	7472
ENSRNOG00000001031	25503	Ocm	oncomodulin [Source:RGD Symbol;Acc:3222]	ENSRNOT00000092601	34	32	44	24	27	39
ENSRNOG00000001032	360768	Ccz1	CCZ1 homolog, vacuolar protein trafficking and biogenesis associated [Source:RGD Symbol;Acc:1306410]	ENSRNOT00000001365,ENSRNOT00000080567,ENSRNOT00000092587,ENSRNOT00000110028	2079	2241	2224	1626	1729	2353
ENSRNOG00000001033	364430	Nufip1	nuclear FMR1 interacting protein 1 [Source:RGD Symbol;Acc:1359440]	ENSRNOT00000001366	2160	2370	2334	1755	1865	2378
ENSRNOG00000001034	304201	Evi5l	ecotropic viral integration site 5-like [Source:RGD Symbol;Acc:1561962]	ENSRNOT00000001367,ENSRNOT00000034124,ENSRNOT00000077396,ENSRNOT00000079918,ENSRNOT00000114920	384	409	394	365	377	552
ENSRNOG00000001035	288651	Gtf2h3	general transcription factor IIH subunit 3 [Source:RGD Symbol;Acc:1305494]	ENSRNOT00000001368,ENSRNOT00000097451,ENSRNOT00000112340	1195	1299	1273	810	947	1249
ENSRNOG00000001036	288478	Rsph10b	radial spoke head 10 homolog B [Source:RGD Symbol;Acc:1311893]	ENSRNOT00000034483,ENSRNOT00000092526	27	34	41	38	23	43
ENSRNOG00000001037	298712	Gpalpp1	GPALPP motifs containing 1 [Source:RGD Symbol;Acc:1307254]	ENSRNOT00000001371	1401	1519	1451	1031	1254	1548
ENSRNOG00000001039	64514	Eif2b1	eukaryotic translation initiation factor 2B subunit alpha [Source:RGD Symbol;Acc:620819]	ENSRNOT00000077380,ENSRNOT00000092416,ENSRNOT00000092699	1777	2010	2064	1445	1733	2364
ENSRNOG00000001040	288479	Pms2	PMS1 homolog 2, mismatch repair system component [Source:RGD Symbol;Acc:1305483]	ENSRNOT00000067021,ENSRNOT00000078603,ENSRNOT00000094513	894	970	1023	841	871	1174
ENSRNOG00000001043	100362764	Ddx55	DEAD-box helicase 55 [Source:RGD Symbol;Acc:2324094]	ENSRNOT00000001387,ENSRNOT00000094210	1334	1413	1375	1063	1029	1459
ENSRNOG00000001044	288480	Aimp2	aminoacyl tRNA synthetase complex-interacting multifunctional protein 2 [Source:RGD Symbol;Acc:1560787]	ENSRNOT00000001379	1851	1992	1983	1435	1527	2282
ENSRNOG00000001047	363855	Map2k7	mitogen activated protein kinase kinase 7 [Source:RGD Symbol;Acc:1560043]	ENSRNOT00000061821,ENSRNOT00000084460,ENSRNOT00000104881	1980	2019	2111	1560	1701	2226
ENSRNOG00000001048	689907	Ankrd61	ankyrin repeat domain 61 [Source:RGD Symbol;Acc:1586393]	ENSRNOT00000001382	0	0	0	0	0	0
ENSRNOG00000001049	116646	Tpt1	tumor protein, translationally-controlled 1 [Source:RGD Symbol;Acc:621623]	ENSRNOT00000001383,ENSRNOT00000106386	42181.8	45364.7	45371.8	33292.4	38568.8	53778.9
ENSRNOG00000001050	27137	Eif2ak1	eukaryotic translation initiation factor 2 alpha kinase 1 [Source:RGD Symbol;Acc:70883]	ENSRNOT00000001392,ENSRNOT00000079836,ENSRNOT00000092482	1722	1822	1774	1458	1409	2110
ENSRNOG00000001052	361074	Slc25a30	solute carrier family 25, member 30 [Source:RGD Symbol;Acc:1359702]	ENSRNOT00000001389,ENSRNOT00000104191	1185	1112	1155	1071	1083	1676
ENSRNOG00000001053	65165	Tmed2	transmembrane p24 trafficking protein 2 [Source:RGD Symbol;Acc:69243]	ENSRNOT00000001397,ENSRNOT00000105841	11268	11638	11932	8489	9239	12628
ENSRNOG00000001055	304469	Rilpl1	Rab interacting lysosomal protein-like 1 [Source:RGD Symbol;Acc:1307973]	ENSRNOT00000001401,ENSRNOT00000090831,ENSRNOT00000098666,ENSRNOT00000099078,ENSRNOT00000115532	486	486	527	333	404	587
ENSRNOG00000001056	304204	Snapc2	small nuclear RNA activating complex, polypeptide 2 [Source:RGD Symbol;Acc:1304589]	ENSRNOT00000001398	1003	1053	1015	720	813	1096
ENSRNOG00000001058	29635	Timm44	translocase of inner mitochondrial membrane 44 [Source:RGD Symbol;Acc:3864]	ENSRNOT00000001409,ENSRNOT00000096445,ENSRNOT00000098717	2737	2826	2870	2073	2290	3127
ENSRNOG00000001059	288482	Usp42	ubiquitin specific peptidase 42 [Source:RGD Symbol;Acc:1305231]	ENSRNOT00000001404,ENSRNOT00000095083	1322	1429	1398	1301	1153	1658
ENSRNOG00000001060	360803	Snrnp35	small nuclear ribonucleoprotein U11/U12 subunit 35 [Source:RGD Symbol;Acc:1310724]	ENSRNOT00000001402,ENSRNOT00000096609,ENSRNOT00000107175,ENSRNOT00000116319	497	449	461	325	418	492
ENSRNOG00000001061	288652	Rilpl2	Rab interacting lysosomal protein-like 2 [Source:RGD Symbol;Acc:1303140]	ENSRNOT00000001403,ENSRNOT00000098295,ENSRNOT00000108742	217	227	208	178	171	272
ENSRNOG00000001064	304470	Sbno1	strawberry notch homolog 1 [Source:RGD Symbol;Acc:1310005]	ENSRNOT00000057902,ENSRNOT00000088006,ENSRNOT00000088787,ENSRNOT00000102429	6446	6423	6365	5528	5437	8116
ENSRNOG00000001065	116693	Cyth3	cytohesin 3 [Source:RGD Symbol;Acc:620399]	ENSRNOT00000001412	761	747	815	708	762	960
ENSRNOG00000001066	498793	Itih2	inter-alpha-trypsin inhibitor heavy chain 2 [Source:RGD Symbol;Acc:1565426]	ENSRNOT00000038817,ENSRNOT00000107455,ENSRNOT00000120221	1	4	0	4	0	1
ENSRNOG00000001068	363875	Rac1	Rac family small GTPase 1 [Source:RGD Symbol;Acc:619755]	ENSRNOT00000087094,ENSRNOT00000092558,ENSRNOT00000113039,ENSRNOT00000114561	6651	7040	7123	4795	5464	6971
ENSRNOG00000001069	363854	Elavl1	ELAV like RNA binding protein 1 [Source:RGD Symbol;Acc:1308649]	ENSRNOT00000001415	2431	2476	2233	1783	1768	2517
ENSRNOG00000001070	360804	Cdk2ap1	cyclin-dependent kinase 2 associated protein 1 [Source:RGD Symbol;Acc:1308664]	ENSRNOT00000001419,ENSRNOT00000100788,ENSRNOT00000107655	3291	3431	3618	2401	2674	3590
ENSRNOG00000001071	688606	AABR07035091.1	HIG1 hypoxia inducible domain family, member 2A-like 1 [Source:RGD Symbol;Acc:1586494]	ENSRNOT00000001416	4.27	3.21	6.32	1.06	8.63	7.45
ENSRNOG00000001072	304208	Cers4	ceramide synthase 4 [Source:RGD Symbol;Acc:1309303]	ENSRNOT00000001418	1661	1843	1741	1245	1218	1720
ENSRNOG00000001073	498179	Mtrfr	mitochondrial translation release factor in rescue [Source:RGD Symbol;Acc:1563482]	ENSRNOT00000077803	205	215	211	158	138	244
ENSRNOG00000001074	288654	Mphosph9	M-phase phosphoprotein 9 [Source:RGD Symbol;Acc:1598368]	ENSRNOT00000049985,ENSRNOT00000086244,ENSRNOT00000099626	1181	1197	1184	938	957	1265
ENSRNOG00000001079	304289	Daglb	diacylglycerol lipase, beta [Source:RGD Symbol;Acc:1310193]	ENSRNOT00000067332,ENSRNOT00000092292	341	368	355	323	280	434
ENSRNOG00000001080	288656	Arl6ip4	ADP-ribosylation factor like GTPase 6 interacting protein 4 [Source:RGD Symbol;Acc:1307657]	ENSRNOT00000001432,ENSRNOT00000098501	1781	1866	1787	1243	1596	2131
ENSRNOG00000001081	288657	Ogfod2	2-oxoglutarate and iron-dependent oxygenase domain containing 2 [Source:RGD Symbol;Acc:1310594]	ENSRNOT00000001433	151	182	147	62	133	137
ENSRNOG00000001082	63886	Abcb9	ATP binding cassette subfamily B member 9 [Source:RGD Symbol;Acc:620254]	ENSRNOT00000045223,ENSRNOT00000098844,ENSRNOT00000114288	42	43	39	39	50	68
ENSRNOG00000001083	304290	Kdelr2	KDEL endoplasmic reticulum protein retention receptor 2 [Source:RGD Symbol;Acc:1304618]	ENSRNOT00000001438	3672	4071	3839	2824	2997	4041
ENSRNOG00000001086	288659	Vps37b	VPS37B subunit of ESCRT-I [Source:RGD Symbol;Acc:1304576]	ENSRNOT00000001445,ENSRNOT00000104349,ENSRNOT00000108720	1104	1108	1070	943	1069	1293
ENSRNOG00000001088	288414	Rfc3	replication factor C subunit 3 [Source:RGD Symbol;Acc:1306832]	ENSRNOT00000001444	1569	1667	1645	1267	1453	1936
ENSRNOG00000001090	498130	Stard13	StAR-related lipid transfer domain containing 13 [Source:RGD Symbol;Acc:1564816]	ENSRNOT00000001446,ENSRNOT00000094162,ENSRNOT00000118613	290	285	287	218	236	354
ENSRNOG00000001091	81917	Hip1r	huntingtin interacting protein 1 related [Source:RGD Symbol;Acc:621615]	ENSRNOT00000034264	453	387	406	263	341	371
ENSRNOG00000001092	83504	Kl	Klotho [Source:RGD Symbol;Acc:620396]	ENSRNOT00000001449	1	3	3	1	2	4
ENSRNOG00000001094	304293	Zfp316	zinc finger protein 316 [Source:RGD Symbol;Acc:1311647]	ENSRNOT00000052327	113	87	99	82	81	107
ENSRNOG00000001098	304218	Pds5b	PDS5 cohesin associated factor B [Source:RGD Symbol;Acc:1310838]	ENSRNOT00000001464,ENSRNOT00000040830,ENSRNOT00000050733,ENSRNOT00000064951,ENSRNOT00000107387,ENSRNOT00000112327	2628	2716	2542	2313	2203	3138
ENSRNOG00000001099	288489	Rbak	RB-associated KRAB zinc finger [Source:RGD Symbol;Acc:1562875]	ENSRNOT00000001455	447	500	477	407	437	598
ENSRNOG00000001101	304294	Rnf216	ring finger protein 216 [Source:RGD Symbol;Acc:1565135]	ENSRNOT00000001458	2873	2863	2824	2283	2381	3328
ENSRNOG00000001103	304297	Sdk1	sidekick cell adhesion molecule 1 [Source:RGD Symbol;Acc:1560686]	ENSRNOT00000089775	178	163	176	173	141	151
ENSRNOG00000001104	304298	Foxk1	forkhead box K1 [Source:RGD Symbol;Acc:1309643]	ENSRNOT00000001466	580	544	524	427	454	553
ENSRNOG00000001106	687565	Denr	density regulated reinitiation and release factor [Source:RGD Symbol;Acc:1584200]	ENSRNOT00000001467,ENSRNOT00000107566	3997	3955	3920	2600	2920	4263
ENSRNOG00000001108	288416	N4bp2l2	NEDD4 binding protein 2-like 2 [Source:RGD Symbol;Acc:1359603]	ENSRNOT00000001468,ENSRNOT00000111844,ENSRNOT00000116179,ENSRNOT00000118063	1671.36	1805.06	1692.19	1564.62	1575.41	2488.92
ENSRNOG00000001111	360254	Brca2	BRCA2, DNA repair associated [Source:RGD Symbol;Acc:2219]	ENSRNOT00000001475,ENSRNOT00000103794	2519	2304	2283	2218	1777	2594
ENSRNOG00000001113	304301	Mmd2	monocyte to macrophage differentiation-associated 2 [Source:RGD Symbol;Acc:1306506]	ENSRNOT00000060608,ENSRNOT00000116328	0	1	0	0	0	0
ENSRNOG00000001114	288498	Wipi2	WD repeat domain, phosphoinositide interacting 2 [Source:RGD Symbol;Acc:1359154]	ENSRNOT00000001476	3002	3142	2981	2144	2297	3279
ENSRNOG00000001115	288499	Slc29a4	solute carrier family 29 member 4 [Source:RGD Symbol;Acc:1310545]	ENSRNOT00000001477	101	91	72	54	48	63
ENSRNOG00000001117	678726	Fbxl18l1	F-box and leucine-rich repeat protein 18 like 1 [Source:RGD Symbol;Acc:1565987]	ENSRNOT00000001479,ENSRNOT00000116118	1090.48	1233.35	1136.63	944	1008	1293.33
ENSRNOG00000001120	360817	Med13l	mediator complex subunit 13L [Source:RGD Symbol;Acc:1305884]	ENSRNOT00000042331,ENSRNOT00000078445,ENSRNOT00000081780,ENSRNOT00000120071	13042	12724	12518	11464	10341	14879
ENSRNOG00000001123	498188	Spring1	SREBF pathway regulator in golgi 1 [Source:RGD Symbol;Acc:1562310]	ENSRNOT00000001485,ENSRNOT00000107010	540	512	591	497	465	653
ENSRNOG00000001124	304521	Rnft2	ring finger protein, transmembrane 2 [Source:RGD Symbol;Acc:1560195]	ENSRNOT00000001486	265	239	256	188	175	286
ENSRNOG00000001126	304522	Fbxw8	F-box and WD repeat domain containing 8 [Source:RGD Symbol;Acc:1306032]	ENSRNOT00000079510	2015	2069	2097	1271	1351	1848
ENSRNOG00000001128	288689	Tesc	tescalcin [Source:RGD Symbol;Acc:1566317]	ENSRNOT00000001490,ENSRNOT00000094481,ENSRNOT00000104891,ENSRNOT00000114089	33	34	44	18	24	45
ENSRNOG00000001129	360818	Fbxo21	F-box protein 21 [Source:RGD Symbol;Acc:1307346]	ENSRNOT00000064900	2357	2368	2377	1612	1688	2240
ENSRNOG00000001130	24598	Nos1	nitric oxide synthase 1 [Source:RGD Symbol;Acc:3184]	ENSRNOT00000001493,ENSRNOT00000066810,ENSRNOT00000107669	1	2	1	0	1	2
ENSRNOG00000001134	304528	Rfc5	replication factor C subunit 5 [Source:RGD Symbol;Acc:1309280]	ENSRNOT00000001498,ENSRNOT00000084747	3953	3977	4271	2781	3013	4173
ENSRNOG00000001135	288692	Wsb2	WD repeat and SOCS box-containing 2 [Source:RGD Symbol;Acc:1359599]	ENSRNOT00000001499,ENSRNOT00000096106,ENSRNOT00000096120,ENSRNOT00000108322,ENSRNOT00000112123	1755	1962	1847	1454	1506	1987
ENSRNOG00000001136	29542	Pebp1	phosphatidylethanolamine binding protein 1 [Source:RGD Symbol;Acc:62017]	ENSRNOT00000001500,ENSRNOT00000103520,ENSRNOT00000115592	23211	23627	24018	15303	18558	23973
ENSRNOG00000001138	304530	Taok3	TAO kinase 3 [Source:RGD Symbol;Acc:1562861]	ENSRNOT00000001503	385	414	415	277	365	475
ENSRNOG00000001139	360819	Suds3	SDS3 homolog, SIN3A corepressor complex component [Source:RGD Symbol;Acc:1305986]	ENSRNOT00000075646,ENSRNOT00000117681	4900	5185	5259	3235	3608	4949
ENSRNOG00000001141	498189	Srrm4	serine/arginine repetitive matrix 4 [Source:RGD Symbol;Acc:1560213]	ENSRNOT00000001507	12	13	13	6	9	8
ENSRNOG00000001142	83803	Prkab1	protein kinase AMP-activated non-catalytic subunit beta 1 [Source:RGD Symbol;Acc:71057]	ENSRNOT00000001508	1579	1598	1488	1328	1462	1786
ENSRNOG00000001143	83620	Cit	citron rho-interacting serine/threonine kinase [Source:RGD Symbol;Acc:70878]	ENSRNOT00000041281,ENSRNOT00000057036,ENSRNOT00000086716,ENSRNOT00000118447	3996	3848	3828	3096	2906	4227
ENSRNOG00000001148	64205	Rplp0	ribosomal protein lateral stalk subunit P0 [Source:RGD Symbol;Acc:621247]	ENSRNOT00000001518	96193	103169	102027	73087	72714	108392
ENSRNOG00000001149	360820	Pxn	paxillin [Source:RGD Symbol;Acc:1305759]	ENSRNOT00000047466,ENSRNOT00000064115,ENSRNOT00000081134,ENSRNOT00000105395,ENSRNOT00000112063,ENSRNOT00000113962	2836	2954	2814	2263	2426	3306
ENSRNOG00000001151	304539	Sirt4	sirtuin 4 [Source:RGD Symbol;Acc:1310413]	ENSRNOT00000001523,ENSRNOT00000084421	31	41	42	27	18	41
ENSRNOG00000001152	25051	Glp1r	glucagon-like peptide 1 receptor [Source:RGD Symbol;Acc:2703]	ENSRNOT00000001527,ENSRNOT00000079509	24	21	31	15	16	29
ENSRNOG00000001153	29526	Pla2g1b	phospholipase A2 group IB [Source:RGD Symbol;Acc:61949]	ENSRNOT00000001525	10	5	0	7	7	6
ENSRNOG00000001156	259272	Msi1	musashi RNA-binding protein 1 [Source:RGD Symbol;Acc:628778]	ENSRNOT00000001532,ENSRNOT00000117406	2456	2495	2347	1742	1894	2556
ENSRNOG00000001157	365544	Umodl1	uromodulin-like 1 [Source:RGD Symbol;Acc:1566039]	ENSRNOT00000050744	53	33	47	26	22	36
ENSRNOG00000001158	85264	Abcg1	ATP binding cassette subfamily G member 1 [Source:RGD Symbol;Acc:620294]	ENSRNOT00000001533,ENSRNOT00000078031,ENSRNOT00000083505	45	47	36	25	27	33
ENSRNOG00000001159	25563	Tff3	trefoil factor 3 [Source:RGD Symbol;Acc:3847]	ENSRNOT00000066266	0	0	0	0	0	0
ENSRNOG00000001160	691278	Triap1	TP53 regulated inhibitor of apoptosis 1 [Source:RGD Symbol;Acc:1586233]	ENSRNOT00000001534	1438	1460	1554	1024	1226	1703
ENSRNOG00000001162	116592	Tff2	trefoil factor 2 [Source:RGD Symbol;Acc:620709]	ENSRNOT00000001537	22	18	25	14	20	22
ENSRNOG00000001163	288701	Srsf9	serine and arginine rich splicing factor 9 [Source:RGD Symbol;Acc:1309495]	ENSRNOT00000001536,ENSRNOT00000001539,ENSRNOT00000106311,ENSRNOT00000112601,ENSRNOT00000115290	2989	2921	2701	1890	2245	3076
ENSRNOG00000001164	117270	Tff1	trefoil factor 1 [Source:RGD Symbol;Acc:620707]	ENSRNOT00000001538	0	0	0	0	0	0
ENSRNOG00000001165	309665	Tmprss3	transmembrane serine protease 3 [Source:RGD Symbol;Acc:1310135]	ENSRNOT00000001540	0	2	2	1	0	1
ENSRNOG00000001167	309666	Ubash3a	ubiquitin associated and SH3 domain containing, A [Source:RGD Symbol;Acc:1310305]	ENSRNOT00000001541,ENSRNOT00000119947	59	78	55	58	63	83
ENSRNOG00000001169	294321	Slc37a1	solute carrier family 37 member 1 [Source:RGD Symbol;Acc:1308587]	ENSRNOT00000001544	263	240	242	144	197	231
ENSRNOG00000001170	25282	Cox6a1	cytochrome c oxidase subunit 6A1 [Source:RGD Symbol;Acc:2384]	ENSRNOT00000001545,ENSRNOT00000117053	8937	9718	9597	6398	8169	10971
ENSRNOG00000001171	304542	Coq5	coenzyme Q5, methyltransferase [Source:RGD Symbol;Acc:1310857]	ENSRNOT00000001546	1164	1300	1209	961	1030	1436
ENSRNOG00000001172	288710	Rnf10	ring finger protein 10 [Source:RGD Symbol;Acc:1309282]	ENSRNOT00000064910	16851	16858	17190	13657	14682	19642
ENSRNOG00000001173	171051	Cabp1	calcium binding protein 1 [Source:RGD Symbol;Acc:620385]	ENSRNOT00000001551,ENSRNOT00000001552,ENSRNOT00000039281,ENSRNOT00000101243,ENSRNOT00000114073	88	81	90	49	70	84
ENSRNOG00000001174	191569	Pde9a	phosphodiesterase 9A [Source:RGD Symbol;Acc:621035]	ENSRNOT00000001559,ENSRNOT00000095394,ENSRNOT00000107659,ENSRNOT00000110944,ENSRNOT00000114987	74	105	122	60	63	83
ENSRNOG00000001177	64304	Acads	acyl-CoA dehydrogenase short chain [Source:RGD Symbol;Acc:620514]	ENSRNOT00000001556,ENSRNOT00000098620,ENSRNOT00000102388	1601	1554	1616	943	1008	1563
ENSRNOG00000001178	360822	Sppl3	signal peptide peptidase like 3 [Source:RGD Symbol;Acc:1562826]	ENSRNOT00000001562	3186	3227.88	3265	2866	2651	3884
ENSRNOG00000001181	690032	Wdr4	WD repeat domain 4 [Source:RGD Symbol;Acc:1585179]	ENSRNOT00000068289	992	929	998	762	884	1211
ENSRNOG00000001182	64539	Ndufv3	NADH:ubiquinone oxidoreductase subunit V3 [Source:RGD Symbol;Acc:621020]	ENSRNOT00000001564,ENSRNOT00000086272,ENSRNOT00000098355,ENSRNOT00000106384,ENSRNOT00000117823	2308.02	2422.38	2500.31	1793.01	2066.35	2736.34
ENSRNOG00000001183	24817	Hnf1a	HNF1 homeobox A [Source:RGD Symbol;Acc:3828]	ENSRNOT00000001565	101	108	106	31	32	59
ENSRNOG00000001184	294322	Pknox1	PBX/knotted 1 homeobox 1 [Source:RGD Symbol;Acc:1305003]	ENSRNOT00000001566,ENSRNOT00000100490,ENSRNOT00000102665,ENSRNOT00000107714,ENSRNOT00000118796	2553	2613	2537	1901	2006	2608
ENSRNOG00000001185	288704	C12h12orf43	similar to human chromosome 12 open reading frame 43 [Source:RGD Symbol;Acc:1311899]	ENSRNOT00000050782,ENSRNOT00000099006,ENSRNOT00000115017	2139	2158	2142	1613	1872	2748
ENSRNOG00000001187	304545	Oasl	2'-5'-oligoadenylate synthetase-like [Source:RGD Symbol;Acc:1308586]	ENSRNOT00000001570	43	44	33	39	40	74
ENSRNOG00000001189	59329	Sik1	salt-inducible kinase 1 [Source:RGD Symbol;Acc:69407]	ENSRNOT00000001579,ENSRNOT00000103104	682	754	716	604	578	853
ENSRNOG00000001190	304546	Git2	GIT ArfGAP 2 [Source:RGD Symbol;Acc:1359708]	ENSRNOT00000045946,ENSRNOT00000096072,ENSRNOT00000097577,ENSRNOT00000100352,ENSRNOT00000105617,ENSRNOT00000108942	1265	1297	1338	1107	1137	1672
ENSRNOG00000001191	304547	Tchp	trichoplein, keratin filament binding [Source:RGD Symbol;Acc:1310813]	ENSRNOT00000001577	978	975	1054	819	820	1111
ENSRNOG00000001192	288707	Gltp	glycolipid transfer protein [Source:RGD Symbol;Acc:1564442]	ENSRNOT00000001581	2138	2318	2341	1576	1804	2315
ENSRNOG00000001193	499413	Hsf2bp	heat shock transcription factor 2 binding protein [Source:RGD Symbol;Acc:1565879]	ENSRNOT00000001580,ENSRNOT00000079207	2201	2412	2317	1447	1575	1886
ENSRNOG00000001194	309673	Rrp1b	ribosomal RNA processing 1B [Source:RGD Symbol;Acc:1305633]	ENSRNOT00000001583	4126	4389	4354	3427	3651	4968
ENSRNOG00000001195	66026	Trpv4	transient receptor potential cation channel, subfamily V, member 4 [Source:RGD Symbol;Acc:69337]	ENSRNOT00000001586,ENSRNOT00000103777,ENSRNOT00000116364	1	8	7	10	11	15
ENSRNOG00000001198	498193	Fam222a	family with sequence similarity 222, member A [Source:RGD Symbol;Acc:1565883]	ENSRNOT00000001588,ENSRNOT00000095969	21	17	18	13	9	22
ENSRNOG00000001199	117241	Pop5	POP5 homolog, ribonuclease P/MRP subunit [Source:RGD Symbol;Acc:1311819]	ENSRNOT00000001591	924	978	966	610	797	1061
ENSRNOG00000001201	25308	Cstb	cystatin B [Source:RGD Symbol;Acc:2435]	ENSRNOT00000001593,ENSRNOT00000108042	6272	6753	6798	5616	6372	8783
ENSRNOG00000001203	309674	Rrp1	ribosomal RNA processing 1 [Source:RGD Symbol;Acc:1307286]	ENSRNOT00000001597,ENSRNOT00000095137,ENSRNOT00000116425,ENSRNOT00000119562	3964	4230	4006	2876	3131	4565
ENSRNOG00000001204	360823	Ankrd13a	ankyrin repeat domain 13a [Source:RGD Symbol;Acc:1308577]	ENSRNOT00000001595,ENSRNOT00000105521	3480	3719	3593	3064	3100	4554
ENSRNOG00000001205	294324	Agpat3	1-acylglycerol-3-phosphate O-acyltransferase 3 [Source:RGD Symbol;Acc:1305787]	ENSRNOT00000001602	1737	1836	1824	1155	1316	1664
ENSRNOG00000001210	.	Pwp2	PWP2, small subunit processome component [Source:RGD Symbol;Acc:1582817]	ENSRNOT00000001605,ENSRNOT00000108782	4700	4950	4862	3893	4026	5174
ENSRNOG00000001211	294326	Gatd3a	glutamine amidotransferase class 1 domain containing 3A [Source:RGD Symbol;Acc:1303003]	ENSRNOT00000001609	2532	2657	2615	1740	2049	2720
ENSRNOG00000001212	309680	Dnmt3l	DNA methyltransferase 3 like [Source:RGD Symbol;Acc:1303239]	ENSRNOT00000001610,ENSRNOT00000110206,ENSRNOT00000111099	41384	44150	42712	32150	35151	47107
ENSRNOG00000001213	294328	Aire	autoimmune regulator [Source:RGD Symbol;Acc:1311139]	ENSRNOT00000001611,ENSRNOT00000106293,ENSRNOT00000113259	420	471	515	319	386	476
ENSRNOG00000001214	25741	Pfkl	phosphofructokinase, liver type [Source:RGD Symbol;Acc:3311]	ENSRNOT00000001625	13143	13381	13038	9325	10270	13726
ENSRNOG00000001215	309681	Cfap410	cilia and flagella associated protein 410 [Source:RGD Symbol;Acc:1309594]	ENSRNOT00000049745,ENSRNOT00000105855	770	752	686	543	602	793
ENSRNOG00000001216	294329	Trpm2	transient receptor potential cation channel, subfamily M, member 2 [Source:RGD Symbol;Acc:1311889]	ENSRNOT00000001631	3	4	1	1	1	7
ENSRNOG00000001217	246773	Lrrc3	leucine rich repeat containing 3 [Source:RGD Symbol;Acc:628861]	ENSRNOT00000001632	531	568	594	453	476	683
ENSRNOG00000001218	.	Krtap10-8l1	keratin associated protein 10-8 like 1 [Source:RGD Symbol;Acc:2318639]	ENSRNOT00000001633	2	0	0	0	0	0
ENSRNOG00000001219	365546	Tspear	thrombospondin-type laminin G domain and EAR repeats [Source:RGD Symbol;Acc:1563108]	ENSRNOT00000038419	100	83	106	75	83	142
ENSRNOG00000001222	294331	Ube2g2	ubiquitin-conjugating enzyme E2G 2 [Source:RGD Symbol;Acc:1304860]	ENSRNOT00000001636,ENSRNOT00000116055,ENSRNOT00000117806,ENSRNOT00000118834	1231	1302	1282	924	1156	1608
ENSRNOG00000001223	365548	Pttg1ip	PTTG1 interacting protein [Source:RGD Symbol;Acc:1305983]	ENSRNOT00000001638,ENSRNOT00000111616	4454	4704	4587	3496	3671	4831
ENSRNOG00000001224	309684	Itgb2	integrin subunit beta 2 [Source:RGD Symbol;Acc:1305581]	ENSRNOT00000001639,ENSRNOT00000101048,ENSRNOT00000119404	22	22	34	22	13	35
ENSRNOG00000001225	294333	Slx9	SLX9 ribosome biogenesis factor [Source:RGD Symbol;Acc:1311257]	ENSRNOT00000001640	1644	1731	1750	1210	1384	1928
ENSRNOG00000001226	.	Nme2-ps1	NME/NM23 nucleoside diphosphate kinase 2, pseudogene 1 [Source:RGD Symbol;Acc:1594734]	ENSRNOT00000037297	0	0	0	0	0	0
ENSRNOG00000001227	25367	Adarb1	adenosine deaminase, RNA-specific, B1 [Source:RGD Symbol;Acc:2033]	ENSRNOT00000001642,ENSRNOT00000083851	287	380	358	321	367	492
ENSRNOG00000001228	309686	Pofut2	protein O-fucosyltransferase 2 [Source:RGD Symbol;Acc:1307334]	ENSRNOT00000001644	686	715	728	467	513	751
ENSRNOG00000001229	85251	Col18a1	collagen type XVIII alpha 1 chain [Source:RGD Symbol;Acc:70936]	ENSRNOT00000045315,ENSRNOT00000095032,ENSRNOT00000116507	3437	3323	3374	940	1049	1676
ENSRNOG00000001232	29723	Slc19a1	solute carrier family 19 member 1 [Source:RGD Symbol;Acc:3695]	ENSRNOT00000044212,ENSRNOT00000065236	452	438	469	329	387	659
ENSRNOG00000001235	81663	Gna12	G protein subunit alpha 12 [Source:RGD Symbol;Acc:71018]	ENSRNOT00000001654	3746	3901	4085	2778	3061	4055
ENSRNOG00000001236	498150	Brat1	BRCA1-associated ATM activator 1 [Source:RGD Symbol;Acc:1565146]	ENSRNOT00000064726,ENSRNOT00000097546	768	805	713	567	623	827
ENSRNOG00000001237	94165	Cabin1	calcineurin binding protein 1 [Source:RGD Symbol;Acc:620263]	ENSRNOT00000001659,ENSRNOT00000093157	9030	9030	9010	6111	6151	8292
ENSRNOG00000001238	360807	Rsrc2	arginine and serine rich coiled-coil 2 [Source:RGD Symbol;Acc:1564882]	ENSRNOT00000057788,ENSRNOT00000087905,ENSRNOT00000102235	3579	3632	3515	2737	2986	4112
ENSRNOG00000001241	304318	Iqce	IQ motif containing E [Source:RGD Symbol;Acc:1311349]	ENSRNOT00000001667,ENSRNOT00000051565,ENSRNOT00000117335	235	274	263	204	231	296
ENSRNOG00000001242	.	Gstt3	glutathione S-transferase, theta 3 [Source:RGD Symbol;Acc:1562732]	ENSRNOT00000036518,ENSRNOT00000098201,ENSRNOT00000109740,ENSRNOT00000114782	11	14	21	4	9	14
ENSRNOG00000001243	288661	Zcchc8	zinc finger CCHC-type containing 8 [Source:RGD Symbol;Acc:1309774]	ENSRNOT00000001668,ENSRNOT00000098796,ENSRNOT00000100518,ENSRNOT00000108167,ENSRNOT00000118220	1827	1867	1963	1556	1846	2555
ENSRNOG00000001245	294336	Pcbp3	poly(rC) binding protein 3 [Source:RGD Symbol;Acc:1307430]	ENSRNOT00000001675,ENSRNOT00000098898,ENSRNOT00000103785,ENSRNOT00000104059	722	728	691	490	550	752
ENSRNOG00000001247	65201	Clip1	CAP-GLY domain containing linker protein 1 [Source:RGD Symbol;Acc:67404]	ENSRNOT00000001685,ENSRNOT00000078530,ENSRNOT00000083261,ENSRNOT00000088002,ENSRNOT00000096011,ENSRNOT00000098458,ENSRNOT00000102474,ENSRNOT00000105301,ENSRNOT00000105680,ENSRNOT00000110644	4034	4157	4190	3282	3351	4811
ENSRNOG00000001249	294337	Col6a1	collagen type VI alpha 1 chain [Source:RGD Symbol;Acc:1565398]	ENSRNOT00000001679,ENSRNOT00000072951	459	428	410	241	222	286
ENSRNOG00000001250	170905	Lfng	LFNG O-fucosylpeptide 3-beta-N-acetylglucosaminyltransferase [Source:RGD Symbol;Acc:620587]	ENSRNOT00000001682,ENSRNOT00000101623	1224	1215	1257	617	729	898
ENSRNOG00000001251	117130	Grifin	galectin-related inter-fiber protein [Source:RGD Symbol;Acc:71055]	ENSRNOT00000001686	0	0	0	1	0	1
ENSRNOG00000001252	304322	Chst12	carbohydrate sulfotransferase 12 [Source:RGD Symbol;Acc:1308214]	ENSRNOT00000001688,ENSRNOT00000103516,ENSRNOT00000107847,ENSRNOT00000117203	193	186	203	238	180	365
ENSRNOG00000001253	288516	Eif3b	eukaryotic translation initiation factor 3, subunit B [Source:RGD Symbol;Acc:1309018]	ENSRNOT00000060444,ENSRNOT00000099724	17769	18029	18283	13171	14094	19331
ENSRNOG00000001254	361821	Col6a2	collagen type VI alpha 2 chain [Source:RGD Symbol;Acc:1305585]	ENSRNOT00000001695,ENSRNOT00000097191,ENSRNOT00000109457,ENSRNOT00000116437	334	347	356	350	359	522
ENSRNOG00000001255	304479	Mlxip	MLX interacting protein [Source:RGD Symbol;Acc:1560774]	ENSRNOT00000001690	963	1015	1025	911	796	1272
ENSRNOG00000001256	288663	Atxn2	ataxin 2 [Source:RGD Symbol;Acc:1306637]	ENSRNOT00000001691,ENSRNOT00000108093,ENSRNOT00000115112,ENSRNOT00000115534	3150	3175	3064	2874	2830	4181
ENSRNOG00000001258	288504	Snx8	sorting nexin 8 [Source:RGD Symbol;Acc:1305791]	ENSRNOT00000001696,ENSRNOT00000110016	1602.35	1758.7	1693.12	1257.18	1421.61	1943.74
ENSRNOG00000001259	288665	Cux2	cut-like homeobox 2 [Source:RGD Symbol;Acc:1305967]	ENSRNOT00000001697	864	877	900	609	624	769
ENSRNOG00000001260	117260	Nudt1	nudix hydrolase 1 [Source:RGD Symbol;Acc:621080]	ENSRNOT00000001700	177	161	160	76	106	137
ENSRNOG00000001261	89833	Ftcd	formimidoyltransferase cyclodeaminase [Source:RGD Symbol;Acc:70915]	ENSRNOT00000001699	636	676	703	368	441	626
ENSRNOG00000001265	680006	Mad1l1	mitotic arrest deficient 1 like 1 [Source:RGD Symbol;Acc:1596881]	ENSRNOT00000001709,ENSRNOT00000114435	1060	1167	1076	945	1019	1324
ENSRNOG00000001269	24669	Ppp1cc	protein phosphatase 1 catalytic subunit gamma [Source:RGD Symbol;Acc:3377]	ENSRNOT00000048851,ENSRNOT00000078761,ENSRNOT00000083296,ENSRNOT00000094425,ENSRNOT00000118479,ENSRNOT00000119439,ENSRNOT00000120201	18683	19450	19234	14242	15127	21870
ENSRNOG00000001270	304485	Hvcn1	hydrogen voltage-gated channel 1 [Source:RGD Symbol;Acc:1310788]	ENSRNOT00000001712	366	359	393	302	315	456
ENSRNOG00000001271	294770	Card6	caspase recruitment domain family, member 6 [Source:RGD Symbol;Acc:1305805]	ENSRNOT00000039057,ENSRNOT00000108176	86	58	74	91	111	149
ENSRNOG00000001272	294339	Mcm3ap	minichromosome maintenance complex component 3 associated protein [Source:RGD Symbol;Acc:1306834]	ENSRNOT00000064637,ENSRNOT00000081445	3926	3858	3880	3314	3139	4885
ENSRNOG00000001273	100361517	Psmg3	proteasome assembly chaperone 3 [Source:RGD Symbol;Acc:2319950]	ENSRNOT00000001716	713	718	675	385	582	726
ENSRNOG00000001274	288666	Vps29	VPS29 retromer complex component [Source:RGD Symbol;Acc:1308332]	ENSRNOT00000001717,ENSRNOT00000078683,ENSRNOT00000088905,ENSRNOT00000099825,ENSRNOT00000116545	1337	1434	1395	999	1157	1637
ENSRNOG00000001275	304325	Tmem184a	transmembrane protein 184A [Source:RGD Symbol;Acc:1306702]	ENSRNOT00000001718,ENSRNOT00000085936	134	140	136	110	122	165
ENSRNOG00000001276	309692	Pcnt	pericentrin [Source:RGD Symbol;Acc:1595865]	ENSRNOT00000048218,ENSRNOT00000097925	9519	9114	9076	9972	9198	14300
ENSRNOG00000001277	.	Mafk	MAF bZIP transcription factor K [Source:RGD Symbol;Acc:628633]	ENSRNOT00000098949	4	9	6	5	10	7
ENSRNOG00000001278	360810	Gpn3	GPN-loop GTPase 3 [Source:RGD Symbol;Acc:1303034]	ENSRNOT00000001722,ENSRNOT00000096380	813	875	903	633	718	986
ENSRNOG00000001283	304490	Anapc7	anaphase promoting complex subunit 7 [Source:RGD Symbol;Acc:1311927]	ENSRNOT00000001729,ENSRNOT00000094793	4448	4589	4635	3283	3610	5055
ENSRNOG00000001284	29375	Uncx	UNC homeobox [Source:RGD Symbol;Acc:69361]	ENSRNOT00000001730,ENSRNOT00000110138	1	0	4	4	0	1
ENSRNOG00000001285	29693	Atp2a2	ATPase sarcoplasmic/endoplasmic reticulum Ca2+ transporting 2 [Source:RGD Symbol;Acc:2174]	ENSRNOT00000001738,ENSRNOT00000024347	13788	14397	14120	10790	11096	15650
ENSRNOG00000001287	171104	Gper1	G protein-coupled estrogen receptor 1 [Source:RGD Symbol;Acc:619845]	ENSRNOT00000001732	3	8	3	3	1	3
ENSRNOG00000001288	498153	Gpr146	G protein-coupled receptor 146 [Source:RGD Symbol;Acc:1560731]	ENSRNOT00000001733,ENSRNOT00000095799,ENSRNOT00000106521	34	21	40	31	28	57
ENSRNOG00000001289	498154	C12h7orf50	similar to human chromosome 7 open reading frame 50 [Source:RGD Symbol;Acc:1566418]	ENSRNOT00000001734,ENSRNOT00000101891,ENSRNOT00000103595	1445	1664	1538	1179	1287	1813
ENSRNOG00000001293	288518	Get4	guided entry of tail-anchored proteins factor 4 [Source:RGD Symbol;Acc:1311660]	ENSRNOT00000001745,ENSRNOT00000108209	3723	3809	3923	2661	2954	3831
ENSRNOG00000001294	373066	Ift81	intraflagellar transport 81 [Source:RGD Symbol;Acc:727862]	ENSRNOT00000066952,ENSRNOT00000110153,ENSRNOT00000115098,ENSRNOT00000119159	894	896	882	623	709	924
ENSRNOG00000001295	25742	S100b	S100 calcium binding protein B [Source:RGD Symbol;Acc:3615]	ENSRNOT00000001743,ENSRNOT00000096333	1	0	1	0	1	0
ENSRNOG00000001296	29665	P2rx7	purinergic receptor P2X 7 [Source:RGD Symbol;Acc:3241]	ENSRNOT00000001746,ENSRNOT00000079201,ENSRNOT00000100996,ENSRNOT00000113768,ENSRNOT00000114333,ENSRNOT00000119858	3	5	6	3	3	13
ENSRNOG00000001297	499420	Prmt2	protein arginine methyltransferase 2 [Source:RGD Symbol;Acc:1565519]	ENSRNOT00000050531	231	239	218	140	169	250
ENSRNOG00000001298	.	Slc5a4b	solute carrier family 5 (neutral amino acid transporters, system A), member 4b [Source:RGD Symbol;Acc:1309867]	ENSRNOT00000045375	342	299	312	185	241	307
ENSRNOG00000001299	360773	Sun1	Sad1 and UNC84 domain containing 1 [Source:RGD Symbol;Acc:1359142]	ENSRNOT00000047287,ENSRNOT00000089418,ENSRNOT00000102488,ENSRNOT00000109016,ENSRNOT00000110794,ENSRNOT00000113934,ENSRNOT00000114443,ENSRNOT00000118368	6471	6773	6597	4377	4465	6106
ENSRNOG00000001300	29659	P2rx4	purinergic receptor P2X 4 [Source:RGD Symbol;Acc:62073]	ENSRNOT00000001752,ENSRNOT00000098463,ENSRNOT00000102812,ENSRNOT00000110480	1176	1231	1162	773	869	1222
ENSRNOG00000001302	25369	Adora2a	adenosine A2a receptor [Source:RGD Symbol;Acc:2049]	ENSRNOT00000001759	1	2	2	0	5	5
ENSRNOG00000001303	361828	Specc1l	sperm antigen with calponin homology and coiled-coil domains 1-like [Source:RGD Symbol;Acc:1309570]	ENSRNOT00000001764,ENSRNOT00000103283	1232	1313	1371	1209	1205	1619
ENSRNOG00000001304	309696	Bcr	BCR activator of RhoGEF and GTPase [Source:RGD Symbol;Acc:1307993]	ENSRNOT00000001766,ENSRNOT00000102298	2682	2757	2716	2413	2470	3398
ENSRNOG00000001309	83506	Camkk2	calcium/calmodulin-dependent protein kinase kinase 2 [Source:RGD Symbol;Acc:620092]	ENSRNOT00000001774,ENSRNOT00000097411,ENSRNOT00000109897,ENSRNOT00000117141	548	575	590	484	485	711
ENSRNOG00000001311	690407	Rab36	RAB36, member RAS oncogene family [Source:RGD Symbol;Acc:1596098]	ENSRNOT00000001772,ENSRNOT00000095296	45	31	29	20	17	42
ENSRNOG00000001312	25266	Pdgfa	platelet derived growth factor subunit A [Source:RGD Symbol;Acc:3282]	ENSRNOT00000001775,ENSRNOT00000042117,ENSRNOT00000091476	2533	2456	2537	1725	2040	2728
ENSRNOG00000001313	25740	Gnaz	G protein subunit alpha z [Source:RGD Symbol;Acc:2717]	ENSRNOT00000001779	80	88	83	87	76	111
ENSRNOG00000001314	304334	Fam20c	FAM20C, golgi associated secretory pathway kinase [Source:RGD Symbol;Acc:1311980]	ENSRNOT00000001783,ENSRNOT00000103199	525	499	554	362	366	501
ENSRNOG00000001315	365552	Rsph14	radial spoke head 14 homolog [Source:RGD Symbol;Acc:1305601]	ENSRNOT00000041165,ENSRNOT00000085583,ENSRNOT00000109448	10	4	10	9	9	5
ENSRNOG00000001316	288671	Anapc5	anaphase-promoting complex subunit 5 [Source:RGD Symbol;Acc:1306125]	ENSRNOT00000001794,ENSRNOT00000094951	13661	14767	14347	10092	10814	14896
ENSRNOG00000001317	304337	Zfp68	zinc finger protein 68 [Source:RGD Symbol;Acc:1310463]	ENSRNOT00000001784,ENSRNOT00000079221,ENSRNOT00000097091	781	793	819	771	753	1162
ENSRNOG00000001323	360775	Zfp157	zinc finger protein 157 [Source:RGD Symbol;Acc:1359435]	ENSRNOT00000030757,ENSRNOT00000117344	449	480	561	446	429	613
ENSRNOG00000001324	246281	Asmt	acetylserotonin O-methyltransferase [Source:RGD Symbol;Acc:708472]	ENSRNOT00000001791,ENSRNOT00000118860	230	226	240	115	179	175
ENSRNOG00000001325	246144	Il3ra	interleukin 3 receptor subunit alpha [Source:RGD Symbol;Acc:628728]	ENSRNOT00000001792	918	912	866	538	659	930
ENSRNOG00000001329	288529	Gjc3	gap junction protein, gamma 3 [Source:RGD Symbol;Acc:727930]	ENSRNOT00000001797,ENSRNOT00000100826,ENSRNOT00000100945,ENSRNOT00000101441,ENSRNOT00000104293,ENSRNOT00000117008	11	9	7	7	11	7
ENSRNOG00000001331	282845	Rnf34	ring finger protein 34 [Source:RGD Symbol;Acc:628636]	ENSRNOT00000001799,ENSRNOT00000103449	2052	2205	2095	1703	1807	2629
ENSRNOG00000001333	25294	Azgp1	alpha-2-glycoprotein 1, zinc-binding [Source:RGD Symbol;Acc:2187]	ENSRNOT00000001801,ENSRNOT00000096300,ENSRNOT00000102149	0	0	0	0	0	0
ENSRNOG00000001335	498160	Zkscan1	zinc finger with KRAB and SCAN domains 1 [Source:RGD Symbol;Acc:1560616]	ENSRNOT00000045379,ENSRNOT00000099099	445	377	417	375	382	536
ENSRNOG00000001336	304496	Orai1	ORAI calcium release-activated calcium modulator 1 [Source:RGD Symbol;Acc:1311873]	ENSRNOT00000001806	1070	1131	1217	1015	1072	1463
ENSRNOG00000001337	100359816	Setd1b	SET domain containing 1B, histone lysine methyltransferase [Source:RGD Symbol;Acc:2323325]	ENSRNOT00000001807,ENSRNOT00000105357,ENSRNOT00000116702	2741	2737	2662	2755	2629	3615
ENSRNOG00000001338	29531	Hpd	4-hydroxyphenylpyruvate dioxygenase [Source:RGD Symbol;Acc:61974]	ENSRNOT00000001809,ENSRNOT00000120179	14	14	16	8	16	12
ENSRNOG00000001342	.	Cfap251	cilia and flagella associated protein 251 [Source:RGD Symbol;Acc:1564948]	ENSRNOT00000001813	7	0	6	5	3	3
ENSRNOG00000001345	498183	Mapkapk5	MAPK activated protein kinase 5 [Source:RGD Symbol;Acc:1564113]	ENSRNOT00000001817,ENSRNOT00000065314	3053	3235	3291	2162	2418	3410
ENSRNOG00000001346	304343	Cops6	COP9 signalosome subunit 6 [Source:RGD Symbol;Acc:1309919]	ENSRNOT00000001820,ENSRNOT00000098915	4059	4356	4152	2727	3367	4552
ENSRNOG00000001347	56777	Adam1a	ADAM metallopeptidase domain 1a [Source:RGD Symbol;Acc:621467]	ENSRNOT00000001818	67.9	58.21	64.63	56.18	59.86	101.45
ENSRNOG00000001348	117030	Erp29	endoplasmic reticulum protein 29 [Source:RGD Symbol;Acc:619781]	ENSRNOT00000001822	2919	2953	2762	1684	2148	2968
ENSRNOG00000001349	288532	Mcm7	minichromosome maintenance complex component 7 [Source:RGD Symbol;Acc:1303018]	ENSRNOT00000001825,ENSRNOT00000105826,ENSRNOT00000118343	13554	13898	14066	9699	10471	13834
ENSRNOG00000001350	360811	Naa25	N(alpha)-acetyltransferase 25, NatB auxiliary subunit [Source:RGD Symbol;Acc:1305685]	ENSRNOT00000048984,ENSRNOT00000080418	4033	4232	4014	3712	3594	5454
ENSRNOG00000001351	114635	Trafd1	TRAF type zinc finger domain containing 1 [Source:RGD Symbol;Acc:620171]	ENSRNOT00000033984,ENSRNOT00000091375	1173	1069	1095	769	728	992
ENSRNOG00000001352	304503	Hectd4	HECT domain E3 ubiquitin protein ligase 4 [Source:RGD Symbol;Acc:1309762]	ENSRNOT00000001826,ENSRNOT00000109636	1188	1061	1057	1289	1045	1732
ENSRNOG00000001353	304344	Ap4m1	adaptor related protein complex 4 subunit mu 1 [Source:RGD Symbol;Acc:1310233]	ENSRNOT00000001827,ENSRNOT00000111429	784	767	781	538	644	880
ENSRNOG00000001355	288533	Taf6	TATA-box binding protein associated factor 6 [Source:RGD Symbol;Acc:1311608]	ENSRNOT00000001829	2460	2645	2636	1878	1931	2763
ENSRNOG00000001360	114522	Stag3	STAG3 cohesin complex component [Source:RGD Symbol;Acc:621333]	ENSRNOT00000042006	3229	3422	3321	1993	2120	2606
ENSRNOG00000001367	171517	Gpc2	glypican 2 [Source:RGD Symbol;Acc:621363]	ENSRNOT00000001849	2559	2413	2349	2049	2357	3028
ENSRNOG00000001368	171039	Rph3a	rabphilin 3A [Source:RGD Symbol;Acc:620073]	ENSRNOT00000001844,ENSRNOT00000106706,ENSRNOT00000119612	40	43	39	12	17	10
ENSRNOG00000001369	192281	Oas1a	2'-5' oligoadenylate synthetase 1A [Source:RGD Symbol;Acc:621760]	ENSRNOT00000038426,ENSRNOT00000041741,ENSRNOT00000048450,ENSRNOT00000067176	0	1	1	0	2	1.03
ENSRNOG00000001374	360814	Rasal1	RAS protein activator like 1 [Source:RGD Symbol;Acc:1311820]	ENSRNOT00000001856	3	2	4	1	2	5
ENSRNOG00000001375	498166	Gal3st4	galactose-3-O-sulfotransferase 4 [Source:RGD Symbol;Acc:1561105]	ENSRNOT00000001855	70	87	72	75	81	122
ENSRNOG00000001376	315306	Tmt1a	thiol methyltransferase 1A [Source:RGD Symbol;Acc:1308407]	ENSRNOT00000052075,ENSRNOT00000108360,ENSRNOT00000114081	296	321	286	184	191	282
ENSRNOG00000001377	360815498184	Ddx54	DEAD-box helicase 54 [Source:RGD Symbol;Acc:1562539]	ENSRNOT00000001859,ENSRNOT00000001860,ENSRNOT00000096266,ENSRNOT00000111779,ENSRNOT00000112938	7933	8127	7979	6282	6770	9527
ENSRNOG00000001379	170509	Cyp3a62	cytochrome P450, family 3, subfamily a, polypeptide 62 [Source:RGD Symbol;Acc:1595919]	ENSRNOT00000001863,ENSRNOT00000087229	0	0	0	0	0	0
ENSRNOG00000001383	498185	Slc8b1	solute carrier family 8 member B1 [Source:RGD Symbol;Acc:1565818]	ENSRNOT00000038736,ENSRNOT00000094097,ENSRNOT00000094252,ENSRNOT00000095087,ENSRNOT00000095422	782	789	747	496	642	883
ENSRNOG00000001385	246120	Plbd2	phospholipase B domain containing 2 [Source:RGD Symbol;Acc:708461]	ENSRNOT00000001872	2424	2498	2441	1525	1648	2227
ENSRNOG00000001387	304361	Mepce	methylphosphate capping enzyme [Source:RGD Symbol;Acc:1560550]	ENSRNOT00000001871	1687	1800	1783	1387	1442	1999
ENSRNOG00000001388	25044	Sds	serine dehydratase [Source:RGD Symbol;Acc:67376]	ENSRNOT00000001875,ENSRNOT00000001876	0	0	0	0	0	0
ENSRNOG00000001389	84021	Irs3	insulin receptor substrate 3 [Source:RGD Symbol;Acc:69317]	ENSRNOT00000001874	8	5	4	7	2	5
ENSRNOG00000001391	360816	Sdsl	serine dehydratase-like [Source:RGD Symbol;Acc:1309192]	ENSRNOT00000001882	6	2	4	3	0	6
ENSRNOG00000001392	124451	Lhx5	LIM homeobox 5 [Source:RGD Symbol;Acc:71079]	ENSRNOT00000001883	0	0	0	0	0	0
ENSRNOG00000001396	288557	Mospd3	motile sperm domain containing 3 [Source:RGD Symbol;Acc:1304973]	ENSRNOT00000001890	437	503	464	379	451	621
ENSRNOG00000001397	304512	Rbm19	RNA binding motif protein 19 [Source:RGD Symbol;Acc:1308928]	ENSRNOT00000001891	3083	3187	3270	2755	2775	3995
ENSRNOG00000001399	304514	Tbx5	T-box transcription factor 5 [Source:RGD Symbol;Acc:1305702]	ENSRNOT00000001893	7	2	3	2	4	1
ENSRNOG00000001402	360779	Lrch4	leucine rich repeats and calponin homology domain containing 4 [Source:RGD Symbol;Acc:1306145]	ENSRNOT00000001899,ENSRNOT00000094748,ENSRNOT00000097090	923.34	1056.17	969.92	722.13	795.19	1113.94
ENSRNOG00000001404	304375	Agfg2	ArfGAP with FG repeats 2 [Source:RGD Symbol;Acc:1306590]	ENSRNOT00000064572,ENSRNOT00000077711,ENSRNOT00000095389,ENSRNOT00000100923,ENSRNOT00000119953	588	624	582	330	384	600
ENSRNOG00000001407	288562	Tfr2	transferrin receptor 2 [Source:RGD Symbol;Acc:1310152]	ENSRNOT00000001905,ENSRNOT00000082895	304	338	306	223	252	326
ENSRNOG00000001408	288563	Actl6b	actin-like 6B [Source:RGD Symbol;Acc:1307763]	ENSRNOT00000001910,ENSRNOT00000087817	4	2	2	4	1	1
ENSRNOG00000001409	81667	Gnb2	G protein subunit beta 2 [Source:RGD Symbol;Acc:69319]	ENSRNOT00000001911,ENSRNOT00000097367,ENSRNOT00000099940,ENSRNOT00000100577,ENSRNOT00000116394	7081	7159	7172	5046	5539	7356
ENSRNOG00000001410	304378	Gigyf1	GRB10 interacting GYF protein 1 [Source:RGD Symbol;Acc:1309933]	ENSRNOT00000001912	2087	1921	2060	1712	1640	2270
ENSRNOG00000001412	24335	Epo	erythropoietin [Source:RGD Symbol;Acc:2559]	ENSRNOT00000001914	0	0	0	0	0	0
ENSRNOG00000001414	24617	Serpine1	serpin family E member 1 [Source:RGD Symbol;Acc:3249]	ENSRNOT00000001916	344	349	376	158	170	245
ENSRNOG00000001415	360785	Ap1s1	adaptor related protein complex 1 subunit sigma 1 [Source:RGD Symbol;Acc:1305911]	ENSRNOT00000001918,ENSRNOT00000099813,ENSRNOT00000110980,ENSRNOT00000119520	3305	3399	3369	2250	2722	3563
ENSRNOG00000001416	29461	Vgf	VGF nerve growth factor inducible [Source:RGD Symbol;Acc:69399]	ENSRNOT00000041808	6	10	7	3	2	12
ENSRNOG00000001417	288583	Plod3	procollagen-lysine, 2-oxoglutarate 5-dioxygenase 3 [Source:RGD Symbol;Acc:631339]	ENSRNOT00000001921,ENSRNOT00000111361	1804	1913	1852	993	1178	1456
ENSRNOG00000001418	100360077	Znhit1	zinc finger, HIT-type containing 1 [Source:RGD Symbol;Acc:2322870]	ENSRNOT00000040015,ENSRNOT00000077293	683	697	626	516	627	784
ENSRNOG00000001419	304388	Cldn15	claudin 15 [Source:RGD Symbol;Acc:1310678]	ENSRNOT00000001923	6	11	13	14	9	14
ENSRNOG00000001420	288584	Fis1	fission, mitochondrial 1 [Source:RGD Symbol;Acc:1306668]	ENSRNOT00000001924,ENSRNOT00000063901,ENSRNOT00000083471,ENSRNOT00000107414	1173	1193	1223	816	1089	1273
ENSRNOG00000001422	685612	Col26a1	collagen type XXVI alpha 1 chain [Source:RGD Symbol;Acc:1591401]	ENSRNOT00000080068	55	52	53	37	35	57
ENSRNOG00000001424	116639	Cux1	cut-like homeobox 1 [Source:RGD Symbol;Acc:620618]	ENSRNOT00000044841,ENSRNOT00000059486,ENSRNOT00000097976,ENSRNOT00000112152	2477.85	2510.91	2484.45	1955.09	1987.95	2728.6
ENSRNOG00000001425	114203	Sh2b2	SH2B adaptor protein 2 [Source:RGD Symbol;Acc:69284]	ENSRNOT00000001935,ENSRNOT00000093990,ENSRNOT00000102136	136	128	122	90	117	138
ENSRNOG00000001427	304592	Orai2	ORAI calcium release-activated calcium modulator 2 [Source:RGD Symbol;Acc:1310213]	ENSRNOT00000001938,ENSRNOT00000110615	156	183	185	125	144	180
ENSRNOG00000001428	288587	Alkbh4	alkB homolog 4, lysine demethylase [Source:RGD Symbol;Acc:1308608]	ENSRNOT00000001939	875	880	912	673	723	1010
ENSRNOG00000001429	304396	Lrwd1	leucine-rich repeats and WD repeat domain containing 1 [Source:RGD Symbol;Acc:1359442]	ENSRNOT00000001940,ENSRNOT00000114295	1723	1830	1831	1221	1349	1902
ENSRNOG00000001430	288588	Polr2j	RNA polymerase II subunit J [Source:RGD Symbol;Acc:1310198]	ENSRNOT00000001941,ENSRNOT00000098210,ENSRNOT00000116070	1545	1694	1743	957	1259	1707
ENSRNOG00000001431	288589	Rasa4	RAS p21 protein activator 4 [Source:RGD Symbol;Acc:1565457]	ENSRNOT00000001943,ENSRNOT00000064405,ENSRNOT00000114942	98	95	92	78	70	153
ENSRNOG00000001432	304591	Dtx2	deltex E3 ubiquitin ligase 2 [Source:RGD Symbol;Acc:1561790]	ENSRNOT00000001950,ENSRNOT00000085911,ENSRNOT00000110093	1198	1186	1259.28	1051	1363.98	1677.96
ENSRNOG00000001434	114639	Zp3	zona pellucida glycoprotein 3 [Source:RGD Symbol;Acc:620606]	ENSRNOT00000001952	30	27	36	15	24	31
ENSRNOG00000001435	304401	Ssc4d	scavenger receptor cysteine rich family member with 4 domains [Source:RGD Symbol;Acc:1306970]	ENSRNOT00000001953,ENSRNOT00000098416	245	254	265	167	264	384
ENSRNOG00000001436	56010	Ywhag	tyrosine 3-monooxygenase/tryptophan 5-monooxygenase activation protein, gamma [Source:RGD Symbol;Acc:62002]	ENSRNOT00000001954,ENSRNOT00000084730	21287	21803	21677	17585	18187	25358
ENSRNOG00000001439	685890	Srrm3	serine/arginine repetitive matrix 3 [Source:RGD Symbol;Acc:1587868]	ENSRNOT00000001957,ENSRNOT00000097877,ENSRNOT00000115141	4	4	6	2	2	0
ENSRNOG00000001440	81829	Mdh2	malate dehydrogenase 2 [Source:RGD Symbol;Acc:619719]	ENSRNOT00000001958,ENSRNOT00000112030	6907	6974	6908	5027	5632	7805
ENSRNOG00000001441	288591	Tmem120a	transmembrane protein 120A [Source:RGD Symbol;Acc:1311474]	ENSRNOT00000001960,ENSRNOT00000115876	1532	1636	1756	1120	1223	1816
ENSRNOG00000001442	29441	Por	cytochrome p450 oxidoreductase [Source:RGD Symbol;Acc:68335]	ENSRNOT00000001961,ENSRNOT00000100114,ENSRNOT00000101964	2273	2388	2353	1541	1720	2431
ENSRNOG00000001443	360793	Rhbdd2	rhomboid domain containing 2 [Source:RGD Symbol;Acc:1308231]	ENSRNOT00000001962	1271	1306	1267	840	867	1150
ENSRNOG00000001444	685958	Ccl26	C-C motif chemokine ligand 26 [Source:RGD Symbol;Acc:1587817]	ENSRNOT00000001963	0	0	0	0	0	0
ENSRNOG00000001448	192154	Hip1	huntingtin interacting protein 1 [Source:RGD Symbol;Acc:620305]	ENSRNOT00000030497,ENSRNOT00000098638,ENSRNOT00000104382,ENSRNOT00000119935	4956	4876	4791	3223	3415	5086
ENSRNOG00000001449	113975	Pom121	POM121 transmembrane nucleoporin [Source:RGD Symbol;Acc:620680]	ENSRNOT00000001968,ENSRNOT00000116640	5625	5550	5523	4925	4507	6501
ENSRNOG00000001450	288595	Nsun5	NOP2/Sun RNA methyltransferase 5 [Source:RGD Symbol;Acc:1309268]	ENSRNOT00000001970	1673	1815	1830	1297	1483	1932
ENSRNOG00000001451	288597	Fkbp6	FKBP prolyl isomerase family member 6 [Source:RGD Symbol;Acc:1308926]	ENSRNOT00000001971,ENSRNOT00000094090,ENSRNOT00000098264	1494	1600	1565	975	1016	1127
ENSRNOG00000001452	266608	Fzd9	frizzled class receptor 9 [Source:RGD Symbol;Acc:628817]	ENSRNOT00000001973	156	199	176	129	147	177
ENSRNOG00000001453	368002	Baz1b	bromodomain adjacent to zinc finger domain, 1B [Source:RGD Symbol;Acc:1597089]	ENSRNOT00000001975,ENSRNOT00000100108	12349	12059	12334	10320	9958	15413
ENSRNOG00000001454	288599	Eif4h	eukaryotic translation initiation factor 4H [Source:RGD Symbol;Acc:1359222]	ENSRNOT00000050059,ENSRNOT00000081084,ENSRNOT00000113874	17521	17760	16878	12328	13469	19819
ENSRNOG00000001455	308173	Kif13a	kinesin family member 13A [Source:RGD Symbol;Acc:1307825]	ENSRNOT00000066447	601	550	597	436	464	675
ENSRNOG00000001456	25281	Nup153	nucleoporin 153 [Source:RGD Symbol;Acc:3216]	ENSRNOT00000001979,ENSRNOT00000115610,ENSRNOT00000116856	9644	9751	9500	9013	8632	12633
ENSRNOG00000001457	116468	Rfc2	replication factor C subunit 2 [Source:RGD Symbol;Acc:621198]	ENSRNOT00000001989,ENSRNOT00000094282	2821	2963	2948	1912	2151	2955
ENSRNOG00000001465	363513	Ids	iduronate 2-sulfatase [Source:RGD Symbol;Acc:1560491]	ENSRNOT00000042925	572	597	602	654	596	865
ENSRNOG00000001466	100361492	Cyp2c55	cytochrome P450, family 2, subfamily c, polypeptide 55 [Source:RGD Symbol;Acc:2320073]	ENSRNOT00000001990	1	1	1	3	3	1
ENSRNOG00000001469	25043	Eln	elastin [Source:RGD Symbol;Acc:67394]	ENSRNOT00000032780,ENSRNOT00000040069,ENSRNOT00000109651	2	5	5	1	1	5
ENSRNOG00000001470	65172	Limk1	LIM domain kinase 1 [Source:RGD Symbol;Acc:62055]	ENSRNOT00000001996,ENSRNOT00000084427,ENSRNOT00000118532	2000	1942	2048	1535	1709	2301
ENSRNOG00000001474	288604	Tmem270	transmembrane protein 270 [Source:RGD Symbol;Acc:1561903]	ENSRNOT00000033499,ENSRNOT00000114794	0	1	0	0	1	0
ENSRNOG00000001476	304407	Cldn4	claudin 4 [Source:RGD Symbol;Acc:1307932]	ENSRNOT00000002003	1587	1700	1642	886	1004	1094
ENSRNOG00000001478	246770	Gtf2ird1	GTF2I repeat domain containing 1 [Source:RGD Symbol;Acc:620856]	ENSRNOT00000002006,ENSRNOT00000002010,ENSRNOT00000079392,ENSRNOT00000085696,ENSRNOT00000087656,ENSRNOT00000101585,ENSRNOT00000109247,ENSRNOT00000110226,ENSRNOT00000112342	1004	1079	1001	955	1039	1440
ENSRNOG00000001479	353256	Gtf2i	general transcription factor II I [Source:RGD Symbol;Acc:727961]	ENSRNOT00000002020,ENSRNOT00000040356,ENSRNOT00000077189,ENSRNOT00000092982,ENSRNOT00000098927,ENSRNOT00000099403,ENSRNOT00000099547,ENSRNOT00000104703,ENSRNOT00000107220,ENSRNOT00000109966	4564	4543.92	4799	3396	3531	5351
ENSRNOG00000001480	114553	Ncf1	neutrophil cytosolic factor 1 [Source:RGD Symbol;Acc:61307]	ENSRNOT00000002028,ENSRNOT00000076916,ENSRNOT00000092799,ENSRNOT00000095426	36	28	23	18	9	15
ENSRNOG00000001482	288606	Gtf2ird2	GTF2I repeat domain containing 2 [Source:RGD Symbol;Acc:1307435]	ENSRNOT00000002030,ENSRNOT00000113330,ENSRNOT00000115001	89	100.08	84	83	66	98
ENSRNOG00000001483	360796	Rcc1l	RCC1 like [Source:RGD Symbol;Acc:1307558]	ENSRNOT00000002032	1581	1577	1605	1196	1282	1699
ENSRNOG00000001488	94198	Psmb1	proteasome 20S subunit beta 1 [Source:RGD Symbol;Acc:621092]	ENSRNOT00000002037,ENSRNOT00000093808,ENSRNOT00000098880,ENSRNOT00000103788	9447	10048	10182	6952	8094	10942
ENSRNOG00000001489	117526	Tbp	TATA box binding protein [Source:RGD Symbol;Acc:67398]	ENSRNOT00000002038,ENSRNOT00000105252,ENSRNOT00000106038,ENSRNOT00000114159,ENSRNOT00000118785	1342	1416	1444	1095	1167	1650
ENSRNOG00000001490	58934	Pdcd2	programmed cell death 2 [Source:RGD Symbol;Acc:61887]	ENSRNOT00000002040,ENSRNOT00000115879	2142	2309	2207	1464	1711	2306
ENSRNOG00000001492	140447	Slc8a2	solute carrier family 8 member A2 [Source:RGD Symbol;Acc:620194]	ENSRNOT00000047289,ENSRNOT00000086396	312	363	342	242	270	386
ENSRNOG00000001494	140673	Napa	NSF attachment protein alpha [Source:RGD Symbol;Acc:620855]	ENSRNOT00000002044,ENSRNOT00000093819,ENSRNOT00000103865,ENSRNOT00000116376	3086	3371	3314	2467	2738	3548
ENSRNOG00000001499	81510	Mia	MIA SH3 domain containing [Source:RGD Symbol;Acc:620883]	ENSRNOT00000002050	9	9	9	7	5	14
ENSRNOG00000001500	50866	Rab4b	RAB4B, member RAS oncogene family [Source:RGD Symbol;Acc:620931]	ENSRNOT00000002052,ENSRNOT00000094548,ENSRNOT00000098489	835	884	883	521	589	814
ENSRNOG00000001501	292729	Snrpa	small nuclear ribonucleoprotein polypeptide A [Source:RGD Symbol;Acc:1307416]	ENSRNOT00000002053	3220	3309	3272	2737	3131	4157
ENSRNOG00000001506	308134	Tmem35a	transmembrane protein 35A [Source:RGD Symbol;Acc:1303093]	ENSRNOT00000002058	4	7	11	8	3	10
ENSRNOG00000001510	.	AC120066.1	.	ENSRNOT00000002062	0	0	1	0	0	0
ENSRNOG00000001512	.	Eno1l3	enolase 1 like 3 [Source:RGD Symbol;Acc:1559534]	ENSRNOT00000002064	0	0	0	0	0	0
ENSRNOG00000001514	311742	Cdca7	cell division cycle associated 7 [Source:RGD Symbol;Acc:1309363]	ENSRNOT00000002066	4438	4533	4517	3160	3446	4775
ENSRNOG00000001515	311743	Map3k20	mitogen-activated protein kinase kinase kinase 20 [Source:RGD Symbol;Acc:1561394]	ENSRNOT00000002068,ENSRNOT00000097727,ENSRNOT00000112816	508	492	553	504	475	609
ENSRNOG00000001516	252857	Rapgef4	Rap guanine nucleotide exchange factor 4 [Source:RGD Symbol;Acc:621886]	ENSRNOT00000010630,ENSRNOT00000094770,ENSRNOT00000100000,ENSRNOT00000116465,ENSRNOT00000119235	14	9	15	14	9	11
ENSRNOG00000001517	116551	Pdk1	pyruvate dehydrogenase kinase 1 [Source:RGD Symbol;Acc:69427]	ENSRNOT00000002072,ENSRNOT00000115755	1250	1337	1334	993	1102	1426
ENSRNOG00000001518	114517	Itga6	integrin subunit alpha 6 [Source:RGD Symbol;Acc:621633]	ENSRNOT00000002075,ENSRNOT00000097968,ENSRNOT00000105449,ENSRNOT00000107088	1684	1660	1777	1127	1075	1541
ENSRNOG00000001519	296499	Dlx2	distal-less homeobox 2 [Source:RGD Symbol;Acc:1304853]	ENSRNOT00000002076	5	1	3	2	1	4
ENSRNOG00000001520	296500	Dlx1	distal-less homeobox 1 [Source:RGD Symbol;Acc:1309593]	ENSRNOT00000002078	2	1	2	4	1	2
ENSRNOG00000001524	296501	Hat1	histone acetyltransferase 1 [Source:RGD Symbol;Acc:1305716]	ENSRNOT00000002085,ENSRNOT00000097008,ENSRNOT00000099153,ENSRNOT00000101931,ENSRNOT00000112513,ENSRNOT00000117911	7577	8315	8044	5495	5953	8415
ENSRNOG00000001525	303926	Igsf11	immunoglobulin superfamily, member 11 [Source:RGD Symbol;Acc:1308758]	ENSRNOT00000066997	204	194	189	219	188	293
ENSRNOG00000001527	25408	Cd80	Cd80 molecule [Source:RGD Symbol;Acc:2314]	ENSRNOT00000002089	485	453	479	341	399	653
ENSRNOG00000001528	29423	Gap43	growth associated protein 43 [Source:RGD Symbol;Acc:62071]	ENSRNOT00000002091	41	51	41	21	24	42
ENSRNOG00000001544	304138	Cyyr1	cysteine and tyrosine rich 1 [Source:RGD Symbol;Acc:1359578]	ENSRNOT00000002109,ENSRNOT00000101180,ENSRNOT00000120065	7	3	3	6	0	3
ENSRNOG00000001547	84114	Agps	alkylglycerone phosphate synthase [Source:RGD Symbol;Acc:620364]	ENSRNOT00000002111,ENSRNOT00000093964,ENSRNOT00000096806	1937	1971	1986	1557	1518	2122
ENSRNOG00000001548	83619	Nfe2l2	NFE2 like bZIP transcription factor 2 [Source:RGD Symbol;Acc:620360]	ENSRNOT00000002114,ENSRNOT00000104413,ENSRNOT00000110389	4508	4682	4771	3615	3883	5203
ENSRNOG00000001551	94271	Atp5pf	ATP synthase peripheral stalk subunit F6 [Source:RGD Symbol;Acc:621376]	ENSRNOT00000002116	1526	1562	1503	914	1380	2033
ENSRNOG00000001554	360692	C11h21orf91	similar to human chromosome 21 open reading frame 91 [Source:RGD Symbol;Acc:1563888]	ENSRNOT00000087665,ENSRNOT00000094529	881	928	847	1047	970	1636
ENSRNOG00000001555	54230	Btg3	BTG anti-proliferation factor 3 [Source:RGD Symbol;Acc:2226]	ENSRNOT00000002121	2789	3046	3029	2252	2524	3472
ENSRNOG00000001557	89843	Cxadr	CXADR, Ig-like cell adhesion molecule [Source:RGD Symbol;Acc:619794]	ENSRNOT00000050701,ENSRNOT00000094570	416	341	364	291	283	484
ENSRNOG00000001559	288150	Mtx2	metaxin 2 [Source:RGD Symbol;Acc:1306473]	ENSRNOT00000002134,ENSRNOT00000095215,ENSRNOT00000097639,ENSRNOT00000097910,ENSRNOT00000115991	2438	2495	2606	1688	1830	2462
ENSRNOG00000001566	.	AABR07033579.1	.	ENSRNOT00000002131	0	0	0	0	0	0
ENSRNOG00000001567	501768	Krtap14	keratin associated protein 14 [Source:RGD Symbol;Acc:1564302]	ENSRNOT00000002132	0	0	0	0	0	0
ENSRNOG00000001570	100363136	Krtap13-1l1	keratin associated protein 13-1 like 1 [Source:RGD Symbol;Acc:2324754]	ENSRNOT00000002137	0	1	0	0	0	0
ENSRNOG00000001571	304124	Cldn8	claudin 8 [Source:RGD Symbol;Acc:1308575]	ENSRNOT00000002138	0	0	0	0	0	0
ENSRNOG00000001572	288151	Hoxd1	homeo box D1 [Source:RGD Symbol;Acc:1309179]	ENSRNOT00000002140	1	0	2	1	5	1
ENSRNOG00000001573	304150	Usp25	ubiquitin specific peptidase 25 [Source:RGD Symbol;Acc:1309003]	ENSRNOT00000002150,ENSRNOT00000084928,ENSRNOT00000104051	179	170	195	136	166	188
ENSRNOG00000001575	29559	Grik1	glutamate ionotropic receptor kainate type subunit 1 [Source:RGD Symbol;Acc:2732]	ENSRNOT00000042581,ENSRNOT00000050073,ENSRNOT00000051060,ENSRNOT00000081066,ENSRNOT00000085629,ENSRNOT00000100916	0	0	0	0	0	1
ENSRNOG00000001577	.	Hoxd3	homeo box D3 [Source:RGD Symbol;Acc:1588601]	ENSRNOT00000033511	3	1	2	2	5	4
ENSRNOG00000001578	288153	Hoxd4	homeo box D4 [Source:RGD Symbol;Acc:1309690]	ENSRNOT00000002145	31	51	39	41	40	53
ENSRNOG00000001580	.	Hoxd9	homeo box D9 [Source:RGD Symbol;Acc:1582908]	ENSRNOT00000065426	438	476	460	383	420	458
ENSRNOG00000001581	303991	Hoxd10	homeo box D10 [Source:RGD Symbol;Acc:1306511]	ENSRNOT00000002148	14	12	15	13	10	19
ENSRNOG00000001582	304127	Bach1	BTB domain and CNC homolog 1 [Source:RGD Symbol;Acc:1306693]	ENSRNOT00000002151	883	957	896	782	746	1060
ENSRNOG00000001584	304131	Map3k7cl	MAP3K7 C-terminal like [Source:RGD Symbol;Acc:1359474]	ENSRNOT00000002158,ENSRNOT00000084580	1	4	2	3	0	0
ENSRNOG00000001585	304157	Nrip1	nuclear receptor interacting protein 1 [Source:RGD Symbol;Acc:1311850]	ENSRNOT00000002152,ENSRNOT00000094986,ENSRNOT00000101761,ENSRNOT00000102333,ENSRNOT00000103187,ENSRNOT00000104866,ENSRNOT00000108596,ENSRNOT00000114589,ENSRNOT00000118675	983	958	995	984	939	1387
ENSRNOG00000001587	366082	Hoxd12	homeo box D12 [Source:RGD Symbol;Acc:1309797]	ENSRNOT00000068636	0	0	1	0	0	0
ENSRNOG00000001588	288154	Hoxd13	homeo box D13 [Source:RGD Symbol;Acc:1308417]	ENSRNOT00000002155	53	75	64	47	52	71
ENSRNOG00000001589	.	Evx2	even-skipped homeobox 2 [Source:RGD Symbol;Acc:1305594]	ENSRNOT00000002156	0	0	0	0	2	0
ENSRNOG00000001592	288305	Cct8	chaperonin containing TCP1 subunit 8 [Source:RGD Symbol;Acc:1305452]	ENSRNOT00000002169,ENSRNOT00000099699,ENSRNOT00000110898	21473	22871	23192	14928	16230	21948
ENSRNOG00000001593	362151	Lnpk	lunapark, ER junction formation factor [Source:RGD Symbol;Acc:1312042]	ENSRNOT00000068018,ENSRNOT00000083045,ENSRNOT00000100690,ENSRNOT00000104211,ENSRNOT00000114594,ENSRNOT00000119745	1185	1251	1234	1059	1036	1371
ENSRNOG00000001596	114630	Atp5mc3	ATP synthase membrane subunit c locus 3 [Source:RGD Symbol;Acc:620052]	ENSRNOT00000058234,ENSRNOT00000117216	4020	4089	4127	3148	3697	5205
ENSRNOG00000001597	.	Atf2	activating transcription factor 2 [Source:RGD Symbol;Acc:621862]	ENSRNOT00000002174,ENSRNOT00000050513	1471	1479	1576	1424	1413	2232
ENSRNOG00000001598	288306	Usp16	ubiquitin specific peptidase 16 [Source:RGD Symbol;Acc:1307192]	ENSRNOT00000002173	793	834	846	709	707	1254
ENSRNOG00000001599	304132	Rwdd2b	RWD domain containing 2B [Source:RGD Symbol;Acc:1305062]	ENSRNOT00000050902	436	416	410	323	326	508
ENSRNOG00000001601	.	AABR07034008.1	.	ENSRNOT00000002177	0	0	0	1	0	0
ENSRNOG00000001602	288308	Ltn1	listerin E3 ubiquitin protein ligase 1 [Source:RGD Symbol;Acc:1311238]	ENSRNOT00000002180,ENSRNOT00000073948,ENSRNOT00000110244	3149	3141	3156	2377	2227	3403
ENSRNOG00000001603	288309	N6amt1	N-6 adenine-specific DNA methyltransferase 1 [Source:RGD Symbol;Acc:1311843]	ENSRNOT00000002182,ENSRNOT00000095405	291	285	314	197	276	309
ENSRNOG00000001607	79252	Adamts1	ADAM metallopeptidase with thrombospondin type 1 motif, 1 [Source:RGD Symbol;Acc:621241]	ENSRNOT00000002187	32	48	32	25	33	56
ENSRNOG00000001608	681096	Nxpe3	neurexophilin and PC-esterase domain family, member 3 [Source:RGD Symbol;Acc:1584648]	ENSRNOT00000002188,ENSRNOT00000079598	248	266	249	182	207	281
ENSRNOG00000001609	304007	Cep97	centrosomal protein 97 [Source:RGD Symbol;Acc:1307400]	ENSRNOT00000002191,ENSRNOT00000099594	271	306	258	214	236	357
ENSRNOG00000001611	64307	Rpl24	ribosomal protein L24 [Source:RGD Symbol;Acc:621191]	ENSRNOT00000002194,ENSRNOT00000107537	30627.6	31731.5	31313.5	18825.7	23634.6	31830.5
ENSRNOG00000001613	304010	Zbtb11	zinc finger and BTB domain containing 11 [Source:RGD Symbol;Acc:1308275]	ENSRNOT00000034940	2518	2576	2564	2290	2214	3226
ENSRNOG00000001616	288167	Senp7	SUMO specific peptidase 7 [Source:RGD Symbol;Acc:1305510]	ENSRNOT00000044177,ENSRNOT00000106202,ENSRNOT00000113252,ENSRNOT00000114384,ENSRNOT00000117624	388	461	425	371	393	613
ENSRNOG00000001618	304053	Ripk4	receptor-interacting serine-threonine kinase 4 [Source:RGD Symbol;Acc:1311691]	ENSRNOT00000002206	441	473	539	429	445	701
ENSRNOG00000001620	304054	Prdm15	PR/SET domain 15 [Source:RGD Symbol;Acc:1310055]	ENSRNOT00000046318,ENSRNOT00000114092	466	422	447	462	485	682
ENSRNOG00000001621	304055	C2cd2	C2 calcium-dependent domain containing 2 [Source:RGD Symbol;Acc:735112]	ENSRNOT00000002209,ENSRNOT00000080681,ENSRNOT00000093979,ENSRNOT00000104065	299	331	310	228	239	402
ENSRNOG00000001622	245919	Impg2	interphotoreceptor matrix proteoglycan 2 [Source:RGD Symbol;Acc:708358]	ENSRNOT00000044900,ENSRNOT00000094394,ENSRNOT00000103062	0	0	0	1	1	3
ENSRNOG00000001623	304056	Zbtb21	zinc finger and BTB domain containing 21 [Source:RGD Symbol;Acc:1310841]	ENSRNOT00000041177,ENSRNOT00000102067,ENSRNOT00000116969	1477	1489	1469	1511	1446	1986
ENSRNOG00000001627	363767	Abi3bp	ABI family member 3 binding protein [Source:RGD Symbol;Acc:1562717]	ENSRNOT00000002220,ENSRNOT00000002223,ENSRNOT00000047817,ENSRNOT00000049859,ENSRNOT00000063864,ENSRNOT00000070871,ENSRNOT00000072140,ENSRNOT00000108100,ENSRNOT00000113493,ENSRNOT00000119138	46	53	46	55	58	100
ENSRNOG00000001628	25510	Pcp4	Purkinje cell protein 4 [Source:RGD Symbol;Acc:3271]	ENSRNOT00000002221,ENSRNOT00000061047,ENSRNOT00000105621,ENSRNOT00000119525	0	1	0	1	0	0
ENSRNOG00000001629	288233	Get1	guided entry of tail-anchored proteins factor 1 [Source:RGD Symbol;Acc:735104]	ENSRNOT00000002222,ENSRNOT00000095254,ENSRNOT00000098902,ENSRNOT00000112143	1021	1058	1083	819	785	1041
ENSRNOG00000001632	304061	Brwd1	bromodomain and WD repeat domain containing 1 [Source:RGD Symbol;Acc:1309030]	ENSRNOT00000002231,ENSRNOT00000108092	5382	5305	5199	5501	4883	7263
ENSRNOG00000001633	360709	Tfg	trafficking from ER to golgi regulator [Source:RGD Symbol;Acc:1309751]	ENSRNOT00000048417,ENSRNOT00000088152	2327	2479	2604	2242	2237	3164
ENSRNOG00000001634	304014	Adgrg7	adhesion G protein-coupled receptor G7 [Source:RGD Symbol;Acc:1307217]	ENSRNOT00000002232	0	0	0	0	0	0
ENSRNOG00000001640	304017	Tomm70	translocase of outer mitochondrial membrane 70 [Source:RGD Symbol;Acc:1303049]	ENSRNOT00000002238	10174.6	10218.8	10558.9	7893.69	8510.15	11688.5
ENSRNOG00000001642	304019	Tbc1d23	TBC1 domain family, member 23 [Source:RGD Symbol;Acc:1307925]	ENSRNOT00000002240,ENSRNOT00000102661,ENSRNOT00000106080	866	882	900	690	789	1140
ENSRNOG00000001643	.	Psmg1	proteasome assembly chaperone 1 [Source:RGD Symbol;Acc:1305454]	ENSRNOT00000002242,ENSRNOT00000105649	1949	2046	1972	1365	1533	2087
ENSRNOG00000001644	288175	Tmem30c	transmembrane protein 30C [Source:RGD Symbol;Acc:1306090]	ENSRNOT00000002241	1	1	0	0	1	0
ENSRNOG00000001645	304020	Filip1l	filamin A interacting protein 1-like [Source:RGD Symbol;Acc:1565927]	ENSRNOT00000046383,ENSRNOT00000106192	82	95	87	152	177	317
ENSRNOG00000001647	304063	Ets2	ETS proto-oncogene 2, transcription factor [Source:RGD Symbol;Acc:1584977]	ENSRNOT00000002247,ENSRNOT00000110500,ENSRNOT00000110658	862	765	802	502	452	615
ENSRNOG00000001652	170909	Erg	ETS transcription factor ERG [Source:RGD Symbol;Acc:621108]	ENSRNOT00000039999,ENSRNOT00000078425,ENSRNOT00000078818,ENSRNOT00000110871,ENSRNOT00000118689,ENSRNOT00000119400	0	1	6	4	4	0
ENSRNOG00000001653	304023	St3gal6	ST3 beta-galactoside alpha-2,3-sialyltransferase 6 [Source:RGD Symbol;Acc:1303279]	ENSRNOT00000002255	484	517	540	330	374	506
ENSRNOG00000001654	304024	Cpox	coproporphyrinogen oxidase [Source:RGD Symbol;Acc:1311817]	ENSRNOT00000002257	3112	3146	3118	2069	2212	2935
ENSRNOG00000001657	288182	Cldnd1	claudin domain containing 1 [Source:RGD Symbol;Acc:1359273]	ENSRNOT00000002260	1412	1411	1481	1019	1103	1447
ENSRNOG00000001658	25743	Kcnj6	potassium inwardly-rectifying channel, subfamily J, member 6 [Source:RGD Symbol;Acc:2959]	ENSRNOT00000066940,ENSRNOT00000079955,ENSRNOT00000119355	0	0	0	1	1	2
ENSRNOG00000001662	25255	Dyrk1a	dual specificity tyrosine phosphorylation regulated kinase 1A [Source:RGD Symbol;Acc:2528]	ENSRNOT00000050342,ENSRNOT00000103651,ENSRNOT00000114109,ENSRNOT00000117746	3028	3024	2979	2661	2577	3639
ENSRNOG00000001679	192258	Gabrr3	gamma-aminobutyric acid type A receptor subunit rho3 [Source:RGD Symbol;Acc:621564]	ENSRNOT00000002281	0	0	0	0	0	0
ENSRNOG00000001680	266670	Riox2	ribosomal oxygenase 2 [Source:RGD Symbol;Acc:708521]	ENSRNOT00000002285,ENSRNOT00000100511,ENSRNOT00000102222	2248	2373	2532	1812	1963	2814
ENSRNOG00000001681	360703	Vps26c	VPS26 endosomal protein sorting factor C [Source:RGD Symbol;Acc:1306879]	ENSRNOT00000002284,ENSRNOT00000112054,ENSRNOT00000114273,ENSRNOT00000118712	1427	1504	1426	1150	1220	1645
ENSRNOG00000001682	360702	Ttc3	tetratricopeptide repeat domain 3 [Source:RGD Symbol;Acc:1308654]	ENSRNOT00000065600,ENSRNOT00000105771,ENSRNOT00000109810,ENSRNOT00000110629,ENSRNOT00000113628,ENSRNOT00000117603	4922	4800	4733	4237	4010	6194
ENSRNOG00000001684	288239	Ripply3	ripply transcriptional repressor 3 [Source:RGD Symbol;Acc:1308788]	ENSRNOT00000002289	184	144	178	87	79	111
ENSRNOG00000001686	288240	Hlcs	holocarboxylase synthetase [Source:RGD Symbol;Acc:1565360]	ENSRNOT00000002291,ENSRNOT00000099472,ENSRNOT00000099969	663	617	635	535	500	677
ENSRNOG00000001689	363760	Arl6	ADP-ribosylation factor like GTPase 6 [Source:RGD Symbol;Acc:1305535]	ENSRNOT00000002293,ENSRNOT00000102337,ENSRNOT00000110067,ENSRNOT00000110959	705	805	744	609	692	949
ENSRNOG00000001691	304073	Cldn14	claudin 14 [Source:RGD Symbol;Acc:1309165]	ENSRNOT00000002297,ENSRNOT00000102693	0	0	0	0	0	0
ENSRNOG00000001692	288242	Chaf1b	chromatin assembly factor 1 subunit B [Source:RGD Symbol;Acc:1307634]	ENSRNOT00000002299	2205	2306	2319	1686	1756	2604
ENSRNOG00000001699	245975	Setd4	SET domain containing 4 [Source:RGD Symbol;Acc:619899]	ENSRNOT00000002308,ENSRNOT00000104229	674	695	695	523	600	920
ENSRNOG00000001700	313255	Whrn	whirlin [Source:RGD Symbol;Acc:631330]	ENSRNOT00000002309,ENSRNOT00000082513	336	397	336	257	266	422
ENSRNOG00000001701	304078	Cbr3	carbonyl reductase 3 [Source:RGD Symbol;Acc:1309728]	ENSRNOT00000002310	20	18	14	15	8	17
ENSRNOG00000001704	50662	Runx1	RUNX family transcription factor 1 [Source:RGD Symbol;Acc:2283]	ENSRNOT00000002313,ENSRNOT00000084134,ENSRNOT00000096598	188	194	152	145	155	235
ENSRNOG00000001706	84009	Kalrn	kalirin, RhoGEF kinase [Source:RGD Symbol;Acc:621865]	ENSRNOT00000016340,ENSRNOT00000049292,ENSRNOT00000098731,ENSRNOT00000101686,ENSRNOT00000112350,ENSRNOT00000114138,ENSRNOT00000117056,ENSRNOT00000118953,ENSRNOT00000119829	525	543	491	295	328	476
ENSRNOG00000001707	303812	Vwa5b2	von Willebrand factor A domain containing 5B2 [Source:RGD Symbol;Acc:1564491]	ENSRNOT00000037612	342	304	315	241	225	360
ENSRNOG00000001708	303811	Dvl3	dishevelled segment polarity protein 3 [Source:RGD Symbol;Acc:1308834]	ENSRNOT00000002323,ENSRNOT00000101876	1832	1869	1915	1662	1676	2318
ENSRNOG00000001709	116563	Ap2m1	adaptor related protein complex 2 subunit mu 1 [Source:RGD Symbol;Acc:620135]	ENSRNOT00000058092,ENSRNOT00000088821,ENSRNOT00000100870	10536	11367	11120	8625	9475	12745
ENSRNOG00000001710	287982	Abcf3	ATP binding cassette subfamily F member 3 [Source:RGD Symbol;Acc:1310468]	ENSRNOT00000002327,ENSRNOT00000103652	3181	3345	3333	2595	2838	4052
ENSRNOG00000001711	288025	Plaat1	phospholipase A and acyltransferase 1 [Source:RGD Symbol;Acc:1309485]	ENSRNOT00000002329	50	43	37	48	53	58
ENSRNOG00000001712	287983	Alg3	ALG3, alpha-1,3- mannosyltransferase [Source:RGD Symbol;Acc:1306004]	ENSRNOT00000002331,ENSRNOT00000073703,ENSRNOT00000119074	1441	1531	1458	903	1093	1383
ENSRNOG00000001713	.	Il13ra1-ps1	interleukin 13 receptor subunit alpha 1, pseudogene 1 [Source:RGD Symbol;Acc:2322532]	ENSRNOT00000002330	140.39	66.65	108.36	83.05	78.71	98.34
ENSRNOG00000001714	288026	Atp13a4	ATPase 13A4 [Source:RGD Symbol;Acc:1306927]	ENSRNOT00000002333,ENSRNOT00000107765	0	0	0	0	0	0
ENSRNOG00000001715	408243	Ece2	endothelin-converting enzyme 2 [Source:RGD Symbol;Acc:1303039]	ENSRNOT00000044482,ENSRNOT00000093894,ENSRNOT00000113390,ENSRNOT00000119768	26	12	19	17	12	24
ENSRNOG00000001717	171116	Opa1	OPA1, mitochondrial dynamin like GTPase [Source:RGD Symbol;Acc:708423]	ENSRNOT00000002338,ENSRNOT00000002343,ENSRNOT00000104752,ENSRNOT00000111984,ENSRNOT00000117359	3389	3596	3556	2571	2707	3757
ENSRNOG00000001719	287984	Psmd2	proteasome 26S subunit ubiquitin receptor, non-ATPase 2 [Source:RGD Symbol;Acc:1305752]	ENSRNOT00000002358	16742	17433	17094	11738	12556	17725
ENSRNOG00000001720	29577	Hes1	hes family bHLH transcription factor 1 [Source:RGD Symbol;Acc:62081]	ENSRNOT00000002346	1802	2054	1969	1275	1508	2025
ENSRNOG00000001726	288028	Tmem44	transmembrane protein 44 [Source:RGD Symbol;Acc:1563737]	ENSRNOT00000002353,ENSRNOT00000111708,ENSRNOT00000112608	38	24	28	19	22	32
ENSRNOG00000001727	288029	Lsg1	large 60S subunit nuclear export GTPase 1 [Source:RGD Symbol;Acc:1309089]	ENSRNOT00000002354,ENSRNOT00000081081,ENSRNOT00000090940,ENSRNOT00000113183	2421	2590	2559	1938	2017	2704
ENSRNOG00000001728	.	Fam43a	family with sequence similarity 43, member A [Source:RGD Symbol;Acc:1304790]	ENSRNOT00000002355	1035	1093	1002	695	788	1134
ENSRNOG00000001729	363799	Xxylt1	xyloside xylosyltransferase 1 [Source:RGD Symbol;Acc:1308154]	ENSRNOT00000002356	772	840	751	573	627	809
ENSRNOG00000001730	619382	Acap2	ArfGAP with coiled-coil, ankyrin repeat and PH domains 2 [Source:RGD Symbol;Acc:1562939]	ENSRNOT00000029549,ENSRNOT00000080834,ENSRNOT00000094946	2039	2041	1994	1808	1808	2696
ENSRNOG00000001733	192361	Ppp1r2	protein phosphatase 1, regulatory (inhibitor) subunit 2 [Source:RGD Symbol;Acc:621099]	ENSRNOT00000002361	2301	2489	2544	1948	2106	2891
ENSRNOG00000001736	117099	Bdh1	3-hydroxybutyrate dehydrogenase 1 [Source:RGD Symbol;Acc:620131]	ENSRNOT00000002366	485	516	489	301	367	592
ENSRNOG00000001738	287986	Eif4g1	eukaryotic translation initiation factor 4 gamma 1 [Source:RGD Symbol;Acc:1306144]	ENSRNOT00000040029,ENSRNOT00000041777,ENSRNOT00000075306	35721.1	36311.5	36912.5	27489.7	28756.7	39267
ENSRNOG00000001739	288038	Meltf	melanotransferrin [Source:RGD Symbol;Acc:1308155]	ENSRNOT00000002373,ENSRNOT00000116374	1	3	0	1	1	4
ENSRNOG00000001742	29232	Clcn2	chloride voltage-gated channel 2 [Source:RGD Symbol;Acc:2361]	ENSRNOT00000002376,ENSRNOT00000050927,ENSRNOT00000071707,ENSRNOT00000073435,ENSRNOT00000119058	658	620	729	473	550	788
ENSRNOG00000001746	689116	Ncbp2	nuclear cap binding protein subunit 2 [Source:RGD Symbol;Acc:1596188]	ENSRNOT00000002381,ENSRNOT00000071483,ENSRNOT00000098600	5473	5893	5682	4307	4667	6722
ENSRNOG00000001747	29432	Pak2	p21 (RAC1) activated kinase 2 [Source:RGD Symbol;Acc:61953]	ENSRNOT00000049862,ENSRNOT00000077269	5411	5437	5541	4615	4553	6499
ENSRNOG00000001748	498109	Polr2h	RNA polymerase II, I and III subunit H [Source:RGD Symbol;Acc:1561203]	ENSRNOT00000002382,ENSRNOT00000108859	805.44	904.19	893.07	669.91	742.32	1186.55
ENSRNOG00000001750	117275	Chrd	chordin [Source:RGD Symbol;Acc:620181]	ENSRNOT00000002394	12	20	32	29	28	33
ENSRNOG00000001752	303875	Nrros	negative regulator of reactive oxygen species [Source:RGD Symbol;Acc:1310771]	ENSRNOT00000050364,ENSRNOT00000095949	0	0	0	0	0	0
ENSRNOG00000001754	498097	Wdr53	WD repeat domain 53 [Source:RGD Symbol;Acc:1559546]	ENSRNOT00000002392,ENSRNOT00000095477	626	597	621	452	559	765
ENSRNOG00000001757	288044	Tm4sf19	transmembrane 4 L six family member 19 [Source:RGD Symbol;Acc:1560486]	ENSRNOT00000002396	78	62	66	51	60	66
ENSRNOG00000001758	498095	Dynlt2b	dynein light chain Tctex-type 2B [Source:RGD Symbol;Acc:1563597]	ENSRNOT00000002397,ENSRNOT00000102459,ENSRNOT00000106782,ENSRNOT00000109280	606	646	569	363	493	633
ENSRNOG00000001762	140544	Pcyt1a	phosphate cytidylyltransferase 1A, choline [Source:RGD Symbol;Acc:70515]	ENSRNOT00000002403	971	1043	1061	878	1005	1285
ENSRNOG00000001764	.	Vps8	VPS8 subunit of CORVET complex [Source:RGD Symbol;Acc:1309443]	ENSRNOT00000029255,ENSRNOT00000110575,ENSRNOT00000120068	1686	1723	1735	1222	1241	1629
ENSRNOG00000001765	303879	Slc51a	solute carrier family 51 member A [Source:RGD Symbol;Acc:1311100]	ENSRNOT00000002405	8	15	10	10	3	25
ENSRNOG00000001766	64678	Tfrc	transferrin receptor [Source:RGD Symbol;Acc:70488]	ENSRNOT00000002407,ENSRNOT00000105908	5793	5874	5851	5310	5243	8065
ENSRNOG00000001769	303882	Tnk2	tyrosine kinase, non-receptor, 2 [Source:RGD Symbol;Acc:1305957]	ENSRNOT00000002411,ENSRNOT00000084768,ENSRNOT00000085568,ENSRNOT00000111788,ENSRNOT00000116648	1617	1821	1643	1528	1627	2336
ENSRNOG00000001770	171142	Ehhadh	enoyl-CoA hydratase and 3-hydroxyacyl CoA dehydrogenase [Source:RGD Symbol;Acc:621441]	ENSRNOT00000002410,ENSRNOT00000098835	82	96	91	61	54	93
ENSRNOG00000001773	78973	Senp2	SUMO specific peptidase 2 [Source:RGD Symbol;Acc:708378]	ENSRNOT00000002425,ENSRNOT00000087105,ENSRNOT00000098721,ENSRNOT00000112722	3367	3582	3556	2999	3113	4464
ENSRNOG00000001774	303883	Lrch3	leucine rich repeats and calponin homology domain containing 3 [Source:RGD Symbol;Acc:1306200]	ENSRNOT00000051989,ENSRNOT00000063883,ENSRNOT00000073865,ENSRNOT00000094874,ENSRNOT00000096046,ENSRNOT00000096328,ENSRNOT00000116720	1185	1216	1235	1144	1214	1580
ENSRNOG00000001776	303886	Muc20	mucin 20, cell surface associated [Source:RGD Symbol;Acc:1304865]	ENSRNOT00000002418,ENSRNOT00000111599	0	0	0	0	0	0
ENSRNOG00000001781	363795	Lmln	leishmanolysin like peptidase [Source:RGD Symbol;Acc:1311465]	ENSRNOT00000002427	286	257	247	186	188	240
ENSRNOG00000001782	303888	Osbpl11	oxysterol binding protein-like 11 [Source:RGD Symbol;Acc:1307294]	ENSRNOT00000002428,ENSRNOT00000104334	1692	1687	1675	1447	1573	2155
ENSRNOG00000001783	117259	Tra2b	transformer 2 beta [Source:RGD Symbol;Acc:619886]	ENSRNOT00000002429,ENSRNOT00000102904,ENSRNOT00000105364	11250.9	11733.9	11826.8	9410	10144.9	14002.8
ENSRNOG00000001785	303828	Etv5	ETS variant transcription factor 5 [Source:RGD Symbol;Acc:1309590]	ENSRNOT00000002445,ENSRNOT00000117777	9647	9846	9748	7832	8521	11710
ENSRNOG00000001786	360725	Snx4	sorting nexin 4 [Source:RGD Symbol;Acc:1309763]	ENSRNOT00000002432,ENSRNOT00000105258	2669	2756	2750	2122	2349	3312
ENSRNOG00000001789	58820	Zfp148	zinc finger protein 148 [Source:RGD Symbol;Acc:62063]	ENSRNOT00000002435,ENSRNOT00000086955	1006	988	991	889	875	1207
ENSRNOG00000001792	266733	Slc12a8	solute carrier family 12, member 8 [Source:RGD Symbol;Acc:628730]	ENSRNOT00000002439,ENSRNOT00000040167,ENSRNOT00000086495,ENSRNOT00000108813,ENSRNOT00000119564	37	27	30	33	25	52
ENSRNOG00000001793	689710	Heg1	heart development protein with EGF-like domains 1 [Source:RGD Symbol;Acc:1564641]	ENSRNOT00000002443,ENSRNOT00000100733,ENSRNOT00000103922,ENSRNOT00000114458,ENSRNOT00000117204,ENSRNOT00000117458	87.12	61	76.16	58	43.92	80.35
ENSRNOG00000001794	207126	Muc13	mucin 13, cell surface associated [Source:RGD Symbol;Acc:708547]	ENSRNOT00000002444,ENSRNOT00000076114	2.88	0	2.84	0	0.08	4.65
ENSRNOG00000001795	257645	Itgb5	integrin subunit beta 5 [Source:RGD Symbol;Acc:628869]	ENSRNOT00000049974,ENSRNOT00000076955	2140	2267	2287	1409	1543	2025
ENSRNOG00000001796	25666	Dgkg	diacylglycerol kinase, gamma [Source:RGD Symbol;Acc:2499]	ENSRNOT00000002452,ENSRNOT00000105472,ENSRNOT00000108415	0	1	0	0	0	1
ENSRNOG00000001797	288051	Umps	uridine monophosphate synthetase [Source:RGD Symbol;Acc:1311908]	ENSRNOT00000002450,ENSRNOT00000117390	5733	5910	6033	4352	5158	6851
ENSRNOG00000001803	360734	Dnajb11	DnaJ heat shock protein family (Hsp40) member B11 [Source:RGD Symbol;Acc:1307373]	ENSRNOT00000002462,ENSRNOT00000100422,ENSRNOT00000101863,ENSRNOT00000116132	2887	3051	3216	2216	2446	3551
ENSRNOG00000001804	81678	Itpr2	inositol 1,4,5-trisphosphate receptor, type 2 [Source:RGD Symbol;Acc:69649]	ENSRNOT00000040255,ENSRNOT00000040645,ENSRNOT00000086465,ENSRNOT00000103103,ENSRNOT00000109175,ENSRNOT00000118898	58	71	96	66	48	79
ENSRNOG00000001806	83928	Fetub	fetuin B [Source:RGD Symbol;Acc:69293]	ENSRNOT00000048739,ENSRNOT00000100999,ENSRNOT00000114827	4	3	1	2	6	1
ENSRNOG00000001807	500364	Sspn	sarcospan [Source:RGD Symbol;Acc:1559723]	ENSRNOT00000002465	3	2	0	2	4	1
ENSRNOG00000001808	690728	Ints13	integrator complex subunit 13 [Source:RGD Symbol;Acc:1592236]	ENSRNOT00000065730,ENSRNOT00000118399	3386	3462	3464	2741	2884	3955
ENSRNOG00000001809	171016	Hrg	histidine-rich glycoprotein [Source:RGD Symbol;Acc:619808]	ENSRNOT00000081864	0	0	0	0	0	0
ENSRNOG00000001811	362463	Fgfr1op2	FGFR1 oncogene partner 2 [Source:RGD Symbol;Acc:1303233]	ENSRNOT00000002476,ENSRNOT00000042270	1463	1558	1534	1175	1151	1732
ENSRNOG00000001813	114114	Dnm1l	dynamin 1-like [Source:RGD Symbol;Acc:620416]	ENSRNOT00000002477,ENSRNOT00000002478,ENSRNOT00000002482,ENSRNOT00000094355,ENSRNOT00000097906,ENSRNOT00000101129,ENSRNOT00000106894,ENSRNOT00000118118	4612	4977	4858	3546	3574	4947
ENSRNOG00000001815	303831	Eif4a2	eukaryotic translation initiation factor 4A2 [Source:RGD Symbol;Acc:1309225]	ENSRNOT00000002484,ENSRNOT00000089294,ENSRNOT00000104777	15677.2	15953.2	15795.3	18180.2	18970.2	25464.5
ENSRNOG00000001816	288003	Rfc4	replication factor C subunit 4 [Source:RGD Symbol;Acc:1310142]	ENSRNOT00000002487	3531.99	3669.99	3755	2383	2616	3555.99
ENSRNOG00000001817	297725	Tm7sf3	transmembrane 7 superfamily member 3 [Source:RGD Symbol;Acc:1306752]	ENSRNOT00000002486,ENSRNOT00000096814,ENSRNOT00000118067	2928	3214	3018	2257	2444	2835
ENSRNOG00000001820	312849	Med21	mediator complex subunit 21 [Source:RGD Symbol;Acc:1309836]	ENSRNOT00000002500,ENSRNOT00000102709	1524	1588	1650	1012	1298	1704
ENSRNOG00000001821	246253	Adipoq	adiponectin, C1Q and collagen domain containing [Source:RGD Symbol;Acc:628748]	ENSRNOT00000002492,ENSRNOT00000089988	23	13	16	16	15	17
ENSRNOG00000001823	25197	St6gal1	ST6 beta-galactoside alpha-2,6-sialyltransferase 1 [Source:RGD Symbol;Acc:3676]	ENSRNOT00000002496,ENSRNOT00000044591,ENSRNOT00000099835	2678	2830	2859	2375	2301	3483
ENSRNOG00000001825	287925	AABR07034767.1	plakophilin 2 [Source:RGD Symbol;Acc:1306533]	ENSRNOT00000002498,ENSRNOT00000103562	91	79	89	59	50	61
ENSRNOG00000001827	64023	Masp1	MBL associated serine protease 1 [Source:RGD Symbol;Acc:620213]	ENSRNOT00000002507,ENSRNOT00000047678,ENSRNOT00000094154,ENSRNOT00000111260	11	23	19	15	24	32
ENSRNOG00000001828	691337	Stk38l	serine/threonine kinase 38 like [Source:RGD Symbol;Acc:1564793]	ENSRNOT00000002502,ENSRNOT00000086813,ENSRNOT00000108452	5959	6353	6235	4678	4894	6486
ENSRNOG00000001829	287927	Ube2v2	ubiquitin conjugating enzyme E2 V2 [Source:RGD Symbol;Acc:727838]	ENSRNOT00000088212,ENSRNOT00000097423,ENSRNOT00000098350,ENSRNOT00000111871	2419	2726	2686	1864	2272	3097
ENSRNOG00000001830	362464	Bmal2	basic helix-loop-helix ARNT like 2 [Source:RGD Symbol;Acc:620230]	ENSRNOT00000055473,ENSRNOT00000077619,ENSRNOT00000084207	119	111	141	110	136	171
ENSRNOG00000001833	29728	Mcm4	minichromosome maintenance complex component 4 [Source:RGD Symbol;Acc:3060]	ENSRNOT00000002510,ENSRNOT00000098009	8594.94	8973.4	8608.96	6385.97	6361.9	8797.98
ENSRNOG00000001837	24797	Sst	somatostatin [Source:RGD Symbol;Acc:3761]	ENSRNOT00000002519	0	0	0	0	0	0
ENSRNOG00000001839	363830	Vpreb1b	V-set pre-B cell surrogate light chain 1B [Source:RGD Symbol;Acc:1564601]	ENSRNOT00000002517	0	1	1	0	1	3
ENSRNOG00000001840	500366	Rep15	RAB15 effector protein [Source:RGD Symbol;Acc:1562899]	ENSRNOT00000002518	0	0	1	4	0	3
ENSRNOG00000001842	297727	Mrps35	mitochondrial ribosomal protein S35 [Source:RGD Symbol;Acc:1306720]	ENSRNOT00000002520	1508	1505	1599	868	1066	1385
ENSRNOG00000001843	303836	Bcl6	BCL6, transcription repressor [Source:RGD Symbol;Acc:1309345]	ENSRNOT00000002522	92	93	87	82	77	137
ENSRNOG00000001844	500367	Klhl42	kelch-like family, member 42 [Source:RGD Symbol;Acc:1560924]	ENSRNOT00000002523	325	330	345	223	227	306
ENSRNOG00000001845	287930	Top3b	DNA topoisomerase III beta [Source:RGD Symbol;Acc:1309468]	ENSRNOT00000002524	1641	1716	1713	1422	1368	1852
ENSRNOG00000001847	312863	Ccdc91	coiled-coil domain containing 91 [Source:RGD Symbol;Acc:1359502]	ENSRNOT00000002527,ENSRNOT00000099526,ENSRNOT00000108480,ENSRNOT00000119701	1258	1285	1317	1059	1163	1673
ENSRNOG00000001849	116590	Mapk1	mitogen activated protein kinase 1 [Source:RGD Symbol;Acc:70500]	ENSRNOT00000002533,ENSRNOT00000111524	10450	10727	10860	8538	8742	12527
ENSRNOG00000001851	500368	Far2	fatty acyl CoA reductase 2 [Source:RGD Symbol;Acc:1565966]	ENSRNOT00000002528	10	2	7	8	12	11
ENSRNOG00000001852	297728	Ergic2	ERGIC and golgi 2 [Source:RGD Symbol;Acc:1310606]	ENSRNOT00000067970,ENSRNOT00000079291	3388	3641	3548	2716	2904	3942
ENSRNOG00000001854	.	Tmtc1	transmembrane O-mannosyltransferase targeting cadherins 1 [Source:RGD Symbol;Acc:1564868]	ENSRNOT00000064320,ENSRNOT00000114970	140	150	124	116	118	184
ENSRNOG00000001859	680945	Sdf2l1	stromal cell-derived factor 2-like 1 [Source:RGD Symbol;Acc:1585844]	ENSRNOT00000002540	3836	3884	4048	2251	2798	3756
ENSRNOG00000001860	287936	Ccdc116	coiled-coil domain containing 116 [Source:RGD Symbol;Acc:1310080]	ENSRNOT00000041557	10	7	4	10	9	25
ENSRNOG00000001861	287938	Ydjc	YdjC chitooligosaccharide deacetylase homolog [Source:RGD Symbol;Acc:1359227]	ENSRNOT00000002542,ENSRNOT00000078394,ENSRNOT00000107793,ENSRNOT00000113517,ENSRNOT00000115656	1735	1659	1632	998	1170	1441
ENSRNOG00000001862	363836	Ube2l3	ubiquitin-conjugating enzyme E2L 3 [Source:RGD Symbol;Acc:1308361]	ENSRNOT00000046159	11861	13018	12784	9930	10635	15334
ENSRNOG00000001864	680867	Tmem191c	transmembrane protein 191C [Source:RGD Symbol;Acc:1587016]	ENSRNOT00000002546	19	20	9	6	3	12
ENSRNOG00000001865	79224	Serpind1	serpin family D member 1 [Source:RGD Symbol;Acc:619854]	ENSRNOT00000031819,ENSRNOT00000084973	2	3	1	1	4	2
ENSRNOG00000001867	116500	Snap29	synaptosome associated protein 29 [Source:RGD Symbol;Acc:620225]	ENSRNOT00000002550	352	362	336	250	295	405
ENSRNOG00000001868	287942	Crkl	CRK like proto-oncogene, adaptor protein [Source:RGD Symbol;Acc:1308531]	ENSRNOT00000002552,ENSRNOT00000115018	5237	5038	5274	4635	4805	6483
ENSRNOG00000001869	.	Rab44	RAB44, member RAS oncogene family [Source:RGD Symbol;Acc:1560150]	ENSRNOT00000002553	1	1	1	1	0	5
ENSRNOG00000001870	360745	Lztr1	leucine zipper like post translational regulator 1 [Source:RGD Symbol;Acc:1309100]	ENSRNOT00000002554,ENSRNOT00000101549,ENSRNOT00000109441	1119	1106	1168	675	760	1034
ENSRNOG00000001872	100361946	Lrrc74b	leucine rich repeat containing 74B [Source:RGD Symbol;Acc:2319134]	ENSRNOT00000002557,ENSRNOT00000074346	2	2	1	2	2	0
ENSRNOG00000001873	25041	P2rx6	purinergic receptor P2X 6 [Source:RGD Symbol;Acc:3243]	ENSRNOT00000002558,ENSRNOT00000100698,ENSRNOT00000116608	1	2	0	0	0	1
ENSRNOG00000001874	303787	Slc7a4	solute carrier family 7, member 4 [Source:RGD Symbol;Acc:1305905]	ENSRNOT00000002560,ENSRNOT00000097648	9	11	10	6	11	11
ENSRNOG00000001875	303790	Smpd4	sphingomyelin phosphodiesterase 4 [Source:RGD Symbol;Acc:1310674]	ENSRNOT00000043545,ENSRNOT00000102059,ENSRNOT00000102536,ENSRNOT00000104577,ENSRNOT00000107761,ENSRNOT00000110966,ENSRNOT00000114247	4400	4590	4582	3480	3795	5143
ENSRNOG00000001876	680752	Ccdc74a	coiled-coil domain containing 74A [Source:RGD Symbol;Acc:1588214]	ENSRNOT00000002567	10	5	3	4	4	0
ENSRNOG00000001877	360743	Med15	mediator complex subunit 15 [Source:RGD Symbol;Acc:1307560]	ENSRNOT00000002568,ENSRNOT00000098103,ENSRNOT00000113291,ENSRNOT00000117596	2194	2307	2330	1985	2036	3132
ENSRNOG00000001878	303792	Klhl22	kelch-like family member 22 [Source:RGD Symbol;Acc:1306288]	ENSRNOT00000068711,ENSRNOT00000091675	7403	7715	7766	5605	6405	8479
ENSRNOG00000001880	303794	Dgcr6	DiGeorge syndrome critical region gene 6 [Source:RGD Symbol;Acc:1309390]	ENSRNOT00000002574,ENSRNOT00000102550	240	272	241	176	247	312
ENSRNOG00000001884	360739	Ranbp1l1	RAN binding protein 1 like 1 [Source:RGD Symbol;Acc:1565297]	ENSRNOT00000002579,ENSRNOT00000094129	13957	14764.9	14304.2	9594.98	11572	14840
ENSRNOG00000001885	287953	Trmt2a	tRNA methyltransferase 2 homolog A [Source:RGD Symbol;Acc:1310418]	ENSRNOT00000046183,ENSRNOT00000096022,ENSRNOT00000102524,ENSRNOT00000105074	2036	2166	2237	1512	1655	2236
ENSRNOG00000001886	287954	Dgcr8	DGCR8 microprocessor complex subunit [Source:RGD Symbol;Acc:1306365]	ENSRNOT00000002581	2071	2229	2114	2178	2207	3073
ENSRNOG00000001888	303798	Arvcf	ARVCF, delta catenin family member [Source:RGD Symbol;Acc:1306655]	ENSRNOT00000044635,ENSRNOT00000108636,ENSRNOT00000115091,ENSRNOT00000117187	1926	1966	1867	1375	1603	2094
ENSRNOG00000001889	24267	Comt	catechol-O-methyltransferase [Source:RGD Symbol;Acc:2379]	ENSRNOT00000050269,ENSRNOT00000104392,ENSRNOT00000119057	1700	1771	1836	1157	1398	1819
ENSRNOG00000001890	50551	Txnrd2	thioredoxin reductase 2 [Source:RGD Symbol;Acc:61960]	ENSRNOT00000002593	366	429	376	300	356	463
ENSRNOG00000001891	680266	Gnb1l	G protein subunit beta 1 like [Source:RGD Symbol;Acc:1594165]	ENSRNOT00000073377	430	372	415	298	276	410
ENSRNOG00000001892	360737	Tbx1	T-box transcription factor 1 [Source:RGD Symbol;Acc:1307734]	ENSRNOT00000002597	0	7	1	0	0	2
ENSRNOG00000001893	100362453	Ppp2cal1	protein phosphatase 2 catalytic subunit alpha like 1 [Source:RGD Symbol;Acc:2318135]	ENSRNOT00000002599	116.03	141.25	141.71	76.68	105.04	120.23
ENSRNOG00000001908	287974	Klhl6	kelch-like family member 6 [Source:RGD Symbol;Acc:1307521]	ENSRNOT00000002617	0	1	0	0	0	0
ENSRNOG00000001911	363823	Map6d1	MAP6 domain containing 1 [Source:RGD Symbol;Acc:1560102]	ENSRNOT00000058043	32	23	27	6	15	22
ENSRNOG00000001912	364134	Tecrl	trans-2,3-enoyl-CoA reductase-like [Source:RGD Symbol;Acc:1304608]	ENSRNOT00000002621	0	2	1	0	0	0
ENSRNOG00000001915	288289	Chodl	chondrolectin [Source:RGD Symbol;Acc:1309885]	ENSRNOT00000031889,ENSRNOT00000090878	3	1	1	1	1	3
ENSRNOG00000001916	288291	Tmprss15	transmembrane serine protease 15 [Source:RGD Symbol;Acc:1311046]	ENSRNOT00000051213	0	0	0	0	0	0
ENSRNOG00000001924	246334	Tp63	tumor protein p63 [Source:RGD Symbol;Acc:620863]	ENSRNOT00000002636,ENSRNOT00000036179,ENSRNOT00000067251,ENSRNOT00000068116,ENSRNOT00000113030	0	3	5	1	1	0
ENSRNOG00000001926	65129	Cldn1	claudin 1 [Source:RGD Symbol;Acc:68422]	ENSRNOT00000002640	5	0	0	3	1	1
ENSRNOG00000001928	25466	Il1rap	interleukin 1 receptor accessory protein [Source:RGD Symbol;Acc:2893]	ENSRNOT00000002645,ENSRNOT00000043498,ENSRNOT00000105096	78	83	78	69	97	105
ENSRNOG00000001930	288022	Ccdc50	coiled-coil domain containing 50 [Source:RGD Symbol;Acc:727841]	ENSRNOT00000002649,ENSRNOT00000094418,ENSRNOT00000112380	1384	1336	1428	1058	1033	1472
ENSRNOG00000001931	170630	Fgf12	fibroblast growth factor 12 [Source:RGD Symbol;Acc:620163]	ENSRNOT00000002650,ENSRNOT00000071586,ENSRNOT00000112688	0	0	1	3	0	1
ENSRNOG00000001942	24867	Smr3b	submaxillary gland androgen regulated protein 3B [Source:RGD Symbol;Acc:3953]	ENSRNOT00000087477	0	0	0	0	0	0
ENSRNOG00000001943	288135	Retnlg	resistin-like gamma [Source:RGD Symbol;Acc:727934]	ENSRNOT00000002673	0	0	0	0	0	0
ENSRNOG00000001945	289526	Vcsa2	variable coding sequence A2 [Source:RGD Symbol;Acc:3954]	ENSRNOT00000002667	0	0	0	0	0	0
ENSRNOG00000001949	498341	Smr3a	submaxillary gland androgen regulated protein 3A [Source:RGD Symbol;Acc:1563299]	ENSRNOT00000002669,ENSRNOT00000103005	0	0	0	0	0	0
ENSRNOG00000001950	64029	Cabs1	calcium binding protein, spermatid associated 1 [Source:RGD Symbol;Acc:620592]	ENSRNOT00000002670	0	0	0	0	0	0
ENSRNOG00000001951	29188	Csn3	casein kappa [Source:RGD Symbol;Acc:61990]	ENSRNOT00000002671	0	0	0	0	0	0
ENSRNOG00000001953	288227	Bace2	beta-secretase 2 [Source:RGD Symbol;Acc:1303241]	ENSRNOT00000002679	33	34	33	48	43	78
ENSRNOG00000001955	81712	Retnla	resistin like alpha [Source:RGD Symbol;Acc:68349]	ENSRNOT00000002676	0	0	0	0	0	0
ENSRNOG00000001956	303963	Dzip3	DAZ interacting zinc finger protein 3 [Source:RGD Symbol;Acc:1563278]	ENSRNOT00000002678,ENSRNOT00000094530,ENSRNOT00000099511	1418	1410	1508	1017	919	1296
ENSRNOG00000001957	360268	Sult1e1	sulfotransferase family 1E member 1 [Source:RGD Symbol;Acc:3776]	ENSRNOT00000002680	0	1	0	0	0	0
ENSRNOG00000001958	303968	Ift57	intraflagellar transport 57 [Source:RGD Symbol;Acc:1305947]	ENSRNOT00000002684	647	688	706	528	613	820
ENSRNOG00000001959	24575	Mx1	MX dynamin like GTPase 1 [Source:RGD Symbol;Acc:3127]	ENSRNOT00000002695,ENSRNOT00000039876,ENSRNOT00000094076,ENSRNOT00000115496	0	0	1	0	3	0
ENSRNOG00000001960	60393	Sult1d1	sulfotransferase family 1D, member 1 [Source:RGD Symbol;Acc:620491]	ENSRNOT00000072483	0	0	0	0	0	0
ENSRNOG00000001962	304050	Fam3b	FAM3 metabolism regulating signaling molecule B [Source:RGD Symbol;Acc:1311662]	ENSRNOT00000002683,ENSRNOT00000077050,ENSRNOT00000091614	18	9	18	10	9	18
ENSRNOG00000001963	286918	Mx2	MX dynamin like GTPase 2 [Source:RGD Symbol;Acc:628821]	ENSRNOT00000083067,ENSRNOT00000087603	5	4	3	5	5	9
ENSRNOG00000001964	29364	Cd47	Cd47 molecule [Source:RGD Symbol;Acc:2308]	ENSRNOT00000050142,ENSRNOT00000078221,ENSRNOT00000078434,ENSRNOT00000098840,ENSRNOT00000099732	187	189	206	105	105	156
ENSRNOG00000001967	64305	Sult1b1	sulfotransferase family 1B member 1 [Source:RGD Symbol;Acc:708534]	ENSRNOT00000002699	1	0	2	1	0	0
ENSRNOG00000001971	303970	Bbx	BBX high mobility group box domain containing [Source:RGD Symbol;Acc:1309769]	ENSRNOT00000002700,ENSRNOT00000083438,ENSRNOT00000103253,ENSRNOT00000119802,ENSRNOT00000119965	1270	1243	1159	1229	1174	1773
ENSRNOG00000001973	289533	Ugt2a3	UDP glucuronosyltransferase family 2 member A3 [Source:RGD Symbol;Acc:1308444]	ENSRNOT00000002705,ENSRNOT00000087991	0	0	0	0	0	0
ENSRNOG00000001976	156435	Tmprss2	transmembrane serine protease 2 [Source:RGD Symbol;Acc:620766]	ENSRNOT00000002713,ENSRNOT00000066413	92	76	78	37	53	70
ENSRNOG00000001979	266766	Rcan1	regulator of calcineurin 1 [Source:RGD Symbol;Acc:631338]	ENSRNOT00000002715,ENSRNOT00000097807,ENSRNOT00000106646	3522	3725	3648	2721	2924	4097
ENSRNOG00000001980	83808	Ugt2b35	UDP glucuronosyltransferase 2 family, polypeptide B35 [Source:RGD Symbol;Acc:620895]	ENSRNOT00000002712	0	0	0	0	0	0
ENSRNOG00000001982	171136	Cblb	Cbl proto-oncogene B [Source:RGD Symbol;Acc:620535]	ENSRNOT00000002719,ENSRNOT00000077220	412	387	389	403	375	501
ENSRNOG00000001984	25471	Kcne1	potassium voltage-gated channel subfamily E regulatory subunit 1 [Source:RGD Symbol;Acc:2956]	ENSRNOT00000002717,ENSRNOT00000096553,ENSRNOT00000098014,ENSRNOT00000114695	1	0	1	0	0	2
ENSRNOG00000001986	498063	C11h21orf140	similar to human chromosome 21 open reading frame 140 [Source:RGD Symbol;Acc:1560327]	ENSRNOT00000002718	0	0	1	0	0	0
ENSRNOG00000001989	79559	Alcam	activated leukocyte cell adhesion molecule [Source:RGD Symbol;Acc:619972]	ENSRNOT00000002738,ENSRNOT00000104562	138	155	187	156	145	191
ENSRNOG00000001990	.	Ugt2b10	UDP glucuronosyltransferase 2 family, polypeptide B10 [Source:RGD Symbol;Acc:1309989]	ENSRNOT00000002724,ENSRNOT00000089471	0	0	0	0	0	0
ENSRNOG00000001991	192241	Atp5po	ATP synthase peripheral stalk subunit OSCP [Source:RGD Symbol;Acc:621379]	ENSRNOT00000002732,ENSRNOT00000105272	5519	5911	5918	4119	4765	6425
ENSRNOG00000001992	685232	Atp6v1a	ATPase H+ transporting V1 subunit A [Source:RGD Symbol;Acc:1596464]	ENSRNOT00000002727,ENSRNOT00000093467	9984.74	10166.4	10440.8	7125.32	7162.25	9807.43
ENSRNOG00000001996	170956	Ythdc1	YTH N6-methyladenosine RNA binding protein C1 [Source:RGD Symbol;Acc:621706]	ENSRNOT00000002736,ENSRNOT00000107561,ENSRNOT00000110796,ENSRNOT00000118221,ENSRNOT00000119155	6273	6643	6528	5178	5342	7363
ENSRNOG00000002001	29491	Itsn1	intersectin 1 [Source:RGD Symbol;Acc:2935]	ENSRNOT00000042750,ENSRNOT00000047843,ENSRNOT00000096706,ENSRNOT00000096792,ENSRNOT00000110949,ENSRNOT00000114620	3640	3823	3681	3378	3471	4905
ENSRNOG00000002002	365265	Tmprss11b	transmembrane serine protease 11B [Source:RGD Symbol;Acc:1303278]	ENSRNOT00000002743,ENSRNOT00000118946	0	0	0	0	0	0
ENSRNOG00000002004	305198	Prdm8	PR/SET domain 8 [Source:RGD Symbol;Acc:1311628]	ENSRNOT00000002746	3	3	1	0	0	3
ENSRNOG00000002005	498345	Tmprss11f	transmembrane serine protease 11F [Source:RGD Symbol;Acc:1560675]	ENSRNOT00000002745	0	0	0	0	0	1
ENSRNOG00000002011	81668	Gnrhr	gonadotropin releasing hormone receptor [Source:RGD Symbol;Acc:70513]	ENSRNOT00000002755	0	0	0	0	0	0
ENSRNOG00000002012	288257	Donson	DNA replication fork stabilization factor DONSON [Source:RGD Symbol;Acc:1306823]	ENSRNOT00000061304,ENSRNOT00000093955	1333	1344	1349	1078	1141	1633
ENSRNOG00000002013	288109	Sidt1	SID1 transmembrane family, member 1 [Source:RGD Symbol;Acc:1559616]	ENSRNOT00000002759,ENSRNOT00000095341,ENSRNOT00000098261	0	0	0	0	0	0
ENSRNOG00000002014	305269	Stap1	signal transducing adaptor family member 1 [Source:RGD Symbol;Acc:1311584]	ENSRNOT00000002760,ENSRNOT00000096289,ENSRNOT00000114716	0	1	0	0	0	0
ENSRNOG00000002021	304092	Son	SON DNA and RNA binding protein [Source:RGD Symbol;Acc:1309013]	ENSRNOT00000002769,ENSRNOT00000043410,ENSRNOT00000101000,ENSRNOT00000106626,ENSRNOT00000108078,ENSRNOT00000108574	12817	12909	12553	11395	10450	15821
ENSRNOG00000002024	79208	Epha5	EPH receptor A5 [Source:RGD Symbol;Acc:620831]	ENSRNOT00000002793,ENSRNOT00000043938,ENSRNOT00000067439,ENSRNOT00000100109	0	0	1	3	1	2
ENSRNOG00000002026	360699	Dnajc28	DnaJ heat shock protein family (Hsp40) member C28 [Source:RGD Symbol;Acc:1359589]	ENSRNOT00000002771,ENSRNOT00000118466	160	167	155	120	155	202
ENSRNOG00000002028	360698	Tmem50b	transmembrane protein 50B [Source:RGD Symbol;Acc:1307561]	ENSRNOT00000002775	487	590	567	360	447	644
ENSRNOG00000002031	289482	Naa11	N(alpha)-acetyltransferase 11, NatA catalytic subunit [Source:RGD Symbol;Acc:1564723]	ENSRNOT00000002776	926	942	975	583	708	937
ENSRNOG00000002032	360697	Ifngr2	interferon gamma receptor 2 [Source:RGD Symbol;Acc:1307532]	ENSRNOT00000002779	764	827	883	598	704	1123
ENSRNOG00000002035	305203	Paqr3	progestin and adipoQ receptor family member 3 [Source:RGD Symbol;Acc:1310426]	ENSRNOT00000032130,ENSRNOT00000105516	364	368	350	302	301	443
ENSRNOG00000002036	.	Paxbp1	PAX3 and PAX7 binding protein 1 [Source:RGD Symbol;Acc:1584739]	ENSRNOT00000002800	1811	1866	1847	1435	1488	2073
ENSRNOG00000002039	100360066	Evi5	ecotropic viral integration site 5 [Source:RGD Symbol;Acc:2322879]	ENSRNOT00000061630,ENSRNOT00000101170,ENSRNOT00000105800,ENSRNOT00000117301,ENSRNOT00000118584	2389	2504	2488	2293	2224	3202
ENSRNOG00000002040	498333	Bmp2k	BMP-2 inducible kinase [Source:RGD Symbol;Acc:1564828]	ENSRNOT00000060868,ENSRNOT00000101160,ENSRNOT00000117991	257	291	229	201	228	297
ENSRNOG00000002041	360715	Boc	BOC cell adhesion associated, oncogene regulated [Source:RGD Symbol;Acc:1304550]	ENSRNOT00000002790	62	71	56	56	49	98
ENSRNOG00000002042	24388	Gfi1	growth factor independent 1 transcriptional repressor [Source:RGD Symbol;Acc:2680]	ENSRNOT00000002807,ENSRNOT00000102102	3	1	0	0	0	1
ENSRNOG00000002044	360714	Gtpbp8	GTP-binding protein 8 (putative) [Source:RGD Symbol;Acc:1310025]	ENSRNOT00000002797	129	134	104	79	83	121
ENSRNOG00000002045	25291	Anxa3	annexin A3 [Source:RGD Symbol;Acc:2119]	ENSRNOT00000046639,ENSRNOT00000068134,ENSRNOT00000096016,ENSRNOT00000119515	591	714	665	362	341	482
ENSRNOG00000002046	501779	Cd200r1l	CD200 receptor 1-like [Source:RGD Symbol;Acc:1563387]	ENSRNOT00000042447,ENSRNOT00000043917	1	5	5	4	1	9
ENSRNOG00000002050	289560	Igfbp7	insulin-like growth factor binding protein 7 [Source:RGD Symbol;Acc:1306201]	ENSRNOT00000002809	1000	1034	907	697	832	1103
ENSRNOG00000002051	85238	Synj1	synaptojanin 1 [Source:RGD Symbol;Acc:69434]	ENSRNOT00000002812,ENSRNOT00000052033,ENSRNOT00000065535,ENSRNOT00000096546,ENSRNOT00000110151,ENSRNOT00000113478,ENSRNOT00000114591	559	594	565	617	609	846
ENSRNOG00000002052	64387	Ccdc80	coiled-coil domain containing 80 [Source:RGD Symbol;Acc:69421]	ENSRNOT00000059735	491	523	510	455	550	844
ENSRNOG00000002053	289486	Fras1	Fraser extracellular matrix complex subunit 1 [Source:RGD Symbol;Acc:1306516]	ENSRNOT00000002814,ENSRNOT00000100214	1125	1018	1003	1292	923	1332
ENSRNOG00000002054	289437	Glmn	glomulin, FKBP associated protein [Source:RGD Symbol;Acc:1588600]	ENSRNOT00000061583,ENSRNOT00000088078	933	989	941	645	679	861
ENSRNOG00000002055	289562	Noa1	nitric oxide associated 1 [Source:RGD Symbol;Acc:1359460]	ENSRNOT00000067650,ENSRNOT00000077242,ENSRNOT00000090350,ENSRNOT00000102744	724	794	828	744	749	1130
ENSRNOG00000002057	289459	Slc10a6	solute carrier family 10 member 6 [Source:RGD Symbol;Acc:727800]	ENSRNOT00000088508	1	4	1	4	6	3
ENSRNOG00000002061	498331	Ptpn13	protein tyrosine phosphatase, non-receptor type 13 [Source:RGD Symbol;Acc:1563360]	ENSRNOT00000061162,ENSRNOT00000087081,ENSRNOT00000099356,ENSRNOT00000119111	2621	2706	2628	2338	2173	3448
ENSRNOG00000002069	498081	Slc35a5	solute carrier family 35, member A5 [Source:RGD Symbol;Acc:1564361]	ENSRNOT00000002853,ENSRNOT00000094087,ENSRNOT00000098607,ENSRNOT00000114720	177	185	202	131	162	223
ENSRNOG00000002070	289491	Mrpl1	mitochondrial ribosomal protein L1 [Source:RGD Symbol;Acc:1306850]	ENSRNOT00000002834,ENSRNOT00000039083,ENSRNOT00000084617,ENSRNOT00000085278	951	1001	996	764	797	1034
ENSRNOG00000002072	360695	Eva1c	eva-1 homolog C [Source:RGD Symbol;Acc:1307569]	ENSRNOT00000002838,ENSRNOT00000097243,ENSRNOT00000098199,ENSRNOT00000113909	6	3	10	3	3	8
ENSRNOG00000002073	305123	Brdt	bromodomain testis associated [Source:RGD Symbol;Acc:1306678]	ENSRNOT00000061538	70	55	50	78	83	98
ENSRNOG00000002074	83618	Rest	RE1-silencing transcription factor [Source:RGD Symbol;Acc:621069]	ENSRNOT00000002837,ENSRNOT00000002844	11815	11322	11420	9082	8937	11299
ENSRNOG00000002075	360917	Cnot6l	CCR4-NOT transcription complex, subunit 6-like [Source:RGD Symbol;Acc:1309128]	ENSRNOT00000002843,ENSRNOT00000101961,ENSRNOT00000117565	1668	1780	1842	1446	1436	1987
ENSRNOG00000002079	25272	Mapk10	mitogen activated protein kinase 10 [Source:RGD Symbol;Acc:3663]	ENSRNOT00000065965,ENSRNOT00000092395,ENSRNOT00000092466,ENSRNOT00000092542,ENSRNOT00000092719	32	34	50	19	28	41
ENSRNOG00000002080	304104	Urb1	URB1 ribosome biogenesis homolog [Source:RGD Symbol;Acc:1304621]	ENSRNOT00000002851,ENSRNOT00000111086	3170	3285	3348	2836	2709	4010
ENSRNOG00000002085	498350	Spmap2l	sperm microtubule associated protein 2 like [Source:RGD Symbol;Acc:1562571]	ENSRNOT00000002860,ENSRNOT00000094277,ENSRNOT00000118599	1	0	1	1	0	8
ENSRNOG00000002089	29157	Ccng2	cyclin G2 [Source:RGD Symbol;Acc:1305002]	ENSRNOT00000002876	275	250	294	177	169	289
ENSRNOG00000002091	316810	Gtf3c3	general transcription factor IIIC subunit 3 [Source:RGD Symbol;Acc:1309185]	ENSRNOT00000002864,ENSRNOT00000082681,ENSRNOT00000117834	881	945	904	796	756	1129
ENSRNOG00000002092	288275	Hunk	hormonally upregulated Neu-associated kinase [Source:RGD Symbol;Acc:1565091]	ENSRNOT00000002866,ENSRNOT00000099297	192	205	181	127	156	258
ENSRNOG00000002093	29610	Tgfbr3	transforming growth factor beta receptor 3 [Source:RGD Symbol;Acc:61821]	ENSRNOT00000002867	55	41	62	54	56	53
ENSRNOG00000002094	171415	Atg3	autophagy related 3 [Source:RGD Symbol;Acc:708464]	ENSRNOT00000002906,ENSRNOT00000093292,ENSRNOT00000094798	1180	1148	1235	922	980	1326
ENSRNOG00000002097	305302	Rasl11b	RAS-like family 11 member B [Source:RGD Symbol;Acc:1303099]	ENSRNOT00000002869,ENSRNOT00000104776	413	384	395	298	309	380
ENSRNOG00000002100	498351	Srp72	signal recognition particle 72 [Source:RGD Symbol;Acc:1564787]	ENSRNOT00000002862,ENSRNOT00000066382,ENSRNOT00000104763,ENSRNOT00000108068	6379.85	6714.74	6550.77	4819.89	5198.94	7253.74
ENSRNOG00000002101	140946	Paics	phosphoribosylaminoimidazole carboxylase and phosphoribosylaminoimidazolesuccinocarboxamide synthase [Source:RGD Symbol;Acc:620066]	ENSRNOT00000002890,ENSRNOT00000063942,ENSRNOT00000096789	23388.5	24788	24466.2	15815.2	17066.6	22380.1
ENSRNOG00000002104	245924	Scaf4	SR-related CTD-associated factor 4 [Source:RGD Symbol;Acc:727896]	ENSRNOT00000002881,ENSRNOT00000047741	3053	3131	2954	2544	2594	3713
ENSRNOG00000002105	360908	Cdc7	cell division cycle 7 [Source:RGD Symbol;Acc:1308351]	ENSRNOT00000068520,ENSRNOT00000100981,ENSRNOT00000101926	1534	1638	1550	1419	1405	1981
ENSRNOG00000002106	289584	Usp46	ubiquitin specific peptidase 46 [Source:RGD Symbol;Acc:1564808]	ENSRNOT00000002879,ENSRNOT00000083100,ENSRNOT00000097061,ENSRNOT00000112025,ENSRNOT00000119848	958	998	1040	1025	1034	1867
ENSRNOG00000002110	316729498366	Fam114a1l1	family with sequence similarity 114, member A1-like 1 [Source:RGD Symbol;Acc:1309701]	ENSRNOT00000002917	34.59	37.53	36.53	29.29	24.33	52.9
ENSRNOG00000002112	305127	Zfp644	zinc finger protein 644 [Source:RGD Symbol;Acc:1306805]	ENSRNOT00000002882,ENSRNOT00000097018,ENSRNOT00000117440	964	978	969	972	895	1213
ENSRNOG00000002115	24786	Sod1	superoxide dismutase 1 [Source:RGD Symbol;Acc:3731]	ENSRNOT00000002885,ENSRNOT00000097395	6037	6331	6377	4023	5109	6737
ENSRNOG00000002117	65050	Barhl2	BarH-like homeobox 2 [Source:RGD Symbol;Acc:620726]	ENSRNOT00000002887	0	1	0	0	0	0
ENSRNOG00000002120	289586	Spata18	spermatogenesis associated 18 [Source:RGD Symbol;Acc:735208]	ENSRNOT00000002899,ENSRNOT00000099027,ENSRNOT00000117180	0	0	0	0	0	0
ENSRNOG00000002121	305131	Lrrc8d	leucine rich repeat containing 8 VRAC subunit D [Source:RGD Symbol;Acc:1309601]	ENSRNOT00000002888,ENSRNOT00000094660,ENSRNOT00000105738,ENSRNOT00000106093,ENSRNOT00000109682,ENSRNOT00000112887,ENSRNOT00000117756,ENSRNOT00000118999,ENSRNOT00000119904	3582	3543	3635	2610	2624	3222
ENSRNOG00000002125	289500	Ccni	cyclin I [Source:RGD Symbol;Acc:1309209]	ENSRNOT00000002924	5451	5729	5739	5656	5795	8076
ENSRNOG00000002126	288280	Ncam2	neural cell adhesion molecule 2 [Source:RGD Symbol;Acc:1303131]	ENSRNOT00000002895,ENSRNOT00000078127,ENSRNOT00000082417	8	8	7	5	1	6
ENSRNOG00000002128	117544	Ppat	phosphoribosyl pyrophosphate amidotransferase [Source:RGD Symbol;Acc:620237]	ENSRNOT00000002905,ENSRNOT00000100016	6378	6407	6470	5589	5856	7717
ENSRNOG00000002129	305135	Lrrc8b	leucine rich repeat containing 8 VRAC subunit B [Source:RGD Symbol;Acc:1563429]	ENSRNOT00000002897	617	552	594	557	490	596
ENSRNOG00000002134	.	Gbp6-ps1	guanylate binding protein 6, pseudogene 1 [Source:RGD Symbol;Acc:2325094]	ENSRNOT00000052308,ENSRNOT00000071877	0	0	0	0	0	0
ENSRNOG00000002135	680229	Sgcb	sarcoglycan, beta [Source:RGD Symbol;Acc:1594202]	ENSRNOT00000002921,ENSRNOT00000089094	39	53	40	39	53	93
ENSRNOG00000002137	364136	Aasdh	aminoadipate-semialdehyde dehydrogenase [Source:RGD Symbol;Acc:1311135]	ENSRNOT00000002907	1096	1091	1172	766	787	1079
ENSRNOG00000002139	289568	Cracd	capping protein inhibiting regulator of actin dynamics [Source:RGD Symbol;Acc:1311575]	ENSRNOT00000002908	5	3	3	1	5	6
ENSRNOG00000002141	24560	Cd200	Cd200 molecule [Source:RGD Symbol;Acc:3104]	ENSRNOT00000058453,ENSRNOT00000093212,ENSRNOT00000093295	9	14	12	10	4	18
ENSRNOG00000002142	81925	Cds1	CDP-diacylglycerol synthase 1 [Source:RGD Symbol;Acc:621185]	ENSRNOT00000002918	1602	1591	1589	1206	1201	1616
ENSRNOG00000002144	305287	Exoc1	exocyst complex component 1 [Source:RGD Symbol;Acc:1304939]	ENSRNOT00000059814,ENSRNOT00000090470,ENSRNOT00000091230,ENSRNOT00000106895,ENSRNOT00000116085	1580	1653	1674	1234	1373	2105
ENSRNOG00000002145	288118	Tmprss7	transmembrane serine protease 7 [Source:RGD Symbol;Acc:1304655]	ENSRNOT00000045521,ENSRNOT00000093314	2	0	0	1	2	4
ENSRNOG00000002146	498328	Pkd2	polycystin 2, transient receptor potential cation channel [Source:RGD Symbol;Acc:1559992]	ENSRNOT00000002916	640	651	675	612	585	779
ENSRNOG00000002149	65193	Nkx6-1	NK6 homeobox 1 [Source:RGD Symbol;Acc:69318]	ENSRNOT00000002928	63	51	55	28	39	45
ENSRNOG00000002152	360928	Dcun1d4	defective in cullin neddylation 1 domain containing 4 [Source:RGD Symbol;Acc:1310422]	ENSRNOT00000065458,ENSRNOT00000081087,ENSRNOT00000102842,ENSRNOT00000117852	678	746	699	579	565	853
ENSRNOG00000002153	305288	Cep135	centrosomal protein 135 [Source:RGD Symbol;Acc:1310726]	ENSRNOT00000032156,ENSRNOT00000108575	502	504	507	411	465	654
ENSRNOG00000002154	79110	Mepe	matrix extracellular phosphoglycoprotein [Source:RGD Symbol;Acc:71036]	ENSRNOT00000002927,ENSRNOT00000091558	0	0	0	0	0	0
ENSRNOG00000002158	24477	Ibsp	integrin-binding sialoprotein [Source:RGD Symbol;Acc:2855]	ENSRNOT00000002938,ENSRNOT00000105753	0	1	1	0	0	0
ENSRNOG00000002159	305166	Gpat3	glycerol-3-phosphate acyltransferase 3 [Source:RGD Symbol;Acc:1565703]	ENSRNOT00000002936	10	16	11	14	14	18
ENSRNOG00000002161	305353	Tlr6	toll-like receptor 6 [Source:RGD Symbol;Acc:1303030]	ENSRNOT00000002933,ENSRNOT00000076753,ENSRNOT00000108237	172.97	171.93	143.94	133.24	136.68	223.51
ENSRNOG00000002163	114845	Klf3	KLF transcription factor 3 [Source:RGD Symbol;Acc:1593290]	ENSRNOT00000002960	3424	3654	3714	3337	3328	4600
ENSRNOG00000002164	63887	Nmu	neuromedin U [Source:RGD Symbol;Acc:68388]	ENSRNOT00000002941,ENSRNOT00000113115	0	0	0	0	0	2
ENSRNOG00000002165	289468	Abraxas1	abraxas 1, BRCA1 A complex subunit [Source:RGD Symbol;Acc:1305287]	ENSRNOT00000002956,ENSRNOT00000117431	337	324	266	214	208	269
ENSRNOG00000002167	25312	Dmp1	dentin matrix acidic phosphoprotein 1 [Source:RGD Symbol;Acc:2508]	ENSRNOT00000061224,ENSRNOT00000116244	0	0	0	0	0	0
ENSRNOG00000002168	25254	Dspp	dentin sialophosphoprotein [Source:RGD Symbol;Acc:2525]	ENSRNOT00000002943,ENSRNOT00000002946	0	0	0	0	0	0
ENSRNOG00000002169	498352	Pdcl2	phosducin-like 2 [Source:RGD Symbol;Acc:1559712]	ENSRNOT00000002953,ENSRNOT00000101910	1	1	0	0	0	0
ENSRNOG00000002171	685611	Phldb2	pleckstrin homology-like domain, family B, member 2 [Source:RGD Symbol;Acc:1591402]	ENSRNOT00000034097,ENSRNOT00000042754,ENSRNOT00000086178,ENSRNOT00000093174,ENSRNOT00000093201,ENSRNOT00000114570	1460	1461	1360	1322	1383	1865
ENSRNOG00000002174	305307	Cwh43	cell wall biogenesis 43 C-terminal homolog [Source:RGD Symbol;Acc:1310958]	ENSRNOT00000002980,ENSRNOT00000102154,ENSRNOT00000118435	0	0	0	0	0	0
ENSRNOG00000002175	60447	Clock	clock circadian regulator [Source:RGD Symbol;Acc:620271]	ENSRNOT00000002981,ENSRNOT00000085991	1178	1363	1361	1322	1212	1619
ENSRNOG00000002176	288124	Nectin3	nectin cell adhesion molecule 3 [Source:RGD Symbol;Acc:1309516]	ENSRNOT00000002957,ENSRNOT00000102870,ENSRNOT00000115289,ENSRNOT00000119871	2104	2306	2140	1613	1639	2216
ENSRNOG00000002177	289608	Gnpda2	glucosamine-6-phosphate deaminase 2 [Source:RGD Symbol;Acc:1305521]	ENSRNOT00000002992	117	130	126	110	90	143
ENSRNOG00000002178	289469	Mrps18c	mitochondrial ribosomal protein S18C [Source:RGD Symbol;Acc:1307997]	ENSRNOT00000002962,ENSRNOT00000102099,ENSRNOT00000110810,ENSRNOT00000113506	745	855	770	462	636	908
ENSRNOG00000002180	360937	Tbc1d1	TBC1 domain family member 1 [Source:RGD Symbol;Acc:1304562]	ENSRNOT00000029209,ENSRNOT00000094490,ENSRNOT00000103384,ENSRNOT00000113583,ENSRNOT00000116025	3949	3935	3930	2776	2878	3908
ENSRNOG00000002181	360912	Helq	helicase, POLQ-like [Source:RGD Symbol;Acc:1560216]	ENSRNOT00000002974,ENSRNOT00000113418	457	497	409	332	331	486
ENSRNOG00000002182	305227	Septin11	septin 11 [Source:RGD Symbol;Acc:1307405]	ENSRNOT00000067222,ENSRNOT00000091577,ENSRNOT00000100885,ENSRNOT00000103937,ENSRNOT00000111632	8923	8835	8928	7297	7284	10007
ENSRNOG00000002185	289632	Pgm2	phosphoglucomutase 2 [Source:RGD Symbol;Acc:1306061]	ENSRNOT00000002977	1318	1373	1311	873	1001	1540
ENSRNOG00000002186	305149	Nudt9	nudix hydrolase 9 [Source:RGD Symbol;Acc:1359522]	ENSRNOT00000002973	1052	1121	1082	716	884	1217
ENSRNOG00000002187	288053	Ropn1	rhophilin associated tail protein 1 [Source:RGD Symbol;Acc:1310675]	ENSRNOT00000002975	0	0	0	0	0	0
ENSRNOG00000002188	64537	Hpse	heparanase [Source:RGD Symbol;Acc:61969]	ENSRNOT00000002983	8	8	12	6	3	15
ENSRNOG00000002191	498368	C14h4orf19	similar to human chromosome 4 open reading frame 19 [Source:RGD Symbol;Acc:1561612]	ENSRNOT00000002982	62	69	67	40	51	83
ENSRNOG00000002192	289635	Rell1	RELT-like 1 [Source:RGD Symbol;Acc:1307468]	ENSRNOT00000002984,ENSRNOT00000076611,ENSRNOT00000076881,ENSRNOT00000099775,ENSRNOT00000119266	987	935	922	737	748	1068
ENSRNOG00000002194	498332	Coq2	coenzyme Q2, polyprenyltransferase [Source:RGD Symbol;Acc:1306722]	ENSRNOT00000002987	943	975	915	687	761	1093
ENSRNOG00000002196	100361733	Ociad2	OCIA domain containing 2 [Source:RGD Symbol;Acc:2319541]	ENSRNOT00000002991,ENSRNOT00000103904,ENSRNOT00000114702,ENSRNOT00000118064,ENSRNOT00000118089	13	8	18	17	7	16
ENSRNOG00000002199	364137	Tmem165	transmembrane protein 165 [Source:RGD Symbol;Acc:1306983]	ENSRNOT00000003010	2254	2430	2396	1879	2004	2776
ENSRNOG00000002200	10036347258839	LOC100363472	nuclear receptor-binding factor 2-like [Source:RGD Symbol;Acc:2322973]	ENSRNOT00000002990	98.8	103.36	127.84	83.55	103.44	120.02
ENSRNOG00000002202	289501	Sowahb	sosondowah ankyrin repeat domain family member B [Source:RGD Symbol;Acc:1311994]	ENSRNOT00000002995	135	149	138	100	87	134
ENSRNOG00000002203	305171	Lin54	lin-54 DREAM MuvB core complex component [Source:RGD Symbol;Acc:1311361]	ENSRNOT00000003006,ENSRNOT00000102075,ENSRNOT00000106801,ENSRNOT00000109020,ENSRNOT00000119980	1376	1556	1547	1397	1381	2081
ENSRNOG00000002204	289502	Ccdc158	coiled-coil domain containing 158 [Source:RGD Symbol;Acc:1308523]	ENSRNOT00000003009,ENSRNOT00000109423	55	42	65	34	31	64
ENSRNOG00000002205	289590	Ociad1	OCIA domain containing 1 [Source:RGD Symbol;Acc:1359549]	ENSRNOT00000002996,ENSRNOT00000094276,ENSRNOT00000108569,ENSRNOT00000114537,ENSRNOT00000119596	4166	4620	4346	3213	3551	4855
ENSRNOG00000002207	305317	Guf1	GTP binding elongation factor GUF1 [Source:RGD Symbol;Acc:1310774]	ENSRNOT00000003017,ENSRNOT00000104146	1612	1718	1828	1291	1351	1570
ENSRNOG00000002208	305230	Shroom3	shroom family member 3 [Source:RGD Symbol;Acc:1310470]	ENSRNOT00000003001,ENSRNOT00000115349	1268	1296	1256	1069	1164	1587
ENSRNOG00000002210	289456	Hsd17b11	hydroxysteroid (17-beta) dehydrogenase 11 [Source:RGD Symbol;Acc:1303235]	ENSRNOT00000003004	165	168	169	152	138	205
ENSRNOG00000002212	305150	Hsd17b13	hydroxysteroid (17-beta) dehydrogenase 13 [Source:RGD Symbol;Acc:1359553]	ENSRNOT00000038188,ENSRNOT00000103301,ENSRNOT00000112563	1	2	1	0	0	2
ENSRNOG00000002214	289457	Klhl8	kelch-like family member 8 [Source:RGD Symbol;Acc:1304685]	ENSRNOT00000003026,ENSRNOT00000081600	447	460	401	349	366	508
ENSRNOG00000002215	288057	Mylk	myosin light chain kinase [Source:RGD Symbol;Acc:1310915]	ENSRNOT00000067060,ENSRNOT00000085618,ENSRNOT00000110507,ENSRNOT00000118349	39	48	41	30	36	29
ENSRNOG00000002216	305291	Srd5a3	steroid 5 alpha-reductase 3 [Source:RGD Symbol;Acc:1308828]	ENSRNOT00000003021,ENSRNOT00000059763	420	507	510	402	444	590
ENSRNOG00000002217	360914	Plac8	placenta associated 8 [Source:RGD Symbol;Acc:1308102]	ENSRNOT00000003012	61	53	59	24	47	67
ENSRNOG00000002218	305234	Stbd1	starch binding domain 1 [Source:RGD Symbol;Acc:1311800]	ENSRNOT00000003020,ENSRNOT00000119917	4358	4409	4120	2724	3048	3897
ENSRNOG00000002223	.	AABR07012587.1	.	ENSRNOT00000003022	0	0	0	0	0	0
ENSRNOG00000002224	364147	Yipf7	Yip1 domain family, member 7 [Source:RGD Symbol;Acc:1310766]	ENSRNOT00000003024	2	0	0	0	0	0
ENSRNOG00000002225	117106	Scarb2	scavenger receptor class B, member 2 [Source:RGD Symbol;Acc:621882]	ENSRNOT00000003052,ENSRNOT00000102726,ENSRNOT00000103647	882	869	850	664	683	821
ENSRNOG00000002227	64030	Kit	KIT proto-oncogene receptor tyrosine kinase [Source:RGD Symbol;Acc:620568]	ENSRNOT00000003050,ENSRNOT00000090654	3262	3427	3247	2746	2889	3776
ENSRNOG00000002229	64532	Adcy5	adenylate cyclase 5 [Source:RGD Symbol;Acc:71014]	ENSRNOT00000049180	33	29	27	20	23	30
ENSRNOG00000002232	305152	Aff1	ALF transcription elongation factor 1 [Source:RGD Symbol;Acc:1307940]	ENSRNOT00000066071,ENSRNOT00000086694,ENSRNOT00000100672,ENSRNOT00000101670,ENSRNOT00000107578,ENSRNOT00000116173	1657	1664	1589	1623	1531	2149
ENSRNOG00000002238	303901	Sema5b	semaphorin 5B [Source:RGD Symbol;Acc:1308914]	ENSRNOT00000030074,ENSRNOT00000095740	262	260	281	204	231	284
ENSRNOG00000002240	303902	Slc49a4	solute carrier family 49 member 4 [Source:RGD Symbol;Acc:1310939]	ENSRNOT00000003048	2250	2593	2481	1955	2030	3180
ENSRNOG00000002241	171460	Hspbap1	HSPB1 associated protein 1 [Source:RGD Symbol;Acc:620870]	ENSRNOT00000003060	6974	7480	7241	5106	5821	8300
ENSRNOG00000002244	25267	Pdgfra	platelet derived growth factor receptor alpha [Source:RGD Symbol;Acc:3284]	ENSRNOT00000003077,ENSRNOT00000118506	1325	1374	1443	1157	1120	1587
ENSRNOG00000002246	498358	Slc30a9	solute carrier family 30 member 9 [Source:RGD Symbol;Acc:1593180]	ENSRNOT00000065550,ENSRNOT00000097270,ENSRNOT00000100697	2042	2101	2175	1697	1739	2446
ENSRNOG00000002247	53372	Nup54	nucleoporin 54 [Source:RGD Symbol;Acc:619926]	ENSRNOT00000003070,ENSRNOT00000118729	3131	3287	3301	2542	2663	3854
ENSRNOG00000002248	364144	Fryl	FRY like transcription coactivator [Source:RGD Symbol;Acc:1311309]	ENSRNOT00000003061,ENSRNOT00000097317,ENSRNOT00000102396	1721	1675	1609	1823	1468	2359
ENSRNOG00000002251	93646	Sec31a	SEC31 homolog A, COPII coat complex component [Source:RGD Symbol;Acc:620233]	ENSRNOT00000003072,ENSRNOT00000033489,ENSRNOT00000091367,ENSRNOT00000097169,ENSRNOT00000116260	4420	4624	4647	3589	3580	4929
ENSRNOG00000002253	303907	Wdr5b	WD repeat domain 5B [Source:RGD Symbol;Acc:1308567]	ENSRNOT00000003068	46	55	41	44	37	63
ENSRNOG00000002254	59303	Tmem33	transmembrane protein 33 [Source:RGD Symbol;Acc:708371]	ENSRNOT00000003128,ENSRNOT00000103727,ENSRNOT00000110302,ENSRNOT00000112406	3209	3215	3435	2577	2735	3774
ENSRNOG00000002255	360721	Fam162a	family with sequence similarity 162, member A [Source:RGD Symbol;Acc:1590883]	ENSRNOT00000041844,ENSRNOT00000043230,ENSRNOT00000087054,ENSRNOT00000099640,ENSRNOT00000116350	919	987	1016	634	776	1010
ENSRNOG00000002256	305235	Art3	ADP-ribosyltransferase 3 [Source:RGD Symbol;Acc:628833]	ENSRNOT00000052035,ENSRNOT00000085525,ENSRNOT00000104054,ENSRNOT00000104337,ENSRNOT00000117638,ENSRNOT00000119410	32	37	26	13	12	6
ENSRNOG00000002258	360916	Tmem150c	transmembrane protein 150C [Source:RGD Symbol;Acc:1306105]	ENSRNOT00000003076	0	1	0	0	1	4
ENSRNOG00000002262	305177	Enoph1	enolase-phosphatase 1 [Source:RGD Symbol;Acc:1309016]	ENSRNOT00000003083,ENSRNOT00000103292	2689	2669	2763	2181	2499	3372
ENSRNOG00000002265	24247	Casr	calcium-sensing receptor [Source:RGD Symbol;Acc:2277]	ENSRNOT00000003092,ENSRNOT00000078341	0	1	0	0	0	0
ENSRNOG00000002266	364140	Gsx2	GS homeobox 2 [Source:RGD Symbol;Acc:1308047]	ENSRNOT00000003080	12	37	24	25	38	28
ENSRNOG00000002267	83835	Chic2	cysteine-rich hydrophobic domain 2 [Source:RGD Symbol;Acc:1309278]	ENSRNOT00000003085,ENSRNOT00000100515	584	637	599	473	561	720
ENSRNOG00000002270	305178	Hnrnpdl	heterogeneous nuclear ribonucleoprotein D-like [Source:RGD Symbol;Acc:1309950]	ENSRNOT00000003106,ENSRNOT00000079767,ENSRNOT00000107079	6714	7244	6974	5272	6155	8285
ENSRNOG00000002271	305310	Slain2	SLAIN motif family, member 2 [Source:RGD Symbol;Acc:1311593]	ENSRNOT00000003087,ENSRNOT00000119145	2218	2391	2416	1921	1951	2676
ENSRNOG00000002272	360926	Lnx1	ligand of numb-protein X 1 [Source:RGD Symbol;Acc:1308159]	ENSRNOT00000003088,ENSRNOT00000082183,ENSRNOT00000110346	82	89	87	75	72	108
ENSRNOG00000002273	497009	Naaa	N-acylethanolamine acid amidase [Source:RGD Symbol;Acc:1307267]	ENSRNOT00000003102	495	594	594	347	310	457
ENSRNOG00000002275	289582	Fip1l1	factor interacting with PAPOLA and CPSF1 [Source:RGD Symbol;Acc:1309336]	ENSRNOT00000045050,ENSRNOT00000088448,ENSRNOT00000098461,ENSRNOT00000113872,ENSRNOT00000119524	3751	4013	3840	2453	2803	3771
ENSRNOG00000002276	100359714	Phf6	PHD finger protein 6 [Source:RGD Symbol;Acc:2323526]	ENSRNOT00000003091,ENSRNOT00000072527	1458	1526	1527	1293	1331	1918
ENSRNOG00000002278	84492	Tec	tec protein tyrosine kinase [Source:RGD Symbol;Acc:620973]	ENSRNOT00000003125,ENSRNOT00000088441,ENSRNOT00000097152,ENSRNOT00000105424,ENSRNOT00000109580	32	43	36	31	41	52
ENSRNOG00000002285	501647	Pabir2	PABIR family member 2 [Source:RGD Symbol;Acc:1560129]	ENSRNOT00000066874,ENSRNOT00000089777	341	340	376	295	266	384
ENSRNOG00000002289	303914	Ildr1	immunoglobulin-like domain containing receptor 1 [Source:RGD Symbol;Acc:1307792]	ENSRNOT00000003137,ENSRNOT00000101640,ENSRNOT00000115040,ENSRNOT00000119026	981	986	957	763	856	1013
ENSRNOG00000002291	317213	Brwd3	bromodomain and WD repeat domain containing 3 [Source:RGD Symbol;Acc:1559445]	ENSRNOT00000050336,ENSRNOT00000096633,ENSRNOT00000105241,ENSRNOT00000111018	1207	1127	1183	1406	1311	2216
ENSRNOG00000002292	79256	Hnrnpd	heterogeneous nuclear ribonucleoprotein D [Source:RGD Symbol;Acc:620365]	ENSRNOT00000003158,ENSRNOT00000003173,ENSRNOT00000047840	16406	16602	15461	11373	13097	18163
ENSRNOG00000002294	689142	Snx29	sorting nexin 29 [Source:RGD Symbol;Acc:1596162]	ENSRNOT00000003150,ENSRNOT00000101337,ENSRNOT00000112304	340	351	403	270	255	341
ENSRNOG00000002301	56042	Uso1	USO1 vesicle transport factor [Source:RGD Symbol;Acc:621604]	ENSRNOT00000003277,ENSRNOT00000103892,ENSRNOT00000110714	4484	4673	4675	3181	3420	4819
ENSRNOG00000002302	289596	Corin	corin, serine peptidase [Source:RGD Symbol;Acc:727887]	ENSRNOT00000064128,ENSRNOT00000094681,ENSRNOT00000101248	1	0	1	0	1	2
ENSRNOG00000002303	117052	Kcnj12	potassium inwardly-rectifying channel, subfamily J, member 12 [Source:RGD Symbol;Acc:621660]	ENSRNOT00000057953,ENSRNOT00000089123	11	19	19	17	27	28
ENSRNOG00000002304	103693341	Tnfrsf13b	TNF receptor superfamily member 13B [Source:RGD Symbol;Acc:1595998]	ENSRNOT00000003139	0	0	0	0	0	0
ENSRNOG00000002305	60577	Slc15a2	solute carrier family 15 member 2 [Source:RGD Symbol;Acc:61972]	ENSRNOT00000003189,ENSRNOT00000106100,ENSRNOT00000111085,ENSRNOT00000120269	0	0	0	0	0	0
ENSRNOG00000002309	364069	Hlx	H2.0-like homeobox [Source:RGD Symbol;Acc:1311961]	ENSRNOT00000003155	14	21	15	8	14	22
ENSRNOG00000002312	360932	Atp10d	ATPase phospholipid transporting 10D (putative) [Source:RGD Symbol;Acc:1588541]	ENSRNOT00000003146,ENSRNOT00000099677	1025	1177	1160	982	984	1413
ENSRNOG00000002318	305332	Limch1	LIM and calponin homology domains 1 [Source:RGD Symbol;Acc:1305269]	ENSRNOT00000064263,ENSRNOT00000095221,ENSRNOT00000097408,ENSRNOT00000100682,ENSRNOT00000103342,ENSRNOT00000114959,ENSRNOT00000118493	49	31	30	30	27	42
ENSRNOG00000002319	60381	Tsn	translin [Source:RGD Symbol;Acc:621107]	ENSRNOT00000044095,ENSRNOT00000068524,ENSRNOT00000092847,ENSRNOT00000097415	5373	5418	5483	4372	4404	6356
ENSRNOG00000002320	289603	Commd8	COMM domain containing 8 [Source:RGD Symbol;Acc:1305402]	ENSRNOT00000059516	2447	2803	2729	2049	2191	3149
ENSRNOG00000002322	360894	C13h1orf115	similar to human chromosome 1 open reading frame 115 [Source:RGD Symbol;Acc:1310587]	ENSRNOT00000003177	401	395	417	282	380	441
ENSRNOG00000002323	363487	Chmp1b2	charged multivesicular body protein 1B2 [Source:RGD Symbol;Acc:1566265]	ENSRNOT00000003188,ENSRNOT00000105046	159	187	217	166	153	208
ENSRNOG00000002327	25450	Gabrb1	gamma-aminobutyric acid type A receptor subunit beta1 [Source:RGD Symbol;Acc:2649]	ENSRNOT00000003170	3	4	4	7	6	12
ENSRNOG00000002331	25375	Aldh3a1	aldehyde dehydrogenase 3 family, member A1 [Source:RGD Symbol;Acc:2088]	ENSRNOT00000003182,ENSRNOT00000107161	0	0	0	0	0	0
ENSRNOG00000002332	.	Mospd1	motile sperm domain containing 1 [Source:RGD Symbol;Acc:1359486]	ENSRNOT00000101626	0	0	0	0	0	0
ENSRNOG00000002333	288876	Or6c66b	olfactory receptor family 6 subfamily C member 66B [Source:RGD Symbol;Acc:1332643]	ENSRNOT00000003174	0	0	0	0	0	0
ENSRNOG00000002336	140675	Gabra4	gamma-aminobutyric acid type A receptor subunit alpha 4 [Source:RGD Symbol;Acc:621670]	ENSRNOT00000003191	11	2	9	3	3	8
ENSRNOG00000002338	497978	Dgke	diacylglycerol kinase epsilon [Source:RGD Symbol;Acc:1560914]	ENSRNOT00000003179	383	425	400	313	301	396
ENSRNOG00000002339	117016	Mark1	microtubule affinity regulating kinase 1 [Source:RGD Symbol;Acc:619882]	ENSRNOT00000003198,ENSRNOT00000080309	315	311	382	277	297	422
ENSRNOG00000002340	.	Rpl36l2	ribosomal protein L36 like 2 [Source:RGD Symbol;Acc:2320881]	ENSRNOT00000003180	1	0	0	0	3	2.02
ENSRNOG00000002341	494338	Trim25	tripartite motif-containing 25 [Source:RGD Symbol;Acc:1594396]	ENSRNOT00000055674	2810	2897	2917	2793	2800	3820
ENSRNOG00000002342	65183	Aldh3a2	aldehyde dehydrogenase 3 family, member A2 [Source:RGD Symbol;Acc:61866]	ENSRNOT00000066109,ENSRNOT00000077461,ENSRNOT00000094032,ENSRNOT00000102182,ENSRNOT00000103164	1872	1918	1985	1127	1160	1486
ENSRNOG00000002343	29545	Uchl1	ubiquitin C-terminal hydrolase L1 [Source:RGD Symbol;Acc:3928]	ENSRNOT00000003248,ENSRNOT00000094226,ENSRNOT00000106879	3254	3556	3600	2372	2594	3717
ENSRNOG00000002345	100361238	Rasgef1b	RasGEF domain family, member 1B [Source:RGD Symbol;Acc:1562220]	ENSRNOT00000003207,ENSRNOT00000101497,ENSRNOT00000115253,ENSRNOT00000115436,ENSRNOT00000115895	92	105	98	71	81	126
ENSRNOG00000002346	302369	Tbx22	T-box transcription factor 22 [Source:RGD Symbol;Acc:1589764]	ENSRNOT00000003190,ENSRNOT00000083907,ENSRNOT00000115053	0	0	0	0	0	1
ENSRNOG00000002347	289080	Ralgdsl1	ral guanine nucleotide dissociation stimulator like 1 [Source:RGD Symbol;Acc:1308947]	ENSRNOT00000067135,ENSRNOT00000083995,ENSRNOT00000098745	227	178	168	127	192	244
ENSRNOG00000002349	289606	Gabra2	gamma-aminobutyric acid type A receptor subunit alpha 2 [Source:RGD Symbol;Acc:61856]	ENSRNOT00000003197,ENSRNOT00000064779	0	0	0	0	0	0
ENSRNOG00000002350	266787	Eaf2	ELL associated factor 2 [Source:RGD Symbol;Acc:628879]	ENSRNOT00000003208	7	3	1	0	2	9
ENSRNOG00000002352	289083	Tsen15	tRNA splicing endonuclease subunit 15 [Source:RGD Symbol;Acc:1308584]	ENSRNOT00000065521,ENSRNOT00000087713	976	1017	960	736	815	1128
ENSRNOG00000002353	289350	Rab3gap2	RAB3 GTPase activating non-catalytic protein subunit 2 [Source:RGD Symbol;Acc:1311518]	ENSRNOT00000003216,ENSRNOT00000034888	723	711	719	621	622	904
ENSRNOG00000002358	114861	Scpep1	serine carboxypeptidase 1 [Source:RGD Symbol;Acc:620067]	ENSRNOT00000003219,ENSRNOT00000104820,ENSRNOT00000110780	1629	1708	1780	1133	1293	1593
ENSRNOG00000002360	140674	Gabrg1	gamma-aminobutyric acid type A receptor subunit gamma 1 [Source:RGD Symbol;Acc:621732]	ENSRNOT00000003240,ENSRNOT00000108194	0	0	0	0	0	0
ENSRNOG00000002361	25523	Prkg2	protein kinase cGMP-dependent 2 [Source:RGD Symbol;Acc:3401]	ENSRNOT00000003237	2	2	2	1	5	3
ENSRNOG00000002364	24916	Rnf112	ring finger protein 112 [Source:RGD Symbol;Acc:3986]	ENSRNOT00000003228	3	1	0	0	2	1
ENSRNOG00000002365	317218	Itm2a	integral membrane protein 2A [Source:RGD Symbol;Acc:1559423]	ENSRNOT00000003265	292	252	309	291	339	526
ENSRNOG00000002368	.	Iars2	isoleucyl-tRNA synthetase 2, mitochondrial [Source:RGD Symbol;Acc:1311857]	ENSRNOT00000057395,ENSRNOT00000090786	3356	3407	3417	2395	2596	3647
ENSRNOG00000002369	54297	Rgs8	regulator of G-protein signaling 8 [Source:RGD Symbol;Acc:3571]	ENSRNOT00000003239,ENSRNOT00000083366,ENSRNOT00000118774	0	0	0	0	3	1
ENSRNOG00000002372	497892	Sgcd	sarcoglycan, delta [Source:RGD Symbol;Acc:1306638]	ENSRNOT00000003224,ENSRNOT00000104865,ENSRNOT00000117010	24	19	27	29	39	51
ENSRNOG00000002373	114124	Akap1	A-kinase anchoring protein 1 [Source:RGD Symbol;Acc:620826]	ENSRNOT00000003251,ENSRNOT00000055683	1630	1720	1743	1424	1501	2236
ENSRNOG00000002376	304740	Clasp1	cytoplasmic linker associated protein 1 [Source:RGD Symbol;Acc:1310970]	ENSRNOT00000061513,ENSRNOT00000061515,ENSRNOT00000061516,ENSRNOT00000084506,ENSRNOT00000086641,ENSRNOT00000093066,ENSRNOT00000093127,ENSRNOT00000099252,ENSRNOT00000106487	2941	3108	2911	2832	2679	4217
ENSRNOG00000002378	64473	Bpnt1	3'(2'), 5'-bisphosphate nucleotidase 1 [Source:RGD Symbol;Acc:621833]	ENSRNOT00000003249,ENSRNOT00000088921,ENSRNOT00000096481	378	448	385	348	390	581
ENSRNOG00000002379	317316	Plac1	placenta enriched 1 [Source:RGD Symbol;Acc:1563777]	ENSRNOT00000003235,ENSRNOT00000074170,ENSRNOT00000094212,ENSRNOT00000105041,ENSRNOT00000110634,ENSRNOT00000114351	63	49	61	32	51	54
ENSRNOG00000002381	25667	Bmp3	bone morphogenetic protein 3 [Source:RGD Symbol;Acc:2212]	ENSRNOT00000038872,ENSRNOT00000104172	5	5	7	1	5	1
ENSRNOG00000002385	289104	Prg4	proteoglycan 4 [Source:RGD Symbol;Acc:1308976]	ENSRNOT00000068148,ENSRNOT00000113690	4	8	4	3	7	13
ENSRNOG00000002387	302593	Tceal1	transcription elongation factor A like 1 [Source:RGD Symbol;Acc:1549724]	ENSRNOT00000044372,ENSRNOT00000103148,ENSRNOT00000104212	148	138	152	104	113	176
ENSRNOG00000002388	303088	Trim41	tripartite motif-containing 41 [Source:RGD Symbol;Acc:1308885]	ENSRNOT00000003246,ENSRNOT00000103107	2954	3006	2983	2337	2481	3726
ENSRNOG00000002389	317413	Morf4l2	mortality factor 4 like 2 [Source:RGD Symbol;Acc:1359471]	ENSRNOT00000003247,ENSRNOT00000093840,ENSRNOT00000103331,ENSRNOT00000108398,ENSRNOT00000108536,ENSRNOT00000113826,ENSRNOT00000116026	16350	17284	17084	13526	14502	20838
ENSRNOG00000002391	367912	Glra4	glycine receptor alpha 4 [Source:RGD Symbol;Acc:1564103]	ENSRNOT00000052302,ENSRNOT00000077452	0	0	0	0	0	0
ENSRNOG00000002393	289352	Eprs1	glutamyl-prolyl-tRNA synthetase 1 [Source:RGD Symbol;Acc:1310952]	ENSRNOT00000038264,ENSRNOT00000085214,ENSRNOT00000101144,ENSRNOT00000105669,ENSRNOT00000116204	21708	22197	21811	14015	13906	18835
ENSRNOG00000002394	304862	Tpr	translocated promoter region, nuclear basket protein [Source:RGD Symbol;Acc:1310664]	ENSRNOT00000063833,ENSRNOT00000097761	6332	6749	6479	5334	4881	7294
ENSRNOG00000002396	288937	Serpinb8	serpin family B member 8 [Source:RGD Symbol;Acc:1309833]	ENSRNOT00000003274,ENSRNOT00000079134	0	0	2	0	0	0
ENSRNOG00000002397	289353	Slc30a10	solute carrier family 30, member 10 [Source:RGD Symbol;Acc:1305098]	ENSRNOT00000049499	0	0	0	1	0	0
ENSRNOG00000002403	63912	Niban1	niban apoptosis regulator 1 [Source:RGD Symbol;Acc:71088]	ENSRNOT00000003320,ENSRNOT00000110589,ENSRNOT00000112956	71	78	91	106	109	185
ENSRNOG00000002407	304721	Pdxdc1	pyridoxal-dependent decarboxylase domain containing 1 [Source:RGD Symbol;Acc:1562597]	ENSRNOT00000003284,ENSRNOT00000040132,ENSRNOT00000089118,ENSRNOT00000090207,ENSRNOT00000093722,ENSRNOT00000101094,ENSRNOT00000115570	1189	1172	1125	921	941	1308
ENSRNOG00000002408	305340	Rbm47	RNA binding motif protein 47 [Source:RGD Symbol;Acc:1359713]	ENSRNOT00000003327,ENSRNOT00000110846	444	402	470	387	369	485
ENSRNOG00000002413	317322	Gpc4	glypican 4 [Source:RGD Symbol;Acc:1359399]	ENSRNOT00000003282	3295	3395	3492	2630	2692	3788
ENSRNOG00000002414	304741	Tfcp2l1	transcription factor CP2-like 1 [Source:RGD Symbol;Acc:1305456]	ENSRNOT00000003280	12305	12712	12071	13158	12266	19059
ENSRNOG00000002417	266775	Serpinb10	serpin family B member 10 [Source:RGD Symbol;Acc:628853]	ENSRNOT00000003314	0	0	0	0	0	0
ENSRNOG00000002418	81809	Tgfb2	transforming growth factor, beta 2 [Source:RGD Symbol;Acc:70491]	ENSRNOT00000003313,ENSRNOT00000111585	34	34	27	43	45	60
ENSRNOG00000002419	24943	Plp1	proteolipid protein 1 [Source:RGD Symbol;Acc:3354]	ENSRNOT00000003283	104	106	86	86	56	86
ENSRNOG00000002420	360466	Zc3h7a	zinc finger CCCH type containing 7 A [Source:RGD Symbol;Acc:1311225]	ENSRNOT00000003309	933	958	984	759	776	1192
ENSRNOG00000002423	303155	Fam114a2	family with sequence similarity 114, member A2 [Source:RGD Symbol;Acc:1305362]	ENSRNOT00000058619,ENSRNOT00000102829	1344	1379	1366	1120	1085	1545
ENSRNOG00000002425	29510	Pctp	phosphatidylcholine transfer protein [Source:RGD Symbol;Acc:3276]	ENSRNOT00000003295,ENSRNOT00000095165,ENSRNOT00000103306	567	534	596	433	463	648
ENSRNOG00000002428	302378	Lpar4	lysophosphatidic acid receptor 4 [Source:RGD Symbol;Acc:1563686]	ENSRNOT00000003286	31	35	29	65	67	87
ENSRNOG00000002429	.	Rtl3	retrotransposon Gag like 3 [Source:RGD Symbol;Acc:1564805]	ENSRNOT00000003296	3	2	2	0	2	2
ENSRNOG00000002433	305240	G3bp2	G3BP stress granule assembly factor 2 [Source:RGD Symbol;Acc:1309571]	ENSRNOT00000003346,ENSRNOT00000094514,ENSRNOT00000117159	16066	16739	16701	11452	11806	16682
ENSRNOG00000002434	497979	Tmem100	transmembrane protein 100 [Source:RGD Symbol;Acc:1560541]	ENSRNOT00000003297,ENSRNOT00000097540	6	10	7	5	4	2
ENSRNOG00000002436	303439	Mmd	monocyte to macrophage differentiation-associated [Source:RGD Symbol;Acc:1592079]	ENSRNOT00000003308,ENSRNOT00000086969,ENSRNOT00000087765,ENSRNOT00000095271	578	615	634	392	416	627
ENSRNOG00000002440	116546	Ralb	RAS like proto-oncogene B [Source:RGD Symbol;Acc:619852]	ENSRNOT00000003413,ENSRNOT00000096405	740	813	753	641	740	1184
ENSRNOG00000002443	287299	Mfap3	microfibril associated protein 3 [Source:RGD Symbol;Acc:1359463]	ENSRNOT00000003361	849	929	951	817	822	1134
ENSRNOG00000002449	113947	Maged2	MAGE family member D2 [Source:RGD Symbol;Acc:70899]	ENSRNOT00000080358	481	477	447	373	429	576
ENSRNOG00000002450	360895	Rrp15	ribosomal RNA processing 15 homolog [Source:RGD Symbol;Acc:1306106]	ENSRNOT00000003359	2172	2309	2216	1653	1817	2630
ENSRNOG00000002451	317224	Fndc3c1	fibronectin type III domain containing 3C1 [Source:RGD Symbol;Acc:1563846]	ENSRNOT00000047823,ENSRNOT00000092505	15	8	12	7	4	13
ENSRNOG00000002452	302899	Txndc11	thioredoxin domain containing 11 [Source:RGD Symbol;Acc:1307538]	ENSRNOT00000003332,ENSRNOT00000102060,ENSRNOT00000104854,ENSRNOT00000111065,ENSRNOT00000117172	1346	1346	1452	1107	1197	1684
ENSRNOG00000002454	304850	Rnf2	ring finger protein 2 [Source:RGD Symbol;Acc:1305491]	ENSRNOT00000065944,ENSRNOT00000092053,ENSRNOT00000095575,ENSRNOT00000100223	5203	5400	5642	4331	4394	6043
ENSRNOG00000002459	363790	Fbxo40	F-box protein 40 [Source:RGD Symbol;Acc:1309781]	ENSRNOT00000003340	0	0	0	0	0	0
ENSRNOG00000002460	60325	Serpinb2	serpin family B member 2 [Source:RGD Symbol;Acc:621823]	ENSRNOT00000003409	1	0	0	0	0	0
ENSRNOG00000002461	25494	Nid1	nidogen 1 [Source:RGD Symbol;Acc:3178]	ENSRNOT00000003349	43565	43959	43500	23915	22795	31957
ENSRNOG00000002462	287383	B9d1	B9 domain containing 1 [Source:RGD Symbol;Acc:1305522]	ENSRNOT00000003402,ENSRNOT00000067379,ENSRNOT00000075073	655	723	686	435	529	756
ENSRNOG00000002468	25567	Tnr	tenascin R [Source:RGD Symbol;Acc:3886]	ENSRNOT00000003407,ENSRNOT00000076860	0	0	1	0	1	1
ENSRNOG00000002469	303089	Trim7	tripartite motif-containing 7 [Source:RGD Symbol;Acc:1307328]	ENSRNOT00000003339,ENSRNOT00000110140	37	35	25	29	27	33
ENSRNOG00000002470	246208	Ifi47	interferon gamma inducible protein 47 [Source:RGD Symbol;Acc:708470]	ENSRNOT00000003343,ENSRNOT00000055872,ENSRNOT00000112040,ENSRNOT00000112448,ENSRNOT00000114557	0	0	0	0	0	0
ENSRNOG00000002471	288079	Polq	DNA polymerase theta [Source:RGD Symbol;Acc:1309795]	ENSRNOT00000063995	124	122	105	153	136	195
ENSRNOG00000002473	304863	Odr4	odr-4 GPCR localization factor homolog [Source:RGD Symbol;Acc:1307830]	ENSRNOT00000059982,ENSRNOT00000059984,ENSRNOT00000097437,ENSRNOT00000113373	779	719	751	612	652	806
ENSRNOG00000002474	287622	Tom1l1	target of myb1 like 1 membrane trafficking protein [Source:RGD Symbol;Acc:1562626]	ENSRNOT00000003369,ENSRNOT00000096804,ENSRNOT00000118717	330	319	326	310	360	477
ENSRNOG00000002475	.	Tpt1l1	tumor protein, translationally-controlled 1 like 1 [Source:RGD Symbol;Acc:1565798]	ENSRNOT00000003348	55.04	69.71	58.98	50.22	64.7	98.28
ENSRNOG00000002478	288985	Insig2	insulin induced gene 2 [Source:RGD Symbol;Acc:631417]	ENSRNOT00000003391	211	227	190	189	206	355
ENSRNOG00000002480	289287	Gpr137b	G protein-coupled receptor 137B [Source:RGD Symbol;Acc:1307342]	ENSRNOT00000003438,ENSRNOT00000081530,ENSRNOT00000095724	1972	2128	2078	1724	1808	2611
ENSRNOG00000002484	65024	Chrna9	cholinergic receptor nicotinic alpha 9 subunit [Source:RGD Symbol;Acc:621534]	ENSRNOT00000003382,ENSRNOT00000112243	0	0	0	0	0	0
ENSRNOG00000002486	.	Or2y17-ps1	olfactory receptor family 2 subfamily Y member 17, pseudogene 1 [Source:RGD Symbol;Acc:1333284]	ENSRNOT00000003363	0	0	0	0	0	0
ENSRNOG00000002487	302492	Mbnl3	muscleblind-like splicing regulator 3 [Source:RGD Symbol;Acc:1565834]	ENSRNOT00000043258,ENSRNOT00000105545,ENSRNOT00000114674	65	57	61	40	53	51
ENSRNOG00000002488	170501	Galnt10	polypeptide N-acetylgalactosaminyltransferase 10 [Source:RGD Symbol;Acc:69409]	ENSRNOT00000003447	374	427	426	393	373	554
ENSRNOG00000002495	.	Car13l1	carbonic anhydrase 13 like 1 [Source:RGD Symbol;Acc:1597710]	ENSRNOT00000003371	2.05	5	0	4	5.09	8.11
ENSRNOG00000002496	288080	Stxbp5l	syntaxin binding protein 5L [Source:RGD Symbol;Acc:1311561]	ENSRNOT00000041715	2	3	1	4	2	4
ENSRNOG00000002497	100362450	Anos1	anosmin 1 [Source:RGD Symbol;Acc:2318138]	ENSRNOT00000003376	0	0	0	0	0	0
ENSRNOG00000002501	364073	Ddx3	DEAD-box helicase 3 [Source:RGD Symbol;Acc:1309586]	ENSRNOT00000003378	2241	2256	2283	1715	1839	2266
ENSRNOG00000002504	498305	Spata17	spermatogenesis associated 17 [Source:RGD Symbol;Acc:1565282]	ENSRNOT00000073142,ENSRNOT00000093941,ENSRNOT00000096992,ENSRNOT00000117771	19	22	11	7	16	8
ENSRNOG00000002506	305242	Cdkl2	cyclin dependent kinase like 2 [Source:RGD Symbol;Acc:1309625]	ENSRNOT00000046771,ENSRNOT00000050038,ENSRNOT00000079304,ENSRNOT00000100781	94	88	90	67	66	98
ENSRNOG00000002509	100034253	Gnl3l	G protein nucleolar 3 like [Source:RGD Symbol;Acc:1600217]	ENSRNOT00000003397	5171	5432	5424	4130	4601	6356
ENSRNOG00000002511	114110	Flt4	Fms related receptor tyrosine kinase 4 [Source:RGD Symbol;Acc:621737]	ENSRNOT00000003519,ENSRNOT00000103659,ENSRNOT00000108197	10	7	8	5	8	7
ENSRNOG00000002512	289362	Gpatch2	G patch domain containing 2 [Source:RGD Symbol;Acc:1308865]	ENSRNOT00000040543,ENSRNOT00000094733,ENSRNOT00000105333,ENSRNOT00000119086	1071	1101	1054	930	938	1352
ENSRNOG00000002514	304743	Ccdc93	coiled-coil domain containing 93 [Source:RGD Symbol;Acc:1560504]	ENSRNOT00000003435,ENSRNOT00000108293,ENSRNOT00000110193	963	967	1016	800	861	1102
ENSRNOG00000002516	288762	Mtm1	myotubularin 1 [Source:RGD Symbol;Acc:1304582]	ENSRNOT00000062057,ENSRNOT00000099704,ENSRNOT00000102955,ENSRNOT00000115718	1585	1551	1586	983	1059	1414
ENSRNOG00000002517	25343	Pdc	phosducin [Source:RGD Symbol;Acc:3277]	ENSRNOT00000003405	0	0	1	0	0	0
ENSRNOG00000002520	65161	Litaf	lipopolysaccharide-induced TNF factor [Source:RGD Symbol;Acc:69294]	ENSRNOT00000003412,ENSRNOT00000108567,ENSRNOT00000119324	280	319	288	142	191	303
ENSRNOG00000002524	117549	Gpr37	G protein-coupled receptor 37 [Source:RGD Symbol;Acc:619848]	ENSRNOT00000003593	0	0	0	0	0	0
ENSRNOG00000002525	29527	Ptgs2	prostaglandin-endoperoxide synthase 2 [Source:RGD Symbol;Acc:620349]	ENSRNOT00000003567	13	23	22	16	16	19
ENSRNOG00000002529	302495	Rap2c	RAP2C, member of RAS oncogene family [Source:RGD Symbol;Acc:1588562]	ENSRNOT00000003414	250	282	254	226	230	284
ENSRNOG00000002537	317420	Wnk3	WNK lysine deficient protein kinase 3 [Source:RGD Symbol;Acc:1563131]	ENSRNOT00000047444,ENSRNOT00000082177,ENSRNOT00000093675	142	129	124	158	136	258
ENSRNOG00000002538	304733	Epb41l5	erythrocyte membrane protein band 4.1 like 5 [Source:RGD Symbol;Acc:1311366]	ENSRNOT00000003428,ENSRNOT00000042862,ENSRNOT00000111356,ENSRNOT00000113950	1368	1365	1357	1266	1198	1730
ENSRNOG00000002539	25345	Prm2	protamine 2 [Source:RGD Symbol;Acc:3409]	ENSRNOT00000003450	3	1	2	6	1	4
ENSRNOG00000002540	305341	Rhoh	ras homolog family member H [Source:RGD Symbol;Acc:1307623]	ENSRNOT00000003425,ENSRNOT00000110238,ENSRNOT00000115442	4	2	0	4	4	4
ENSRNOG00000002541	305343	Pds5a	PDS5 cohesin associated factor A [Source:RGD Symbol;Acc:1307094]	ENSRNOT00000003437	4082	4023	4117	3262	3118	4595
ENSRNOG00000002542	497972	Heatr6	HEAT repeat containing 6 [Source:RGD Symbol;Acc:1566204]	ENSRNOT00000003492	1021	1022	1021	890	978	1372
ENSRNOG00000002544	289168	Kifap3	kinesin-associated protein 3 [Source:RGD Symbol;Acc:1305191]	ENSRNOT00000063810,ENSRNOT00000085135,ENSRNOT00000095640,ENSRNOT00000102502,ENSRNOT00000112619	1134	1221	1125	918	984	1343
ENSRNOG00000002545	302913	Hapstr1	HUWE1 associated protein modifying stress responses [Source:RGD Symbol;Acc:1309748]	ENSRNOT00000003439	3929	4017	4247	3723	3737	5361
ENSRNOG00000002546	289508	Rchy1	ring finger and CHY zinc finger domain containing 1 [Source:RGD Symbol;Acc:1359180]	ENSRNOT00000003470,ENSRNOT00000104798	1399	1410	1501	1054	1206	1670
ENSRNOG00000002548	304913	Tnn	tenascin N [Source:RGD Symbol;Acc:1306002]	ENSRNOT00000003452,ENSRNOT00000100671	43	32	33	40	52	97
ENSRNOG00000002549	79247	Htr5b	5-hydroxytryptamine (serotonin) receptor 5B [Source:RGD Symbol;Acc:62388]	ENSRNOT00000003441	2366	2332	2490	1561	1673	2071
ENSRNOG00000002555	117092	Serpinb7	serpin family B member 7 [Source:RGD Symbol;Acc:71063]	ENSRNOT00000003466	0	0	0	0	0	0
ENSRNOG00000002563	302500	Mcts1	MCTS1, re-initiation and release factor [Source:RGD Symbol;Acc:1566390]	ENSRNOT00000066677,ENSRNOT00000080894,ENSRNOT00000113941	922	929	960	646	685	1019
ENSRNOG00000002564	442921	Prm3	protamine 3 [Source:RGD Symbol;Acc:1587265]	ENSRNOT00000003451	0	0	0	0	0	0
ENSRNOG00000002565	317256	Taf1	TATA-box binding protein associated factor 1 [Source:RGD Symbol;Acc:1562050]	ENSRNOT00000003494,ENSRNOT00000076799	2627	2636	2627	2239	2087	3019
ENSRNOG00000002566	24840	Tnp2	transition protein 2 [Source:RGD Symbol;Acc:3885]	ENSRNOT00000003455	0	0	0	0	0	0
ENSRNOG00000002568	252971	Socs1	suppressor of cytokine signaling 1 [Source:RGD Symbol;Acc:69272]	ENSRNOT00000003458	305	334	318	188	258	371
ENSRNOG00000002569	289143	Mrps14	mitochondrial ribosomal protein S14 [Source:RGD Symbol;Acc:1309432]	ENSRNOT00000003460,ENSRNOT00000076320,ENSRNOT00000107268	1254	1284	1362	1100	1330	1844
ENSRNOG00000002571	363538	Tekt5	tektin 5 [Source:RGD Symbol;Acc:1307081]	ENSRNOT00000003465	1	0	0	0	0	0
ENSRNOG00000002572	289144	Cacybp	calcyclin binding protein [Source:RGD Symbol;Acc:1303146]	ENSRNOT00000003586,ENSRNOT00000076990	6303	6693	6817	5017	5548	8139
ENSRNOG00000002575	360531	Sap30l	SAP30-like [Source:RGD Symbol;Acc:1309585]	ENSRNOT00000003473	679	689	666	430	554	742
ENSRNOG00000002579	286894	Parm1	prostate androgen-regulated mucin-like protein 1 [Source:RGD Symbol;Acc:708342]	ENSRNOT00000003472,ENSRNOT00000104469,ENSRNOT00000105204	336	370	361	180	179	355
ENSRNOG00000002580	304851	Trmt1l	tRNA methyltransferase 1-like [Source:RGD Symbol;Acc:1307890]	ENSRNOT00000003517,ENSRNOT00000094165	1045	1026	1172	847	902	1165
ENSRNOG00000002582	59112	Hand1	heart and neural crest derivatives expressed 1 [Source:RGD Symbol;Acc:621206]	ENSRNOT00000003486	4	1	3	1	1	4
ENSRNOG00000002583	304689	Serpinb11	serpin family B member 11 [Source:RGD Symbol;Acc:1306497]	ENSRNOT00000003495,ENSRNOT00000116267	0	0	0	0	0	0
ENSRNOG00000002585	302502	Cul4b	cullin 4B [Source:RGD Symbol;Acc:1564494]	ENSRNOT00000065023,ENSRNOT00000099962	15703	16489	16436	11236	11314	16236
ENSRNOG00000002592	317203	Rps6ka6	ribosomal protein S6 kinase A6 [Source:RGD Symbol;Acc:1560817]	ENSRNOT00000003512,ENSRNOT00000081625,ENSRNOT00000097548,ENSRNOT00000115013	1931	1945	1979	1470	1547	2110
ENSRNOG00000002593	360896	Esrrg	estrogen-related receptor gamma [Source:RGD Symbol;Acc:1303236]	ENSRNOT00000003489,ENSRNOT00000095864	15	14	9	8	5	11
ENSRNOG00000002595	363972	Dpp10	dipeptidyl peptidase like 10 [Source:RGD Symbol;Acc:1306427]	ENSRNOT00000003527,ENSRNOT00000103258,ENSRNOT00000112799	0	0	0	0	0	1
ENSRNOG00000002597	286964	Hsd17b6	hydroxysteroid (17-beta) dehydrogenase 6 [Source:RGD Symbol;Acc:708343]	ENSRNOT00000003498,ENSRNOT00000103179	0	0	0	0	0	0
ENSRNOG00000002598	25640	Hnf1b	HNF1 homeobox B [Source:RGD Symbol;Acc:3830]	ENSRNOT00000047427	312	302	297	216	203	382
ENSRNOG00000002599	363616	Grap	GRB2-related adaptor protein [Source:RGD Symbol;Acc:1306884]	ENSRNOT00000003515	0	4	2	1	2	3
ENSRNOG00000002602	304692	Serpinb12	serpin family B member 12 [Source:RGD Symbol;Acc:1566382]	ENSRNOT00000003501	0	0	0	0	0	0
ENSRNOG00000002607	140586	Sox9	SRY-box transcription factor 9 [Source:RGD Symbol;Acc:620474]	ENSRNOT00000003511	135	150	149	158	112	191
ENSRNOG00000002609	364755	Ero1b	endoplasmic reticulum oxidoreductase 1 beta [Source:RGD Symbol;Acc:1563548]	ENSRNOT00000003526,ENSRNOT00000085669,ENSRNOT00000100413,ENSRNOT00000113009,ENSRNOT00000113322,ENSRNOT00000115419	181	223	206	168	135	201
ENSRNOG00000002610	260416	Carhsp1	calcium regulated heat stable protein 1 [Source:RGD Symbol;Acc:708415]	ENSRNOT00000003514,ENSRNOT00000102934,ENSRNOT00000116806,ENSRNOT00000118391	2014	2105	2172	1573	1707	2532
ENSRNOG00000002612	85432	Ddx52	DExD-box helicase 52 [Source:RGD Symbol;Acc:621743]	ENSRNOT00000003600,ENSRNOT00000119012	1579	1602	1647	1394	1392	2028
ENSRNOG00000002615	302915	Pmm2	phosphomannomutase 2 [Source:RGD Symbol;Acc:1309366]	ENSRNOT00000003542,ENSRNOT00000096880,ENSRNOT00000099499	1410	1476	1444	1110	1210	1671
ENSRNOG00000002616	303205	Slc5a10	solute carrier family 5 member 10 [Source:RGD Symbol;Acc:1305232]	ENSRNOT00000032092,ENSRNOT00000078422	2	0	0	0	1	0
ENSRNOG00000002618	289089	Ivns1abp	influenza virus NS1A binding protein [Source:RGD Symbol;Acc:1306290]	ENSRNOT00000003558,ENSRNOT00000083301,ENSRNOT00000085906,ENSRNOT00000087997	5485	5736	5823	4080	4376	5773
ENSRNOG00000002624	498769	Edaradd	EDAR associated via death domain [Source:RGD Symbol;Acc:1564010]	ENSRNOT00000003535	8	5	7	8	4	7
ENSRNOG00000002625	246116	Ptpn4	protein tyrosine phosphatase, non-receptor type 4 [Source:RGD Symbol;Acc:620712]	ENSRNOT00000003568,ENSRNOT00000095537,ENSRNOT00000107559,ENSRNOT00000108019	313	340	317	331	277	397
ENSRNOG00000002626	100360015	Car10	carbonic anhydrase 10 [Source:RGD Symbol;Acc:2322930]	ENSRNOT00000075163	0	2	1	0	0	0
ENSRNOG00000002627	305055	Kctd3	potassium channel tetramerization domain containing 3 [Source:RGD Symbol;Acc:1310658]	ENSRNOT00000003556,ENSRNOT00000102777	2703	2800	2760	2215	2409	3096
ENSRNOG00000002628	286981	Vom2r32	vomeronasal 2 receptor, 32 [Source:RGD Symbol;Acc:708398]	ENSRNOT00000003545	0	0	0	0	0	0
ENSRNOG00000002630	363603	Cnot8	CCR4-NOT transcription complex, subunit 8 [Source:RGD Symbol;Acc:1306401]	ENSRNOT00000003555	3310	3517	3458	2529	2719	3813
ENSRNOG00000002632	288770	Naca	nascent polypeptide associated complex subunit alpha [Source:RGD Symbol;Acc:1308642]	ENSRNOT00000003550,ENSRNOT00000075681,ENSRNOT00000085092	24522	25924	25372	16467	19216	25944
ENSRNOG00000002635	.	Dexi	Dexi homolog [Source:RGD Symbol;Acc:1564938]	ENSRNOT00000003544	1	1	0	2	0	1
ENSRNOG00000002636	81632	Abat	4-aminobutyrate aminotransferase [Source:RGD Symbol;Acc:620948]	ENSRNOT00000003633,ENSRNOT00000096222,ENSRNOT00000118904	240	243	268	94	95	134
ENSRNOG00000002640	.	Serpinb5	serpin family B member 5 [Source:RGD Symbol;Acc:69342]	ENSRNOT00000003625,ENSRNOT00000110683	16	40	29	49	65	130
ENSRNOG00000002641	292547	Vom2r28	vomeronasal 2 receptor, 28 [Source:RGD Symbol;Acc:1565786]	ENSRNOT00000021046,ENSRNOT00000038169	0	0	0	0	0	0
ENSRNOG00000002642	362809	Ptges3	prostaglandin E synthase 3 [Source:RGD Symbol;Acc:1561913]	ENSRNOT00000003787,ENSRNOT00000094676,ENSRNOT00000097034,ENSRNOT00000097314,ENSRNOT00000097618,ENSRNOT00000101866,ENSRNOT00000104676	29589.7	30766.7	31342.9	22039.8	24071.8	32845.6
ENSRNOG00000002643	83472	Ugdh	UDP-glucose 6-dehydrogenase [Source:RGD Symbol;Acc:621879]	ENSRNOT00000003691	4550	4634	4680	3212	3459	4833
ENSRNOG00000002644	303456	Utp18	UTP18 small subunit processome component [Source:RGD Symbol;Acc:1309957]	ENSRNOT00000003582,ENSRNOT00000111110,ENSRNOT00000112449	1856	2021	1946	1375	1537	2011
ENSRNOG00000002645	691231	Gemin5	gem (nuclear organelle) associated protein 5 [Source:RGD Symbol;Acc:1586275]	ENSRNOT00000044299	4014	4301	4239	3179	3132	4572
ENSRNOG00000002652	303298	Rap1gap2	RAP1 GTPase activating protein 2 [Source:RGD Symbol;Acc:1304590]	ENSRNOT00000065045,ENSRNOT00000092203,ENSRNOT00000094286,ENSRNOT00000096456,ENSRNOT00000103095,ENSRNOT00000106764,ENSRNOT00000112634,ENSRNOT00000113465,ENSRNOT00000118524	7	13	13	14	10	15
ENSRNOG00000002653	170899	Kcnk2	potassium two pore domain channel subfamily K member 2 [Source:RGD Symbol;Acc:621448]	ENSRNOT00000003684,ENSRNOT00000077282,ENSRNOT00000103519,ENSRNOT00000107139,ENSRNOT00000111587	9	7	14	7	3	16
ENSRNOG00000002657	24653	Pla2g4a	phospholipase A2 group 4A [Source:RGD Symbol;Acc:67366]	ENSRNOT00000003630,ENSRNOT00000090693,ENSRNOT00000099118,ENSRNOT00000113110	63	46	56	70	90	123
ENSRNOG00000002659	85483	Ciita	class II, major histocompatibility complex, transactivator [Source:RGD Symbol;Acc:619813]	ENSRNOT00000003572,ENSRNOT00000085310,ENSRNOT00000085479,ENSRNOT00000095982	0	0	0	0	0	0
ENSRNOG00000002660	317232	Magee1	MAGE family member E1 [Source:RGD Symbol;Acc:1560259]	ENSRNOT00000003573	9	21	15	11	25	17
ENSRNOG00000002662	363485	Pbdc1	polysaccharide biosynthesis domain containing 1 [Source:RGD Symbol;Acc:1562502]	ENSRNOT00000003667,ENSRNOT00000105988,ENSRNOT00000107443	1545	1605	1575	1161	1317	1849
ENSRNOG00000002664	360468	Emp2	epithelial membrane protein 2 [Source:RGD Symbol;Acc:1359629]	ENSRNOT00000003615	142	140	156	161	178	269
ENSRNOG00000002667	192362	Lamc2	laminin subunit gamma 2 [Source:RGD Symbol;Acc:621053]	ENSRNOT00000036947	73	53	53	38	44	64
ENSRNOG00000002669	303300	Cluh	clustered mitochondria homolog [Source:RGD Symbol;Acc:1307222]	ENSRNOT00000003687,ENSRNOT00000092478,ENSRNOT00000115825	5487	5541	5438	4388	4452	6302
ENSRNOG00000002671	83782	Nme2	NME/NM23 nucleoside diphosphate kinase 2 [Source:RGD Symbol;Acc:619877]	ENSRNOT00000003611	14580	15101	14872	10286	12159	16465
ENSRNOG00000002680	117036	Lamc1	laminin subunit gamma 1 [Source:RGD Symbol;Acc:621052]	ENSRNOT00000003605	16571	16748	16384	10991	9925	13631
ENSRNOG00000002682	303164	Zfp692	zinc finger protein 692 [Source:RGD Symbol;Acc:1306740]	ENSRNOT00000038123	612	604	636	410	420	654
ENSRNOG00000002691	289101	Shcbp1l	SHC binding and spindle associated 1 like [Source:RGD Symbol;Acc:1305609]	ENSRNOT00000003661	5	4	1	1	3	5
ENSRNOG00000002693	191575	Nme1	NME/NM23 nucleoside diphosphate kinase 1 [Source:RGD Symbol;Acc:70497]	ENSRNOT00000003658,ENSRNOT00000102844,ENSRNOT00000112785	1610	1716	1639	1219	1394	1964
ENSRNOG00000002695	289307	Tfb2m	transcription factor B2, mitochondrial [Source:RGD Symbol;Acc:1307091]	ENSRNOT00000003618,ENSRNOT00000086734	577	619	653	603	620	952
ENSRNOG00000002697	317296	Mtmr1	myotubularin related protein 1 [Source:RGD Symbol;Acc:1306569]	ENSRNOT00000003638,ENSRNOT00000078032,ENSRNOT00000097796	2223	2254	2243	1990	2167	2721
ENSRNOG00000002701	360719	Hgd	homogentisate 1, 2-dioxygenase [Source:RGD Symbol;Acc:1308757]	ENSRNOT00000003645,ENSRNOT00000111464	0	1	4	6	1	0
ENSRNOG00000002705	360834	Vps4b	vacuolar protein sorting 4 homolog B [Source:RGD Symbol;Acc:1305969]	ENSRNOT00000003715,ENSRNOT00000105495	3194	3271	3326	2618	2869	3968
ENSRNOG00000002708	317425	Phf8	PHD finger protein 8 [Source:RGD Symbol;Acc:1561065]	ENSRNOT00000045708,ENSRNOT00000093422	667	672	675	660	660	925
ENSRNOG00000002710	498297	Cnst	consortin, connexin sorting protein [Source:RGD Symbol;Acc:1564833]	ENSRNOT00000003641,ENSRNOT00000119104	917	889	902	966	992	1375
ENSRNOG00000002711	304951	Nuf2	NUF2 component of NDC80 kinetochore complex [Source:RGD Symbol;Acc:1307952]	ENSRNOT00000003650,ENSRNOT00000112498,ENSRNOT00000113324	2617	2794	2833	2094	2284	3025
ENSRNOG00000002713	303165	Zfp672	zinc finger protein 672 [Source:RGD Symbol;Acc:1359094]	ENSRNOT00000003639,ENSRNOT00000101790,ENSRNOT00000105694,ENSRNOT00000115234	223	242	219	265	271	348
ENSRNOG00000002714	287054	Mettl22	methyltransferase 22, Kin17 lysine [Source:RGD Symbol;Acc:1311433]	ENSRNOT00000003700	515	567	619	396	413	488
ENSRNOG00000002718	338418	Scgb3a1	secretoglobin, family 3A, member 1 [Source:RGD Symbol;Acc:727901]	ENSRNOT00000051916,ENSRNOT00000113012	0	0	0	0	0	0
ENSRNOG00000002721	288088	Ndufb4	NADH:ubiquinone oxidoreductase subunit B4 [Source:RGD Symbol;Acc:1307072]	ENSRNOT00000003674,ENSRNOT00000105325	2233.06	2393.92	2330.56	1329	1759.43	2555.1
ENSRNOG00000002722	360668	Sec14l1	SEC14-like lipid binding 1 [Source:RGD Symbol;Acc:1563123]	ENSRNOT00000003690,ENSRNOT00000095250,ENSRNOT00000117738	4856	5078	4949	4152	4339	6237
ENSRNOG00000002723	25544	Sele	selectin E [Source:RGD Symbol;Acc:3654]	ENSRNOT00000030677,ENSRNOT00000076757,ENSRNOT00000098346	0	0	1	0	0	0
ENSRNOG00000002724	117272	Prpsap2	phosphoribosyl pyrophosphate synthetase-associated protein 2 [Source:RGD Symbol;Acc:620207]	ENSRNOT00000003697	3545	3773	3853	2920	3181	4359
ENSRNOG00000002728	64022	Btc	betacellulin [Source:RGD Symbol;Acc:620275]	ENSRNOT00000003686,ENSRNOT00000109549,ENSRNOT00000113734,ENSRNOT00000116022	1	0	2	0	2	1
ENSRNOG00000002730	54294	Rgs5	regulator of G-protein signaling 5 [Source:RGD Symbol;Acc:3568]	ENSRNOT00000003705,ENSRNOT00000079593	0	0	1	1	0	0
ENSRNOG00000002735	304859	Dhx9	DExH-box helicase 9 [Source:RGD Symbol;Acc:1308548]	ENSRNOT00000064860,ENSRNOT00000116976	12743	12708	13247	11089	10811	15903
ENSRNOG00000002736	304914	Rabgap1l	RAB GTPase activating protein 1-like [Source:RGD Symbol;Acc:1304620]	ENSRNOT00000003671,ENSRNOT00000076272,ENSRNOT00000076902,ENSRNOT00000076999,ENSRNOT00000087506,ENSRNOT00000100382,ENSRNOT00000115521,ENSRNOT00000119833	97	108	104	88	116	170
ENSRNOG00000002746	79210	Fstl1	follistatin-like 1 [Source:RGD Symbol;Acc:68955]	ENSRNOT00000003721,ENSRNOT00000091057,ENSRNOT00000097784,ENSRNOT00000103472,ENSRNOT00000110627,ENSRNOT00000114285,ENSRNOT00000117870	873	870	927	931	1030	1544
ENSRNOG00000002748	360637	Ccdc43	coiled-coil domain containing 43 [Source:RGD Symbol;Acc:1311929]	ENSRNOT00000003685,ENSRNOT00000113762	1420	1572	1405	1165	1190	1856
ENSRNOG00000002749	360600	Spag9	sperm associated antigen 9 [Source:RGD Symbol;Acc:1311289]	ENSRNOT00000003777,ENSRNOT00000085681,ENSRNOT00000093765,ENSRNOT00000094632,ENSRNOT00000095843,ENSRNOT00000106993,ENSRNOT00000113361,ENSRNOT00000117102	2237	2247	2407	2005	1859	2866
ENSRNOG00000002750	680586	Rc3h1	ring finger and CCCH-type domains 1 [Source:RGD Symbol;Acc:1563512]	ENSRNOT00000003689	916	859	811	726	768	1084
ENSRNOG00000002751	317235	Zdhhc15	zinc finger DHHC-type palmitoyltransferase 15 [Source:RGD Symbol;Acc:1562075]	ENSRNOT00000003714	141	130	149	114	121	130
ENSRNOG00000002753	360638	Adam11	ADAM metallopeptidase domain 11 [Source:RGD Symbol;Acc:1307515]	ENSRNOT00000064429,ENSRNOT00000093604	1	4	5	5	7	4
ENSRNOG00000002754	29183	Areg	amphiregulin [Source:RGD Symbol;Acc:2149]	ENSRNOT00000003703	1	2	2	0	2	2
ENSRNOG00000002755	83572	Pafah1b1	platelet-activating factor acetylhydrolase 1b, regulatory subunit 1 [Source:RGD Symbol;Acc:620331]	ENSRNOT00000003696	7784	7926	8331	6545	7091	9676
ENSRNOG00000002757	360581	Tada2a	transcriptional adaptor 2A [Source:RGD Symbol;Acc:1309959]	ENSRNOT00000003699,ENSRNOT00000087769,ENSRNOT00000119062	2138	2069	2152	1598	1748	2159
ENSRNOG00000002759	305348	Lias	lipoic acid synthetase [Source:RGD Symbol;Acc:1307270]	ENSRNOT00000003779	1868	2056	1906	1094	1147	1419
ENSRNOG00000002763	303206	Ulk2	unc-51 like autophagy activating kinase 2 [Source:RGD Symbol;Acc:1310181]	ENSRNOT00000003792,ENSRNOT00000102303,ENSRNOT00000117957	387	386	373	276	289	381
ENSRNOG00000002764	360568	Mettl16	methyltransferase 16, RNA N6-adenosine [Source:RGD Symbol;Acc:1593242]	ENSRNOT00000003750,ENSRNOT00000092652,ENSRNOT00000098309,ENSRNOT00000107585	3050	3200	3211	2344	2561	3695
ENSRNOG00000002767	58948	Dlg3	discs large MAGUK scaffold protein 3 [Source:RGD Symbol;Acc:68423]	ENSRNOT00000003741,ENSRNOT00000045082,ENSRNOT00000076079,ENSRNOT00000076450,ENSRNOT00000076503,ENSRNOT00000088114,ENSRNOT00000099103,ENSRNOT00000105108	163	153	154	173	200	253
ENSRNOG00000002768	501675	Tmem114	transmembrane protein 114 [Source:RGD Symbol;Acc:1560593]	ENSRNOT00000003749	6	4	2	1	0	3
ENSRNOG00000002771	59325	Ereg	epiregulin [Source:RGD Symbol;Acc:620299]	ENSRNOT00000003716,ENSRNOT00000106769	0	0	0	0	0	0
ENSRNOG00000002773	29480	Rgs4	regulator of G-protein signaling 4 [Source:RGD Symbol;Acc:3567]	ENSRNOT00000003774,ENSRNOT00000098564,ENSRNOT00000117519	12	11	9	19	6	15
ENSRNOG00000002775	304860	Npl	N-acetylneuraminate pyruvate lyase [Source:RGD Symbol;Acc:1549702]	ENSRNOT00000003713,ENSRNOT00000102662,ENSRNOT00000109291	147	129	163	105	131	213
ENSRNOG00000002776	29259	Sell	selectin L [Source:RGD Symbol;Acc:3655]	ENSRNOT00000003733,ENSRNOT00000106952	0	0	0	0	0	0
ENSRNOG00000002778	114512	Aatf	apoptosis antagonizing transcription factor [Source:RGD Symbol;Acc:620685]	ENSRNOT00000000258,ENSRNOT00000096448,ENSRNOT00000113383	1278	1349	1337	873	1024	1339
ENSRNOG00000002781	360833	Kdsr	3-ketodihydrosphingosine reductase [Source:RGD Symbol;Acc:1307775]	ENSRNOT00000003728,ENSRNOT00000090097,ENSRNOT00000099177,ENSRNOT00000099271	1760	1879	1716	1139	1335	1771
ENSRNOG00000002782	289515	Epgn	epithelial mitogen [Source:RGD Symbol;Acc:1560084]	ENSRNOT00000003720	0	0	0	0	0	0
ENSRNOG00000002783	304917	Serpinc1	serpin family C member 1 [Source:RGD Symbol;Acc:1307404]	ENSRNOT00000003748,ENSRNOT00000046512,ENSRNOT00000076043,ENSRNOT00000115784	0	0	0	0	0	0
ENSRNOG00000002784	29589	Pou3f4	POU class 3 homeobox 4 [Source:RGD Symbol;Acc:61947]	ENSRNOT00000003724	1	1	2	9	5	3
ENSRNOG00000002789	.	AABR07039648.1	.	ENSRNOT00000003730	12.08	14.02	3.98	2.45	5.12	10.55
ENSRNOG00000002790	302395	Abcb7	ATP binding cassette subfamily B member 7 [Source:RGD Symbol;Acc:1303086]	ENSRNOT00000083655,ENSRNOT00000089809	698	742	683	518	562	817
ENSRNOG00000002792	114105	Cxcl2	C-X-C motif chemokine ligand 2 [Source:RGD Symbol;Acc:70069]	ENSRNOT00000003745	0	0	0	0	0	0
ENSRNOG00000002793	54305	Sstr2	somatostatin receptor 2 [Source:RGD Symbol;Acc:3763]	ENSRNOT00000003735,ENSRNOT00000116317	2	4	3	4	6	11
ENSRNOG00000002794	25651	Selp	selectin P [Source:RGD Symbol;Acc:3656]	ENSRNOT00000003759,ENSRNOT00000076879	0	0	0	0	0	0
ENSRNOG00000002795	303652	Cog1	component of oligomeric golgi complex 1 [Source:RGD Symbol;Acc:1304594]	ENSRNOT00000003804,ENSRNOT00000111248,ENSRNOT00000113311,ENSRNOT00000113704	1133	1115	1068	781	793	1104
ENSRNOG00000002797	260430	Gpr156	G protein-coupled receptor 156 [Source:RGD Symbol;Acc:708438]	ENSRNOT00000003773,ENSRNOT00000117329	6	4	0	1	3	10
ENSRNOG00000002800	302421	Gdpd2	glycerophosphodiester phosphodiesterase domain containing 2 [Source:RGD Symbol;Acc:1560780]	ENSRNOT00000003772	1	1	1	3	1	2
ENSRNOG00000002802	81503	Cxcl1	C-X-C motif chemokine ligand 1 [Source:RGD Symbol;Acc:619869]	ENSRNOT00000003778	2	4	4	2	6	9
ENSRNOG00000002807	83788	Septin9	septin 9 [Source:RGD Symbol;Acc:708523]	ENSRNOT00000003891,ENSRNOT00000099603,ENSRNOT00000100054,ENSRNOT00000113646	2583	2860	2666	2288	2575	3964
ENSRNOG00000002810	360518	Gfpt2	glutamine-fructose-6-phosphate transaminase 2 [Source:RGD Symbol;Acc:1303097]	ENSRNOT00000003770,ENSRNOT00000103704	578	518	517	331	394	561
ENSRNOG00000002811	286901	Brinp3	BMP/retinoic acid inducible neural specific 3 [Source:RGD Symbol;Acc:708421]	ENSRNOT00000003788	3	6	3	6	8	5
ENSRNOG00000002812	.	Lhx1	LIM homeobox 1 [Source:RGD Symbol;Acc:71074]	ENSRNOT00000003799	0	0	0	2	0	0
ENSRNOG00000002813	304919	Dars2	aspartyl-tRNA synthetase 2 (mitochondrial) [Source:RGD Symbol;Acc:1308286]	ENSRNOT00000003828,ENSRNOT00000108708	2049.98	2155.64	2156.3	1457.33	1612.67	2230.79
ENSRNOG00000002818	287739	Eftud2	elongation factor Tu GTP binding domain containing 2 [Source:RGD Symbol;Acc:1560116]	ENSRNOT00000055176,ENSRNOT00000093605,ENSRNOT00000115209,ENSRNOT00000115555,ENSRNOT00000118209	9742	10094	10140	6905	7336	9790
ENSRNOG00000002820	24906	Lypd8l1	LY6/PLAUR domain containing 8 like 1 [Source:RGD Symbol;Acc:3683]	ENSRNOT00000003797	0	0	2	0	0	1
ENSRNOG00000002821	59265	Phlpp1	PH domain and leucine rich repeat protein phosphatase 1 [Source:RGD Symbol;Acc:621308]	ENSRNOT00000003840	808	875	829	688	665	965
ENSRNOG00000002823	50658	Mapk9	mitogen-activated protein kinase 9 [Source:RGD Symbol;Acc:628847]	ENSRNOT00000003987,ENSRNOT00000004010,ENSRNOT00000083688,ENSRNOT00000097148,ENSRNOT00000107644,ENSRNOT00000114525,ENSRNOT00000116124	2443	2734	2737	1903	1906	2649
ENSRNOG00000002826	29540	Hsd17b7	hydroxysteroid (17-beta) dehydrogenase 7 [Source:RGD Symbol;Acc:2837]	ENSRNOT00000003812,ENSRNOT00000111937	367	343	370	227	282	288
ENSRNOG00000002827	302920	Rbfox1	RNA binding fox-1 homolog 1 [Source:RGD Symbol;Acc:1311210]	ENSRNOT00000066534,ENSRNOT00000082332,ENSRNOT00000098537,ENSRNOT00000100843,ENSRNOT00000108330	0	2	0	1	0	2
ENSRNOG00000002828	.	Tob1	transducer of ErbB-2.1 [Source:RGD Symbol;Acc:621126]	ENSRNOT00000003780,ENSRNOT00000103402	1122	1039	1159	925	1071	1694
ENSRNOG00000002829	246358	Ppbp	pro-platelet basic protein [Source:RGD Symbol;Acc:70548]	ENSRNOT00000003794	0	0	0	0	0	0
ENSRNOG00000002831	287631	Wfikkn2	WAP, follistatin/kazal, immunoglobulin, kunitz and netrin domain containing 2 [Source:RGD Symbol;Acc:1305361]	ENSRNOT00000003784	1	6	7	5	7	15
ENSRNOG00000002832	259248	Slc16a2	solute carrier family 16 member 2 [Source:RGD Symbol;Acc:628608]	ENSRNOT00000040637	112	106	112	154	148	211
ENSRNOG00000002833	84027	Gsk3b	glycogen synthase kinase 3 beta [Source:RGD Symbol;Acc:70982]	ENSRNOT00000003867,ENSRNOT00000077612,ENSRNOT00000099641	1193	1267	1228	1065	1062	1586
ENSRNOG00000002834	289625	Klb	klotho beta [Source:RGD Symbol;Acc:1308227]	ENSRNOT00000003811	644	681	602	494	488	677
ENSRNOG00000002835	360602	Luc7l3	LUC7-like 3 pre-mRNA splicing factor [Source:RGD Symbol;Acc:1307981]	ENSRNOT00000003914,ENSRNOT00000101307,ENSRNOT00000107077,ENSRNOT00000111455	4689	4850	4504	3936	4316	6364
ENSRNOG00000002839	289175	Slc19a2	solute carrier family 19 member 2 [Source:RGD Symbol;Acc:1308611]	ENSRNOT00000003817,ENSRNOT00000076186,ENSRNOT00000076607,ENSRNOT00000076722,ENSRNOT00000119412	66	62	59	48	51	93
ENSRNOG00000002840	171374	Atp5f1b	ATP synthase F1 subunit beta [Source:RGD Symbol;Acc:621368]	ENSRNOT00000003965	61890	64659	64754	40264	45595	62531
ENSRNOG00000002841	114116	Cdc42bpa	CDC42 binding protein kinase alpha [Source:RGD Symbol;Acc:621406]	ENSRNOT00000003837,ENSRNOT00000082844,ENSRNOT00000102712,ENSRNOT00000105577,ENSRNOT00000109203,ENSRNOT00000116713,ENSRNOT00000119463	901	886	816	876	789	1254
ENSRNOG00000002843	.	Cxcl6	C-X-C motif chemokine ligand 6 [Source:RGD Symbol;Acc:708540]	ENSRNOT00000003823	1	0	0	1	0	0
ENSRNOG00000002844	302566	Usp27x	ubiquitin specific peptidase 27, X-linked [Source:RGD Symbol;Acc:1564628]	ENSRNOT00000003800	209	205	246	152	183	253
ENSRNOG00000002845	691286	Lypd9	LY6/PLAUR domain containing 9 [Source:RGD Symbol;Acc:1586225]	ENSRNOT00000003801,ENSRNOT00000084984	0	3	4	1	0	1
ENSRNOG00000002848	29253	Maoa	monoamine oxidase A [Source:RGD Symbol;Acc:61898]	ENSRNOT00000066674,ENSRNOT00000097866	1414	1594	1518	1242	1258	1735
ENSRNOG00000002851	619573	Vcf1	VCP nuclear cofactor family member 1 [Source:RGD Symbol;Acc:1563409]	ENSRNOT00000004001,ENSRNOT00000081519,ENSRNOT00000111544	1440	1578	1491	1111	1264	1765
ENSRNOG00000002852	497974	Myo19	myosin XIX [Source:RGD Symbol;Acc:1559961]	ENSRNOT00000003886,ENSRNOT00000119574	214	200	182	154	191	213
ENSRNOG00000002855	89809	Rfc1	replication factor C subunit 1 [Source:RGD Symbol;Acc:620619]	ENSRNOT00000003907,ENSRNOT00000088674	5099	5117	4912	3661	3778	5057
ENSRNOG00000002858	.	Or11l3	olfactory receptor family 11 subfamily L member 3 [Source:RGD Symbol;Acc:1334164]	ENSRNOT00000003818,ENSRNOT00000110319	0	0	0	0	0	0
ENSRNOG00000002860	360867	Ccdc181	coiled-coil domain containing 181 [Source:RGD Symbol;Acc:1309708]	ENSRNOT00000003844	42	43	43	46	45	65
ENSRNOG00000002862	25749	Clcn5	chloride voltage-gated channel 5 [Source:RGD Symbol;Acc:2362]	ENSRNOT00000003895,ENSRNOT00000079054,ENSRNOT00000099230	478	526	426	423	401	590
ENSRNOG00000002863	54234	Cacna1e	calcium voltage-gated channel subunit alpha1 E [Source:RGD Symbol;Acc:2246]	ENSRNOT00000003869,ENSRNOT00000003928,ENSRNOT00000090544,ENSRNOT00000108662,ENSRNOT00000114343	4	6	9	7	4	6
ENSRNOG00000002864	171454	Nacc1	nucleus accumbens associated 1 [Source:RGD Symbol;Acc:621003]	ENSRNOT00000091670	16574	17114	17161	13626	14696	19351
ENSRNOG00000002866	305251	Rassf6	Ras association domain family member 6 [Source:RGD Symbol;Acc:1566082]	ENSRNOT00000003836	77	99	93	42	58	72
ENSRNOG00000002873	287346	Cfap144	cilia and flagella associated protein 144 [Source:RGD Symbol;Acc:1561932]	ENSRNOT00000003841,ENSRNOT00000119522	1	1	3	1	1	3
ENSRNOG00000002874	.	Rbm25l1	RNA binding motif protein 25-like 1 [Source:RGD Symbol;Acc:1565486]	ENSRNOT00000003834,ENSRNOT00000113578	7951.14	7991.5	7412.22	7304.11	7572.91	11949.7
ENSRNOG00000002875	304920	Klhl20	kelch-like family member 20 [Source:RGD Symbol;Acc:1309490]	ENSRNOT00000003851,ENSRNOT00000076954	1385	1447	1471	1013	1062	1509
ENSRNOG00000002876	302931	Eef2kmt	eukaryotic elongation factor 2 lysine methyltransferase [Source:RGD Symbol;Acc:1304969]	ENSRNOT00000003843	168	183	169	108	131	193
ENSRNOG00000002878	282708	Afm	afamin [Source:RGD Symbol;Acc:628614]	ENSRNOT00000060535	15	16	15	11	12	12
ENSRNOG00000002879	81751	Psen2	presenilin 2 [Source:RGD Symbol;Acc:621060]	ENSRNOT00000040203	920	1057	960	804	886	1176
ENSRNOG00000002881	685781	Ddr2	discoidin domain receptor tyrosine kinase 2 [Source:RGD Symbol;Acc:619855]	ENSRNOT00000003901,ENSRNOT00000105822	56	62	69	68	74	107
ENSRNOG00000002882	304695	Zcchc2	zinc finger CCHC-type containing 2 [Source:RGD Symbol;Acc:1310626]	ENSRNOT00000003870,ENSRNOT00000086167	1503	1475	1512	1260	1314	1851
ENSRNOG00000002883	360475	Alg1	ALG1, chitobiosyldiphosphodolichol beta-mannosyltransferase [Source:RGD Symbol;Acc:1310700]	ENSRNOT00000067932	258	209	263	196	228	306
ENSRNOG00000002884	498266	Blzf1	basic leucine zipper nuclear factor 1 [Source:RGD Symbol;Acc:1562452]	ENSRNOT00000051763,ENSRNOT00000114350	532	572	608	484	573	774
ENSRNOG00000002886	79433	Myh10	myosin heavy chain 10 [Source:RGD Symbol;Acc:71000]	ENSRNOT00000065895,ENSRNOT00000105761,ENSRNOT00000107493,ENSRNOT00000109864,ENSRNOT00000113616	8914.81	8816	8352	5344	4780	7115
ENSRNOG00000002889	24177	Afp	alpha-fetoprotein [Source:RGD Symbol;Acc:2065]	ENSRNOT00000003879	0	0	1	0	0	5
ENSRNOG00000002890	289152	Ankrd45	ankyrin repeat domain 45 [Source:RGD Symbol;Acc:1311153]	ENSRNOT00000003857,ENSRNOT00000104700,ENSRNOT00000107362,ENSRNOT00000110150	40	40	44	43	33	62
ENSRNOG00000002894	287521	Mnt	MAX network transcriptional repressor [Source:RGD Symbol;Acc:1308683]	ENSRNOT00000003933,ENSRNOT00000092606	2026	2062	2048	1632	1778	2337
ENSRNOG00000002895	360476	Nagpa	N-acetylglucosamine-1-phosphodiester alpha-N-acetylglucosaminidase [Source:RGD Symbol;Acc:1308972]	ENSRNOT00000003888	196	157	184	167	193	271
ENSRNOG00000002898	171566	Nme7	NME/NM23 family member 7 [Source:RGD Symbol;Acc:619880]	ENSRNOT00000058897,ENSRNOT00000117443	298	336	362	294	303	433
ENSRNOG00000002899	.	Akap10	A-kinase anchoring protein 10 [Source:RGD Symbol;Acc:1308869]	ENSRNOT00000003871,ENSRNOT00000094101,ENSRNOT00000108493,ENSRNOT00000109923,ENSRNOT00000119471	1108	1055	1142	911	933	1291
ENSRNOG00000002903	303208	Specc1	sperm antigen with calponin homology and coiled-coil domains 1 [Source:RGD Symbol;Acc:1309718]	ENSRNOT00000057798,ENSRNOT00000080682	1269	1212	1127	1050	1052	1502
ENSRNOG00000002904	171107	Arr3	arrestin 3 [Source:RGD Symbol;Acc:621385]	ENSRNOT00000003946,ENSRNOT00000076671,ENSRNOT00000114787	0	0	0	0	0	0
ENSRNOG00000002905	498006	Ccdc103	coiled-coil domain containing 103 [Source:RGD Symbol;Acc:1562370]	ENSRNOT00000003890	4	3	0.64	0.69	0	2.63
ENSRNOG00000002906	84385	Nr1i2	nuclear receptor subfamily 1, group I, member 2 [Source:RGD Symbol;Acc:69057]	ENSRNOT00000003934	0	0	0	0	0	0
ENSRNOG00000002907	360842	Plekha6	pleckstrin homology domain containing A6 [Source:RGD Symbol;Acc:1564395]	ENSRNOT00000077066,ENSRNOT00000100205,ENSRNOT00000103956,ENSRNOT00000107878	149	126	125	74	88	128
ENSRNOG00000002908	257647	Slc35a4	solute carrier family 35, member A4 [Source:RGD Symbol;Acc:628792]	ENSRNOT00000003878,ENSRNOT00000100525,ENSRNOT00000109501	3569	3806	3743	3154	3400	4743
ENSRNOG00000002911	24186	Alb	albumin [Source:RGD Symbol;Acc:2085]	ENSRNOT00000003921,ENSRNOT00000109381	0	0	2	2	0	1
ENSRNOG00000002912	360464	Parn	poly(A)-specific ribonuclease [Source:RGD Symbol;Acc:1565449]	ENSRNOT00000078421,ENSRNOT00000083125,ENSRNOT00000084447	2184	2226	2400	1532	1705	2413
ENSRNOG00000002914	288914	Trmt1	tRNA methyltransferase 1 [Source:RGD Symbol;Acc:1305992]	ENSRNOT00000003941,ENSRNOT00000098952,ENSRNOT00000111358	5970	6274	6284	5164	5644	7505
ENSRNOG00000002915	.	Trim11	tripartite motif-containing 11 [Source:RGD Symbol;Acc:1305448]	ENSRNOT00000047268	963	1041	1035	742	799	1158
ENSRNOG00000002916	29242	Car4	carbonic anhydrase 4 [Source:RGD Symbol;Acc:2242]	ENSRNOT00000003908,ENSRNOT00000113034	565	537	581	370	380	575
ENSRNOG00000002917	287060	Sec14l5	SEC14-like lipid binding 5 [Source:RGD Symbol;Acc:1564638]	ENSRNOT00000061253,ENSRNOT00000106307	7	3	3	8	3	14
ENSRNOG00000002918	287741	FAM187A	family with sequence similarity 187, member A [Source:RGD Symbol;Acc:1307851]	ENSRNOT00000003892	0	0	5.36	1.31	1	1.37
ENSRNOG00000002919	24387	Gfap	glial fibrillary acidic protein [Source:RGD Symbol;Acc:2679]	ENSRNOT00000034401,ENSRNOT00000093266,ENSRNOT00000113966	9	9	7	4	5	10
ENSRNOG00000002921	79254	Akap4	A-kinase anchoring protein 4 [Source:RGD Symbol;Acc:620828]	ENSRNOT00000003939,ENSRNOT00000102856	0	0	0	0	0	0
ENSRNOG00000002922	29316	Adora2b	adenosine A2B receptor [Source:RGD Symbol;Acc:2050]	ENSRNOT00000003966	227	209	230	177	176	253
ENSRNOG00000002923	302399	Zcchc13	zinc finger CCHC-type containing 13 [Source:RGD Symbol;Acc:1589760]	ENSRNOT00000003899	2	0	0	0	1	2
ENSRNOG00000002926	498272	Uap1	UDP-N-acetylglucosamine pyrophosphorylase 1 [Source:RGD Symbol;Acc:1561967]	ENSRNOT00000058560	1913.2	1957.34	2026.07	1418.27	1701.98	2366.56
ENSRNOG00000002928	303179	Guk1	guanylate kinase 1 [Source:RGD Symbol;Acc:1309638]	ENSRNOT00000003926,ENSRNOT00000095132,ENSRNOT00000114145,ENSRNOT00000116629	3769	3897	3937	2762	3224	4301
ENSRNOG00000002930	302934	Ppl	periplakin [Source:RGD Symbol;Acc:1305511]	ENSRNOT00000004026,ENSRNOT00000105924	174	207	206	88	88	138
ENSRNOG00000002932	305349	Wdr19	WD repeat domain 19 [Source:RGD Symbol;Acc:1306997]	ENSRNOT00000003991,ENSRNOT00000094871	824	799	848	588	594	852
ENSRNOG00000002934	25650	Atp1b1	ATPase Na+/K+ transporting subunit beta 1 [Source:RGD Symbol;Acc:2170]	ENSRNOT00000003932,ENSRNOT00000075948	3636	3830	3697	2892	3187	4380
ENSRNOG00000002935	690586	Ankrd40	ankyrin repeat domain 40 [Source:RGD Symbol;Acc:1594678]	ENSRNOT00000067751	2452	2368	2465	1858	1961	2706
ENSRNOG00000002936	498230	Golt1a	golgi transport 1A [Source:RGD Symbol;Acc:1566310]	ENSRNOT00000003918	25	29	18	4	20	30
ENSRNOG00000002937	24715	Ren	renin [Source:RGD Symbol;Acc:3554]	ENSRNOT00000003951,ENSRNOT00000076747,ENSRNOT00000097884	0	2	1	0	1	1
ENSRNOG00000002940	289521	Ankrd17	ankyrin repeat domain 17 [Source:RGD Symbol;Acc:1562348]	ENSRNOT00000068682,ENSRNOT00000086542,ENSRNOT00000112709,ENSRNOT00000119401	8420	8610	8479	8097	7451	11173
ENSRNOG00000002941	246332	Uhmk1	U2AF homology motif kinase 1 [Source:RGD Symbol;Acc:2968]	ENSRNOT00000003950,ENSRNOT00000108843,ENSRNOT00000114096	3967	4020	3925	3559	3536	4901
ENSRNOG00000002943	287356	Mrpl55	mitochondrial ribosomal protein L55 [Source:RGD Symbol;Acc:1308161]	ENSRNOT00000003931,ENSRNOT00000111133,ENSRNOT00000119134	1785	2085	1950	1190	1425	1843
ENSRNOG00000002944	303180	C10h1orf35	similar to human chromosome 1 open reading frame 35 [Source:RGD Symbol;Acc:1304587]	ENSRNOT00000004011	1475	1456	1471	952	1036	1451
ENSRNOG00000002947	289178	Dpt	dermatopontin [Source:RGD Symbol;Acc:1307176]	ENSRNOT00000066119,ENSRNOT00000077070,ENSRNOT00000079796	0	1	0	0	2	0
ENSRNOG00000002948	140668	Abcc3	ATP binding cassette subfamily C member 3 [Source:RGD Symbol;Acc:71101]	ENSRNOT00000003977,ENSRNOT00000051497,ENSRNOT00000085451	440	411	408	213	227	276
ENSRNOG00000002949	303698	Pgs1	phosphatidylglycerophosphate synthase 1 [Source:RGD Symbol;Acc:1305052]	ENSRNOT00000004007,ENSRNOT00000102092	1752	1840	1906	1433	1671	2429
ENSRNOG00000002950	304663	Lyl1	LYL1, basic helix-loop-helix family member [Source:RGD Symbol;Acc:1359244]	ENSRNOT00000003980	23	24	18	17	16	23
ENSRNOG00000002951	317389	Ccnb3	cyclin B3 [Source:RGD Symbol;Acc:1564367]	ENSRNOT00000003954,ENSRNOT00000094271	7	14	12	11	8	15
ENSRNOG00000002956	117087	Stim2	stromal interaction molecule 2 [Source:RGD Symbol;Acc:1304641]	ENSRNOT00000004006,ENSRNOT00000113845,ENSRNOT00000119766	393	401	418	398	397	535
ENSRNOG00000002959	317391	Shroom4	shroom family member 4 [Source:RGD Symbol;Acc:1563434]	ENSRNOT00000003971	88	94	103	103	93	151
ENSRNOG00000002960	363443	Ndp	norrin cystine knot growth factor NDP [Source:RGD Symbol;Acc:1563968]	ENSRNOT00000003984	0	1	0	0	0	0
ENSRNOG00000002963	.	C1ql1	complement C1q like 1 [Source:RGD Symbol;Acc:1306039]	ENSRNOT00000003986	32	30	26	26	16	33
ENSRNOG00000002964	171371	Xcl1	X-C motif chemokine ligand 1 [Source:RGD Symbol;Acc:620452]	ENSRNOT00000003976	0	0	0	0	0	0
ENSRNOG00000002968	89814	Tnfsf4	TNF superfamily member 4 [Source:RGD Symbol;Acc:619816]	ENSRNOT00000003969	2	1	0	0	0	0
ENSRNOG00000002969	54260	Itpkb	inositol-trisphosphate 3-kinase B [Source:RGD Symbol;Acc:2932]	ENSRNOT00000004032	1006	957	1088	932	942	1247
ENSRNOG00000002970	287388	Zswim7	zinc finger, SWIM-type containing 7 [Source:RGD Symbol;Acc:1310324]	ENSRNOT00000003974,ENSRNOT00000116018	116	182	149	80	93	147
ENSRNOG00000002972	498274	Spata46	spermatogenesis associated 46 [Source:RGD Symbol;Acc:1565283]	ENSRNOT00000003979	0	0	0	0	0	0
ENSRNOG00000002974	302400	Cdx4	caudal type homeo box 4 [Source:RGD Symbol;Acc:1561529]	ENSRNOT00000003973	1	0	4	2	1	3
ENSRNOG00000002975	367749	Crip2l2	cysteine-rich protein 2 like 2 [Source:RGD Symbol;Acc:1563606]	ENSRNOT00000003981	5	5	8	4	3	8
ENSRNOG00000002976	303920	Cfap91	cilia and flagella associated protein 91 [Source:RGD Symbol;Acc:1305539]	ENSRNOT00000040773,ENSRNOT00000094004	1	2	8	3	2	5
ENSRNOG00000002977	691506	Ttc19	tetratricopeptide repeat domain 19 [Source:RGD Symbol;Acc:1582808]	ENSRNOT00000057777,ENSRNOT00000112760,ENSRNOT00000118989	935	1006	1011	574	697	828
ENSRNOG00000002978	25385	Faslg	Fas ligand [Source:RGD Symbol;Acc:3880]	ENSRNOT00000003998	5	0	3	2	3	2
ENSRNOG00000002979	304935	Tbx19	T-box transcription factor 19 [Source:RGD Symbol;Acc:1310145]	ENSRNOT00000063870,ENSRNOT00000098388,ENSRNOT00000116774	50.03	62.01	61	47.01	45.04	88.03
ENSRNOG00000002980	100360406	Tsr1	TSR1, ribosome maturation factor [Source:RGD Symbol;Acc:2322150]	ENSRNOT00000003992,ENSRNOT00000092256,ENSRNOT00000092464	6374	6719	6706	5254	5135	7817
ENSRNOG00000002983	81524	Nfix	nuclear factor I X [Source:RGD Symbol;Acc:69080]	ENSRNOT00000039354,ENSRNOT00000091994,ENSRNOT00000101795,ENSRNOT00000117437	233	189	198	241	256	347
ENSRNOG00000002984	59302	Bmp15	bone morphogenetic protein 15 [Source:RGD Symbol;Acc:70990]	ENSRNOT00000003989	0	0	0	0	0	0
ENSRNOG00000002986	302507	Efhc2	EF-hand domain containing 2 [Source:RGD Symbol;Acc:1563388]	ENSRNOT00000037360	24	37	32	15	15	30
ENSRNOG00000002989	259274	Nmt1	N-myristoyltransferase 1 [Source:RGD Symbol;Acc:628642]	ENSRNOT00000004046,ENSRNOT00000094300,ENSRNOT00000099456	5929	6279	6324	4945	5270	7452
ENSRNOG00000002991	303306	Srr	serine racemase [Source:RGD Symbol;Acc:735094]	ENSRNOT00000046110,ENSRNOT00000085394,ENSRNOT00000092475	592	711	675	483	569	838
ENSRNOG00000002997	116501	Nherf2	NHERF family PDZ scaffold protein 2 [Source:RGD Symbol;Acc:620380]	ENSRNOT00000004172,ENSRNOT00000094821,ENSRNOT00000097124,ENSRNOT00000098088	925	946	895	523	606	773
ENSRNOG00000002999	303922	Timmdc1	translocase of inner mitochondrial membrane domain containing 1 [Source:RGD Symbol;Acc:1359380]	ENSRNOT00000004023	606	674	707	338	408	514
ENSRNOG00000003003	289657	Tbc1d19	TBC1 domain family, member 19 [Source:RGD Symbol;Acc:1304958]	ENSRNOT00000004030,ENSRNOT00000108180,ENSRNOT00000114945	220	190	206	194	218	286
ENSRNOG00000003005	360519	Rasgef1c	RasGEF domain family, member 1C [Source:RGD Symbol;Acc:1311549]	ENSRNOT00000059277,ENSRNOT00000098334,ENSRNOT00000112439	0	1	0	0	0	0
ENSRNOG00000003008	100361671	Higd1al1	HIG1 hypoxia inducible domain family, member 1A like 1 [Source:RGD Symbol;Acc:2319702]	ENSRNOT00000004016	0	0	0	0	0	0
ENSRNOG00000003009	100361639	4930519F16Rikl	RIKEN cDNA 4930519F16 gene like [Source:RGD Symbol;Acc:1562521]	ENSRNOT00000076500	771	724	681	602	458	730
ENSRNOG00000003011	288916	Gadd45gip1	GADD45G interacting protein 1 [Source:RGD Symbol;Acc:1309249]	ENSRNOT00000004027	1353	1375	1460	869	1117	1551
ENSRNOG00000003013	36773364316	Srpx	sushi-repeat-containing protein, X-linked [Source:RGD Symbol;Acc:70950]	ENSRNOT00000045753,ENSRNOT00000067603,ENSRNOT00000104202,ENSRNOT00000107551,ENSRNOT00000107782,ENSRNOT00000108154,ENSRNOT00000108262,ENSRNOT00000114608,ENSRNOT00000118721	458.98	463.99	527.95	399	371	556
ENSRNOG00000003014	288091	Poglut1	protein O-glucosyltransferase 1 [Source:RGD Symbol;Acc:1306248]	ENSRNOT00000051428	954	996	942	628	610	801
ENSRNOG00000003018	304960	Olfml2b	olfactomedin-like 2B [Source:RGD Symbol;Acc:1309257]	ENSRNOT00000004117	18	26	16	19	17	28
ENSRNOG00000003019	302935	Ubn1	ubinuclein 1 [Source:RGD Symbol;Acc:1311582]	ENSRNOT00000061236,ENSRNOT00000118527	1528	1649	1648	1482	1488	1937
ENSRNOG00000003020	299316	Slc25a47	solute carrier family 25, member 47 [Source:RGD Symbol;Acc:1303247]	ENSRNOT00000004070,ENSRNOT00000106027	0	0	0	0	0	0
ENSRNOG00000003025	317247	AABR07039336.2	nucleosome assembly protein 1-like 2 [Source:RGD Symbol;Acc:1563260]	ENSRNOT00000004038	80	106	111	99	85	127
ENSRNOG00000003026	361381	Rad23a	RAD23 homolog A, nucleotide excision repair protein [Source:RGD Symbol;Acc:1309899]	ENSRNOT00000004042	2310	2176	2259	1250	1480	1905
ENSRNOG00000003028	287845	Dnah17	dynein, axonemal, heavy chain 17 [Source:RGD Symbol;Acc:1563805]	ENSRNOT00000004047	89	126	108	83	92	105
ENSRNOG00000003029	64202	Calr	calreticulin [Source:RGD Symbol;Acc:620288]	ENSRNOT00000004091,ENSRNOT00000103073,ENSRNOT00000113427	21461	22975	22222	16443	19063	25963
ENSRNOG00000003030	302425	Awat2	acyl-CoA wax alcohol acyltransferase 2 [Source:RGD Symbol;Acc:1565111]	ENSRNOT00000004048,ENSRNOT00000076097	0	0	0	0	0	0
ENSRNOG00000003031	29600	Atp2b4	ATPase plasma membrane Ca2+ transporting 4 [Source:RGD Symbol;Acc:621305]	ENSRNOT00000004078,ENSRNOT00000046273,ENSRNOT00000101479,ENSRNOT00000112237	60	64	53	44	51	87
ENSRNOG00000003033	287745	Plcd3	phospholipase C, delta 3 [Source:RGD Symbol;Acc:1310903]	ENSRNOT00000004140,ENSRNOT00000099178	79	96	100	54	85	109
ENSRNOG00000003038	360868	Sft2d2	SFT2 domain containing 2 [Source:RGD Symbol;Acc:1310623]	ENSRNOT00000004065,ENSRNOT00000076289	2709.97	2775.99	2704	2441.99	2376.96	3400.97
ENSRNOG00000003039	303181	Wnt3a	Wnt family member 3A [Source:RGD Symbol;Acc:1308057]	ENSRNOT00000064505,ENSRNOT00000098693	543	562	515	497	531	791
ENSRNOG00000003041	287522	Smg6	SMG6 nonsense mediated mRNA decay factor [Source:RGD Symbol;Acc:1595918]	ENSRNOT00000004058,ENSRNOT00000052412	1707	1763	1692	1368	1361	1891
ENSRNOG00000003042	289159	Mettl13	methyltransferase 13, eEF1A N-terminus and K55 [Source:RGD Symbol;Acc:1311526]	ENSRNOT00000063902,ENSRNOT00000104277	1582	1707	1654	1516	1631	2470
ENSRNOG00000003048	360869	Tiprl	TOR signaling pathway regulator [Source:RGD Symbol;Acc:1310442]	ENSRNOT00000004083,ENSRNOT00000099145	1554	1718	1639	1305	1388	1795
ENSRNOG00000003049	63864	Hsd17b10	hydroxysteroid (17-beta) dehydrogenase 10 [Source:RGD Symbol;Acc:69231]	ENSRNOT00000043559,ENSRNOT00000097715,ENSRNOT00000099570	1400	1442	1420	952	1112	1474
ENSRNOG00000003050	360520	Tbc1d9b	TBC1 domain family member 9B [Source:RGD Symbol;Acc:1310147]	ENSRNOT00000043085,ENSRNOT00000098460,ENSRNOT00000114596	765	774	821	606	615	830
ENSRNOG00000003052	289522	Cox18	cytochrome c oxidase assembly factor COX18 [Source:RGD Symbol;Acc:1559547]	ENSRNOT00000004074	455	427	409	353	327	463
ENSRNOG00000003059	304802	Optc	opticin [Source:RGD Symbol;Acc:1304916]	ENSRNOT00000076673,ENSRNOT00000076856	1	1	2	0	2	0
ENSRNOG00000003062	679960	Klhdc2l1	kelch domain containing 2 like 1 [Source:RGD Symbol;Acc:1598110]	ENSRNOT00000004086	20.12	12.03	13.1	10	21.08	22.09
ENSRNOG00000003063	64561	Phka1	phosphorylase kinase regulatory subunit alpha 1 [Source:RGD Symbol;Acc:621522]	ENSRNOT00000041138,ENSRNOT00000075929,ENSRNOT00000076725,ENSRNOT00000076850,ENSRNOT00000095814,ENSRNOT00000112197	118	138	96	110	127	187
ENSRNOG00000003064	81506	Bst1	bone marrow stromal cell antigen 1 [Source:RGD Symbol;Acc:620344]	ENSRNOT00000004094,ENSRNOT00000097924	695	781	762	470	493	625
ENSRNOG00000003065	360477	Glyr1	glyoxylate reductase 1 homolog [Source:RGD Symbol;Acc:1309459]	ENSRNOT00000004159,ENSRNOT00000095486,ENSRNOT00000104888,ENSRNOT00000106608	5366	5677	5708	4192	4483	6065
ENSRNOG00000003066	287357	Wnt9a	Wnt family member 9A [Source:RGD Symbol;Acc:1305018]	ENSRNOT00000058327	166	170	136	114	117	150
ENSRNOG00000003067	78964	Npffr2	neuropeptide FF receptor 2 [Source:RGD Symbol;Acc:620168]	ENSRNOT00000004153	0	0	0	0	2	0
ENSRNOG00000003068	497895	Mrnip	MRN complex interacting protein [Source:RGD Symbol;Acc:1564036]	ENSRNOT00000004111,ENSRNOT00000111939	256	245	205	134	200	202
ENSRNOG00000003069	25668	Cd38	CD38 molecule [Source:RGD Symbol;Acc:2303]	ENSRNOT00000004121,ENSRNOT00000111519	3	2	4	6	1	4
ENSRNOG00000003070	192263	Pigl	phosphatidylinositol glycan anchor biosynthesis, class L [Source:RGD Symbol;Acc:620437]	ENSRNOT00000004113	2627	2768	2752	1883	2072	2755
ENSRNOG00000003071	364033	Vamp4	vesicle-associated membrane protein 4 [Source:RGD Symbol;Acc:1309753]	ENSRNOT00000076324,ENSRNOT00000076922	225	270	268	161	182	245
ENSRNOG00000003073	289180	Gpr161	G protein-coupled receptor 161 [Source:RGD Symbol;Acc:1563245]	ENSRNOT00000004104	245	239	224	226	240	243
ENSRNOG00000003075	288092	Tmem39a	transmembrane protein 39a [Source:RGD Symbol;Acc:1306421]	ENSRNOT00000048738	1201	1238	1338	928	1011	1389
ENSRNOG00000003076	288771	Rbms2	RNA binding motif, single stranded interacting protein 2 [Source:RGD Symbol;Acc:1304813]	ENSRNOT00000048848,ENSRNOT00000088619,ENSRNOT00000118787	786	906	840	733	760	1156
ENSRNOG00000003078	289181	Dcaf6	DDB1 and CUL4 associated factor 6 [Source:RGD Symbol;Acc:1561961]	ENSRNOT00000004199,ENSRNOT00000099982,ENSRNOT00000106410,ENSRNOT00000117589	1033	1059	1045	801	994	1264
ENSRNOG00000003081	317431	Ribc1	RIB43A domain with coiled-coils 1 [Source:RGD Symbol;Acc:1359621]	ENSRNOT00000004184	414	477	435	248	259	342
ENSRNOG00000003084	25591	Parp1	poly (ADP-ribose) polymerase 1 [Source:RGD Symbol;Acc:2053]	ENSRNOT00000004232	28847	29768	29823	18570	20016	26342
ENSRNOG00000003085	24581	Mycs	myc-like oncogene, s-myc protein [Source:RGD Symbol;Acc:3133]	ENSRNOT00000004118	10	12	20	0	2	8
ENSRNOG00000003086	501702	Cenpv	centromere protein V [Source:RGD Symbol;Acc:1565681]	ENSRNOT00000004127	2166	2295	2283	1364	1601	1980
ENSRNOG00000003088	288093	Arhgap31	Rho GTPase activating protein 31 [Source:RGD Symbol;Acc:1306093]	ENSRNOT00000004138,ENSRNOT00000108978	44	37	24	44	48	59
ENSRNOG00000003094	361245	Cmahp	cytidine monophospho-N-acetylneuraminic acid hydroxylase, pseudogene [Source:RGD Symbol;Acc:1311930]	ENSRNOT00000018699,ENSRNOT00000081105,ENSRNOT00000106094	2	3	0	0	1	0
ENSRNOG00000003095	64535	Fgfbp1	fibroblast growth factor binding protein 1 [Source:RGD Symbol;Acc:621211]	ENSRNOT00000004128	31	31	26	19	20	20
ENSRNOG00000003098	60357	Prom1	prominin 1 [Source:RGD Symbol;Acc:69367]	ENSRNOT00000004231,ENSRNOT00000082592,ENSRNOT00000083701,ENSRNOT00000084274,ENSRNOT00000084322,ENSRNOT00000113497,ENSRNOT00000118243	841	916	971	657	661	1222
ENSRNOG00000003099	317396	Ubqln2	ubiquilin 2 [Source:RGD Symbol;Acc:1563566]	ENSRNOT00000026214	1907	2049	1994	1574	1589	2070
ENSRNOG00000003100	64014	Dusp12	dual specificity phosphatase 12 [Source:RGD Symbol;Acc:68375]	ENSRNOT00000004179,ENSRNOT00000095378	259	326	303	266	276	381
ENSRNOG00000003104	29465	Trpv2	transient receptor potential cation channel, subfamily V, member 2 [Source:RGD Symbol;Acc:3965]	ENSRNOT00000004248	47	47	46	62	39	46
ENSRNOG00000003105	303659	Kif19	kinesin family member 19 [Source:RGD Symbol;Acc:1559936]	ENSRNOT00000004141	31	25	20	24	27	23
ENSRNOG00000003108	303577	Acbd4	acyl-CoA binding domain containing 4 [Source:RGD Symbol;Acc:1308404]	ENSRNOT00000004163,ENSRNOT00000118852	209	231	250	156	147	236
ENSRNOG00000003109	303660	Btbd17	BTB domain containing 17 [Source:RGD Symbol;Acc:1563331]	ENSRNOT00000004191	6	8	4	2	3	5
ENSRNOG00000003110	302442	Mageb5	MAGE family member B5 [Source:RGD Symbol;Acc:1563078]	ENSRNOT00000004145,ENSRNOT00000109132	0	0	2	0	1	0
ENSRNOG00000003114	303923	B4galt4	beta-1,4-galactosyltransferase 4 [Source:RGD Symbol;Acc:1307880]	ENSRNOT00000004289	507	486	444	418	478	634
ENSRNOG00000003116	497954287523	Dph1	diphthamide biosynthesis 1 [Source:RGD Symbol;Acc:1562694]	ENSRNOT00000004161,ENSRNOT00000086378,ENSRNOT00000092617,ENSRNOT00000113097	2000	2143	2151	1650	1766	2206
ENSRNOG00000003117	287772	Psmd12	proteasome 26S subunit, non-ATPase 12 [Source:RGD Symbol;Acc:1359305]	ENSRNOT00000004283,ENSRNOT00000105451,ENSRNOT00000112540,ENSRNOT00000115217	6772	7361	7298	4905	5544	7678
ENSRNOG00000003119	24384	Gc	GC, vitamin D binding protein [Source:RGD Symbol;Acc:2667]	ENSRNOT00000004174,ENSRNOT00000098849	0	0	0	0	0	0
ENSRNOG00000003120	84400	Prelp	proline and arginine rich end leucine rich repeat protein [Source:RGD Symbol;Acc:620226]	ENSRNOT00000004241	31	34	28	17	28	17
ENSRNOG00000003121	303311	Rtn4rl1	reticulon 4 receptor-like 1 [Source:RGD Symbol;Acc:727812]	ENSRNOT00000067414,ENSRNOT00000089856,ENSRNOT00000095511,ENSRNOT00000110559	221	228	242	166	169	232
ENSRNOG00000003122	363481	Hdac8	histone deacetylase 8 [Source:RGD Symbol;Acc:1562895]	ENSRNOT00000004224,ENSRNOT00000096384,ENSRNOT00000104585,ENSRNOT00000106251	110	85	112	92	110	190
ENSRNOG00000003123	287524	Rpa1	replication protein A1 [Source:RGD Symbol;Acc:1307376]	ENSRNOT00000004229,ENSRNOT00000090262,ENSRNOT00000092728,ENSRNOT00000095732,ENSRNOT00000116502	8508	8900	8948	6121	6506	9006
ENSRNOG00000003125	287061	Rogdi	rogdi atypical leucine zipper [Source:RGD Symbol;Acc:1560021]	ENSRNOT00000004176,ENSRNOT00000095206,ENSRNOT00000105353	1662	1653	1747	1054	1153	1548
ENSRNOG00000003127	288772	Spryd4	SPRY domain containing 4 [Source:RGD Symbol;Acc:1306649]	ENSRNOT00000004173,ENSRNOT00000106511	1779	1758	1849	1211	1268	1738
ENSRNOG00000003129	287361	Zfp496	zinc finger protein 496 [Source:RGD Symbol;Acc:1304611]	ENSRNOT00000058308	5042	5272	5556	4697	4773	6254
ENSRNOG00000003131	360491	Traf7	TNF receptor associated factor 7 [Source:RGD Symbol;Acc:1559653]	ENSRNOT00000004192,ENSRNOT00000097263,ENSRNOT00000100967,ENSRNOT00000107920,ENSRNOT00000115734	4718	4921	4907	3639	4040	5667
ENSRNOG00000003132	25480	Mip	major intrinsic protein of lens fiber [Source:RGD Symbol;Acc:3090]	ENSRNOT00000004223	9	13	11	5	10	11
ENSRNOG00000003134	84484	Slc4a4	solute carrier family 4 member 4 [Source:RGD Symbol;Acc:68936]	ENSRNOT00000004391,ENSRNOT00000033806,ENSRNOT00000095074,ENSRNOT00000101333	204	188	207	138	118	193
ENSRNOG00000003135	498275	Fcrlb	Fc receptor-like B [Source:RGD Symbol;Acc:1563018]	ENSRNOT00000004181	1150	1126	1084	661	662	956
ENSRNOG00000003136	304965	Fcrla	Fc receptor-like A [Source:RGD Symbol;Acc:1306176]	ENSRNOT00000004183,ENSRNOT00000079247	11631	13003	12919	7411	9683	11946
ENSRNOG00000003137	363542	Septin12	septin 12 [Source:RGD Symbol;Acc:1565511]	ENSRNOT00000061208,ENSRNOT00000111695	0	0	0	0	0	0
ENSRNOG00000003139	.	Smc1a	structural maintenance of chromosomes 1A [Source:RGD Symbol;Acc:61991]	ENSRNOT00000004364	5581	5799	5749	3611	3419	5125
ENSRNOG00000003143	303395	Chct1	CHD1 helical C-terminal domain containing 1 [Source:RGD Symbol;Acc:1310166]	ENSRNOT00000004193,ENSRNOT00000099059	615	602	662	330	455	589
ENSRNOG00000003144	287805	Gprc5c	G protein-coupled receptor, class C, group 5, member C [Source:RGD Symbol;Acc:1311408]	ENSRNOT00000004256,ENSRNOT00000086924,ENSRNOT00000105225,ENSRNOT00000109785	2412	2388	2455	1666	1609	2362
ENSRNOG00000003147	113894	Sqstm1	sequestosome 1 [Source:RGD Symbol;Acc:69287]	ENSRNOT00000004308,ENSRNOT00000059255,ENSRNOT00000098202	6290	6628	6956	4253	5094	6222
ENSRNOG00000003149	364976288917	Farsa	phenylalanyl-tRNA synthetase subunit alpha [Source:RGD Symbol;Acc:1310314]	ENSRNOT00000004370,ENSRNOT00000004404,ENSRNOT00000098538,ENSRNOT00000102461,ENSRNOT00000110603,ENSRNOT00000111986	4701	4890	4828	3423	3695	5132
ENSRNOG00000003150	100359982	Mpc2	mitochondrial pyruvate carrier 2 [Source:RGD Symbol;Acc:1563422]	ENSRNOT00000004206,ENSRNOT00000098110	447	466	512	371	439	551
ENSRNOG00000003151	304709	Bfar	bifunctional apoptosis regulator [Source:RGD Symbol;Acc:1304791]	ENSRNOT00000004217,ENSRNOT00000099882	842	865	848	572	637.62	781
ENSRNOG00000003158	.	Rpl35-ps8	ribosomal protein L35, pseudogene 8 [Source:RGD Symbol;Acc:1562863]	ENSRNOT00000004213	6	4.01	11.71	3	4.01	8.34
ENSRNOG00000003163	289217	Sdhc	succinate dehydrogenase complex subunit C [Source:RGD Symbol;Acc:1359454]	ENSRNOT00000004228,ENSRNOT00000110173,ENSRNOT00000117201	4815	5323	5113	4027	4121	5834
ENSRNOG00000003164	29359	Pla2g10	phospholipase A2, group X [Source:RGD Symbol;Acc:61935]	ENSRNOT00000004237,ENSRNOT00000101842,ENSRNOT00000103030,ENSRNOT00000114578	80	94	83	68	93	151
ENSRNOG00000003170	287362	Nlrp3	NLR family, pyrin domain containing 3 [Source:RGD Symbol;Acc:1308314]	ENSRNOT00000004280,ENSRNOT00000086710	98	93	89	51	69	76
ENSRNOG00000003171	24564	Mpz	myelin protein zero [Source:RGD Symbol;Acc:3109]	ENSRNOT00000004279,ENSRNOT00000109813	1	1	1	1	0	0
ENSRNOG00000003172	287526	Serpinf1	serpin family F member 1 [Source:RGD Symbol;Acc:631369]	ENSRNOT00000004313,ENSRNOT00000112278	76	93	67	42	85	143
ENSRNOG00000003174	305386	Tapt1	transmembrane anterior posterior transformation 1 [Source:RGD Symbol;Acc:1309656]	ENSRNOT00000004274,ENSRNOT00000097098	620	666	616	521	617	817
ENSRNOG00000003176	289311	Mixl1	Mix paired-like homeobox 1 [Source:RGD Symbol;Acc:1310011]	ENSRNOT00000004244	0	1	3	1	3	3
ENSRNOG00000003177	683630	Mat2b	methionine adenosyltransferase 2 non-catalytic beta subunit [Source:RGD Symbol;Acc:1593534]	ENSRNOT00000004269,ENSRNOT00000082076,ENSRNOT00000118093	4633	4792	4772	4185	4468	5860
ENSRNOG00000003178	367767	Mageh1	MAGE family member H1 [Source:RGD Symbol;Acc:1359316]	ENSRNOT00000004238	269	284	284	169	222	331
ENSRNOG00000003183	64507	Fmod	fibromodulin [Source:RGD Symbol;Acc:619769]	ENSRNOT00000004382	3265	3372	3365	2554	2655	3648
ENSRNOG00000003185	289312	Acbd3	acyl-CoA binding domain containing 3 [Source:RGD Symbol;Acc:727851]	ENSRNOT00000004293	1599	1576	1554	1141	1218	1725
ENSRNOG00000003186	302937	Anks3	ankyrin repeat and sterile alpha motif domain containing 3 [Source:RGD Symbol;Acc:1305833]	ENSRNOT00000004298,ENSRNOT00000077347	349	369	388	236	236	318
ENSRNOG00000003187	102552920	Armcx5	armadillo repeat containing, X-linked 5 [Source:RGD Symbol;Acc:7586448]	ENSRNOT00000004252,ENSRNOT00000104005	364.01	468.24	451.61	375.3	404.1	506.4
ENSRNOG00000003189	64466	Cited1	Cbp/p300-interacting transactivator with Glu/Asp-rich carboxy-terminal domain 1 [Source:RGD Symbol;Acc:620781]	ENSRNOT00000004263,ENSRNOT00000077678	427	493	500	225	285	324
ENSRNOG00000003191	317407	Gprasp3	G protein-coupled receptor associated sorting protein family member 3 [Source:RGD Symbol;Acc:1303224]	ENSRNOT00000049375,ENSRNOT00000103691,ENSRNOT00000108351,ENSRNOT00000110806	875.33	931.88	974.64	733.84	717.32	1040.51
ENSRNOG00000003194	.	Tpgs2-ps2	tubulin polyglutamylase complex subunit 2, pseudogene 2 [Source:RGD Symbol;Acc:1595509]	ENSRNOT00000004262	7	6	5.01	6	3.02	7.01
ENSRNOG00000003195	140722	Caskin1	CASK interacting protein 1 [Source:RGD Symbol;Acc:620191]	ENSRNOT00000004486,ENSRNOT00000043951,ENSRNOT00000109050	76	88	75	66	83	94
ENSRNOG00000003198	360459	Bmerb1	bMERB domain containing 1 [Source:RGD Symbol;Acc:1305733]	ENSRNOT00000004346,ENSRNOT00000099612,ENSRNOT00000108164,ENSRNOT00000110282	0	0	0	0	1	0
ENSRNOG00000003201	100362640	Rps4x	ribosomal protein S4, X-linked [Source:RGD Symbol;Acc:2324318]	ENSRNOT00000004278,ENSRNOT00000076978	49644.1	53768.6	52405.8	35645.7	40459.5	54911.5
ENSRNOG00000003203	498008	Hexim1	HEXIM P-TEFb complex subunit 1 [Source:RGD Symbol;Acc:1559851]	ENSRNOT00000004272	1339	1311	1302	1023	1212	1863
ENSRNOG00000003205	289664	Ldb2	LIM domain binding 2 [Source:RGD Symbol;Acc:1307921]	ENSRNOT00000058803,ENSRNOT00000083871	5	5	8	14	16	17
ENSRNOG00000003206	81732	Actr3	actin related protein 3 [Source:RGD Symbol;Acc:71024]	ENSRNOT00000004520,ENSRNOT00000084552,ENSRNOT00000099931,ENSRNOT00000116695	7941	8496	8332	6220	6419	9078
ENSRNOG00000003207	287746	Fmnl1	formin-like 1 [Source:RGD Symbol;Acc:1311042]	ENSRNOT00000065373,ENSRNOT00000087218,ENSRNOT00000110316,ENSRNOT00000118615	80	74	81	49	59	56
ENSRNOG00000003208	317252	Ercc6l	ERCC excision repair 6 like, spindle assembly checkpoint helicase [Source:RGD Symbol;Acc:1565734]	ENSRNOT00000004310,ENSRNOT00000098884	964	1070	1038	1008	937	1503
ENSRNOG00000003209	685448	Pcp4l1	Purkinje cell protein 4-like 1 [Source:RGD Symbol;Acc:1593809]	ENSRNOT00000004347,ENSRNOT00000101106	1	0	3	1	1	0
ENSRNOG00000003210	287363	Or2aa1	olfactory receptor family 2 subfamily AA member 1 [Source:RGD Symbol;Acc:1333969]	ENSRNOT00000004282	0	0	0	0	0	0
ENSRNOG00000003211	690345	Srp9	signal recognition particle 9 [Source:RGD Symbol;Acc:1597343]	ENSRNOT00000004297,ENSRNOT00000094961	1528	1487	1519	1205	1327	1943
ENSRNOG00000003213	287773	Helz	helicase with zinc finger [Source:RGD Symbol;Acc:1307049]	ENSRNOT00000030300,ENSRNOT00000096377,ENSRNOT00000102772	3282	3308	3310	2984	2795	4060
ENSRNOG00000003215	303212	Zfp287	zinc finger protein 287 [Source:RGD Symbol;Acc:1308617]	ENSRNOT00000004291	107	119	108	122	142	171
ENSRNOG00000003217	245955	Lgals3bp	galectin 3 binding protein [Source:RGD Symbol;Acc:620837]	ENSRNOT00000004320,ENSRNOT00000102908	42	47	49	31	48	110
ENSRNOG00000003218	497923	Zfp286a	zinc finger protein 286A [Source:RGD Symbol;Acc:1561950]	ENSRNOT00000004294	49	48	55	60	57	106
ENSRNOG00000003220	100361558117056	H3f3a	H3.3 histone A [Source:RGD Symbol;Acc:2319910]	ENSRNOT00000004329,ENSRNOT00000104118	30663.4	32054.2	32449.2	20325.2	22954.3	32809.7
ENSRNOG00000003221	81523	Myoc	myocilin [Source:RGD Symbol;Acc:620430]	ENSRNOT00000004386	0	4	1	2	1	0
ENSRNOG00000003223	58970	Degs1	delta(4)-desaturase, sphingolipid 1 [Source:RGD Symbol;Acc:70917]	ENSRNOT00000004319	2911	3160	3140	2434	2560	3415
ENSRNOG00000003224	497867	Nudt16l1	nudix hydrolase 16 like 1 [Source:RGD Symbol;Acc:1561451]	ENSRNOT00000004314,ENSRNOT00000112556	5899.35	6305.22	6212.66	4396.4	4897.48	6217.93
ENSRNOG00000003226	116504	Mprip	myosin phosphatase Rho interacting protein [Source:RGD Symbol;Acc:619947]	ENSRNOT00000004357,ENSRNOT00000040865,ENSRNOT00000080666,ENSRNOT00000100281,ENSRNOT00000116961	7936	7747	7728	5970	6605	8756
ENSRNOG00000003227	.	AABR07037073.1	ribosomal protein L37A like 2 [Source:RGD Symbol;Acc:1559951]	ENSRNOT00000004303	0	0	0	0	0	0
ENSRNOG00000003228	404280	Mid1ip1	MID1 interacting protein 1 [Source:RGD Symbol;Acc:1303258]	ENSRNOT00000004305,ENSRNOT00000095850,ENSRNOT00000105819	2057	2235	2134	1196	1384	1646
ENSRNOG00000003229	363447	Tspan7	tetraspanin 7 [Source:RGD Symbol;Acc:1589725]	ENSRNOT00000051898,ENSRNOT00000060857	62	51	57	65	36	88
ENSRNOG00000003232	59114	Nherf1	NHERF family PDZ scaffold protein 1 [Source:RGD Symbol;Acc:708538]	ENSRNOT00000004351	2832	2997	2908	1839	2098	2863
ENSRNOG00000003233	287527	Serpinf2	serpin family F member 2 [Source:RGD Symbol;Acc:1306692]	ENSRNOT00000004322,ENSRNOT00000103377	4	2	10	5	3	5
ENSRNOG00000003234	302938	Mgrn1	mahogunin ring finger 1 [Source:RGD Symbol;Acc:1311862]	ENSRNOT00000004416,ENSRNOT00000087118,ENSRNOT00000095237,ENSRNOT00000096472,ENSRNOT00000114301,ENSRNOT00000117920	785.65	884.78	877.34	837.6	671.52	934.07
ENSRNOG00000003235	303100	Mgat4b	alpha-1,3-mannosyl-glycoprotein 4-beta-N-acetylglucosaminyltransferase B [Source:RGD Symbol;Acc:1562836]	ENSRNOT00000004323,ENSRNOT00000103336	1102	1167	1181	883	960	1318
ENSRNOG00000003237	305025	Tp53bp2	tumor protein p53 binding protein, 2 [Source:RGD Symbol;Acc:1305461]	ENSRNOT00000004330,ENSRNOT00000105977,ENSRNOT00000106232,ENSRNOT00000112631	1591	1578	1609	1514	1479	2045
ENSRNOG00000003239	246272	Cant1	calcium activated nucleotidase 1 [Source:RGD Symbol;Acc:628743]	ENSRNOT00000066303,ENSRNOT00000100303	1683	1684	1646	1105	1210	1519
ENSRNOG00000003241	29709	Gabrg2	gamma-aminobutyric acid type A receptor subunit gamma 2 [Source:RGD Symbol;Acc:61966]	ENSRNOT00000004619,ENSRNOT00000082445	0	0	0	0	0	0
ENSRNOG00000003242	314543	Gulp1	GULP PTB domain containing engulfment adaptor 1 [Source:RGD Symbol;Acc:1306380]	ENSRNOT00000004463,ENSRNOT00000065212,ENSRNOT00000085908	78	68	76	69	69	114
ENSRNOG00000003243	303312	Wdr81	WD repeat domain 81 [Source:RGD Symbol;Acc:1311334]	ENSRNOT00000004365	858	920	890	769	744	1129
ENSRNOG00000003244	114097	Ltc4s	leukotriene C4 synthase [Source:RGD Symbol;Acc:620677]	ENSRNOT00000004359,ENSRNOT00000110795	7	6	6	2	4	8
ENSRNOG00000003245	29658	Cacng1	calcium voltage-gated channel auxiliary subunit gamma 1 [Source:RGD Symbol;Acc:2249]	ENSRNOT00000004349	0	0	0	0	0	0
ENSRNOG00000003247	289315	Sde2	SDE2 telomere maintenance homolog [Source:RGD Symbol;Acc:1305572]	ENSRNOT00000004350,ENSRNOT00000078263	4909	5191	5085	4046	4312	6188
ENSRNOG00000003248	360871	Mpzl1	myelin protein zero-like 1 [Source:RGD Symbol;Acc:1359140]	ENSRNOT00000004376,ENSRNOT00000093821,ENSRNOT00000099714,ENSRNOT00000101772,ENSRNOT00000113749	2387	2343	2548	1983	2056	3022
ENSRNOG00000003251	686081	B3galt2	Beta-1,3-galactosyltransferase 2 [Source:RGD Symbol;Acc:1586615]	ENSRNOT00000004342	0	0	0	0	0	0
ENSRNOG00000003253	64192	Qdpr	quinoid dihydropteridine reductase [Source:RGD Symbol;Acc:619915]	ENSRNOT00000004385,ENSRNOT00000115352	4708	4851	4714	2991	3198	4397
ENSRNOG00000003254	155140	Il23a	interleukin 23 subunit alpha [Source:RGD Symbol;Acc:620873]	ENSRNOT00000004363	13	8	14	12	5	9
ENSRNOG00000003256	25405	Ccng1	cyclin G1 [Source:RGD Symbol;Acc:2295]	ENSRNOT00000065633	8378	8815	8921	7605	7694	12591
ENSRNOG00000003258	304832	Cdc73	cell division cycle 73 [Source:RGD Symbol;Acc:1311766]	ENSRNOT00000004495	1186	1251	1197	1127	1053	1671
ENSRNOG00000003259	303701	C1qtnf1	C1q and TNF related 1 [Source:RGD Symbol;Acc:1359204]	ENSRNOT00000087404	5	5	6	3	5	10
ENSRNOG00000003260	65035	Nr1i3	nuclear receptor subfamily 1, group I, member 3 [Source:RGD Symbol;Acc:621400]	ENSRNOT00000049873,ENSRNOT00000079355,ENSRNOT00000104224,ENSRNOT00000115898	1	0	0	0	0	0
ENSRNOG00000003261	363445	Usp9x	ubiquitin specific peptidase 9, X-linked [Source:RGD Symbol;Acc:1560056]	ENSRNOT00000048980,ENSRNOT00000080651,ENSRNOT00000093067	12181	11809	11789	10694	8939	14456
ENSRNOG00000003262	140725	Cacng4	calcium voltage-gated channel auxiliary subunit gamma 4 [Source:RGD Symbol;Acc:628804]	ENSRNOT00000004383	56	58	59	58	42	94
ENSRNOG00000003263	498299	Lefty1	left right determination factor 1 [Source:RGD Symbol;Acc:1561867]	ENSRNOT00000004354	18519.3	19059.5	18982.2	11195.9	13454.8	18656.8
ENSRNOG00000003264	303669	Nat9	N-acetyltransferase 9 [Source:RGD Symbol;Acc:1307096]	ENSRNOT00000004372,ENSRNOT00000100536	668	761	709	414	505	629
ENSRNOG00000003266	100361655	Efcab15	EF-hand calcium binding domain 15 [Source:RGD Symbol;Acc:2319718]	ENSRNOT00000004356	0	0	0	0	0	1
ENSRNOG00000003267	364064	Pycr2	pyrroline-5-carboxylate reductase 2 [Source:RGD Symbol;Acc:1310074]	ENSRNOT00000004379	1180	1252	1280	705	822	1134
ENSRNOG00000003268	303101	Maml1	mastermind-like transcriptional coactivator 1 [Source:RGD Symbol;Acc:1308631]	ENSRNOT00000004361	1854	1834	1859	1617	1700	2382
ENSRNOG00000003269	.	Atp6v0e1	ATPase H+ transporting V0 subunit e1 [Source:RGD Symbol;Acc:621393]	ENSRNOT00000004653,ENSRNOT00000077386,ENSRNOT00000097009,ENSRNOT00000097424	1040	1072	1051	727	968	1444
ENSRNOG00000003273	360604	Spata20	spermatogenesis associated 20 [Source:RGD Symbol;Acc:735087]	ENSRNOT00000004377,ENSRNOT00000107223	1	3	0	1	1	2
ENSRNOG00000003275	287747	Spata32	spermatogenesis associated 32 [Source:RGD Symbol;Acc:1359156]	ENSRNOT00000004371,ENSRNOT00000100832	0	0	0	0	0	0
ENSRNOG00000003276	25485	Myo1d	myosin ID [Source:RGD Symbol;Acc:621321]	ENSRNOT00000004609,ENSRNOT00000108255	357	354	362	249	232	419
ENSRNOG00000003278	360640	Map3k14	mitogen-activated protein kinase kinase kinase 14 [Source:RGD Symbol;Acc:1310487]	ENSRNOT00000004532	74	65	68	59	82	99
ENSRNOG00000003280	24411	Grin2c	glutamate ionotropic receptor NMDA type subunit 2C [Source:RGD Symbol;Acc:2739]	ENSRNOT00000004477	1	2	3	3	3	3
ENSRNOG00000003281	499437	Mcm9	minichromosome maintenance 9 homologous recombination repair factor [Source:RGD Symbol;Acc:1560557]	ENSRNOT00000004499	368	401	383	342	322	445
ENSRNOG00000003283	360872	Rcsd1	RCSD domain containing 1 [Source:RGD Symbol;Acc:1304715]	ENSRNOT00000004387,ENSRNOT00000082422,ENSRNOT00000112592,ENSRNOT00000113367	5	17	14	13	13	20
ENSRNOG00000003284	360605	Epn3	epsin 3 [Source:RGD Symbol;Acc:1306416]	ENSRNOT00000004400,ENSRNOT00000117347	20	21	23	15	16	20
ENSRNOG00000003285	100362572	Mpv17l	MPV17 mitochondrial inner membrane protein like [Source:RGD Symbol;Acc:2324483]	ENSRNOT00000004384,ENSRNOT00000090166,ENSRNOT00000093444,ENSRNOT00000112675,ENSRNOT00000115587,ENSRNOT00000117447	269	240	256	154	200	248
ENSRNOG00000003287	303215303214	Trim16	tripartite motif-containing 16 [Source:RGD Symbol;Acc:1309749]	ENSRNOT00000004390,ENSRNOT00000065335,ENSRNOT00000099929	16	12	7	10	17	15
ENSRNOG00000003288	140726	Cacng5	calcium voltage-gated channel auxiliary subunit gamma 5 [Source:RGD Symbol;Acc:628805]	ENSRNOT00000004578	10	11	4	5	6	11
ENSRNOG00000003289	289668	Lap3	leucine aminopeptidase 3 [Source:RGD Symbol;Acc:1307985]	ENSRNOT00000004770,ENSRNOT00000101781	6984	7397	7274	5072	5367	7482
ENSRNOG00000003291	289185	Creg1	cellular repressor of E1A-stimulated genes 1 [Source:RGD Symbol;Acc:1306804]	ENSRNOT00000004394	1575	1627	1612	1107	1278	1627
ENSRNOG00000003294	.	Cdrt4	CMT1A duplicated region transcript 4 [Source:RGD Symbol;Acc:2323961]	ENSRNOT00000004392	0	0	0	0	0	0
ENSRNOG00000003296	79127	Dck	deoxycytidine kinase [Source:RGD Symbol;Acc:620667]	ENSRNOT00000004440	1391	1430	1376	1000	1020	1524
ENSRNOG00000003298	25300	Cd247	Cd247 molecule [Source:RGD Symbol;Acc:2305]	ENSRNOT00000004403,ENSRNOT00000070958	37	24	20	33	30	61
ENSRNOG00000003300	29619	Btg2	BTG anti-proliferation factor 2 [Source:RGD Symbol;Acc:2225]	ENSRNOT00000004408	690	709	699	394	502	577
ENSRNOG00000003302	303185	Flcn	folliculin [Source:RGD Symbol;Acc:735088]	ENSRNOT00000004412	1307	1539	1463	1110	1246	1659
ENSRNOG00000003304	.	Chad	chondroadherin [Source:RGD Symbol;Acc:2336]	ENSRNOT00000004435	0	2	0	0	0	1
ENSRNOG00000003305	84475	Cxcr3	C-X-C motif chemokine receptor 3 [Source:RGD Symbol;Acc:621528]	ENSRNOT00000004406,ENSRNOT00000100739	0	0	0	0	0	0
ENSRNOG00000003307	364975	Gcdh	glutaryl-CoA dehydrogenase [Source:RGD Symbol;Acc:1308829]	ENSRNOT00000004570,ENSRNOT00000103013,ENSRNOT00000116825	1625	1738	1729	1052	1185	1631
ENSRNOG00000003310	289318	Tmem63a	transmembrane protein 63a [Source:RGD Symbol;Acc:1306829]	ENSRNOT00000083608	2550	2729	2627	1872	2096	2761
ENSRNOG00000003313	24397	Glra2	glycine receptor, alpha 2 [Source:RGD Symbol;Acc:2705]	ENSRNOT00000004443,ENSRNOT00000098582,ENSRNOT00000111367,ENSRNOT00000114133	0	0	0	0	0	0
ENSRNOG00000003326	304714	Rrn3	RRN3 homolog, RNA polymerase I transcription factor [Source:RGD Symbol;Acc:1305001]	ENSRNOT00000082082	2230	2304	2297	1914	1998	3115
ENSRNOG00000003328	360480	Cdip1	cell death-inducing p53 target 1 [Source:RGD Symbol;Acc:1310686]	ENSRNOT00000004999,ENSRNOT00000100719	1075	1208	1125	791	878	1230
ENSRNOG00000003329	287585	Ppm1d	protein phosphatase, Mg2+/Mn2+ dependent, 1D [Source:RGD Symbol;Acc:1305460]	ENSRNOT00000004540	523	569	536	467	528	700
ENSRNOG00000003330	619561	Acsf2	acyl-CoA synthetase family member 2 [Source:RGD Symbol;Acc:1562656]	ENSRNOT00000004673,ENSRNOT00000093983,ENSRNOT00000116540	391	376	386	241	299	499
ENSRNOG00000003332	287368	Nt5m	5',3'-nucleotidase, mitochondrial [Source:RGD Symbol;Acc:1309622]	ENSRNOT00000004448	26	34	29	20	17	27
ENSRNOG00000003334	313743	Klhl21	kelch-like family member 21 [Source:RGD Symbol;Acc:1305863]	ENSRNOT00000004508	1845	1837	1941	1420	1466	2068
ENSRNOG00000003336	83708	Mybph	myosin binding protein H [Source:RGD Symbol;Acc:620287]	ENSRNOT00000004528	0	1	0	0	0	0
ENSRNOG00000003338	24660	Pmp22	peripheral myelin protein 22 [Source:RGD Symbol;Acc:3359]	ENSRNOT00000041606,ENSRNOT00000081415	153	141	127	91	132	175
ENSRNOG00000003342	.	AABR07037798.1	.	ENSRNOT00000004451	0	0	0	0	0	0
ENSRNOG00000003343	29144	Canx	calnexin [Source:RGD Symbol;Acc:2266]	ENSRNOT00000049942	24799	25931	26153	18729	19336	28072
ENSRNOG00000003345	.	Dcaf8l1	DDB1 and CUL4 associated factor 8-like 1 [Source:RGD Symbol;Acc:1584985]	ENSRNOT00000004460	1	1	0	0	0	1
ENSRNOG00000003346	501552	Fancb	FA complementation group B [Source:RGD Symbol;Acc:1561555]	ENSRNOT00000004456	326	294	292	274	245	360
ENSRNOG00000003347	288858	Or10p1	olfactory receptor family 10 subfamily P member 1 [Source:RGD Symbol;Acc:1332909]	ENSRNOT00000004458,ENSRNOT00000116630	0	0	0	0	0	0
ENSRNOG00000003348	64455	Rasd1	ras related dexamethasone induced 1 [Source:RGD Symbol;Acc:619727]	ENSRNOT00000004475	1123	1185	1117	689	718	1032
ENSRNOG00000003349	353303	Col23a1	collagen type XXIII alpha 1 chain [Source:RGD Symbol;Acc:727898]	ENSRNOT00000064078	11	7	11	10	11	15
ENSRNOG00000003350	363463	Mospd2	motile sperm domain containing 2 [Source:RGD Symbol;Acc:1563952]	ENSRNOT00000004494,ENSRNOT00000084395,ENSRNOT00000116700	616	612	588	519	494	709
ENSRNOG00000003354	688518	Pabpc5	poly A binding protein, cytoplasmic 5 [Source:RGD Symbol;Acc:1587661]	ENSRNOT00000004462	0	0	0	0	1	1
ENSRNOG00000003357	84032	Col3a1	collagen type III alpha 1 chain [Source:RGD Symbol;Acc:71029]	ENSRNOT00000004956	4226	4258	4365	5341	5790	8120
ENSRNOG00000003359	26295	Ogt	O-linked N-acetylglucosamine (GlcNAc) transferase [Source:RGD Symbol;Acc:62060]	ENSRNOT00000004692,ENSRNOT00000082967,ENSRNOT00000100805	5222	5459	5248	5372	5106	8205
ENSRNOG00000003365	360882	Cadm3	cell adhesion molecule 3 [Source:RGD Symbol;Acc:1307035]	ENSRNOT00000004613,ENSRNOT00000079263,ENSRNOT00000097938,ENSRNOT00000099664	13	22	10	18	25	32
ENSRNOG00000003367	287405	Tmem220	transmembrane protein 220 [Source:RGD Symbol;Acc:1309576]	ENSRNOT00000004516,ENSRNOT00000064764	16	11	37	7	15	10
ENSRNOG00000003370	25611	Otc	ornithine transcarbamylase [Source:RGD Symbol;Acc:3236]	ENSRNOT00000004686,ENSRNOT00000098008,ENSRNOT00000105755,ENSRNOT00000113098	0	0	0	3	0	0
ENSRNOG00000003374	289855	Ccdc85a	coiled-coil domain containing 85A [Source:RGD Symbol;Acc:1311700]	ENSRNOT00000056813,ENSRNOT00000081981,ENSRNOT00000103938,ENSRNOT00000113987	11	35	19	16	14	13
ENSRNOG00000003377	302780	Rbm31y	RNA binding motif 31, Y-linked [Source:RGD Symbol;Acc:1562219]	ENSRNOT00000004491	0	0	0	0	0	0
ENSRNOG00000003384	303218	Hs3st3b1	heparan sulfate-glucosamine 3-sulfotransferase 3B1 [Source:RGD Symbol;Acc:1307326]	ENSRNOT00000004546	32.53	39.26	53.33	29.23	20.4	43.76
ENSRNOG00000003385	114022	Glrx2	glutaredoxin 2 [Source:RGD Symbol;Acc:1307950]	ENSRNOT00000060062,ENSRNOT00000106322	716	796	672	537	650	899
ENSRNOG00000003386	287847	Rbfox3	RNA binding fox-1 homolog 3 [Source:RGD Symbol;Acc:1560070]	ENSRNOT00000004524,ENSRNOT00000089346,ENSRNOT00000120132	33	32	27	14	14	11
ENSRNOG00000003388	257649	Cenpf	centromere protein F [Source:RGD Symbol;Acc:628667]	ENSRNOT00000004525	7472	7456	7284	6702	5830	9091
ENSRNOG00000003392	305256	Grsf1	G-rich RNA sequence binding factor 1 [Source:RGD Symbol;Acc:1310858]	ENSRNOT00000004551,ENSRNOT00000086571,ENSRNOT00000104596	7173	7744	7848	6002	6609	12097
ENSRNOG00000003397	287406	Adprm	ADP-ribose/CDP-alcohol diphosphatase, manganese-dependent [Source:RGD Symbol;Acc:1309906]	ENSRNOT00000004560,ENSRNOT00000108244	160	218	205	148	168	243
ENSRNOG00000003398	304971	Tomm40l	translocase of outer mitochondrial membrane 40 like [Source:RGD Symbol;Acc:1562006]	ENSRNOT00000004641,ENSRNOT00000111315	360	349	367	262	284	426
ENSRNOG00000003399	140931	Hnrnph2	heterogeneous nuclear ribonucleoprotein H2 [Source:RGD Symbol;Acc:1549784]	ENSRNOT00000059190,ENSRNOT00000067188,ENSRNOT00000078505,ENSRNOT00000096910,ENSRNOT00000119006	8823	9050	9027	7336	7959	12002
ENSRNOG00000003400	246247	Fmo4	flavin containing dimethylaniline monoxygenase 4 [Source:RGD Symbol;Acc:628601]	ENSRNOT00000004577,ENSRNOT00000004599,ENSRNOT00000116186	26	24	31	22	12	16
ENSRNOG00000003401	.	AABR07029195.1	.	ENSRNOT00000004583	662.71	722	785.12	666.68	854.12	1111.62
ENSRNOG00000003402	60562	Stx6	syntaxin 6 [Source:RGD Symbol;Acc:61915]	ENSRNOT00000035145,ENSRNOT00000099649	802	789	812	688	672	1010
ENSRNOG00000003403	288993	Slc35f5	solute carrier family 35, member F5 [Source:RGD Symbol;Acc:1308125]	ENSRNOT00000004581,ENSRNOT00000094536,ENSRNOT00000098086,ENSRNOT00000118661	313	277	321	270	298	446
ENSRNOG00000003407	305064	Ptpn14	protein tyrosine phosphatase, non-receptor type 14 [Source:RGD Symbol;Acc:1307885]	ENSRNOT00000004632,ENSRNOT00000086775,ENSRNOT00000103853,ENSRNOT00000109677	413	407	393	327	313	471
ENSRNOG00000003409	367956	Ldoc1	LDOC1, regulator of NFKB signaling [Source:RGD Symbol;Acc:1565644]	ENSRNOT00000004529,ENSRNOT00000114336,ENSRNOT00000118280	263	271.9	233	241	226.87	298.88
ENSRNOG00000003424	282826	Elac2	elaC ribonuclease Z 2 [Source:RGD Symbol;Acc:628882]	ENSRNOT00000004722,ENSRNOT00000109544,ENSRNOT00000117819	2858	3039	2973	2204	2267	3186
ENSRNOG00000003428	360921	Rufy3	RUN and FYVE domain containing 3 [Source:RGD Symbol;Acc:1565242]	ENSRNOT00000004776,ENSRNOT00000020608,ENSRNOT00000092172,ENSRNOT00000100042,ENSRNOT00000103075,ENSRNOT00000109188	2246	2312	2453	1451	1537	1855
ENSRNOG00000003430	24946	F9	coagulation factor IX [Source:RGD Symbol;Acc:2589]	ENSRNOT00000004559	0	0	0	0	0	0
ENSRNOG00000003434	304833	Ro60	Ro60, Y RNA binding protein [Source:RGD Symbol;Acc:1305083]	ENSRNOT00000004701,ENSRNOT00000100498	360	302	302	333	315	543
ENSRNOG00000003435	.	Mcf2	MCF.2 cell line derived transforming sequence [Source:RGD Symbol;Acc:1566098]	ENSRNOT00000051550,ENSRNOT00000097818,ENSRNOT00000117247	1112	1099	1149	609	675	729
ENSRNOG00000003439	25670	Il15	interleukin 15 [Source:RGD Symbol;Acc:2887]	ENSRNOT00000004590,ENSRNOT00000109879	4	4	3	0	0	3
ENSRNOG00000003442	29290	Adora1	adenosine A1 receptor [Source:RGD Symbol;Acc:2048]	ENSRNOT00000004602	642	667	631	447	428	707
ENSRNOG00000003443	304666	Klf1	KLF transcription factor 1 [Source:RGD Symbol;Acc:1309398]	ENSRNOT00000004601,ENSRNOT00000107650	29	28	30	22	30	25
ENSRNOG00000003452	302666	Asb11	ankyrin repeat and SOCS box containing 11 [Source:RGD Symbol;Acc:1566298]	ENSRNOT00000004693,ENSRNOT00000108098	4	2	3	6	6	4
ENSRNOG00000003453	360838	Lypd1	Ly6/Plaur domain containing 1 [Source:RGD Symbol;Acc:1549754]	ENSRNOT00000004741	10	19	11	8	11	16
ENSRNOG00000003455	287095	Zfp13	zinc finger protein 13 [Source:RGD Symbol;Acc:1304577]	ENSRNOT00000004589,ENSRNOT00000096198	406	450	479	360	441	587
ENSRNOG00000003456	302796	Actrt1	actin-related protein T1 [Source:RGD Symbol;Acc:1359559]	ENSRNOT00000004591	0	0	0	0	0	0
ENSRNOG00000003457	302964	Bicdl2	BICD family like cargo adaptor 2 [Source:RGD Symbol;Acc:1306729]	ENSRNOT00000004638,ENSRNOT00000112873	194	172	192	92	127	191
ENSRNOG00000003461	361387	Zfp330	zinc finger protein 330 [Source:RGD Symbol;Acc:1307510]	ENSRNOT00000004614	2276	2386	2371	1769	1970	2599
ENSRNOG00000003463	78968	Srebf1	sterol regulatory element binding transcription factor 1 [Source:RGD Symbol;Acc:69423]	ENSRNOT00000004753,ENSRNOT00000047053	2731	2899	3082	2240	2400	3203
ENSRNOG00000003464	287822	Hid1	HID1 domain containing [Source:RGD Symbol;Acc:1311422]	ENSRNOT00000004718	767	782	798	661	616	962
ENSRNOG00000003468	170808	Capn8	calpain 8 [Source:RGD Symbol;Acc:620085]	ENSRNOT00000004649,ENSRNOT00000067005,ENSRNOT00000096500	0	0	0	0	0	1
ENSRNOG00000003469	.	MAST1	microtubule associated serine/threonine kinase 1 [Source:RGD Symbol;Acc:631372]	ENSRNOT00000004646,ENSRNOT00000104356,ENSRNOT00000106845	141	142	149	80	85	125
ENSRNOG00000003470	363442	Fundc1	FUN14 domain containing 1 [Source:RGD Symbol;Acc:1563372]	ENSRNOT00000004676,ENSRNOT00000094309	569	598	580	463	486	721
ENSRNOG00000003472	317599	Atp11c	ATPase phospholipid transporting 11C [Source:RGD Symbol;Acc:1564481]	ENSRNOT00000051319,ENSRNOT00000098851,ENSRNOT00000099292,ENSRNOT00000107692,ENSRNOT00000109683,ENSRNOT00000116612	324	358	406	360	305	498
ENSRNOG00000003476	25553	Slc6a4	solute carrier family 6 member 4 [Source:RGD Symbol;Acc:3714]	ENSRNOT00000004717	3	7	7	7	5	10
ENSRNOG00000003479	364983	Rnf150	ring finger protein 150 [Source:RGD Symbol;Acc:1304572]	ENSRNOT00000004621	137	121	107	114	96	144
ENSRNOG00000003480	304987	Aim2	absent in melanoma 2 [Source:RGD Symbol;Acc:1307283]	ENSRNOT00000037655	0	0	0	0	0	0
ENSRNOG00000003486	304988	Mnda	myeloid cell nuclear differentiation antigen [Source:RGD Symbol;Acc:1306089]	ENSRNOT00000036040,ENSRNOT00000097344	0	0	0	0	0	0
ENSRNOG00000003491	24680	Prkca	protein kinase C, alpha [Source:RGD Symbol;Acc:3395]	ENSRNOT00000004699,ENSRNOT00000055073,ENSRNOT00000100596,ENSRNOT00000112512,ENSRNOT00000115522	113	129	126	90	84	124
ENSRNOG00000003494	140592	Ppfia4	PTPRF interacting protein alpha 4 [Source:RGD Symbol;Acc:620055]	ENSRNOT00000039540,ENSRNOT00000098935,ENSRNOT00000108350,ENSRNOT00000115473	28	21	18	17	31	21
ENSRNOG00000003495	287530	Prpf8	pre-mRNA processing factor 8 [Source:RGD Symbol;Acc:1305467]	ENSRNOT00000005016,ENSRNOT00000081813	16218	16777	15980	13310	11269	17604
ENSRNOG00000003496	304645	Tbc1d9	TBC1 domain family member 9 [Source:RGD Symbol;Acc:1308221]	ENSRNOT00000065558,ENSRNOT00000080934,ENSRNOT00000113408,ENSRNOT00000120255	114	142	98	94	110	142
ENSRNOG00000003497	79227	Thoc6	THO complex subunit 6 [Source:RGD Symbol;Acc:708553]	ENSRNOT00000004672,ENSRNOT00000078647,ENSRNOT00000102703	1281	1296	1170	906	994	1441
ENSRNOG00000003500	25649	Apoa2	apolipoprotein A2 [Source:RGD Symbol;Acc:2131]	ENSRNOT00000004662	24	34	42	12	8	17
ENSRNOG00000003501	287751	Lyzl6	lysozyme-like 6 [Source:RGD Symbol;Acc:1306968]	ENSRNOT00000004650	0	0	0	0	0	0
ENSRNOG00000003504	.	Rnaseh2a	ribonuclease H2, subunit A [Source:RGD Symbol;Acc:1307248]	ENSRNOT00000083159	2090.15	2191.48	2215.19	1365.24	1619	2255.11
ENSRNOG00000003506	64154	Gosr2	golgi SNAP receptor complex member 2 [Source:RGD Symbol;Acc:62079]	ENSRNOT00000005046,ENSRNOT00000103024,ENSRNOT00000106961,ENSRNOT00000114651	2025	2149	2102	1610	1772	2378
ENSRNOG00000003508	287177	Ergic1	endoplasmic reticulum-golgi intermediate compartment 1 [Source:RGD Symbol;Acc:1585015]	ENSRNOT00000005273,ENSRNOT00000101109,ENSRNOT00000103083,ENSRNOT00000103795	2746	2790	2860	1931	2130	3011
ENSRNOG00000003510	246245	Fmo2	flavin containing dimethylaniline monoxygenase 2 [Source:RGD Symbol;Acc:628600]	ENSRNOT00000004762,ENSRNOT00000091389	0	0	0	0	0	0
ENSRNOG00000003512	29705	Gabra1	gamma-aminobutyric acid type A receptor subunit alpha 1 [Source:RGD Symbol;Acc:61855]	ENSRNOT00000004725,ENSRNOT00000104024	2	9	1	3	2	1
ENSRNOG00000003515	25315	Ephx1	epoxide hydrolase 1 [Source:RGD Symbol;Acc:2557]	ENSRNOT00000004780,ENSRNOT00000029787,ENSRNOT00000085279,ENSRNOT00000109605	754.09	881.83	787.96	497.43	631.84	818
ENSRNOG00000003517	303398	Tbx2	T-box transcription factor 2 [Source:RGD Symbol;Acc:1311014]	ENSRNOT00000004698	8	8	1	6	2	11
ENSRNOG00000003518	289254	Or6k6	olfactory receptor family 6 subfamily K member 6 [Source:RGD Symbol;Acc:1333957]	ENSRNOT00000004670,ENSRNOT00000098000	0	0	0	0	0	0
ENSRNOG00000003520	29338	Prdx2	peroxiredoxin 2 [Source:RGD Symbol;Acc:3838]	ENSRNOT00000004799,ENSRNOT00000101130	9358	9948	9931	6451	7319	10247
ENSRNOG00000003521	289255	Or6k4	olfactory receptor family 6 subfamily K member 14B [Source:RGD Symbol;Acc:1332672]	ENSRNOT00000004674	0	0	0	0	0	0
ENSRNOG00000003522	25119	Mr1	major histocompatibility complex, class I-related [Source:RGD Symbol;Acc:1593291]	ENSRNOT00000004694,ENSRNOT00000103270	0	3	0	0	0	1
ENSRNOG00000003524	287633	Lrrc59	leucine rich repeat containing 59 [Source:RGD Symbol;Acc:1305092]	ENSRNOT00000004941,ENSRNOT00000104361,ENSRNOT00000105494	8839	9199	8988	7080	7721	10673
ENSRNOG00000003526	140594	Sytl4	synaptotagmin-like 4 [Source:RGD Symbol;Acc:620204]	ENSRNOT00000004909,ENSRNOT00000004921,ENSRNOT00000113853	21	21	20	25	21	48
ENSRNOG00000003531	685789	Samt1	spermatogenesis associated multipass transmembrane protein 1 [Source:RGD Symbol;Acc:1590179]	ENSRNOT00000004683	0	0	0	0	0	0
ENSRNOG00000003532	302845	Magea13	MAGE family member A13 [Source:RGD Symbol;Acc:1359246]	ENSRNOT00000004684,ENSRNOT00000094741,ENSRNOT00000096869	4	0	2	3	2	1
ENSRNOG00000003533	60586	Clcn4	chloride voltage-gated channel 4 [Source:RGD Symbol;Acc:708381]	ENSRNOT00000059270,ENSRNOT00000100086	30	27	21	41	33	49
ENSRNOG00000003536	360521	Rufy1	RUN and FYVE domain containing 1 [Source:RGD Symbol;Acc:1305099]	ENSRNOT00000004740	128	126	143	126	131	161
ENSRNOG00000003537	289257	Spta1	spectrin, alpha, erythrocytic 1 [Source:RGD Symbol;Acc:1305194]	ENSRNOT00000004716,ENSRNOT00000066509	87	95	103	93	90	123
ENSRNOG00000003538	66015	Adamts4	ADAM metallopeptidase with thrombospondin type 1 motif, 4 [Source:RGD Symbol;Acc:621242]	ENSRNOT00000004713	27	35	24	25	29	56
ENSRNOG00000003541	81746	Pggt1b	protein geranylgeranyltransferase type I subunit beta [Source:RGD Symbol;Acc:621754]	ENSRNOT00000004723,ENSRNOT00000097524,ENSRNOT00000103699,ENSRNOT00000116864	841	885	871	713	638	806
ENSRNOG00000003542	287097	Hcfc1r1	host cell factor C1 regulator 1 [Source:RGD Symbol;Acc:727975]	ENSRNOT00000004702	1238	1392	1305	760	914	1282
ENSRNOG00000003543	302619	Gpr143	G protein-coupled receptor 143 [Source:RGD Symbol;Acc:1565799]	ENSRNOT00000004758	1	1	0	1	1	0
ENSRNOG00000003544	303399	Tbx4	T-box transcription factor 4 [Source:RGD Symbol;Acc:1309057]	ENSRNOT00000004736	4	8	17	11	23	21
ENSRNOG00000003545	360853	Uchl5	ubiquitin C-terminal hydrolase L5 [Source:RGD Symbol;Acc:1305414]	ENSRNOT00000004881,ENSRNOT00000077153,ENSRNOT00000098889	1774	1780	1864	1217	1391	2128
ENSRNOG00000003546	302965	Tnfrsf12a	TNF receptor superfamily member 12A [Source:RGD Symbol;Acc:631329]	ENSRNOT00000004842,ENSRNOT00000107526,ENSRNOT00000116910	562	610	610	316	385	563
ENSRNOG00000003549	685814	Cnpy2	canopy FGF signaling regulator 2 [Source:RGD Symbol;Acc:1589072]	ENSRNOT00000004895,ENSRNOT00000105756,ENSRNOT00000106896	1479	1476	1486	782	943	1182
ENSRNOG00000003550	289125	Acbd6	acyl-CoA binding domain containing 6 [Source:RGD Symbol;Acc:1305030]	ENSRNOT00000004772,ENSRNOT00000109039,ENSRNOT00000118888	1209	1260	1274	799	901	1254
ENSRNOG00000003551	494342	B4galt3	beta-1,4-galactosyltransferase 3 [Source:RGD Symbol;Acc:1359221]	ENSRNOT00000004735,ENSRNOT00000108060	2093	2261	2116	1625	1878	2552
ENSRNOG00000003553	305604	Efemp1	EGF containing fibulin extracellular matrix protein 1 [Source:RGD Symbol;Acc:1308528]	ENSRNOT00000004764,ENSRNOT00000100871,ENSRNOT00000101622	260	309	307	206	226	283
ENSRNOG00000003554	363464	Piga	phosphatidylinositol glycan anchor biosynthesis, class A [Source:RGD Symbol;Acc:1589723]	ENSRNOT00000044103,ENSRNOT00000094241,ENSRNOT00000102422,ENSRNOT00000106938,ENSRNOT00000107804,ENSRNOT00000108302,ENSRNOT00000118152	844	848	937	900	1019	1719
ENSRNOG00000003559	498858	Ccdc112	coiled-coil domain containing 112 [Source:RGD Symbol;Acc:1561942]	ENSRNOT00000004742	1948	2073	2112	1505	1661	2331
ENSRNOG00000003562	289335	Susd4	sushi domain containing 4 [Source:RGD Symbol;Acc:1564043]	ENSRNOT00000052407,ENSRNOT00000103364	232	219	237	207	210	306
ENSRNOG00000003563	287552	Blmh	bleomycin hydrolase [Source:RGD Symbol;Acc:1304668]	ENSRNOT00000005125,ENSRNOT00000108128,ENSRNOT00000119015	2573	2723	2596	1793	1941	2741
ENSRNOG00000003566	287774	Apoh	apolipoprotein H [Source:RGD Symbol;Acc:1310625]	ENSRNOT00000004756	0	0	0	0	0	0
ENSRNOG00000003567	289219	Ppox	protoporphyrinogen oxidase [Source:RGD Symbol;Acc:1310543]	ENSRNOT00000004896	507	547	527	293	358	532
ENSRNOG00000003569	29708	Gabra6	gamma-aminobutyric acid type A receptor subunit alpha6 [Source:RGD Symbol;Acc:61861]	ENSRNOT00000004877	0	0	0	0	0	0
ENSRNOG00000003575	317161	Mospd4	motile sperm domain containing 4 [Source:RGD Symbol;Acc:1304785]	ENSRNOT00000004747	0	0	0	0	0	1
ENSRNOG00000003576	360589	Ints2	integrator complex subunit 2 [Source:RGD Symbol;Acc:1305547]	ENSRNOT00000075843	1819	1783	1727	1436	1370	1974
ENSRNOG00000003578	302288	Fem1c	fem-1 homolog C [Source:RGD Symbol;Acc:1309322]	ENSRNOT00000004784	2019	2039	2102	2049	1917	2668
ENSRNOG00000003580	24860	Ucp1	uncoupling protein 1 [Source:RGD Symbol;Acc:3931]	ENSRNOT00000004900	0	0	0	0	0	0
ENSRNOG00000003581	171068	Pou2f1	POU class 2 homeobox 1 [Source:RGD Symbol;Acc:621689]	ENSRNOT00000047488,ENSRNOT00000087096,ENSRNOT00000115647,ENSRNOT00000118670	554	582	562	605	454	762
ENSRNOG00000003583	289372	Smyd2	SET and MYND domain containing 2 [Source:RGD Symbol;Acc:727785]	ENSRNOT00000004783	762	845	845	679	692	979
ENSRNOG00000003585	302538	Sytl5	synaptotagmin-like 5 [Source:RGD Symbol;Acc:631342]	ENSRNOT00000004785,ENSRNOT00000113935,ENSRNOT00000114439	22	15	17	26	23	27
ENSRNOG00000003587	360457	Vegfd	vascular endothelial growth factor D [Source:RGD Symbol;Acc:620695]	ENSRNOT00000068601	101	120	98	92	123	131
ENSRNOG00000003590	360537	Tom1l2	target of myb1 like 2 membrane trafficking protein [Source:RGD Symbol;Acc:1306728]	ENSRNOT00000067866,ENSRNOT00000083093,ENSRNOT00000099670,ENSRNOT00000101854,ENSRNOT00000106889,ENSRNOT00000107932,ENSRNOT00000111837,ENSRNOT00000112948	401	430	395	336	336	533
ENSRNOG00000003592	305391	Med28	mediator complex subunit 28 [Source:RGD Symbol;Acc:1305875]	ENSRNOT00000004912,ENSRNOT00000093875,ENSRNOT00000116188	1638	1737	1789	1329	1569	2053
ENSRNOG00000003594	289034	Tmem183a	transmembrane protein 183A [Source:RGD Symbol;Acc:1309892]	ENSRNOT00000005272,ENSRNOT00000078990,ENSRNOT00000100649	2687	2764	2922	2032	2186	3008
ENSRNOG00000003595	360858	Lhx4	LIM homeobox 4 [Source:RGD Symbol;Acc:1308044]	ENSRNOT00000067253,ENSRNOT00000093438,ENSRNOT00000093650	52	62	59	40	58	87
ENSRNOG00000003596	317258	Itgb1bp2	integrin subunit beta 1 binding protein 2 [Source:RGD Symbol;Acc:1565015]	ENSRNOT00000004888,ENSRNOT00000110786	14	2	15	9	13	15
ENSRNOG00000003597	316531	Tuba4a	tubulin, alpha 4A [Source:RGD Symbol;Acc:1359623]	ENSRNOT00000004797	3913	4274	4355	3600	4092	6426
ENSRNOG00000003599	305258	Utp3	UTP3, small subunit processome component [Source:RGD Symbol;Acc:1308540]	ENSRNOT00000004787	2261	2264	2234	1698	1914	2507
ENSRNOG00000003600	360992	Pnpt1	polyribonucleotide nucleotidyltransferase 1 [Source:RGD Symbol;Acc:1307987]	ENSRNOT00000004919,ENSRNOT00000108630	2011	2242	2133	1511	1568	2109
ENSRNOG00000003601	289322	Degs1l2	delta(4)-desaturase, sphingolipid 1 like 2 [Source:RGD Symbol;Acc:1564463]	ENSRNOT00000004815	68	77	93	37	29	75
ENSRNOG00000003603	303222	Arhgap44	Rho GTPase activating protein 44 [Source:RGD Symbol;Acc:1305664]	ENSRNOT00000004829,ENSRNOT00000071595,ENSRNOT00000101528	337	356	332	327	338	474
ENSRNOG00000003606	498340	Mgst3l1	microsomal glutathione S-transferase 3 like 1 [Source:RGD Symbol;Acc:1561381]	ENSRNOT00000004798	74.17	81	50.22	28.1	41	51.25
ENSRNOG00000003611	363448	Dynlt3	dynein light chain Tctex-type 3 [Source:RGD Symbol;Acc:1549755]	ENSRNOT00000004808	627	695	656	505	575	672
ENSRNOG00000003613	54252	Mid1	midline 1 [Source:RGD Symbol;Acc:2640]	ENSRNOT00000004873,ENSRNOT00000098663	35	21	22	27	40	54
ENSRNOG00000003614	65271	Mgat5	alpha-1,6-mannosylglycoprotein 6-beta-N-acetylglucosaminyltransferase [Source:RGD Symbol;Acc:620100]	ENSRNOT00000004995,ENSRNOT00000100469	146	125	157	136	116	173
ENSRNOG00000003616	289264	Grem2	gremlin 2, DAN family BMP antagonist [Source:RGD Symbol;Acc:1560008]	ENSRNOT00000004803	40	50	40	46	54	51
ENSRNOG00000003620	84493	Fmo3	flavin containing dimethylaniline monoxygenase 3 [Source:RGD Symbol;Acc:619761]	ENSRNOT00000004864	0	0	0	0	0	0
ENSRNOG00000003622	66021	Cybb	cytochrome b-245 beta chain [Source:RGD Symbol;Acc:620574]	ENSRNOT00000038994	0	3	2	0	0	2
ENSRNOG00000003625	304766	Ubxn4	UBX domain protein 4 [Source:RGD Symbol;Acc:1307451]	ENSRNOT00000004878,ENSRNOT00000098224,ENSRNOT00000107083,ENSRNOT00000113122	2466	2582	2473	1947	1920	2754
ENSRNOG00000003626	641434	Atp5pd	ATP synthase peripheral stalk subunit d [Source:RGD Symbol;Acc:620083]	ENSRNOT00000004836	6687	7375	7128	4879.99	5903	8279.99
ENSRNOG00000003629	289323	Nvl	nuclear VCP-like [Source:RGD Symbol;Acc:1311270]	ENSRNOT00000004927,ENSRNOT00000086888	3048	3089	3259	2309	2439	3395
ENSRNOG00000003633	140936	Rcvrn	recoverin [Source:RGD Symbol;Acc:620258]	ENSRNOT00000004880	0	0	0	0	0	0
ENSRNOG00000003634	24522	Zfp354a	zinc finger protein 354A [Source:RGD Symbol;Acc:2967]	ENSRNOT00000045596,ENSRNOT00000085203,ENSRNOT00000097835	280.67	319.59	351.32	241	278.65	404.69
ENSRNOG00000003635	289338	Disp1	dispatched RND transporter family member 1 [Source:RGD Symbol;Acc:1307675]	ENSRNOT00000004834	547	557	554	555	579	757
ENSRNOG00000003643	317546	Tab3	TGF-beta activated kinase 1 (MAP3K7) binding protein 3 [Source:RGD Symbol;Acc:1594527]	ENSRNOT00000004854,ENSRNOT00000100917	598	689	647	576	558	835
ENSRNOG00000003645	83498	Hnrnpab	heterogeneous nuclear ribonucleoprotein A/B [Source:RGD Symbol;Acc:69255]	ENSRNOT00000004885,ENSRNOT00000033056,ENSRNOT00000065584	33567	34887	35659	25353	28541	39751
ENSRNOG00000003649	84491	Qsox1	quiescin sulfhydryl oxidase 1 [Source:RGD Symbol;Acc:68957]	ENSRNOT00000005052,ENSRNOT00000068044	1258	1283	1285	849	953	1379
ENSRNOG00000003650	100360582	Nt5c	5', 3'-nucleotidase, cytosolic [Source:RGD Symbol;Acc:2321875]	ENSRNOT00000004853	274	302	277	173	211	273
ENSRNOG00000003653	24368	Fh	fumarate hydratase [Source:RGD Symbol;Acc:2614]	ENSRNOT00000004917	3242	3421	3450	2546	2832	3932
ENSRNOG00000003654	287098	Cldn6	claudin 6 [Source:RGD Symbol;Acc:1308837]	ENSRNOT00000004848,ENSRNOT00000111504	2949	2976	2916	1264	1514	2284
ENSRNOG00000003657	287101	Pkmyt1	protein kinase, membrane associated tyrosine/threonine 1 [Source:RGD Symbol;Acc:1305434]	ENSRNOT00000004936,ENSRNOT00000110606	1745	1838	1743	1376	1455	2064
ENSRNOG00000003661	690244287828	Jpt1	Jupiter microtubule associated homolog 1 [Source:RGD Symbol;Acc:1359325]	ENSRNOT00000004862,ENSRNOT00000004867,ENSRNOT00000049609,ENSRNOT00000115704,ENSRNOT00000119507	23671.7	25458.9	24534.7	17224.8	19346.9	27085.5
ENSRNOG00000003666	360922	Jchain	joining chain of multimeric IgA and IgM [Source:RGD Symbol;Acc:1310155]	ENSRNOT00000004866	4	13	11	6	7	3
ENSRNOG00000003668	405065	Or1ad6	olfactory receptor family 1 subfamily AD member 6 [Source:RGD Symbol;Acc:1334321]	ENSRNOT00000004865	0	0	0	0	1	0
ENSRNOG00000003669	246297	Myocd	myocardin [Source:RGD Symbol;Acc:631347]	ENSRNOT00000057562,ENSRNOT00000078675,ENSRNOT00000109338	18	16	26	13	22	22
ENSRNOG00000003671	266738	Prop1	PROP paired-like homeobox 1 [Source:RGD Symbol;Acc:628759]	ENSRNOT00000004872	0	0	0	0	0	0
ENSRNOG00000003672	289525	Enam	enamelin [Source:RGD Symbol;Acc:1306796]	ENSRNOT00000049462	0	0	0	0	0	0
ENSRNOG00000003673	287830	Nup85	nucleoporin 85 [Source:RGD Symbol;Acc:1311942]	ENSRNOT00000005035,ENSRNOT00000099013,ENSRNOT00000101986	3332	3617	3483	2821	3169	4458
ENSRNOG00000003674	363465	Pir	pirin [Source:RGD Symbol;Acc:1359212]	ENSRNOT00000004884,ENSRNOT00000111021,ENSRNOT00000112847	2084	2283	2257	1520	1603	2172
ENSRNOG00000003679	303403	Med13	mediator complex subunit 13 [Source:RGD Symbol;Acc:1304829]	ENSRNOT00000035280,ENSRNOT00000115986	2326	2231	2283	2526	2350	3465
ENSRNOG00000003680	25451	Gabrb2	gamma-aminobutyric acid type A receptor subunit beta 2 [Source:RGD Symbol;Acc:2650]	ENSRNOT00000004970,ENSRNOT00000118632,ENSRNOT00000118954	0	0	2	1	3	0
ENSRNOG00000003681	116569	Lct	lactase [Source:RGD Symbol;Acc:620823]	ENSRNOT00000004908	7	1	5	4	3	9
ENSRNOG00000003682	304669	Hook2	hook microtubule-tethering protein 2 [Source:RGD Symbol;Acc:1310171]	ENSRNOT00000035987	1990	1919	1961	1285	1513	1987
ENSRNOG00000003683	60432	Glp2r	glucagon-like peptide 2 receptor [Source:RGD Symbol;Acc:620270]	ENSRNOT00000004946	0	0	0	0	0	0
ENSRNOG00000003686	302711	Tbl1xr1	TBL1X/Y related 1 [Source:RGD Symbol;Acc:1560053]	ENSRNOT00000004901,ENSRNOT00000079680	3272	3272	3339	2774	2761	3865
ENSRNOG00000003687	84583	Rgs2	regulator of G-protein signaling 2 [Source:RGD Symbol;Acc:621665]	ENSRNOT00000005156,ENSRNOT00000093882	15	10	10	16	9	19
ENSRNOG00000003688	.	4933400A11Rik	similar to RIKEN cDNA 4933400A11 [Source:RGD Symbol;Acc:15003266]	ENSRNOT00000004893	0	0	0	0	0	0
ENSRNOG00000003689	317259	Nono	non-POU domain containing, octamer-binding [Source:RGD Symbol;Acc:1549738]	ENSRNOT00000004911	12032	12713	12263	9225	10215	14038
ENSRNOG00000003691	252889	Tmed7	transmembrane p24 trafficking protein 7 [Source:RGD Symbol;Acc:727954]	ENSRNOT00000004942,ENSRNOT00000103895	2897	2934	3028	2262	2237	3100
ENSRNOG00000003694	305066	Prox1	prospero homeobox 1 [Source:RGD Symbol;Acc:1306890]	ENSRNOT00000004905,ENSRNOT00000096982	48	57	67	66	70	93
ENSRNOG00000003695	304646	Mgat4d	MGAT4 family, member D [Source:RGD Symbol;Acc:1310572]	ENSRNOT00000004982	0	0	0	0	0	0
ENSRNOG00000003698	501864	Mroh9	maestro heat-like repeat family member 9 [Source:RGD Symbol;Acc:1564745]	ENSRNOT00000004931	2	0	0	0	0	0
ENSRNOG00000003699	498029	Endov	endonuclease V [Source:RGD Symbol;Acc:1562414]	ENSRNOT00000004966,ENSRNOT00000078478,ENSRNOT00000116751	310	338	305	145	222	295
ENSRNOG00000003703	29685	Mcm6	minichromosome maintenance complex component 6 [Source:RGD Symbol;Acc:61967]	ENSRNOT00000004969,ENSRNOT00000115806	11932	12106	12300	8016	8348	11133
ENSRNOG00000003704	289671	Fam184b	family with sequence similarity 184, member B [Source:RGD Symbol;Acc:1564950]	ENSRNOT00000004923	1	0	2	0	1	3
ENSRNOG00000003705	367786	Bmx	BMX non-receptor tyrosine kinase [Source:RGD Symbol;Acc:1565643]	ENSRNOT00000005181	0	0	0	0	0	0
ENSRNOG00000003706	445268	Ufc1	ubiquitin-fold modifier conjugating enzyme 1 [Source:RGD Symbol;Acc:1303313]	ENSRNOT00000004938	1360	1480	1387	941	1078	1464
ENSRNOG00000003707	317260	Zmym3	zinc finger MYM-type containing 3 [Source:RGD Symbol;Acc:1564967]	ENSRNOT00000004972,ENSRNOT00000076004,ENSRNOT00000076008,ENSRNOT00000076709,ENSRNOT00000117483	1246	1285	1183	958	953	1444
ENSRNOG00000003709	59113	Kmo	kynurenine 3-monooxygenase [Source:RGD Symbol;Acc:620610]	ENSRNOT00000005005,ENSRNOT00000100456,ENSRNOT00000114438	0	0	0	0	0	0
ENSRNOG00000003712	360993	Ppp4r3b	protein phosphatase 4, regulatory subunit 3B [Source:RGD Symbol;Acc:1309450]	ENSRNOT00000005170	2793	2875	2808	2382	2346	3653
ENSRNOG00000003713	54193	Pbsn	probasin [Source:RGD Symbol;Acc:708571]	ENSRNOT00000046768,ENSRNOT00000080431,ENSRNOT00000114364	0	0	0	0	0	0
ENSRNOG00000003714	287269	Clk4	CDC-like kinase 4 [Source:RGD Symbol;Acc:1310274]	ENSRNOT00000005048,ENSRNOT00000119764	642	658	650	543	597	884
ENSRNOG00000003715	317181	Srpx2	sushi-repeat-containing protein, X-linked 2 [Source:RGD Symbol;Acc:1562444]	ENSRNOT00000005020,ENSRNOT00000103433	28	26	28	50	56	65
ENSRNOG00000003716	60462	Batf3	basic leucine zipper ATF-like transcription factor 3 [Source:RGD Symbol;Acc:620501]	ENSRNOT00000004962	3	1	3	5	0	2
ENSRNOG00000003717	289324	Cnih4	cornichon family member 4 [Source:RGD Symbol;Acc:1559740]	ENSRNOT00000004939,ENSRNOT00000107775,ENSRNOT00000114514	1602	1736	1672	1222	1366	1873
ENSRNOG00000003718	25376	Ambn	ameloblastin [Source:RGD Symbol;Acc:2101]	ENSRNOT00000005003,ENSRNOT00000105630	0	0	0	0	0	0
ENSRNOG00000003719	303190	Atpaf2	ATP synthase mitochondrial F1 complex assembly factor 2 [Source:RGD Symbol;Acc:1305161]	ENSRNOT00000004948,ENSRNOT00000098577,ENSRNOT00000101889,ENSRNOT00000116769	988	1016	1003	630	722	1002
ENSRNOG00000003720	266813	Prrx1	paired related homeobox 1 [Source:RGD Symbol;Acc:628884]	ENSRNOT00000004950,ENSRNOT00000082385	358	346	354	405	476	632
ENSRNOG00000003722	498267	Styxl2	serine/threonine/tyrosine interacting like 2 [Source:RGD Symbol;Acc:1560598]	ENSRNOT00000004965	1	1	1	3	1	2
ENSRNOG00000003723	498301	Wdr26	WD repeat domain 26 [Source:RGD Symbol;Acc:1565589]	ENSRNOT00000005059	5702	5671	5655	4532	4627	7020
ENSRNOG00000003724	287635	Mrpl27	mitochondrial ribosomal protein L27 [Source:RGD Symbol;Acc:1309090]	ENSRNOT00000004947,ENSRNOT00000116932	1607	1734	1736	1181	1459	2002
ENSRNOG00000003726	367793	Scml2	Scm polycomb group protein like 2 [Source:RGD Symbol;Acc:1564289]	ENSRNOT00000004968	116	128	112	90	120	130
ENSRNOG00000003728	64134	Xylt2	xylosyltransferase 2 [Source:RGD Symbol;Acc:619765]	ENSRNOT00000082972	837	888	867	632	656	881
ENSRNOG00000003732	299236	Flrt2	fibronectin leucine rich transmembrane protein 2 [Source:RGD Symbol;Acc:1308574]	ENSRNOT00000004955,ENSRNOT00000108960,ENSRNOT00000113363,ENSRNOT00000120043	80	94	71	100	106	152
ENSRNOG00000003734	681300	Cxxc5l1	CXXC finger protein 5 like 1 [Source:RGD Symbol;Acc:1596788]	ENSRNOT00000004958	0	0	0	4.42	1.11	1.13
ENSRNOG00000003736	85250	Col5a2	collagen type V alpha 2 chain [Source:RGD Symbol;Acc:70921]	ENSRNOT00000005073,ENSRNOT00000099326,ENSRNOT00000114323	2626	2569	2487	2645	3066	4495
ENSRNOG00000003737	364973	Best2	bestrophin 2 [Source:RGD Symbol;Acc:1305377]	ENSRNOT00000067600	8	12	8	25	9	24
ENSRNOG00000003738	289369	Ush2a	usherin [Source:RGD Symbol;Acc:628777]	ENSRNOT00000004992	8	6	6	7	9	11
ENSRNOG00000003740	360873	Gpa33	glycoprotein A33 [Source:RGD Symbol;Acc:1306711]	ENSRNOT00000004986	18	16	18	10	12	12
ENSRNOG00000003741	.	Nptx1	neuronal pentraxin 1 [Source:RGD Symbol;Acc:628894]	ENSRNOT00000005067	75	73	94	65	52	78
ENSRNOG00000003742	100362725	Cdkl5	cyclin-dependent kinase-like 5 [Source:RGD Symbol;Acc:2324133]	ENSRNOT00000005061,ENSRNOT00000072627,ENSRNOT00000095927,ENSRNOT00000104285,ENSRNOT00000107431	159	158	148	161	167	234
ENSRNOG00000003743	116483	Dars1	aspartyl-tRNA synthetase 1 [Source:RGD Symbol;Acc:621167]	ENSRNOT00000005127,ENSRNOT00000101975,ENSRNOT00000106859	5731	5966	5838	3801	4196	5500
ENSRNOG00000003745	25389	Atf3	activating transcription factor 3 [Source:RGD Symbol;Acc:2165]	ENSRNOT00000005085	237	270	237	169	186	279
ENSRNOG00000003747	288919	Get3	guided entry of tail-anchored proteins factor 3, ATPase [Source:RGD Symbol;Acc:1307906]	ENSRNOT00000067518	5357	5624	5418	4388	4872	6674
ENSRNOG00000003748	501570	Tasl	TLR adaptor interacting with endolysosomal SLC15A4 [Source:RGD Symbol;Acc:1565785]	ENSRNOT00000004977,ENSRNOT00000119697	0	0	0	1	0	0
ENSRNOG00000003749	497078	Xk	X-linked Kx blood group antigen, Kell and VPS13A binding protein [Source:RGD Symbol;Acc:1359650]	ENSRNOT00000051135	143	152	149	115	138	154
ENSRNOG00000003755	685504	Clgn	calmegin [Source:RGD Symbol;Acc:1592643]	ENSRNOT00000005071,ENSRNOT00000103637	0	0	1	5	2	6
ENSRNOG00000003756	302540	Lancl3	LanC like family member 3 [Source:RGD Symbol;Acc:1563642]	ENSRNOT00000005042	23	14	22	5	7	11
ENSRNOG00000003759	314360	Galc	galactosylceramidase [Source:RGD Symbol;Acc:1359384]	ENSRNOT00000005015,ENSRNOT00000094269	156	138	128	104	103	125
ENSRNOG00000003762	317575	Smarca1	SWI/SNF related, matrix associated, actin dependent regulator of chromatin, subfamily a, member 1 [Source:RGD Symbol;Acc:1561046]	ENSRNOT00000068478,ENSRNOT00000114801,ENSRNOT00000115795	59	51	58	37	56	52
ENSRNOG00000003763	85274	Prdx4	peroxiredoxin 4 [Source:RGD Symbol;Acc:620043]	ENSRNOT00000005014,ENSRNOT00000105854,ENSRNOT00000114294,ENSRNOT00000114432,ENSRNOT00000118979	2283	2443	2386	1556	1740	2356
ENSRNOG00000003765	58850	Nr0b1	nuclear receptor subfamily 0, group B, member 1 [Source:RGD Symbol;Acc:62028]	ENSRNOT00000005023	0	1	1	1	2	0
ENSRNOG00000003767	289342	Rps6kc1	ribosomal protein S6 kinase C1 [Source:RGD Symbol;Acc:1306578]	ENSRNOT00000067017,ENSRNOT00000087305,ENSRNOT00000105727,ENSRNOT00000110098	1249	1300	1241	994	970	1435
ENSRNOG00000003769	360839	Tmem163	transmembrane protein 163 [Source:RGD Symbol;Acc:1306212]	ENSRNOT00000005006	4	6	4	2	1	0
ENSRNOG00000003772	29317	Csrp2	cysteine and glycine-rich protein 2 [Source:RGD Symbol;Acc:61950]	ENSRNOT00000067011,ENSRNOT00000080598,ENSRNOT00000097951	782	817	864	649	691	1102
ENSRNOG00000003773	79239	Hmox2	heme oxygenase 2 [Source:RGD Symbol;Acc:67402]	ENSRNOT00000005031,ENSRNOT00000077164,ENSRNOT00000114400	1106	1212	1192	922	998	1471
ENSRNOG00000003776	689404	Amtn	amelotin [Source:RGD Symbol;Acc:1592356]	ENSRNOT00000065778,ENSRNOT00000118895	0	0	0	0	0	0
ENSRNOG00000003777	29422	Chrne	cholinergic receptor nicotinic epsilon subunit [Source:RGD Symbol;Acc:2353]	ENSRNOT00000005050	31	28	14	14	10	14
ENSRNOG00000003778	498289	Opn3	opsin 3 [Source:RGD Symbol;Acc:1594385]	ENSRNOT00000005072	9.93	25.12	11.74	16.14	10.43	17.36
ENSRNOG00000003779	83631	Dedd	death effector domain-containing [Source:RGD Symbol;Acc:620050]	ENSRNOT00000005147	890.62	888.52	884.5	688.19	743.17	893.86
ENSRNOG00000003781	303056	Atp10b	ATPase phospholipid transporting 10B [Source:RGD Symbol;Acc:1565126]	ENSRNOT00000029118,ENSRNOT00000104964	8	7	13	14	4	25
ENSRNOG00000003782	302640	Acot9	acyl-CoA thioesterase 9 [Source:RGD Symbol;Acc:1359188]	ENSRNOT00000005033,ENSRNOT00000111580,ENSRNOT00000113538	1481	1582	1548	1204	1361	2040
ENSRNOG00000003783	681066	Fthl17a	ferritin, heavy polypeptide-like 17, member A [Source:RGD Symbol;Acc:1584678]	ENSRNOT00000005021	4	1	3	2	1	1
ENSRNOG00000003784	287531	Rilp	Rab interacting lysosomal protein [Source:RGD Symbol;Acc:1307691]	ENSRNOT00000005039	4	4	6	2	9	6
ENSRNOG00000003785	100147704	Usp43	ubiquitin specific peptidase 43 [Source:RGD Symbol;Acc:2303824]	ENSRNOT00000065383	264	238	238	143	126	181
ENSRNOG00000003786	302313	Tspan6	tetraspanin 6 [Source:RGD Symbol;Acc:1560160]	ENSRNOT00000005165,ENSRNOT00000119163	1567	1604	1711	1121	1236	1605
ENSRNOG00000003787	498385	Lcorl	ligand dependent nuclear receptor corepressor-like [Source:RGD Symbol;Acc:1561241]	ENSRNOT00000072746,ENSRNOT00000100583,ENSRNOT00000101649,ENSRNOT00000104711,ENSRNOT00000116871	228	224	199	211	175	282
ENSRNOG00000003790	364039	Mael	maelstrom spermatogenic transposon silencer [Source:RGD Symbol;Acc:1309333]	ENSRNOT00000005060,ENSRNOT00000105509	586	597	673	370	467	518
ENSRNOG00000003792	317343	Med14	mediator complex subunit 14 [Source:RGD Symbol;Acc:1560170]	ENSRNOT00000066480,ENSRNOT00000093176,ENSRNOT00000093181,ENSRNOT00000093346	868	835	842.63	804	766.55	1092
ENSRNOG00000003794	287063	Nmral1	NmrA like redox sensor 1 [Source:RGD Symbol;Acc:1311451]	ENSRNOT00000005109,ENSRNOT00000084850,ENSRNOT00000114833	1128	1160	1160	667	798	1166
ENSRNOG00000003795	305035	Angel2	angel homolog 2 [Source:RGD Symbol;Acc:1305056]	ENSRNOT00000005084,ENSRNOT00000109060	1098	1096	1145	789	831	1198
ENSRNOG00000003797	113958	Mrps7	mitochondrial ribosomal protein S7 [Source:RGD Symbol;Acc:1309164]	ENSRNOT00000005089,ENSRNOT00000098465	2430	2637	2565	1773	2124	3134
ENSRNOG00000003800	29481	Rgs9	regulator of G-protein signaling 9 [Source:RGD Symbol;Acc:3572]	ENSRNOT00000005076,ENSRNOT00000096063,ENSRNOT00000105087	7	5	6	5	4	3
ENSRNOG00000003802	64193	Pttg1	PTTG1 regulator of sister chromatid separation, securin [Source:RGD Symbol;Acc:68359]	ENSRNOT00000005070,ENSRNOT00000093944	2059	2257	2276	1195	1557	2068
ENSRNOG00000003803	366889	Zdhhc17	zinc finger DHHC-type palmitoyltransferase 17 [Source:RGD Symbol;Acc:1595790]	ENSRNOT00000005078	433	495	472	376	403	534
ENSRNOG00000003805	360595	Rnft1	ring finger protein, transmembrane 1 [Source:RGD Symbol;Acc:1562411]	ENSRNOT00000005064,ENSRNOT00000109532	470	552	583	470	464	712
ENSRNOG00000003807	303586	Wnt9b	Wnt family member 9B [Source:RGD Symbol;Acc:1309574]	ENSRNOT00000005074	1	0	1	1	0	2
ENSRNOG00000003809	302642	Sat1	spermidine/spermine N1-acetyl transferase 1 [Source:RGD Symbol;Acc:1586174]	ENSRNOT00000068078,ENSRNOT00000086311	482	523	602	342	409	706
ENSRNOG00000003812	171297	Nlgn3	neuroligin 3 [Source:RGD Symbol;Acc:621119]	ENSRNOT00000005077,ENSRNOT00000005102,ENSRNOT00000076168,ENSRNOT00000108642	3	6	7	3	6	11
ENSRNOG00000003813	65272	Kcnk10	potassium two pore domain channel subfamily K member 10 [Source:RGD Symbol;Acc:619732]	ENSRNOT00000005175,ENSRNOT00000100878,ENSRNOT00000102643,ENSRNOT00000111719	1	0	0	0	0	0
ENSRNOG00000003815	64201	Slc25a11	solute carrier family 25 member 11 [Source:RGD Symbol;Acc:708476]	ENSRNOT00000005144,ENSRNOT00000102355,ENSRNOT00000118055	3481	3798	3739	2128	2398	2981
ENSRNOG00000003816	360874	Tada1	transcriptional adaptor 1 [Source:RGD Symbol;Acc:1306774]	ENSRNOT00000005090,ENSRNOT00000058689	1654	1657	1693	1309	1362	1921
ENSRNOG00000003821	287871	Rptor	regulatory associated protein of MTOR, complex 1 [Source:RGD Symbol;Acc:1311784]	ENSRNOT00000005337,ENSRNOT00000101121,ENSRNOT00000111480	3663	3593	3650	3381	3417	4693
ENSRNOG00000003822	303057	Slu7	SLU7 homolog, splicing factor [Source:RGD Symbol;Acc:631432]	ENSRNOT00000005132,ENSRNOT00000088322	1673	1779	1672	1303	1405	1984
ENSRNOG00000003825	314545	Wdr75	WD repeat domain 75 [Source:RGD Symbol;Acc:1564869]	ENSRNOT00000050275,ENSRNOT00000083864	2646	2861	2891	2262	2349	3185
ENSRNOG00000003827	303630	Wipi1	WD repeat domain, phosphoinositide interacting 1 [Source:RGD Symbol;Acc:1307754]	ENSRNOT00000005172,ENSRNOT00000005257,ENSRNOT00000109014	613	624	614	412	448	656
ENSRNOG00000003829	302290	Ap3s1	adaptor related protein complex 3 subunit sigma 1 [Source:RGD Symbol;Acc:1311115]	ENSRNOT00000064116,ENSRNOT00000098846,ENSRNOT00000104306,ENSRNOT00000104814,ENSRNOT00000112095	906	1016	968	840	950	1297
ENSRNOG00000003831	314380	Tdp1	tyrosyl-DNA phosphodiesterase 1 [Source:RGD Symbol;Acc:1309618]	ENSRNOT00000005167,ENSRNOT00000111469,ENSRNOT00000115515	1222	1269	1241	886	903	1167
ENSRNOG00000003832	498309	Vash2	vasohibin 2 [Source:RGD Symbol;Acc:1564105]	ENSRNOT00000005095	4	9	7	7	7	14
ENSRNOG00000003833	289380	Nenf	neudesin neurotrophic factor [Source:RGD Symbol;Acc:1303289]	ENSRNOT00000005190	985	1060	958	580	696	984
ENSRNOG00000003834	287398	Map2k4	mitogen activated protein kinase kinase 4 [Source:RGD Symbol;Acc:1307040]	ENSRNOT00000005293,ENSRNOT00000109134,ENSRNOT00000112493	1601	1605	1620	1304	1290	1763
ENSRNOG00000003835	287532	Slc43a2	solute carrier family 43 member 2 [Source:RGD Symbol;Acc:1305819]	ENSRNOT00000005100,ENSRNOT00000099534	649	683	647	399	408	502
ENSRNOG00000003836	100362696	Fam47a	family with sequence similarity 47, member A [Source:RGD Symbol;Acc:2324262]	ENSRNOT00000005141	0	0	0	0	0	0
ENSRNOG00000003840	360272	Slit2	slit guidance ligand 2 [Source:RGD Symbol;Acc:69310]	ENSRNOT00000005477,ENSRNOT00000081601,ENSRNOT00000098728,ENSRNOT00000101023,ENSRNOT00000117062	175	174	201	207	184	258
ENSRNOG00000003841	65198	Kcnh1	potassium voltage-gated channel subfamily H member 1 [Source:RGD Symbol;Acc:68398]	ENSRNOT00000005209	4	1	0	4	5	6
ENSRNOG00000003844	289693	Dhx15	DEAH-box helicase 15 [Source:RGD Symbol;Acc:1308072]	ENSRNOT00000005126,ENSRNOT00000103809	8755	9336	9430	7973	8416	12385
ENSRNOG00000003845	24882	Wnt3	Wnt family member 3 [Source:RGD Symbol;Acc:3972]	ENSRNOT00000005176,ENSRNOT00000096241	2	3	2	1	0	2
ENSRNOG00000003846	29525	Pitpna	phosphatidylinositol transfer protein, alpha [Source:RGD Symbol;Acc:61885]	ENSRNOT00000005368,ENSRNOT00000090554	2032	2156	2221	1824	1987	2812
ENSRNOG00000003847	.	Gid4	GID complex subunit 4 [Source:RGD Symbol;Acc:1588894]	ENSRNOT00000005237	457	469	473	322	314	472
ENSRNOG00000003848	679693	Med12	mediator complex subunit 12 [Source:RGD Symbol;Acc:1585896]	ENSRNOT00000040334,ENSRNOT00000076957,ENSRNOT00000090192,ENSRNOT00000111218	1245	1307	1286	1018	880	1287
ENSRNOG00000003849	59074	Stx8	syntaxin 8 [Source:RGD Symbol;Acc:61917]	ENSRNOT00000005204,ENSRNOT00000116831	504	519	561	312	421	568
ENSRNOG00000003853	364981	Scoc	short coiled-coil protein [Source:RGD Symbol;Acc:1311860]	ENSRNOT00000005124,ENSRNOT00000105067,ENSRNOT00000110184,ENSRNOT00000115332,ENSRNOT00000116209	1979	2066	2112	1527	1633	2223
ENSRNOG00000003855	360481	Dnaja3	DnaJ heat shock protein family (Hsp40) member A3 [Source:RGD Symbol;Acc:1306527]	ENSRNOT00000005479,ENSRNOT00000081596,ENSRNOT00000085230	4884	5117	5271	3232	3606	4916
ENSRNOG00000003858	302526	Atp6ap2	ATPase H+ transporting accessory protein 2 [Source:RGD Symbol;Acc:1561269]	ENSRNOT00000005138	3347	3564	3542	2573	2823	3909
ENSRNOG00000003860	.	AABR07038250.1	myosin light chain 6B like 1 [Source:RGD Symbol;Acc:41207417]	ENSRNOT00000005120	0	0	0	0	0	0
ENSRNOG00000003861	304923	Gorab	golgin, RAB6-interacting [Source:RGD Symbol;Acc:1564990]	ENSRNOT00000005148,ENSRNOT00000106402	622	651	653	571	534	805
ENSRNOG00000003863	288920	Trir	telomerase RNA component interacting RNase [Source:RGD Symbol;Acc:1564093]	ENSRNOT00000005270	2964.55	3151.89	3277.25	2141.86	2672.73	3518.63
ENSRNOG00000003864	83823	Gipc1	GIPC PDZ domain containing family, member 1 [Source:RGD Symbol;Acc:68338]	ENSRNOT00000005374,ENSRNOT00000105318,ENSRNOT00000112591	1901	1929	2083	1570	1720	2495
ENSRNOG00000003865	363654	Tmigd1	transmembrane and immunoglobulin domain containing 1 [Source:RGD Symbol;Acc:1307444]	ENSRNOT00000005129	0	0	0	0	0	0
ENSRNOG00000003866	60628	Cxcr4	C-X-C motif chemokine receptor 4 [Source:RGD Symbol;Acc:620465]	ENSRNOT00000005143	1	1	2	6	0	2
ENSRNOG00000003869	25352	Sod3	superoxide dismutase 3 [Source:RGD Symbol;Acc:3733]	ENSRNOT00000005155	0	0	0	0	0	2
ENSRNOG00000003870	497886	C1qtnf2	C1q and TNF related 2 [Source:RGD Symbol;Acc:1561041]	ENSRNOT00000005161,ENSRNOT00000097801,ENSRNOT00000101070	6	12	4	7	11	10
ENSRNOG00000003872	170840	Slc40a1	solute carrier family 40 member 1 [Source:RGD Symbol;Acc:620180]	ENSRNOT00000005228,ENSRNOT00000095235	73	79	84	74	68	83
ENSRNOG00000003873	25306	Cpd	carboxypeptidase D [Source:RGD Symbol;Acc:2393]	ENSRNOT00000005262	492	464	457	340	332	468
ENSRNOG00000003875	317576	Ocrl	OCRL, inositol polyphosphate-5-phosphatase [Source:RGD Symbol;Acc:1594526]	ENSRNOT00000005267,ENSRNOT00000082363	945	1035	1024	725	775	1003
ENSRNOG00000003878	289007	Thsd7b	thrombospondin type 1 domain containing 7B [Source:RGD Symbol;Acc:1306938]	ENSRNOT00000005212,ENSRNOT00000115425	0	0	0	0	0	0
ENSRNOG00000003879	360554	Rnf167	ring finger protein 167 [Source:RGD Symbol;Acc:1305972]	ENSRNOT00000005242,ENSRNOT00000115572	4957	5206	5115	3930	4325	5857
ENSRNOG00000003880	317675	Tph2	tryptophan hydroxylase 2 [Source:RGD Symbol;Acc:631332]	ENSRNOT00000005157	0	1	0	0	0	0
ENSRNOG00000003881	289222	Nit1	nitrilase 1 [Source:RGD Symbol;Acc:727821]	ENSRNOT00000005194,ENSRNOT00000111317,ENSRNOT00000117822	1604	1749	1692	1284	1370	1955
ENSRNOG00000003882	246304	Cep350	centrosomal protein 350 [Source:RGD Symbol;Acc:621162]	ENSRNOT00000005195,ENSRNOT00000005235,ENSRNOT00000093655	863	823	805	995	757	1328
ENSRNOG00000003883	.	Lpgat1l1	lysophosphatidylglycerol acyltransferase 1 like 1 [Source:RGD Symbol;Acc:1549733]	ENSRNOT00000005153	4.61	20.11	18.26	9.11	6.57	12.65
ENSRNOG00000003884	171385	Acmsd	aminocarboxymuconate semialdehyde decarboxylase [Source:RGD Symbol;Acc:620868]	ENSRNOT00000005206,ENSRNOT00000097274,ENSRNOT00000109111,ENSRNOT00000119830	0	0	0	0	0	0
ENSRNOG00000003888	498246	Rgs13	regulator of G-protein signaling 13 [Source:RGD Symbol;Acc:1562103]	ENSRNOT00000005163	0	0	0	0	0	0
ENSRNOG00000003889	.	Tbc1d15	TBC1 domain family, member 15 [Source:RGD Symbol;Acc:1307920]	ENSRNOT00000067907,ENSRNOT00000116298	2348	2471	2483	1892	1884	2844
ENSRNOG00000003890	89825	Nap1l1	nucleosome assembly protein 1-like 1 [Source:RGD Symbol;Acc:71094]	ENSRNOT00000005286,ENSRNOT00000106121,ENSRNOT00000109635,ENSRNOT00000109944,ENSRNOT00000114091,ENSRNOT00000115155	22650	23823	23861	18007	19371	27221
ENSRNOG00000003893	303059	Ccnjl	cyclin J-like [Source:RGD Symbol;Acc:1561384]	ENSRNOT00000005171,ENSRNOT00000078415	79	71	66	27	37	44
ENSRNOG00000003895	54289	Rgs1	regulator of G-protein signaling 1 [Source:RGD Symbol;Acc:3561]	ENSRNOT00000005251	0	0	0	0	1	0
ENSRNOG00000003897	29393	Col1a1	collagen type I alpha 1 chain [Source:RGD Symbol;Acc:61817]	ENSRNOT00000005311,ENSRNOT00000114204,ENSRNOT00000115096,ENSRNOT00000115180	20985	20452	20305	19852	20295	32384
ENSRNOG00000003899	3.60626e+29	Ka11	type I keratin KA11 [Source:RGD Symbol;Acc:1359526]	ENSRNOT00000005285,ENSRNOT00000019037,ENSRNOT00000019133,ENSRNOT00000019477,ENSRNOT00000080167,ENSRNOT00000083895,ENSRNOT00000084619,ENSRNOT00000086209,ENSRNOT00000100338,ENSRNOT00000102784	3918	4374	4116	3454	3983	5549
ENSRNOG00000003901	289859	Cfap36	cilia and flagella associated protein 36 [Source:RGD Symbol;Acc:1311732]	ENSRNOT00000005306,ENSRNOT00000099701,ENSRNOT00000118027	1187	1079	1210	832	901	1361
ENSRNOG00000003902	25440	Fabp6	fatty acid binding protein 6 [Source:RGD Symbol;Acc:2592]	ENSRNOT00000005205	0	0	0	0	0	1
ENSRNOG00000003905	60355	Nsf	N-ethylmaleimide sensitive factor, vesicle fusing ATPase [Source:RGD Symbol;Acc:621594]	ENSRNOT00000006361,ENSRNOT00000087824,ENSRNOT00000099576	2427	2660	2541	1996	2045	2959
ENSRNOG00000003908	.	Cep128	centrosomal protein 128 [Source:RGD Symbol;Acc:1595693]	ENSRNOT00000057756,ENSRNOT00000076546,ENSRNOT00000076887,ENSRNOT00000110851	1004	971	970	864	907	1276
ENSRNOG00000003915	305070	Pacc1	proton activated chloride channel 1 [Source:RGD Symbol;Acc:1359339]	ENSRNOT00000005387,ENSRNOT00000105057,ENSRNOT00000114123	924	954	1013	525	579	808
ENSRNOG00000003917	304944	Uck2	uridine-cytidine kinase 2 [Source:RGD Symbol;Acc:620742]	ENSRNOT00000005213,ENSRNOT00000076125,ENSRNOT00000090668,ENSRNOT00000098075,ENSRNOT00000108935	4457	4600	4708	2793	3263	4257
ENSRNOG00000003918	303676	Slc25a19	solute carrier family 25 member 19 [Source:RGD Symbol;Acc:1359554]	ENSRNOT00000005198,ENSRNOT00000005292	1410	1432	1511	1200	1380	1969
ENSRNOG00000003919	83840	Rps6kb1	ribosomal protein S6 kinase B1 [Source:RGD Symbol;Acc:620683]	ENSRNOT00000005226,ENSRNOT00000118136,ENSRNOT00000118202	1944	2159	2186	1783	1837	2559
ENSRNOG00000003923	299799	Rab21	RAB21, member RAS oncogene family [Source:RGD Symbol;Acc:1303150]	ENSRNOT00000005258	1830	1917	1945	1430	1515	2221
ENSRNOG00000003924	305419	Pi4k2b	phosphatidylinositol 4-kinase type 2 beta [Source:RGD Symbol;Acc:1359515]	ENSRNOT00000005349	1877	1997	2000	1527	1566	2369
ENSRNOG00000003925	289344	Hhat	hedgehog acyltransferase [Source:RGD Symbol;Acc:1311746]	ENSRNOT00000072729,ENSRNOT00000100318	221	182	180	152	154	223
ENSRNOG00000003927	64036	Cd55	CD55 molecule (Cromer blood group) [Source:RGD Symbol;Acc:620651]	ENSRNOT00000005284,ENSRNOT00000097302,ENSRNOT00000101971	5625	5961	6048	4042	4146	5807
ENSRNOG00000003928	289196	Tmco1	transmembrane and coiled-coil domains 1 [Source:RGD Symbol;Acc:1359178]	ENSRNOT00000005277,ENSRNOT00000082991,ENSRNOT00000094502	1493	1553	1555	1180	1288	1674
ENSRNOG00000003929	317183	Pcdh19	protocadherin 19 [Source:RGD Symbol;Acc:1565392]	ENSRNOT00000064458,ENSRNOT00000080386	193	181	207	183	172	227
ENSRNOG00000003931	303631	Arsg	arylsulfatase G [Source:RGD Symbol;Acc:1306571]	ENSRNOT00000094239,ENSRNOT00000113597	73	47	50	42	42	49
ENSRNOG00000003936	303060	Pwwp2a	PWWP domain containing 2A [Source:RGD Symbol;Acc:1305891]	ENSRNOT00000067013,ENSRNOT00000097586,ENSRNOT00000106279	1379	1474	1458	1204	1283	1669
ENSRNOG00000003942	299507	Asdurf	ASNSD1 upstream open reading frame [Source:RGD Symbol;Acc:41174017]	ENSRNOT00000059233	2899	3066	3177	2466	2652	3721
ENSRNOG00000003946	246314	Tor1aip1	torsin 1A interacting protein 1 [Source:RGD Symbol;Acc:628851]	ENSRNOT00000005280,ENSRNOT00000005296,ENSRNOT00000098741,ENSRNOT00000107683	1602	1591	1612	1189	1340	1699
ENSRNOG00000003947	114523	Ntn1	netrin 1 [Source:RGD Symbol;Acc:619809]	ENSRNOT00000005255	3396	3545	3514	3704	3831	6148
ENSRNOG00000003948	54265	Llgl1	LLGL scribble cell polarity complex component 1 [Source:RGD Symbol;Acc:3012]	ENSRNOT00000005366	3794	3854	3839	2909	3122	4276
ENSRNOG00000003949	678739	AABR07037995.1	phosphorylase kinase regulatory subunit alpha 2 [Source:RGD Symbol;Acc:1596945]	ENSRNOT00000065678,ENSRNOT00000094595,ENSRNOT00000103405,ENSRNOT00000116420	336	314	341	266	246	386
ENSRNOG00000003950	502160	Lvrn	laeverin [Source:RGD Symbol;Acc:1562779]	ENSRNOT00000039733,ENSRNOT00000114430	1	0	0	1	1	2
ENSRNOG00000003951	117263	Psmc1	proteasome 26S subunit, ATPase 1 [Source:RGD Symbol;Acc:621097]	ENSRNOT00000005329,ENSRNOT00000113995	6220	6353	6638	4731	5111	7063
ENSRNOG00000003952	289001	Map3k19	mitogen-activated protein kinase kinase kinase 19 [Source:RGD Symbol;Acc:1566400]	ENSRNOT00000005244	9	10	11	11	13	18
ENSRNOG00000003953	304759	Rab3gap1	RAB3 GTPase activating protein catalytic subunit 1 [Source:RGD Symbol;Acc:1306487]	ENSRNOT00000005289,ENSRNOT00000082439,ENSRNOT00000101602	1385	1411	1391	1221	1354	2037
ENSRNOG00000003954	103690850140924	Cxhxorf65	similar to human chromosome X open reading frame 65 [Source:RGD Symbol;Acc:9078783]	ENSRNOT00000005343,ENSRNOT00000050415,ENSRNOT00000075934,ENSRNOT00000102285	2	6	3	1	0	2
ENSRNOG00000003955	192225	Spata7	spermatogenesis associated 7 [Source:RGD Symbol;Acc:621010]	ENSRNOT00000005297,ENSRNOT00000096420,ENSRNOT00000097471,ENSRNOT00000098377,ENSRNOT00000104996,ENSRNOT00000105094,ENSRNOT00000108318,ENSRNOT00000118680	327	303	297	274	327	444
ENSRNOG00000003956	100363276	Arhgap6	Rho GTPase activating protein 6 [Source:RGD Symbol;Acc:2323364]	ENSRNOT00000036502,ENSRNOT00000051655,ENSRNOT00000100842,ENSRNOT00000111235,ENSRNOT00000111745,ENSRNOT00000115148,ENSRNOT00000118335	66	82	103	78	74	109
ENSRNOG00000003958	361323	Commd10	COMM domain containing 10 [Source:RGD Symbol;Acc:1303015]	ENSRNOT00000005260,ENSRNOT00000097420,ENSRNOT00000101744,ENSRNOT00000107170,ENSRNOT00000112838,ENSRNOT00000113462,ENSRNOT00000116749	1526	1632	1610	1177	1299	1596
ENSRNOG00000003959	289076	Rgs18	regulator of G-protein signaling 18 [Source:RGD Symbol;Acc:1306522]	ENSRNOT00000005324	0	0	0	0	0	0
ENSRNOG00000003960	57395	Cltrn	collectrin, amino acid transport regulator [Source:RGD Symbol;Acc:708489]	ENSRNOT00000005348	0	0	0	1	0	0
ENSRNOG00000003964	299957	Nsmce2	NSE2/MMS21 homolog, SMC5-SMC6 complex SUMO ligase [Source:RGD Symbol;Acc:1305156]	ENSRNOT00000005376,ENSRNOT00000086039,ENSRNOT00000099968,ENSRNOT00000102133	2794	2990	2935	1952	2337	3073
ENSRNOG00000003965	29160	Amelx	amelogenin, X-linked [Source:RGD Symbol;Acc:2107]	ENSRNOT00000005328,ENSRNOT00000052176,ENSRNOT00000078843,ENSRNOT00000087268	0	0	0	0	0	0
ENSRNOG00000003967	192129	Vmp1	vacuole membrane protein 1 [Source:RGD Symbol;Acc:70367]	ENSRNOT00000005658,ENSRNOT00000099166,ENSRNOT00000109003	2190.89	2302	2429.93	1777	2043	2857
ENSRNOG00000003969	303635	Fam20a	FAM20A, golgi associated secretory pathway pseudokinase [Source:RGD Symbol;Acc:1306364]	ENSRNOT00000005367	14	21	15	5	11	13
ENSRNOG00000003970	304670	Tnpo2	transportin 2 [Source:RGD Symbol;Acc:1310356]	ENSRNOT00000005571,ENSRNOT00000103099,ENSRNOT00000119606	6346	6283	6248	4442	4763	6712
ENSRNOG00000003971	94189	Gosr1	golgi SNAP receptor complex member 1 [Source:RGD Symbol;Acc:71093]	ENSRNOT00000077063,ENSRNOT00000095681,ENSRNOT00000102162	95.07	87.59	91.74	82.03	99.55	108.98
ENSRNOG00000003972	25360	Tshr	thyroid stimulating hormone receptor [Source:RGD Symbol;Acc:3911]	ENSRNOT00000005671,ENSRNOT00000106553	1	0	0	0	0	0
ENSRNOG00000003973	304805	Cyb5r1	cytochrome b5 reductase 1 [Source:RGD Symbol;Acc:1306084]	ENSRNOT00000060669	287	334	298	223	287	391
ENSRNOG00000003975	64303	Pfn1	profilin 1 [Source:RGD Symbol;Acc:621825]	ENSRNOT00000005370,ENSRNOT00000104684	22213	23099	22944	17258	19523	26558
ENSRNOG00000003979	304761	Zranb3	zinc finger RANBP2-type containing 3 [Source:RGD Symbol;Acc:1564952]	ENSRNOT00000005355	1264	1347	1341	1216	1231	1802
ENSRNOG00000003980	287208	Ttc1	tetratricopeptide repeat domain 1 [Source:RGD Symbol;Acc:1359604]	ENSRNOT00000005304,ENSRNOT00000118530	2246	2372	2226	1736	2066	2890
ENSRNOG00000003981	303226	Zfp18	zinc finger protein 18 [Source:RGD Symbol;Acc:1305130]	ENSRNOT00000005518,ENSRNOT00000103112	487	527	507	424	471	613
ENSRNOG00000003984	58812	Apln	apelin [Source:RGD Symbol;Acc:620672]	ENSRNOT00000005331	4	6	9	3	1	2
ENSRNOG00000003985	299800	Tmem19	transmembrane protein 19 [Source:RGD Symbol;Acc:735209]	ENSRNOT00000005310,ENSRNOT00000090560	552	553	515	351	397	574
ENSRNOG00000003988	.	Dnajc27	DnaJ heat shock protein family (Hsp40) member C27 [Source:RGD Symbol;Acc:1564414]	ENSRNOT00000005317,ENSRNOT00000081141	747	724	773	541	541	759
ENSRNOG00000003990	81504	Grb2	growth factor receptor bound protein 2 [Source:RGD Symbol;Acc:619758]	ENSRNOT00000005347,ENSRNOT00000095127,ENSRNOT00000111297	4727	5092	4767	3668	4008	5611
ENSRNOG00000003991	501138	Ankar	ankyrin and armadillo repeat containing [Source:RGD Symbol;Acc:1561071]	ENSRNOT00000005313,ENSRNOT00000115410	0	0	0	0	0	1
ENSRNOG00000003992	497932	Pik3r6	phosphoinositide-3-kinase, regulatory subunit 6 [Source:RGD Symbol;Acc:1560850]	ENSRNOT00000005405,ENSRNOT00000117827	3	0	0	0	0	0
ENSRNOG00000003997	289270	Pld5	phospholipase D family, member 5 [Source:RGD Symbol;Acc:1562609]	ENSRNOT00000005332,ENSRNOT00000078195	4	1	9	3	4	3
ENSRNOG00000003998	303468	Sgca	sarcoglycan, alpha [Source:RGD Symbol;Acc:1308062]	ENSRNOT00000005381,ENSRNOT00000112036	0	1	2	1	0	0
ENSRNOG00000003999	64508	Adcy3	adenylate cyclase 3 [Source:RGD Symbol;Acc:71009]	ENSRNOT00000005389	89	60	75	75	66	113
ENSRNOG00000004000	287554	Tefm	transcription elongation factor, mitochondrial [Source:RGD Symbol;Acc:1306595]	ENSRNOT00000005325,ENSRNOT00000090278	448	423	439	308	356	338
ENSRNOG00000004001	314548	Osgepl1	O-sialoglycoprotein endopeptidase-like 1 [Source:RGD Symbol;Acc:1305575]	ENSRNOT00000005408,ENSRNOT00000107507	375	397	428	302	382	507
ENSRNOG00000004003	63995	Dusp10	dual specificity phosphatase 10 [Source:RGD Symbol;Acc:1310844]	ENSRNOT00000005400	3744	3689	3658	2566	2771	3381
ENSRNOG00000004004	.	Nrde2	NRDE-2, necessary for RNA interference, domain containing [Source:RGD Symbol;Acc:1565082]	ENSRNOT00000005369,ENSRNOT00000098050	740	813	842	611	619	940
ENSRNOG00000004006	.	Dnajb9	DnaJ heat shock protein family (Hsp40) member B9 [Source:RGD Symbol;Acc:3070]	ENSRNOT00000005363	372	420	357	280	302	390
ENSRNOG00000004009	117522	Xpnpep2	X-prolyl aminopeptidase 2 [Source:RGD Symbol;Acc:621277]	ENSRNOT00000005604,ENSRNOT00000098779,ENSRNOT00000102614,ENSRNOT00000115461	3	5	7	2	3	2
ENSRNOG00000004011	299730	Nedd1	NEDD1 gamma-tubulin ring complex targeting factor [Source:RGD Symbol;Acc:1307750]	ENSRNOT00000005463,ENSRNOT00000105705	1947	2079	2064	1693	1788	2508
ENSRNOG00000004013	84016	Grip1	glutamate receptor interacting protein 1 [Source:RGD Symbol;Acc:621667]	ENSRNOT00000005539,ENSRNOT00000005545,ENSRNOT00000064448,ENSRNOT00000088861,ENSRNOT00000095939,ENSRNOT00000103170,ENSRNOT00000104327,ENSRNOT00000107252,ENSRNOT00000116059	146	129	124	81	103	155
ENSRNOG00000004014	287873	Chmp6	charged multivesicular body protein 6 [Source:RGD Symbol;Acc:1565325]	ENSRNOT00000005379,ENSRNOT00000107202	698	703.98	721.99	539.99	613	822
ENSRNOG00000004016	317464	Msl3	MSL complex subunit 3 [Source:RGD Symbol;Acc:1549763]	ENSRNOT00000065814,ENSRNOT00000113748	363	382	403	283	281	394
ENSRNOG00000004018	289129	Tdrd5	tudor domain containing 5 [Source:RGD Symbol;Acc:1307078]	ENSRNOT00000005353,ENSRNOT00000090848,ENSRNOT00000120001	3	4	7	4	5	5
ENSRNOG00000004019	29380	Phlda1	pleckstrin homology-like domain, family A, member 1 [Source:RGD Symbol;Acc:3836]	ENSRNOT00000005361	70	73	79	52	61	66
ENSRNOG00000004022	360878	Klhdc9	kelch domain containing 9 [Source:RGD Symbol;Acc:1561025]	ENSRNOT00000005352	148	119	137	64	79	106
[truncated: 28,564 more rows]
