# Supplementary material for: A universal 6iL/E4 culture system for deriving and maintaining embryonic stem cells across mammalian species
Source: Cell Res. 2026 Jul 13;36(8):611–28. doi: 10.1038/s41422-026-01276-y (PMC13424318; doi:10.1038/s41422-026-01276-y)
Supplement: Supplementary file 21 — Supplementary information, Table S8 [file 41422_2026_1276_MOESM21_ESM.xlsx]

## Sheet: rat 6iL rsem.merged.gene_counts
Supplementary information, Table S8. List of gene counts from bulk RNA-seq of 6iL-rESCs.
gene_id	entrezgene_id	external_gene_name	description	transcript_id(s)	6iL-rESC-1	6iL-rESC-2	6iL-rESC-3
ENSRNOG00000000001	311013	Arsj	arylsulfatase family, member J [Source:RGD Symbol;Acc:1307640]	ENSRNOT00000055633	63	42	31
ENSRNOG00000000007	24379	Gad1	glutamate decarboxylase 1 [Source:RGD Symbol;Acc:2652]	ENSRNOT00000000008,ENSRNOT00000084375,ENSRNOT00000087134	9	8	13
ENSRNOG00000000008	296511	Alx4	ALX homeobox 4 [Source:RGD Symbol;Acc:1310201]	ENSRNOT00000000009,ENSRNOT00000114813	5	5	7
ENSRNOG00000000009	.	Tmco5b	transmembrane and coiled-coil domains 5B [Source:RGD Symbol;Acc:1561237]	ENSRNOT00000000010	0	0	0
ENSRNOG00000000010	498922	Cbln1	cerebellin 1 precursor [Source:RGD Symbol;Acc:1562813]	ENSRNOT00000000011	5	4	4
ENSRNOG00000000012	296272	Tcf15	transcription factor 15 [Source:RGD Symbol;Acc:1308464]	ENSRNOT00000000013	196	157	153
ENSRNOG00000000017	297738	Steap1	STEAP family member 1 [Source:RGD Symbol;Acc:1311543]	ENSRNOT00000000018	92	72	73
ENSRNOG00000000021	.	Fbxl14-ps1	F-box and leucine-rich repeat protein 14, pseudogene 1 [Source:RGD Symbol;Acc:11478102]	ENSRNOT00000000022	0	0	0
ENSRNOG00000000024	362454	Hebp1	heme binding protein 1 [Source:RGD Symbol;Acc:1304581]	ENSRNOT00000000025	1087	918	919
ENSRNOG00000000033	305095	Tmcc2	transmembrane and coiled-coil domain family 2 [Source:RGD Symbol;Acc:1311960]	ENSRNOT00000000036,ENSRNOT00000100441,ENSRNOT00000104946	235	214	232
ENSRNOG00000000034	289419	Nuak2	NUAK family kinase 2 [Source:RGD Symbol;Acc:1359167]	ENSRNOT00000000039,ENSRNOT00000109571	253	231	225
ENSRNOG00000000035	689712	Tmed11	transmembrane emp24 protein transport domain containing 11 [Source:RGD Symbol;Acc:1588776]	ENSRNOT00000000040	0	0	0
ENSRNOG00000000036	305096	Klhdc8a	kelch domain containing 8A [Source:RGD Symbol;Acc:1305132]	ENSRNOT00000000041	20	16	23
ENSRNOG00000000040	305101	Kiaa1614	KIAA1614 homolog [Source:RGD Symbol;Acc:1304622]	ENSRNOT00000093309,ENSRNOT00000093726	51	45	47
ENSRNOG00000000041	64076	Slc26a1	solute carrier family 26 member 1 [Source:RGD Symbol;Acc:620136]	ENSRNOT00000000047,ENSRNOT00000111929	0	1	1
ENSRNOG00000000042	289424	Xpr1	xenotropic and polytropic retrovirus receptor 1 [Source:RGD Symbol;Acc:1306554]	ENSRNOT00000000049,ENSRNOT00000081892,ENSRNOT00000093410,ENSRNOT00000108645,ENSRNOT00000113923	685	592	637
ENSRNOG00000000043	360904	Idua	alpha-L-iduronidase [Source:RGD Symbol;Acc:1310943]	ENSRNOT00000000048,ENSRNOT00000114043	46	38	43
ENSRNOG00000000044	305623	Tmem175	transmembrane protein 175 [Source:RGD Symbol;Acc:1309712]	ENSRNOT00000000050,ENSRNOT00000094320,ENSRNOT00000114727	765	721	742
ENSRNOG00000000047	83628	Cd82	Cd82 molecule [Source:RGD Symbol;Acc:69070]	ENSRNOT00000000052,ENSRNOT00000097921,ENSRNOT00000100406,ENSRNOT00000119233	244	211	207
ENSRNOG00000000048	81659	Gak	cyclin G associated kinase [Source:RGD Symbol;Acc:621589]	ENSRNOT00000000064,ENSRNOT00000061720,ENSRNOT00000105303,ENSRNOT00000114393	4780	4018	4397
ENSRNOG00000000053	25419	Crp	C-reactive protein [Source:RGD Symbol;Acc:2411]	ENSRNOT00000000058,ENSRNOT00000091089	1	0	3
ENSRNOG00000000054	306338	Abhd8	abhydrolase domain containing 8 [Source:RGD Symbol;Acc:1305693]	ENSRNOT00000000060,ENSRNOT00000096877,ENSRNOT00000111935	203	195	199
ENSRNOG00000000055	305103	Fcrl6	Fc receptor-like 6 [Source:RGD Symbol;Acc:1563939]	ENSRNOT00000000059,ENSRNOT00000103749	0	0	0
ENSRNOG00000000062	305624	Pcgf3	polycomb group ring finger 3 [Source:RGD Symbol;Acc:1311479]	ENSRNOT00000000071,ENSRNOT00000108544,ENSRNOT00000111567	1529	1326	1476
ENSRNOG00000000064	140608	Atp5me	ATP synthase membrane subunit e [Source:RGD Symbol;Acc:621377]	ENSRNOT00000000072	15	29	24
ENSRNOG00000000065	289878	Pde6b	phosphodiesterase 6B [Source:RGD Symbol;Acc:1311039]	ENSRNOT00000000077	0	0	0
ENSRNOG00000000066	305105	Fbxo28	F-box protein 28 [Source:RGD Symbol;Acc:1304584]	ENSRNOT00000000074	830	693	724
ENSRNOG00000000068	312754	Ppp2r5a	protein phosphatase 2, regulatory subunit B', alpha [Source:RGD Symbol;Acc:1308022]	ENSRNOT00000000078	2120.86	1867.31	2033.24
ENSRNOG00000000070	289881	Dr1	down-regulator of transcription 1 [Source:RGD Symbol;Acc:1305201]	ENSRNOT00000000080	2809	2399	2687
ENSRNOG00000000073	289883	Tmed5	transmembrane p24 trafficking protein 5 [Source:RGD Symbol;Acc:1359437]	ENSRNOT00000000083,ENSRNOT00000119350	421	368	404
ENSRNOG00000000075	360905	Mtf2	metal response element binding transcription factor 2 [Source:RGD Symbol;Acc:1304727]	ENSRNOT00000000086,ENSRNOT00000098983,ENSRNOT00000114569	3835	3338	3514
ENSRNOG00000000081	305633	Antxr2	ANTXR cell adhesion molecule 2 [Source:RGD Symbol;Acc:1561294]	ENSRNOT00000000092,ENSRNOT00000096178,ENSRNOT00000115625,ENSRNOT00000119294	7	17	13
ENSRNOG00000000082	295568	Hltf	helicase-like transcription factor [Source:RGD Symbol;Acc:1309031]	ENSRNOT00000064828,ENSRNOT00000090912,ENSRNOT00000106667	2167	1989	2176
ENSRNOG00000000091	85435	Smad9	SMAD family member 9 [Source:RGD Symbol;Acc:71004]	ENSRNOT00000000102,ENSRNOT00000079544	4	0	2
ENSRNOG00000000095	362003	Gpr89b	G protein-coupled receptor 89B [Source:RGD Symbol;Acc:1304837]	ENSRNOT00000000106,ENSRNOT00000094385,ENSRNOT00000117688	989	813	834
ENSRNOG00000000096	65144	Pdzk1	PDZ domain containing 1 [Source:RGD Symbol;Acc:70924]	ENSRNOT00000000107	30	28	29
ENSRNOG00000000097	.	Cd160	CD160 molecule [Source:RGD Symbol;Acc:1563598]	ENSRNOT00000000109	0	0	0
ENSRNOG00000000098	362002	Rnf115	ring finger protein 115 [Source:RGD Symbol;Acc:1305315]	ENSRNOT00000000110	1891	1741	1811
ENSRNOG00000000104	290519	Thoc3	THO complex subunit 3 [Source:RGD Symbol;Acc:1311669]	ENSRNOT00000000116	3563	3133	3349
ENSRNOG00000000105	116657	Cplx2	complexin 2 [Source:RGD Symbol;Acc:70945]	ENSRNOT00000091046	4	1	1
ENSRNOG00000000108	290923	Aga	aspartylglucosaminidase [Source:RGD Symbol;Acc:1309646]	ENSRNOT00000000120,ENSRNOT00000107358,ENSRNOT00000116014	784	711	766
ENSRNOG00000000109	66017	Fgf20	fibroblast growth factor 20 [Source:RGD Symbol;Acc:71068]	ENSRNOT00000000121,ENSRNOT00000096927	0	0	0
ENSRNOG00000000111	290925	Coprs	coordinator of PRMT5 and differentiation stimulator [Source:RGD Symbol;Acc:1565675]	ENSRNOT00000000123,ENSRNOT00000095879,ENSRNOT00000098298	476	375	424
ENSRNOG00000000112	306647	Champ1	chromosome alignment maintaining phosphoprotein 1 [Source:RGD Symbol;Acc:1311283]	ENSRNOT00000000124	922	777	893
ENSRNOG00000000113	307604	Elac1	elaC ribonuclease Z 1 [Source:RGD Symbol;Acc:1304757]	ENSRNOT00000000125	145	128	132
ENSRNOG00000000121	366478	Pigv	phosphatidylinositol glycan anchor biosynthesis, class V [Source:RGD Symbol;Acc:1309526]	ENSRNOT00000000133,ENSRNOT00000081841	188	192	223
ENSRNOG00000000122	24184	Ak2	adenylate kinase 2 [Source:RGD Symbol;Acc:2077]	ENSRNOT00000000134,ENSRNOT00000093801	4865.97	4334	4249.84
ENSRNOG00000000123	313806	Rnf19b	ring finger protein 19B [Source:RGD Symbol;Acc:1305470]	ENSRNOT00000066268,ENSRNOT00000089457	1864	1726	1794
ENSRNOG00000000124	103690615	LOC103690615	transmembrane protein 234-like [Source:RGD Symbol;Acc:9400366]	ENSRNOT00000000136	0	0	0
ENSRNOG00000000127	362607	Kpna6	karyopherin subunit alpha 6 [Source:RGD Symbol;Acc:1306570]	ENSRNOT00000000139,ENSRNOT00000087556,ENSRNOT00000096749	2594	2244	2357
ENSRNOG00000000129	500446	Phf24	PHD finger protein 24 [Source:RGD Symbol;Acc:1559864]	ENSRNOT00000000141,ENSRNOT00000098449,ENSRNOT00000120097	1	0	0
ENSRNOG00000000130	313811	Dnajb5	DnaJ heat shock protein family (Hsp40) member B5 [Source:RGD Symbol;Acc:1307453]	ENSRNOT00000000142,ENSRNOT00000080082	239	188	222
ENSRNOG00000000133	307180	Txndc15	thioredoxin domain containing 15 [Source:RGD Symbol;Acc:1304696]	ENSRNOT00000000146,ENSRNOT00000071426,ENSRNOT00000100127	1296	1101	1110
ENSRNOG00000000137	291359	Ly86	lymphocyte antigen 86 [Source:RGD Symbol;Acc:1309936]	ENSRNOT00000000149,ENSRNOT00000113461	0	0	0
ENSRNOG00000000138	.	Glis1	GLIS family zinc finger 1 [Source:RGD Symbol;Acc:1308030]	ENSRNOT00000032433	10	10	11
ENSRNOG00000000142	361282	Plxdc2	plexin domain containing 2 [Source:RGD Symbol;Acc:1305962]	ENSRNOT00000000155,ENSRNOT00000117521	139	132	119
ENSRNOG00000000145	60664	Pik3r3	phosphoinositide-3-kinase regulatory subunit 3 [Source:RGD Symbol;Acc:621042]	ENSRNOT00000000157,ENSRNOT00000096934	234	225	223
ENSRNOG00000000150	100360412	Dnajc1	DnaJ heat shock protein family (Hsp40) member C1 [Source:RGD Symbol;Acc:2322144]	ENSRNOT00000000162,ENSRNOT00000107261	748	698	766
ENSRNOG00000000151	500564	Ldlrap1	low density lipoprotein receptor adaptor protein 1 [Source:RGD Symbol;Acc:1563417]	ENSRNOT00000000163	2059	1869	1980
ENSRNOG00000000155	361073	Cog3	component of oligomeric golgi complex 3 [Source:RGD Symbol;Acc:1304555]	ENSRNOT00000000168,ENSRNOT00000093907,ENSRNOT00000102849	829	736	788
ENSRNOG00000000156	65049	Megf6	multiple EGF-like-domains 6 [Source:RGD Symbol;Acc:621188]	ENSRNOT00000000169,ENSRNOT00000055386,ENSRNOT00000091417	83	67	93
ENSRNOG00000000157	361321	Atg12	autophagy related 12 [Source:RGD Symbol;Acc:1306306]	ENSRNOT00000000170,ENSRNOT00000116566	2500	2006	2156
ENSRNOG00000000158	81718	Cdo1	cysteine dioxygenase type 1 [Source:RGD Symbol;Acc:69262]	ENSRNOT00000000172,ENSRNOT00000096478,ENSRNOT00000107879	54	41	57
ENSRNOG00000000161	24942	Chm	CHM Rab escort protein [Source:RGD Symbol;Acc:2340]	ENSRNOT00000000174,ENSRNOT00000088570,ENSRNOT00000102082,ENSRNOT00000110757,ENSRNOT00000110841	1265	1046	1088
ENSRNOG00000000164	24944	Lamp2	lysosomal-associated membrane protein 2 [Source:RGD Symbol;Acc:2990]	ENSRNOT00000000177,ENSRNOT00000095944,ENSRNOT00000099330,ENSRNOT00000099710,ENSRNOT00000105324,ENSRNOT00000107735,ENSRNOT00000115842	8593	7927	8198
ENSRNOG00000000165	24638	Pfkfb1	6-phosphofructo-2-kinase/fructose-2,6-biphosphatase 1 [Source:RGD Symbol;Acc:3307]	ENSRNOT00000000178,ENSRNOT00000033656,ENSRNOT00000081239,ENSRNOT00000102413	137	112	134
ENSRNOG00000000166	317628	Apex2	apurinic/apyrimidinic endodeoxyribonuclease 2 [Source:RGD Symbol;Acc:1565983]	ENSRNOT00000068703	291	229	238
ENSRNOG00000000167	25748	Alas2	5'-aminolevulinate synthase 2 [Source:RGD Symbol;Acc:2084]	ENSRNOT00000000180	5	3	1
ENSRNOG00000000168	81660	Gatm	glycine amidinotransferase [Source:RGD Symbol;Acc:71090]	ENSRNOT00000000181	18	12	19
ENSRNOG00000000169	691729	Afg2b	AFG2 AAA ATPase homolog B [Source:RGD Symbol;Acc:1595990]	ENSRNOT00000043414,ENSRNOT00000099567	308	288	272
ENSRNOG00000000170	64469	Slc30a4	solute carrier family 30 member 4 [Source:RGD Symbol;Acc:619750]	ENSRNOT00000000184,ENSRNOT00000106881	499	436	457
ENSRNOG00000000172	691966	Sqor	sulfide quinone oxidoreductase [Source:RGD Symbol;Acc:1564504]	ENSRNOT00000068129,ENSRNOT00000089204,ENSRNOT00000094867,ENSRNOT00000095311,ENSRNOT00000109473	44	40	47
ENSRNOG00000000175	.	Mier2	MIER family member 2 [Source:RGD Symbol;Acc:1307278]	ENSRNOT00000067771,ENSRNOT00000090048	2151.36	2008.07	1923.81
ENSRNOG00000000177	246115	Plpp2	phospholipid phosphatase 2 [Source:RGD Symbol;Acc:628893]	ENSRNOT00000000193,ENSRNOT00000115499,ENSRNOT00000120111	967	822	823
ENSRNOG00000000184	315388	Tmprss6	transmembrane serine protease 6 [Source:RGD Symbol;Acc:1307138]	ENSRNOT00000000200,ENSRNOT00000097438,ENSRNOT00000103139,ENSRNOT00000109455	15	15	15
ENSRNOG00000000185	192172	Mpst	mercaptopyruvate sulfurtransferase [Source:RGD Symbol;Acc:620065]	ENSRNOT00000000201	650	588	626
ENSRNOG00000000186	25274	Tst	thiosulfate sulfurtransferase [Source:RGD Symbol;Acc:3913]	ENSRNOT00000050511	13	10	16
ENSRNOG00000000187	171081	Csf2rb	colony stimulating factor 2 receptor subunit beta [Source:RGD Symbol;Acc:620189]	ENSRNOT00000000203,ENSRNOT00000100294,ENSRNOT00000112752	0	0	0
ENSRNOG00000000190	.	Ep300	E1A binding protein p300 [Source:RGD Symbol;Acc:620036]	ENSRNOT00000000206,ENSRNOT00000101270	4.86	9.08	1.66
ENSRNOG00000000195	301097	Vwa5a	von Willebrand factor A domain containing 5A [Source:RGD Symbol;Acc:735145]	ENSRNOT00000000211,ENSRNOT00000015986,ENSRNOT00000095314	906	823	917
ENSRNOG00000000196	25147	Cyp19a1	cytochrome P450, family 19, subfamily a, polypeptide 1 [Source:RGD Symbol;Acc:2457]	ENSRNOT00000000212,ENSRNOT00000099462	1	0	0
ENSRNOG00000000199	301101	Dppa5al1	developmental pluripotency associated 5A like 1 [Source:RGD Symbol;Acc:1564306]	ENSRNOT00000000215	1875.96	1484.91	1490
ENSRNOG00000000201	494499	Gsta5	glutathione S-transferase alpha 5 [Source:RGD Symbol;Acc:1593189]	ENSRNOT00000044944	4	0	0
ENSRNOG00000000204	363113	Syncrip	synaptotagmin binding, cytoplasmic RNA interacting protein [Source:RGD Symbol;Acc:1305683]	ENSRNOT00000041655,ENSRNOT00000074515,ENSRNOT00000078891,ENSRNOT00000095785,ENSRNOT00000108724	10055	8554	9422
ENSRNOG00000000219	301111	Ano10	anoctamin 10 [Source:RGD Symbol;Acc:1308260]	ENSRNOT00000035371,ENSRNOT00000101819,ENSRNOT00000102632,ENSRNOT00000110539,ENSRNOT00000119627	331	334	301
ENSRNOG00000000221	316122	Abhd5	abhydrolase domain containing 5, lysophosphatidic acid acyltransferase [Source:RGD Symbol;Acc:1303237]	ENSRNOT00000000239,ENSRNOT00000110511,ENSRNOT00000116075	431	345	362
ENSRNOG00000000230	360495	Lmf1	lipase maturation factor 1 [Source:RGD Symbol;Acc:1310180]	ENSRNOT00000000246,ENSRNOT00000097488	481	400	395
ENSRNOG00000000231	300317	Kctd17	potassium channel tetramerization domain containing 17 [Source:RGD Symbol;Acc:1311154]	ENSRNOT00000046563,ENSRNOT00000094378,ENSRNOT00000105459,ENSRNOT00000114366,ENSRNOT00000117512	250	220	224
ENSRNOG00000000233	24419	Grm6	glutamate metabotropic receptor 6 [Source:RGD Symbol;Acc:2747]	ENSRNOT00000000249	110	92	123
ENSRNOG00000000236	303763	Zfp207	zinc finger protein 207 [Source:RGD Symbol;Acc:1308121]	ENSRNOT00000000253	3927	3353	3387
ENSRNOG00000000237	303764	C10h17orf75	similar to human chromosome 17 open reading frame 75 [Source:RGD Symbol;Acc:1310429]	ENSRNOT00000000254,ENSRNOT00000106459	285	245	251
ENSRNOG00000000239	287561	Ccl7	C-C motif chemokine ligand 7 [Source:RGD Symbol;Acc:1359152]	ENSRNOT00000000256	0	2	6
ENSRNOG00000000244	50998	Coil	coilin [Source:RGD Symbol;Acc:62031]	ENSRNOT00000037693,ENSRNOT00000099028,ENSRNOT00000110927	1443	1316	1410
ENSRNOG00000000245	303772	Slc16a6	solute carrier family 16, member 6 [Source:RGD Symbol;Acc:735117]	ENSRNOT00000045902,ENSRNOT00000078059,ENSRNOT00000088215	1094	898	970
ENSRNOG00000000246	360650	Amz2	archaelysin family metallopeptidase 2 [Source:RGD Symbol;Acc:1304846]	ENSRNOT00000000263,ENSRNOT00000098407	1509	1367	1357
ENSRNOG00000000247	360667	Mfsd11	major facilitator superfamily domain containing 11 [Source:RGD Symbol;Acc:1307394]	ENSRNOT00000000264,ENSRNOT00000116678,ENSRNOT00000117630	1434	1200	1322
ENSRNOG00000000248	494445	Srsf2	serine and arginine rich splicing factor 2 [Source:RGD Symbol;Acc:1359422]	ENSRNOT00000067739	10352	8446	9051
ENSRNOG00000000249	287918	Mettl23	methyltransferase 23, arginine [Source:RGD Symbol;Acc:1306284]	ENSRNOT00000000266	189	154	145
ENSRNOG00000000250	360665	Jmjd6	jumonji domain containing 6, arginine demethylase and lysine hydroxylase [Source:RGD Symbol;Acc:1305395]	ENSRNOT00000064671,ENSRNOT00000109361,ENSRNOT00000116096	1629	1512	1620
ENSRNOG00000000251	287920	St6galnac1	ST6 N-acetylgalactosaminide alpha-2,6-sialyltransferase 1 [Source:RGD Symbol;Acc:1562048]	ENSRNOT00000042321	0	0	0
ENSRNOG00000000257	94338	Smpd3	sphingomyelin phosphodiesterase 3 [Source:RGD Symbol;Acc:619754]	ENSRNOT00000031977,ENSRNOT00000097806	1	1	1
ENSRNOG00000000258	361402	Prmt7	protein arginine methyltransferase 7 [Source:RGD Symbol;Acc:1304869]	ENSRNOT00000000275,ENSRNOT00000081312,ENSRNOT00000109438,ENSRNOT00000114209	2921	2522	2543
ENSRNOG00000000262	307834	Zfp821	zinc finger protein 821 [Source:RGD Symbol;Acc:1306674]	ENSRNOT00000000279,ENSRNOT00000113443	536	453	494
ENSRNOG00000000264	307973	Def8	differentially expressed in FDCP 8 homolog [Source:RGD Symbol;Acc:1309008]	ENSRNOT00000000281	639	570	643
ENSRNOG00000000274	309901	Phyhipl	phytanoyl-CoA 2-hydroxylase interacting protein-like [Source:RGD Symbol;Acc:1307967]	ENSRNOT00000000299,ENSRNOT00000058151,ENSRNOT00000105062	20	18	12
ENSRNOG00000000275	294565	Fam13c	family with sequence similarity 13, member C [Source:RGD Symbol;Acc:1310149]	ENSRNOT00000000756,ENSRNOT00000051491,ENSRNOT00000118972	844	759	708
ENSRNOG00000000277	.	Tet1	tet methylcytosine dioxygenase 1 [Source:RGD Symbol;Acc:1310993]	ENSRNOT00000000302,ENSRNOT00000057939	1005	793	968
ENSRNOG00000000279	309912	Rtn4ip1	reticulon 4 interacting protein 1 [Source:RGD Symbol;Acc:1563384]	ENSRNOT00000000304	876	758	752
ENSRNOG00000000281	680409	Prodh	proline dehydrogenase [Source:RGD Symbol;Acc:1590932]	ENSRNOT00000002576,ENSRNOT00000082855	2443	2025	2086
ENSRNOG00000000282	363831	Gsc2	goosecoid homeobox 2 [Source:RGD Symbol;Acc:1305333]	ENSRNOT00000041975	0	0	0
ENSRNOG00000000283	360741	Ess2	ess-2 splicing factor homolog [Source:RGD Symbol;Acc:1308218]	ENSRNOT00000000308	905	738	744
ENSRNOG00000000288	287949	Scarf2	scavenger receptor class F, member 2 [Source:RGD Symbol;Acc:1306013]	ENSRNOT00000000313,ENSRNOT00000095028	347	324	334
ENSRNOG00000000299	294515	Foxo3	forkhead box O3 [Source:RGD Symbol;Acc:1309196]	ENSRNOT00000000327	2457	2212	2425
ENSRNOG00000000302	294518	Sesn1	sestrin 1 [Source:RGD Symbol;Acc:1307517]	ENSRNOT00000065890,ENSRNOT00000089611,ENSRNOT00000116987	878	743	770
ENSRNOG00000000303	294519	Cep57l1	centrosomal protein 57-like 1 [Source:RGD Symbol;Acc:1311358]	ENSRNOT00000000331,ENSRNOT00000093787,ENSRNOT00000094398,ENSRNOT00000104623,ENSRNOT00000111438	3463	2970	3131
ENSRNOG00000000304	83689	Cd164	CD164 molecule [Source:RGD Symbol;Acc:70942]	ENSRNOT00000000334,ENSRNOT00000076522,ENSRNOT00000101562	15582	13842	14800
ENSRNOG00000000306	83537	Smpd2	sphingomyelin phosphodiesterase 2 [Source:RGD Symbol;Acc:619753]	ENSRNOT00000000336,ENSRNOT00000112826	277	201	236
ENSRNOG00000000307	294520	Mical1	microtubule associated monooxygenase, calponin and LIM domain containing 1 [Source:RGD Symbol;Acc:1309386]	ENSRNOT00000000337	157	113	143
ENSRNOG00000000308	365590	Zbtb24	zinc finger and BTB domain containing 24 [Source:RGD Symbol;Acc:1306951]	ENSRNOT00000057175	589	470	519
ENSRNOG00000000312	309855	Fig4	FIG4 phosphoinositide 5-phosphatase [Source:RGD Symbol;Acc:1311375]	ENSRNOT00000000343,ENSRNOT00000101588	892	694	794
ENSRNOG00000000314	309858	Sec63	SEC63 homolog, protein translocation regulator [Source:RGD Symbol;Acc:1304984]	ENSRNOT00000036365,ENSRNOT00000087718,ENSRNOT00000110304	3064	2766	2836
ENSRNOG00000000316	309860	Sobp	sine oculis binding protein homolog [Source:RGD Symbol;Acc:1560479]	ENSRNOT00000000348,ENSRNOT00000116176	244.82	213.36	244.65
ENSRNOG00000000320	.	AABR07045462.1	translocase of inner mitochondrial membrane 10B [Source:RGD Symbol;Acc:71097]	ENSRNOT00000000351	5	3	7.12
ENSRNOG00000000321	25145	Cd24	CD24 molecule [Source:RGD Symbol;Acc:2298]	ENSRNOT00000000352,ENSRNOT00000109979	2952	2439	2555
ENSRNOG00000000322	365601	Atg5	autophagy related 5 [Source:RGD Symbol;Acc:1359580]	ENSRNOT00000057078,ENSRNOT00000080283,ENSRNOT00000101057	1080	976	1009
ENSRNOG00000000323	309871	Prdm1	PR/SET domain 1 [Source:RGD Symbol;Acc:1311765]	ENSRNOT00000048270,ENSRNOT00000076541	3	4	7
ENSRNOG00000000327	361866	Hace1	HECT domain and ankyrin repeat containing, E3 ubiquitin protein ligase 1 [Source:RGD Symbol;Acc:1306114]	ENSRNOT00000000365,ENSRNOT00000106005,ENSRNOT00000111799	969	849	941
ENSRNOG00000000335	.	Ermap	erythroblast membrane associated protein (Scianna blood group) [Source:RGD Symbol;Acc:1309996]	ENSRNOT00000039305,ENSRNOT00000106958,ENSRNOT00000113727	0	2	0
ENSRNOG00000000340	302247	Rtraf	RNA transcription, translation and transport factor [Source:RGD Symbol;Acc:1304704]	ENSRNOT00000049255,ENSRNOT00000092002,ENSRNOT00000101009,ENSRNOT00000120090	7222	5880	5866
ENSRNOG00000000341	302248	Nid2	nidogen 2 [Source:RGD Symbol;Acc:1311685]	ENSRNOT00000000383,ENSRNOT00000082196	5214	4286	4726.58
ENSRNOG00000000368	54257	Grik2	glutamate ionotropic receptor kainate type subunit 2 [Source:RGD Symbol;Acc:2733]	ENSRNOT00000037559,ENSRNOT00000076234,ENSRNOT00000076805,ENSRNOT00000097789,ENSRNOT00000112090,ENSRNOT00000118241	23	38	17
ENSRNOG00000000373	361839	Ctnna3	catenin alpha 3 [Source:RGD Symbol;Acc:1562230]	ENSRNOT00000049437,ENSRNOT00000057950,ENSRNOT00000084660,ENSRNOT00000099024	1	3	0
ENSRNOG00000000376	.	Tmem167b-ps1	transmembrane protein 167B, pseudogene 1 [Source:RGD Symbol;Acc:11454336]	ENSRNOT00000000423	0	0	0
ENSRNOG00000000383	309760	Mypn	myopalladin [Source:RGD Symbol;Acc:1308510]	ENSRNOT00000057872,ENSRNOT00000090083	28	14	19
ENSRNOG00000000384	365564	Atoh7	atonal bHLH transcription factor 7 [Source:RGD Symbol;Acc:1304957]	ENSRNOT00000000432	0	0	0
ENSRNOG00000000386	171564	Pbld1	phenazine biosynthesis-like protein domain containing 1 [Source:RGD Symbol;Acc:621263]	ENSRNOT00000000434,ENSRNOT00000116726	33	38.83	31.93
ENSRNOG00000000387	361836309762	Slc25a16	solute carrier family 25 member 16 [Source:RGD Symbol;Acc:1311311]	ENSRNOT00000000438,ENSRNOT00000056047,ENSRNOT00000102171,ENSRNOT00000103093	1780	1353	1587
ENSRNOG00000000392	294385	Supv3l1	Suv3 like RNA helicase [Source:RGD Symbol;Acc:1305565]	ENSRNOT00000080773	1673	1506	1481
ENSRNOG00000000394	56782	Srgn	serglycin [Source:RGD Symbol;Acc:619969]	ENSRNOT00000000443	2709	2348	2285
ENSRNOG00000000395	606294	Kifbp	kinesin family binding protein [Source:RGD Symbol;Acc:1593126]	ENSRNOT00000000444,ENSRNOT00000103307	1539	1335	1408
ENSRNOG00000000396	361848	Ddx50	DExD-box helicase 50 [Source:RGD Symbol;Acc:1310934]	ENSRNOT00000000446,ENSRNOT00000082114,ENSRNOT00000107767,ENSRNOT00000117657	2447	2243	2329
ENSRNOG00000000397	361849	Ccar1	cell division cycle and apoptosis regulator 1 [Source:RGD Symbol;Acc:1560358]	ENSRNOT00000067004,ENSRNOT00000097504	4185	3505	3763
ENSRNOG00000000398	294390	Zup1	zinc finger containing ubiquitin peptidase 1 [Source:RGD Symbol;Acc:1307672]	ENSRNOT00000000448	772	742	721
ENSRNOG00000000401	.	Gprc6a	G protein-coupled receptor, class C, group 6, member A [Source:RGD Symbol;Acc:735077]	ENSRNOT00000000451,ENSRNOT00000112868	1	1	0
ENSRNOG00000000405	309772	Vgll2	vestigial-like family member 2 [Source:RGD Symbol;Acc:1311903]	ENSRNOT00000000456	0	1	0
ENSRNOG00000000406	25346	Ros1	ROS proto-oncogene 1 , receptor tyrosine kinase [Source:RGD Symbol;Acc:3591]	ENSRNOT00000000459,ENSRNOT00000080444	18	8	11
ENSRNOG00000000407	.	Dcbld1	discoidin, CUB and LCCL domain containing 1 [Source:RGD Symbol;Acc:1307211]	ENSRNOT00000000462,ENSRNOT00000111886	632	566	590
ENSRNOG00000000408	309774	Gopc	golgi associated PDZ and coiled-coil motif containing [Source:RGD Symbol;Acc:1309512]	ENSRNOT00000057476,ENSRNOT00000083295,ENSRNOT00000102347,ENSRNOT00000110578	1325	1198	1251
ENSRNOG00000000410	309775	Nepn	nephrocan [Source:RGD Symbol;Acc:1307755]	ENSRNOT00000066492,ENSRNOT00000099270	0	0	0
ENSRNOG00000000411	294400	Nus1	NUS1 dehydrodolichyl diphosphate synthase subunit [Source:RGD Symbol;Acc:1307879]	ENSRNOT00000000467	3272	2719	2971
ENSRNOG00000000412	502421	Slc35f1	solute carrier family 35, member F1 [Source:RGD Symbol;Acc:1559576]	ENSRNOT00000000468	4	5	7
ENSRNOG00000000414	100365935	Cep85l	centrosomal protein 85-like [Source:RGD Symbol;Acc:2319745]	ENSRNOT00000063920,ENSRNOT00000078420,ENSRNOT00000087220	429	395	427
ENSRNOG00000000415	294408	Asf1a	anti-silencing function 1A histone chaperone [Source:RGD Symbol;Acc:1311941]	ENSRNOT00000000471	2271	1883	1808
ENSRNOG00000000417	308870	Numa1	nuclear mitotic apparatus protein 1 [Source:RGD Symbol;Acc:1308777]	ENSRNOT00000000474,ENSRNOT00000055249,ENSRNOT00000094333	6924	6167	6774
ENSRNOG00000000420	294258	Nelfe	negative elongation factor complex member E [Source:RGD Symbol;Acc:1303325]	ENSRNOT00000000478	2116	1706	1808
ENSRNOG00000000421	294260	Skic2	SKI2 subunit of superkiller complex [Source:RGD Symbol;Acc:1303059]	ENSRNOT00000000481,ENSRNOT00000102575	2208	1948	2161
ENSRNOG00000000422	361799	Dxo	decapping exoribonuclease [Source:RGD Symbol;Acc:1303267]	ENSRNOT00000000483,ENSRNOT00000096572	715	720	580
ENSRNOG00000000428	24298	Cyp21a1	cytochrome P450, family 21, subfamily a, polypeptide 1 [Source:RGD Symbol;Acc:2461]	ENSRNOT00000031548	0	0	0
ENSRNOG00000000431	406169	Atf6b	activating transcription factor 6 beta [Source:RGD Symbol;Acc:1303317]	ENSRNOT00000000492,ENSRNOT00000119502	3950	3400	3443
ENSRNOG00000000432	406168	Fkbpl	FKBP prolyl isomerase like [Source:RGD Symbol;Acc:1303227]	ENSRNOT00000000494	328	277	282
ENSRNOG00000000433	406167	Prrt1	proline-rich transmembrane protein 1 [Source:RGD Symbol;Acc:1359348]	ENSRNOT00000000495,ENSRNOT00000091188	2	3	5
ENSRNOG00000000435	54398	Ppt2	palmitoyl-protein thioesterase 2 [Source:RGD Symbol;Acc:620375]	ENSRNOT00000000497,ENSRNOT00000080476,ENSRNOT00000083489,ENSRNOT00000090518,ENSRNOT00000091468	847	818	822
ENSRNOG00000000436	406166	Egfl8	EGF-like-domain, multiple 8 [Source:RGD Symbol;Acc:1549706]	ENSRNOT00000000499,ENSRNOT00000068712,ENSRNOT00000107302	255	285	275
ENSRNOG00000000437	406165	Agpat1	1-acylglycerol-3-phosphate O-acyltransferase 1 [Source:RGD Symbol;Acc:1303287]	ENSRNOT00000000500	3158	2673	2905
ENSRNOG00000000438	407784	Rnf5	ring finger protein 5 [Source:RGD Symbol;Acc:1588458]	ENSRNOT00000000501,ENSRNOT00000088244	1468	1371	1236
ENSRNOG00000000439	81722	Ager	advanced glycosylation end product-specific receptor [Source:RGD Symbol;Acc:69258]	ENSRNOT00000000508,ENSRNOT00000072848,ENSRNOT00000077205,ENSRNOT00000084841,ENSRNOT00000085277	15	18	20
ENSRNOG00000000440	406164	Pbx2	PBX homeobox 2 [Source:RGD Symbol;Acc:1303084]	ENSRNOT00000000509	3913	3591	3806
ENSRNOG00000000441	406163	Gpsm3	G-protein signaling modulator 3 [Source:RGD Symbol;Acc:1303014]	ENSRNOT00000000510,ENSRNOT00000094807	226	194	193
ENSRNOG00000000442	406162	Notch4	notch receptor 4 [Source:RGD Symbol;Acc:1303282]	ENSRNOT00000000513	24	17	32
ENSRNOG00000000446	.	Btnl8	butyrophilin-like 8 [Source:RGD Symbol;Acc:1303010]	ENSRNOT00000029409,ENSRNOT00000060389,ENSRNOT00000091203	0	0	0
ENSRNOG00000000451	309621	RT1-Ba	RT1 class II, locus Ba [Source:RGD Symbol;Acc:1595867]	ENSRNOT00000000523,ENSRNOT00000077143,ENSRNOT00000091096	0	0	0
ENSRNOG00000000454	.	RT1-DOb	RT1 class II, locus DOb [Source:RGD Symbol;Acc:1595814]	ENSRNOT00000000526,ENSRNOT00000085724,ENSRNOT00000105085	1	0	0
ENSRNOG00000000455	24812	Tap2	transporter 2, ATP binding cassette subfamily B member [Source:RGD Symbol;Acc:3818]	ENSRNOT00000000527	228	180	205
ENSRNOG00000000456	24968	Psmb8	proteasome 20S subunit beta 8 [Source:RGD Symbol;Acc:3426]	ENSRNOT00000000528,ENSRNOT00000082047	14	15	17
ENSRNOG00000000457	24811	Tap1	transporter 1, ATP binding cassette subfamily B member [Source:RGD Symbol;Acc:3817]	ENSRNOT00000000529,ENSRNOT00000102515	219	236	223
ENSRNOG00000000459	24967	Psmb9	proteasome 20S subunit beta 9 [Source:RGD Symbol;Acc:3427]	ENSRNOT00000000532,ENSRNOT00000091362	353	285	248
ENSRNOG00000000461	294276	Brd2	bromodomain containing 2 [Source:RGD Symbol;Acc:1303324]	ENSRNOT00000000535,ENSRNOT00000060194,ENSRNOT00000080585	9064	8289	8651
ENSRNOG00000000463	294279	Col11a2	collagen type XI alpha 2 chain [Source:RGD Symbol;Acc:2373]	ENSRNOT00000045533,ENSRNOT00000084117,ENSRNOT00000085547,ENSRNOT00000092329,ENSRNOT00000104091,ENSRNOT00000107648,ENSRNOT00000112730,ENSRNOT00000115128,ENSRNOT00000120229	9	8	22
ENSRNOG00000000464	361801	Rxrb	retinoid X receptor beta [Source:RGD Symbol;Acc:3611]	ENSRNOT00000041613,ENSRNOT00000118105	1121	992	1045
ENSRNOG00000000465	294281	Slc39a7	solute carrier family 39 member 7 [Source:RGD Symbol;Acc:1593280]	ENSRNOT00000000541	1158.96	961.1	1057.99
ENSRNOG00000000466	361802	Hsd17b8	hydroxysteroid (17-beta) dehydrogenase 8 [Source:RGD Symbol;Acc:1303158]	ENSRNOT00000077357,ENSRNOT00000081486	1729.04	1634.9	1516.01
ENSRNOG00000000467	309626	Ring1	ring finger protein 1 [Source:RGD Symbol;Acc:3576]	ENSRNOT00000000543,ENSRNOT00000081085	513	467	483
ENSRNOG00000000470	25218	Vps52	VPS52 subunit of GARP complex [Source:RGD Symbol;Acc:3618]	ENSRNOT00000000549,ENSRNOT00000096948,ENSRNOT00000107087	2242	1855	1913
ENSRNOG00000000471	294282171079	Rps18	ribosomal protein S18 [Source:RGD Symbol;Acc:3595]	ENSRNOT00000000550,ENSRNOT00000092476	30714	25701.8	26119.7
ENSRNOG00000000473	309629	Pfdn6	prefoldin subunit 6 [Source:RGD Symbol;Acc:1303006]	ENSRNOT00000000553	1275.07	1173.76	1141.5
ENSRNOG00000000474	294283	Ralgdsl2	ral guanine nucleotide dissociation stimulator like 2 [Source:RGD Symbol;Acc:1302985]	ENSRNOT00000000554,ENSRNOT00000092372,ENSRNOT00000112353	1316.05	1101.57	1171
ENSRNOG00000000476	309630	Zbtb22	zinc finger and BTB domain containing 22 [Source:RGD Symbol;Acc:1359627]	ENSRNOT00000000558,ENSRNOT00000099428	234.7	217.18	256.02
ENSRNOG00000000477	140926	Daxx	death-domain associated protein [Source:RGD Symbol;Acc:621227]	ENSRNOT00000000559,ENSRNOT00000092597,ENSRNOT00000119385	2199	1899	2024
ENSRNOG00000000478	.	AA926063	AA926063gene [Source:RGD Symbol;Acc:1303072]	ENSRNOT00000000560	1	0	0
ENSRNOG00000000479	294286	Kifc1	kinesin family member C1 [Source:RGD Symbol;Acc:1359118]	ENSRNOT00000065349,ENSRNOT00000095546,ENSRNOT00000103176,ENSRNOT00000114906	5477	4776	5097
ENSRNOG00000000480	294287	Phf1	PHD finger protein 1 [Source:RGD Symbol;Acc:1303205]	ENSRNOT00000059548,ENSRNOT00000091364,ENSRNOT00000092247	114	115	114
ENSRNOG00000000481	294288	Cuta	cutA divalent cation tolerance homolog [Source:RGD Symbol;Acc:1303306]	ENSRNOT00000000568,ENSRNOT00000072319	1424	1171	1168
ENSRNOG00000000483	192117	Syngap1	synaptic Ras GTPase activating protein 1 [Source:RGD Symbol;Acc:621090]	ENSRNOT00000000572,ENSRNOT00000040859,ENSRNOT00000092424,ENSRNOT00000108190,ENSRNOT00000116745,ENSRNOT00000120108	338	308	318
ENSRNOG00000000485	116502	Bak1	BCL2-antagonist/killer 1 [Source:RGD Symbol;Acc:621635]	ENSRNOT00000000576	1627	1390	1398
ENSRNOG00000000486	494520	Ggnbp1	gametogenetin binding protein 1 [Source:RGD Symbol;Acc:1359729]	ENSRNOT00000000577,ENSRNOT00000119446	20	21	19
ENSRNOG00000000487	24417	Grm4	glutamate metabotropic receptor 4 [Source:RGD Symbol;Acc:2745]	ENSRNOT00000066115,ENSRNOT00000083426,ENSRNOT00000093633,ENSRNOT00000115661	1702	1345	1517
ENSRNOG00000000488	117062	Hmga1	high mobility group AT-hook 1 [Source:RGD Symbol;Acc:628699]	ENSRNOT00000000580,ENSRNOT00000099939,ENSRNOT00000113836	27265	20654	22858
ENSRNOG00000000490	81773	Rps10	ribosomal protein S10 [Source:RGD Symbol;Acc:621024]	ENSRNOT00000033907,ENSRNOT00000107117	18064.4	16419.1	14523
ENSRNOG00000000491	689210	Spdef	SAM pointed domain containing ets transcription factor [Source:RGD Symbol;Acc:1594842]	ENSRNOT00000000583,ENSRNOT00000079933	7	5	6
ENSRNOG00000000493	361808	Snrpc	small nuclear ribonucleoprotein polypeptide C [Source:RGD Symbol;Acc:1306065]	ENSRNOT00000000586,ENSRNOT00000105887,ENSRNOT00000115940	4710.67	4098.51	3990.69
ENSRNOG00000000495	.	Bltp3a	bridge-like lipid transfer protein family member 3A [Source:RGD Symbol;Acc:1307264]	ENSRNOT00000049592,ENSRNOT00000102198,ENSRNOT00000103992,ENSRNOT00000104971	1146	986	1150
ENSRNOG00000000498	309639	Anks1a	ankyrin repeat and sterile alpha motif domain containing 1A [Source:RGD Symbol;Acc:1309183]	ENSRNOT00000044395,ENSRNOT00000081604,ENSRNOT00000107130	2052	1969	2000
ENSRNOG00000000499	309641	Tcp11	t-complex 11 [Source:RGD Symbol;Acc:1359387]	ENSRNOT00000045044,ENSRNOT00000109959	22	6	16
ENSRNOG00000000500	294297	Scube3	signal peptide, CUB domain and EGF like domain containing 3 [Source:RGD Symbol;Acc:1304880]	ENSRNOT00000000593,ENSRNOT00000100675	69	54	68
ENSRNOG00000000501	361809	Zfp523	zinc finger protein 523 [Source:RGD Symbol;Acc:1306239]	ENSRNOT00000000595,ENSRNOT00000084771	208	182	175
ENSRNOG00000000502	309642	Def6	DEF6 guanine nucleotide exchange factor [Source:RGD Symbol;Acc:1307945]	ENSRNOT00000000597,ENSRNOT00000107870,ENSRNOT00000120154	282	263	242
ENSRNOG00000000503	25682	Ppard	peroxisome proliferator-activated receptor delta [Source:RGD Symbol;Acc:3370]	ENSRNOT00000042539,ENSRNOT00000083109	357	259	323
ENSRNOG00000000504	309643	Fance	FA complementation group E [Source:RGD Symbol;Acc:1561045]	ENSRNOT00000006191,ENSRNOT00000101988,ENSRNOT00000109180	624	536	524
ENSRNOG00000000505	36665681729	Rpl10a	ribosomal protein L10A [Source:RGD Symbol;Acc:620497]	ENSRNOT00000000603,ENSRNOT00000100947,ENSRNOT00000101238	24491.5	20064.2	20416.8
ENSRNOG00000000506	294299	Tead3	TEA domain transcription factor 3 [Source:RGD Symbol;Acc:1311583]	ENSRNOT00000000607,ENSRNOT00000096677,ENSRNOT00000107495	918	927	920
ENSRNOG00000000507	309900	Tulp1	TUB like protein 1 [Source:RGD Symbol;Acc:1311062]	ENSRNOT00000066897,ENSRNOT00000095895,ENSRNOT00000097363,ENSRNOT00000113572	10	4	13
ENSRNOG00000000508	294301	Armc12	armadillo repeat containing 12 [Source:RGD Symbol;Acc:1306008]	ENSRNOT00000000609	0	2	0
ENSRNOG00000000510	25680	Clps	colipase [Source:RGD Symbol;Acc:2363]	ENSRNOT00000000611	0	0	0
ENSRNOG00000000511	361811	Srpk1	SRSF protein kinase 1 [Source:RGD Symbol;Acc:1308272]	ENSRNOT00000000612,ENSRNOT00000092514,ENSRNOT00000092641,ENSRNOT00000100033,ENSRNOT00000105949	8885	7903	8391
ENSRNOG00000000512	309646	Slc26a8	solute carrier family 26 member 8 [Source:RGD Symbol;Acc:1308898]	ENSRNOT00000059264,ENSRNOT00000092383	305	294	270
ENSRNOG00000000513	81649	Mapk14	mitogen activated protein kinase 14 [Source:RGD Symbol;Acc:70496]	ENSRNOT00000000617,ENSRNOT00000000618,ENSRNOT00000095202,ENSRNOT00000098053,ENSRNOT00000100696,ENSRNOT00000102158	3871	3394	3653
ENSRNOG00000000515	29513	Mapk13	mitogen activated protein kinase 13 [Source:RGD Symbol;Acc:3045]	ENSRNOT00000000621	754	603	671
ENSRNOG00000000516	100360640	Pxt1	peroxisomal testis enriched protein 1 [Source:RGD Symbol;Acc:2321717]	ENSRNOT00000092474,ENSRNOT00000113127	177	116	114
ENSRNOG00000000517	294307	Kctd20	potassium channel tetramerization domain containing 20 [Source:RGD Symbol;Acc:1309887]	ENSRNOT00000000624,ENSRNOT00000092333,ENSRNOT00000105827	3403	2966	3218
ENSRNOG00000000519	361813	Stk38	serine/threonine kinase 38 [Source:RGD Symbol;Acc:1309455]	ENSRNOT00000059194,ENSRNOT00000092400,ENSRNOT00000092489,ENSRNOT00000104223	6438	5502	6119
ENSRNOG00000000520	361814	Srsf3	serine and arginine rich splicing factor 3 [Source:RGD Symbol;Acc:1309233]	ENSRNOT00000092663,ENSRNOT00000095830,ENSRNOT00000117194	15902.6	14061.7	13994
ENSRNOG00000000521	114851	Cdkn1a	cyclin-dependent kinase inhibitor 1A [Source:RGD Symbol;Acc:69328]	ENSRNOT00000091731,ENSRNOT00000101862	961	952	1042
ENSRNOG00000000522	309650	Cpne5	copine 5 [Source:RGD Symbol;Acc:1308021]	ENSRNOT00000000629,ENSRNOT00000101285,ENSRNOT00000108791,ENSRNOT00000110640	239	207	209
ENSRNOG00000000523	309651	Ppil1	peptidylprolyl isomerase like 1 [Source:RGD Symbol;Acc:1309119]	ENSRNOT00000093253	1988	1842	1841
ENSRNOG00000000524	294311	C20h6orf89	similar to human chromosome 6 open reading frame 89 [Source:RGD Symbol;Acc:735065]	ENSRNOT00000000631,ENSRNOT00000086330,ENSRNOT00000093188,ENSRNOT00000093377,ENSRNOT00000093638,ENSRNOT00000093736,ENSRNOT00000102727,ENSRNOT00000106155	1287	1060	1103
ENSRNOG00000000525	294312	Pi16	peptidase inhibitor 16 [Source:RGD Symbol;Acc:1304760]	ENSRNOT00000000632,ENSRNOT00000093209	94	94	112
ENSRNOG00000000527	294313	Mtch1	mitochondrial carrier 1 [Source:RGD Symbol;Acc:1309262]	ENSRNOT00000000635,ENSRNOT00000093172	2094	1664	1694
ENSRNOG00000000528	309653	Fgd2	FYVE, RhoGEF and PH domain containing 2 [Source:RGD Symbol;Acc:1309840]	ENSRNOT00000041665	109	82	82
ENSRNOG00000000529	24649	Pim1	Pim-1 proto-oncogene, serine/threonine kinase [Source:RGD Symbol;Acc:3330]	ENSRNOT00000000637	1365	1358	1365
ENSRNOG00000000532	309656	Cmtr1	cap methyltransferase 1 [Source:RGD Symbol;Acc:1307801]	ENSRNOT00000000640,ENSRNOT00000083108,ENSRNOT00000101461,ENSRNOT00000110367,ENSRNOT00000111387,ENSRNOT00000111715,ENSRNOT00000114324	2994	2502	2806
ENSRNOG00000000536	309659	Mdga1	MAM domain containing glycosylphosphatidylinositol anchor 1 [Source:RGD Symbol;Acc:1307031]	ENSRNOT00000048845,ENSRNOT00000111234	24	22	22
ENSRNOG00000000540	294318	Btbd9	BTB domain containing 9 [Source:RGD Symbol;Acc:1306975]	ENSRNOT00000000649	348	255	331
ENSRNOG00000000541	294320	Glo1	glyoxalase 1 [Source:RGD Symbol;Acc:2702]	ENSRNOT00000000650	6373	5346	5545
ENSRNOG00000000542	207117	Dnah8	dynein, axonemal, heavy chain 8 [Source:RGD Symbol;Acc:619986]	ENSRNOT00000000651,ENSRNOT00000071939,ENSRNOT00000106030	856	734	775
ENSRNOG00000000543	.	Frk	fyn-related Src family tyrosine kinase [Source:RGD Symbol;Acc:621423]	ENSRNOT00000000653	25	34	26
ENSRNOG00000000546	294456	Nt5dc1	5'-nucleotidase domain containing 1 [Source:RGD Symbol;Acc:1305214]	ENSRNOT00000000657,ENSRNOT00000107792,ENSRNOT00000116093	712	581	718
ENSRNOG00000000547	309828	Tspyl4	TSPY-like 4 [Source:RGD Symbol;Acc:1306653]	ENSRNOT00000000658	1384	1140	1276
ENSRNOG00000000549	.	Tspyl1	TSPY-like 1 [Source:RGD Symbol;Acc:1307726]	ENSRNOT00000000660	6	5	4
ENSRNOG00000000551	294499	Fam241b	family with sequence similarity 241 member B [Source:RGD Symbol;Acc:1305587]	ENSRNOT00000000662	1276	1018	1075
ENSRNOG00000000552	499431	Col13a1	collagen type XIII alpha 1 chain [Source:RGD Symbol;Acc:1595704]	ENSRNOT00000046537,ENSRNOT00000085877,ENSRNOT00000098211,ENSRNOT00000102397,ENSRNOT00000107190	101	76	98
ENSRNOG00000000556	294503	Nodal	nodal growth differentiation factor [Source:RGD Symbol;Acc:1305994]	ENSRNOT00000000672	3787	3093	3145
ENSRNOG00000000557	361842	Ppa1	inorganic pyrophosphatase 1 [Source:RGD Symbol;Acc:1589773]	ENSRNOT00000000673,ENSRNOT00000099561,ENSRNOT00000119581	8366	7525	7778
ENSRNOG00000000559	64107	Npffr1	neuropeptide FF receptor 1 [Source:RGD Symbol;Acc:621570]	ENSRNOT00000000675,ENSRNOT00000115618	4	4	5
ENSRNOG00000000560	499430	Lrrc20	leucine rich repeat containing 20 [Source:RGD Symbol;Acc:1566140]	ENSRNOT00000000676,ENSRNOT00000078719,ENSRNOT00000118364	727	605	611
ENSRNOG00000000561	294508	Pald1	phosphatase domain containing, paladin 1 [Source:RGD Symbol;Acc:1305933]	ENSRNOT00000066794	4775	4055	4682
ENSRNOG00000000562	50669	Prf1	perforin 1 [Source:RGD Symbol;Acc:708463]	ENSRNOT00000000681,ENSRNOT00000100131,ENSRNOT00000117051	0	0	0
ENSRNOG00000000563	309837	Adamts14	ADAM metallopeptidase with thrombospondin type 1 motif, 14 [Source:RGD Symbol;Acc:1308899]	ENSRNOT00000063875	20	30	26
ENSRNOG00000000564	.	Tbata	thymus, brain and testes associated [Source:RGD Symbol;Acc:1561665]	ENSRNOT00000000683,ENSRNOT00000047394,ENSRNOT00000101236,ENSRNOT00000101241	435	391	366
ENSRNOG00000000565	286896	Sgpl1	sphingosine-1-phosphate lyase 1 [Source:RGD Symbol;Acc:628599]	ENSRNOT00000084391	2626	2345	2579
ENSRNOG00000000566	29700	Pcbd1	pterin-4 alpha-carbinolamine dehydratase 1 [Source:RGD Symbol;Acc:3263]	ENSRNOT00000000687,ENSRNOT00000102353,ENSRNOT00000107746,ENSRNOT00000120036	61.26	71.52	83.86
ENSRNOG00000000567	60630	Unc5b	unc-5 netrin receptor B [Source:RGD Symbol;Acc:621756]	ENSRNOT00000038537,ENSRNOT00000102258,ENSRNOT00000109345	2131	1958	2035
ENSRNOG00000000568	353307	Slc29a3	solute carrier family 29 member 3 [Source:RGD Symbol;Acc:727811]	ENSRNOT00000000689,ENSRNOT00000107399,ENSRNOT00000113968	1513	1312	1402
ENSRNOG00000000569	690899	Vsir	V-set immunoregulatory receptor [Source:RGD Symbol;Acc:1590938]	ENSRNOT00000057752	44	46	39
ENSRNOG00000000571	25524	Psap	prosaposin [Source:RGD Symbol;Acc:3423]	ENSRNOT00000000696,ENSRNOT00000093802,ENSRNOT00000104593	20832	17867	18333
ENSRNOG00000000572	84468	Chst3	carbohydrate sulfotransferase 3 [Source:RGD Symbol;Acc:620355]	ENSRNOT00000000697	7	11	8
ENSRNOG00000000574	.	AC096404.1	.	ENSRNOT00000000700	0	2.01	2
ENSRNOG00000000576	100360936	Anapc16	anaphase promoting complex subunit 16 [Source:RGD Symbol;Acc:2321124]	ENSRNOT00000000702,ENSRNOT00000114556,ENSRNOT00000119488	658	524	562
ENSRNOG00000000579	25603	Marcks	myristoylated alanine rich protein kinase C substrate [Source:RGD Symbol;Acc:3028]	ENSRNOT00000000707	3068	2685	3114
ENSRNOG00000000580	.	Calhm4	calcium homeostasis modulator family member 4 [Source:RGD Symbol;Acc:1595701]	ENSRNOT00000000708	0	0	0
ENSRNOG00000000581	361859	Cdc40	cell division cycle 40 [Source:RGD Symbol;Acc:1307063]	ENSRNOT00000064081,ENSRNOT00000077926	2019	1763	1885
ENSRNOG00000000582	685325	Ddo	D-aspartate oxidase [Source:RGD Symbol;Acc:1595123]	ENSRNOT00000000710,ENSRNOT00000079308,ENSRNOT00000102857	67	49	37
ENSRNOG00000000583	309804	Cdk19	cyclin-dependent kinase 19 [Source:RGD Symbol;Acc:1305435]	ENSRNOT00000000713,ENSRNOT00000105498	770	629	636
ENSRNOG00000000585	81640	Amd1	adenosylmethionine decarboxylase 1 [Source:RGD Symbol;Acc:2104]	ENSRNOT00000000715	3340	2901	3013
ENSRNOG00000000586	361858	Gtf3c6	general transcription factor 3C subunit 6 [Source:RGD Symbol;Acc:1307434]	ENSRNOT00000000716	1629	1305	1364
ENSRNOG00000000587	294436	Rpf2	ribosome production factor 2 homolog [Source:RGD Symbol;Acc:1306906]	ENSRNOT00000000717,ENSRNOT00000095674,ENSRNOT00000099652,ENSRNOT00000105691	2335	2125	1981
ENSRNOG00000000588	170566	Slc16a10	solute carrier family 16 member 10 [Source:RGD Symbol;Acc:69197]	ENSRNOT00000000718,ENSRNOT00000087226	151	161	175
ENSRNOG00000000589	.	Mfsd4b2l1	major facilitator superfamily domain containing 4B2 like 1 [Source:RGD Symbol;Acc:1310495]	ENSRNOT00000000720,ENSRNOT00000107452,ENSRNOT00000117743	0	0	1
ENSRNOG00000000590	337920	Naglt1	Na+ dependent glucose transporter 1 [Source:RGD Symbol;Acc:631438]	ENSRNOT00000057218,ENSRNOT00000097726	0	0	0
ENSRNOG00000000593	309812	Rev3l	REV3 like, DNA directed polymerase zeta catalytic subunit [Source:RGD Symbol;Acc:1307087]	ENSRNOT00000057227	2102	1839	2145
ENSRNOG00000000595	361857	Traf3ip2	Traf3 interacting protein 2 [Source:RGD Symbol;Acc:1593240]	ENSRNOT00000000728,ENSRNOT00000103797,ENSRNOT00000119731	137	115	105
ENSRNOG00000000596	25150	Fyn	FYN proto-oncogene, Src family tyrosine kinase [Source:RGD Symbol;Acc:2641]	ENSRNOT00000000733,ENSRNOT00000075922,ENSRNOT00000076859,ENSRNOT00000085987,ENSRNOT00000118910	811	625	639
ENSRNOG00000000597	499461	Ccn6	cellular communication network factor 6 [Source:RGD Symbol;Acc:1564120]	ENSRNOT00000000735	54	35	45
ENSRNOG00000000598	361856	Tube1	tubulin, epsilon 1 [Source:RGD Symbol;Acc:1306048]	ENSRNOT00000047194	510	419	471
ENSRNOG00000000599	309816	Lama4	laminin subunit alpha 4 [Source:RGD Symbol;Acc:1560062]	ENSRNOT00000000737	97	82	99
ENSRNOG00000000604	84577	Hdac2	histone deacetylase 2 [Source:RGD Symbol;Acc:619976]	ENSRNOT00000000742,ENSRNOT00000100766	10929	9358	9688
ENSRNOG00000000605	294449	Hs3st5	heparan sulfate-glucosamine 3-sulfotransferase 5 [Source:RGD Symbol;Acc:1306379]	ENSRNOT00000000743	105	67	87
ENSRNOG00000000606	690865	Pcdh15	protocadherin related 15 [Source:RGD Symbol;Acc:1590969]	ENSRNOT00000067633,ENSRNOT00000098841,ENSRNOT00000100057,ENSRNOT00000103718,ENSRNOT00000105317,ENSRNOT00000109482,ENSRNOT00000112877,ENSRNOT00000117699,ENSRNOT00000117858	16	18	24
ENSRNOG00000000607	502418	Jpt2l1	Jupiter microtubule associated homolog 2 like 1 [Source:RGD Symbol;Acc:1559903]	ENSRNOT00000000745	0	0	0
ENSRNOG00000000609	171458	Ipmk	inositol polyphosphate multikinase [Source:RGD Symbol;Acc:620954]	ENSRNOT00000000748,ENSRNOT00000105838,ENSRNOT00000107068	1417	1246	1357
ENSRNOG00000000610	294362	Cisd1	CDGSH iron sulfur domain 1 [Source:RGD Symbol;Acc:1309529]	ENSRNOT00000000749,ENSRNOT00000103790,ENSRNOT00000105985,ENSRNOT00000119535	1702	1475	1531
ENSRNOG00000000611	361831	Ube2d1	ubiquitin-conjugating enzyme E2D 1 [Source:RGD Symbol;Acc:1307886]	ENSRNOT00000000750,ENSRNOT00000101439,ENSRNOT00000114520	716	631	643
ENSRNOG00000000613	83474	Tfam	transcription factor A, mitochondrial [Source:RGD Symbol;Acc:620682]	ENSRNOT00000000753	5739	4817	5120
ENSRNOG00000000614	361832	Bicc1	BicC family RNA binding protein 1 [Source:RGD Symbol;Acc:1307459]	ENSRNOT00000000754,ENSRNOT00000080846	740	653	727
ENSRNOG00000000618	314180	Mdga2	MAM domain containing glycosylphosphatidylinositol anchor 2 [Source:RGD Symbol;Acc:735131]	ENSRNOT00000000767,ENSRNOT00000116494	2	1	1
ENSRNOG00000000630	.	Dynlt2b-ps1	dynein light chain Tctex-type 2B, pseudogene 1 [Source:RGD Symbol;Acc:1564702]	ENSRNOT00000000780	0	0	0
ENSRNOG00000000632	54237	Cdk1	cyclin-dependent kinase 1 [Source:RGD Symbol;Acc:2319]	ENSRNOT00000086806	5881	4902	4842
ENSRNOG00000000633	309722	Rhobtb1	Rho-related BTB domain containing 1 [Source:RGD Symbol;Acc:1306871]	ENSRNOT00000000784,ENSRNOT00000087085,ENSRNOT00000112467	2191	1971	2039
ENSRNOG00000000634	361834	Cabcoco1	ciliary associated calcium binding coiled-coil 1 [Source:RGD Symbol;Acc:1306739]	ENSRNOT00000000785,ENSRNOT00000098928,ENSRNOT00000103305	1	0	4
ENSRNOG00000000635	309728	Arid5b	AT-rich interaction domain 5B [Source:RGD Symbol;Acc:1311735]	ENSRNOT00000000787,ENSRNOT00000105517	1772	1745	1807
ENSRNOG00000000636	309729	Rtkn2	rhotekin 2 [Source:RGD Symbol;Acc:1304834]	ENSRNOT00000068778,ENSRNOT00000120105	0	0	0
ENSRNOG00000000638	499425	Zfp365	zinc finger protein 365 [Source:RGD Symbol;Acc:1565986]	ENSRNOT00000057992,ENSRNOT00000119323	209	180	200
ENSRNOG00000000640	114090	Egr2	early growth response 2 [Source:RGD Symbol;Acc:621608]	ENSRNOT00000000792	7	6	2
ENSRNOG00000000641	58839	Nrbf2	nuclear receptor binding factor 2 [Source:RGD Symbol;Acc:61937]	ENSRNOT00000000794	445.8	412.8	403.32
ENSRNOG00000000645	294375	Reep3	receptor accessory protein 3 [Source:RGD Symbol;Acc:1560401]	ENSRNOT00000067920,ENSRNOT00000109024	1021	913	967
ENSRNOG00000000648	171120	Jmjd1c	jumonji domain containing 1C [Source:RGD Symbol;Acc:708458]	ENSRNOT00000000804,ENSRNOT00000099911,ENSRNOT00000109730	1561	1256	1440
ENSRNOG00000000653	60349	Nr5a2	nuclear receptor subfamily 5, group A, member 2 [Source:RGD Symbol;Acc:68353]	ENSRNOT00000000812,ENSRNOT00000097279	4	3	11
ENSRNOG00000000655	24699	Ptprc	protein tyrosine phosphatase, receptor type, C [Source:RGD Symbol;Acc:3451]	ENSRNOT00000000814,ENSRNOT00000029865,ENSRNOT00000029878,ENSRNOT00000060292,ENSRNOT00000064785	0	0	0
ENSRNOG00000000657	360850	Nek7	NIMA-related kinase 7 [Source:RGD Symbol;Acc:1311160]	ENSRNOT00000000817,ENSRNOT00000090162,ENSRNOT00000095155,ENSRNOT00000098011	706	662	737
ENSRNOG00000000658	116719	Acacb	acetyl-CoA carboxylase beta [Source:RGD Symbol;Acc:620500]	ENSRNOT00000000821,ENSRNOT00000067975,ENSRNOT00000078868,ENSRNOT00000080557,ENSRNOT00000113138	86	79	79
ENSRNOG00000000661	304555	Hps4	HPS4, biogenesis of lysosomal organelles complex 3 subunit 2 [Source:RGD Symbol;Acc:1308070]	ENSRNOT00000000824,ENSRNOT00000079256	427	371	396
ENSRNOG00000000662	288717	Srrd	SRR1 domain containing [Source:RGD Symbol;Acc:1562579]	ENSRNOT00000000826,ENSRNOT00000114064	522	421	438
ENSRNOG00000000663	288718	Tfip11	tuftelin interacting protein 11 [Source:RGD Symbol;Acc:1311449]	ENSRNOT00000000828,ENSRNOT00000101278	1824	1540	1611
ENSRNOG00000000664	288719	Tpst2	tyrosylprotein sulfotransferase 2 [Source:RGD Symbol;Acc:1305331]	ENSRNOT00000000831,ENSRNOT00000117196	241	202	209
ENSRNOG00000000665	114561	Pitpnb	phosphatidylinositol transfer protein, beta [Source:RGD Symbol;Acc:620143]	ENSRNOT00000052202,ENSRNOT00000066892,ENSRNOT00000115109,ENSRNOT00000115325	6479	5736	5918
ENSRNOG00000000691	288736	Foxn4	forkhead box N4 [Source:RGD Symbol;Acc:1306389]	ENSRNOT00000065060,ENSRNOT00000094488	11	11	18
ENSRNOG00000000692	304577	Ung	uracil-DNA glycosylase [Source:RGD Symbol;Acc:1307200]	ENSRNOT00000056865	2963	2495	2583
ENSRNOG00000000693	171442	Svop	SV2 related protein [Source:RGD Symbol;Acc:620277]	ENSRNOT00000000874,ENSRNOT00000084511	263	254	262
ENSRNOG00000000695	304580	Ssh1	slingshot protein phosphatase 1 [Source:RGD Symbol;Acc:1306038]	ENSRNOT00000044751,ENSRNOT00000094762,ENSRNOT00000106254,ENSRNOT00000114426	4358	3734	4221
ENSRNOG00000000697	501841	Coro1c	coronin 1C [Source:RGD Symbol;Acc:1564490]	ENSRNOT00000000886,ENSRNOT00000109613,ENSRNOT00000115919,ENSRNOT00000116184,ENSRNOT00000117394	7535	6531	6920
ENSRNOG00000000699	363930	Selplg	selectin P ligand [Source:RGD Symbol;Acc:1307971]	ENSRNOT00000000888,ENSRNOT00000096864,ENSRNOT00000106044	35	40	42
ENSRNOG00000000700	304581	Tmem119	transmembrane protein 119 [Source:RGD Symbol;Acc:1307573]	ENSRNOT00000000889,ENSRNOT00000099644	0	2	0
ENSRNOG00000000701	288740	Iscu	iron-sulfur cluster assembly enzyme [Source:RGD Symbol;Acc:1309562]	ENSRNOT00000000890	1858	1576	1628
ENSRNOG00000000702	304582	Sart3	spliceosome associated factor 3, U4/U6 recycling protein [Source:RGD Symbol;Acc:1311646]	ENSRNOT00000000891	3213	2787	2929
ENSRNOG00000000704	60669	Cmklr1	chemerin chemokine-like receptor 1 [Source:RGD Symbol;Acc:69359]	ENSRNOT00000000893,ENSRNOT00000097365,ENSRNOT00000101222,ENSRNOT00000105285	218	220	257
ENSRNOG00000000708	288743	Sgsm1	small G protein signaling modulator 1 [Source:RGD Symbol;Acc:1308178]	ENSRNOT00000000898,ENSRNOT00000094880,ENSRNOT00000106588	389	346	353
ENSRNOG00000000713	.	AABR07033045.1	.	ENSRNOT00000000903	41.76	39.09	33.32
ENSRNOG00000000715	25517	Pou1f1	POU class 1 homeobox 1 [Source:RGD Symbol;Acc:3367]	ENSRNOT00000000905,ENSRNOT00000110019	1	0	1
ENSRNOG00000000716	60448	Htr1f	5-hydroxytryptamine receptor 1F [Source:RGD Symbol;Acc:71083]	ENSRNOT00000000907	0	0	0
ENSRNOG00000000718	288353	Cggbp1	CGG triplet repeat binding protein 1 [Source:RGD Symbol;Acc:1308129]	ENSRNOT00000000909	2470	2230	2564
ENSRNOG00000000720	304176	C11h3orf38	similar to human chromosome 3 open reading frame 38 [Source:RGD Symbol;Acc:1359320]	ENSRNOT00000000911,ENSRNOT00000097208,ENSRNOT00000114325	718.04	596	642
ENSRNOG00000000726	294138	Or2j3	olfactory receptor family 2 subfamily J member 3 [Source:RGD Symbol;Acc:1333177]	ENSRNOT00000000953,ENSRNOT00000112000	0	0	0
ENSRNOG00000000728	294141	Clic2	chloride intracellular channel 2 [Source:RGD Symbol;Acc:1306580]	ENSRNOT00000000955,ENSRNOT00000114425	0	0	0
ENSRNOG00000000729	170898	Tmlhe	trimethyllysine hydroxylase, epsilon [Source:RGD Symbol;Acc:620629]	ENSRNOT00000049573,ENSRNOT00000076655,ENSRNOT00000076901	213	163	203
ENSRNOG00000000746	294159	Or2g1	olfactory receptor family 2 subfamily G member 1 [Source:RGD Symbol;Acc:1333191]	ENSRNOT00000000973	0	0	0
ENSRNOG00000000759	408031	Or5v1b	olfactory receptor family 5 subfamily V member 1B [Source:RGD Symbol;Acc:1334062]	ENSRNOT00000000986	1	0	1
ENSRNOG00000000763	24747	RT1-M3-1	RT1 class Ib, locus M3, gene 1 [Source:RGD Symbol;Acc:3494]	ENSRNOT00000000990,ENSRNOT00000040634,ENSRNOT00000075244,ENSRNOT00000102823,ENSRNOT00000106320	66	62	63
ENSRNOG00000000765	294197	Or11a4	olfactory receptor family 11 subfamily A member 4 [Source:RGD Symbol;Acc:1333000]	ENSRNOT00000000992,ENSRNOT00000116827,ENSRNOT00000117039	0	1	0
ENSRNOG00000000767	29168	Ubd	ubiquitin D [Source:RGD Symbol;Acc:69418]	ENSRNOT00000000994,ENSRNOT00000000995	0	0	0
ENSRNOG00000000768	.	Ubd	ubiquitin D [Source:RGD Symbol;Acc:69418]	ENSRNOT00000079061	0	0	0
ENSRNOG00000000774	81657	Gabbr1	gamma-aminobutyric acid type B receptor subunit 1 [Source:RGD Symbol;Acc:621537]	ENSRNOT00000040232,ENSRNOT00000051634,ENSRNOT00000084582,ENSRNOT00000085050,ENSRNOT00000088396,ENSRNOT00000090936	2587	2170	2379
ENSRNOG00000000775	24558	Mog	myelin oligodendrocyte glycoprotein [Source:RGD Symbol;Acc:3102]	ENSRNOT00000001008,ENSRNOT00000110773,ENSRNOT00000118690	3	0	2
ENSRNOG00000000777	294228	RT1-S3	RT1 class Ib, locus S3 [Source:RGD Symbol;Acc:735037]	ENSRNOT00000001036	1	0	0
ENSRNOG00000000778	499401	Znrd1as1	ZNRD1 antisense RNA 1 [Source:RGD Symbol;Acc:1564067]	ENSRNOT00000001011,ENSRNOT00000085106,ENSRNOT00000090910,ENSRNOT00000098376,ENSRNOT00000104534,ENSRNOT00000110272,ENSRNOT00000116414	53.61	48.84	38.2
ENSRNOG00000000779	361784	Polr1h	RNA polymerase I subunit H [Source:RGD Symbol;Acc:1303114]	ENSRNOT00000001012,ENSRNOT00000079021	923	737	757
ENSRNOG00000000780	294207	Ppp1r11	protein phosphatase 1, regulatory (inhibitor) subunit 11 [Source:RGD Symbol;Acc:1303163]	ENSRNOT00000001013	739	531	684
ENSRNOG00000000781	171387	Rnf39	ring finger protein 39 [Source:RGD Symbol;Acc:628854]	ENSRNOT00000001014,ENSRNOT00000080122,ENSRNOT00000110725,ENSRNOT00000114694	2	0	0
ENSRNOG00000000782	294210	Trim10	tripartite motif-containing 10 [Source:RGD Symbol;Acc:1359438]	ENSRNOT00000001016	5	2	1
ENSRNOG00000000783	365528	Trim40	tripartite motif-containing 40 [Source:RGD Symbol;Acc:1359645]	ENSRNOT00000029070	0	0	0
ENSRNOG00000000785	309591	Trim39	tripartite motif-containing 39 [Source:RGD Symbol;Acc:1303115]	ENSRNOT00000001021,ENSRNOT00000084559,ENSRNOT00000087695,ENSRNOT00000098868,ENSRNOT00000118924	655.94	588.91	607.95
ENSRNOG00000000786	406230	Rpp21	ribonuclease P/MRP subunit p21 [Source:RGD Symbol;Acc:1303090]	ENSRNOT00000001024	288.58	218.96	235.84
ENSRNOG00000000795	24750	RT1-N3	RT1 class Ib, locus N3 [Source:RGD Symbol;Acc:1598370]	ENSRNOT00000001035,ENSRNOT00000084770,ENSRNOT00000115132	1	1	1
ENSRNOG00000000796	294429	Ranbp2	RAN binding protein 2 [Source:RGD Symbol;Acc:1560047]	ENSRNOT00000001044,ENSRNOT00000071386,ENSRNOT00000114220	9812	9083	9951
ENSRNOG00000000798	309593	Gnl1	G protein nucleolar 1 [Source:RGD Symbol;Acc:1303051]	ENSRNOT00000050373,ENSRNOT00000090999	3399	2844	2975
ENSRNOG00000000799	85493	Abcf1	ATP binding cassette subfamily F member 1 [Source:RGD Symbol;Acc:620286]	ENSRNOT00000001049,ENSRNOT00000095040,ENSRNOT00000113889,ENSRNOT00000119600	10664	9444	9720
ENSRNOG00000000800	294410	Man1a1	mannosidase, alpha, class 1A, member 1 [Source:RGD Symbol;Acc:1310891]	ENSRNOT00000057422,ENSRNOT00000085465,ENSRNOT00000087342,ENSRNOT00000101500	1132	1045	1094
ENSRNOG00000000801	309790	Msl3l2	male-specific lethal 3-like 2 [Source:RGD Symbol;Acc:1308699]	ENSRNOT00000001050,ENSRNOT00000108572	297	192	221
ENSRNOG00000000802	100359595	Tbc1d32	TBC1 domain family, member 32 [Source:RGD Symbol;Acc:2323599]	ENSRNOT00000001051	223	241	240
ENSRNOG00000000804	294230	Mrps18b	mitochondrial ribosomal protein S18B [Source:RGD Symbol;Acc:1302998]	ENSRNOT00000001058,ENSRNOT00000087613,ENSRNOT00000089978,ENSRNOT00000091461	4541	3902	3901
ENSRNOG00000000805	24392	Gja1	gap junction protein, alpha 1 [Source:RGD Symbol;Acc:2690]	ENSRNOT00000001054,ENSRNOT00000100494	14109	12760	13806
ENSRNOG00000000808	64441	Hsf2	heat shock transcription factor 2 [Source:RGD Symbol;Acc:68395]	ENSRNOT00000001059,ENSRNOT00000101061,ENSRNOT00000119675	2659	2291	2365
ENSRNOG00000000809	361789	Atat1	alpha tubulin acetyltransferase 1 [Source:RGD Symbol;Acc:1303066]	ENSRNOT00000001065,ENSRNOT00000001077,ENSRNOT00000079654,ENSRNOT00000080158,ENSRNOT00000080419,ENSRNOT00000086503	1310	1257	1226
ENSRNOG00000000811	24678	Pkib	cAMP-dependent protein kinase inhibitor beta [Source:RGD Symbol;Acc:3335]	ENSRNOT00000001075,ENSRNOT00000082043	145	118	130
ENSRNOG00000000814	80841	Fabp7	fatty acid binding protein 7 [Source:RGD Symbol;Acc:69312]	ENSRNOT00000001079,ENSRNOT00000117243	0	0	0
ENSRNOG00000000815	294422	Smpdl3a	sphingomyelin phosphodiesterase, acid-like 3A [Source:RGD Symbol;Acc:1359277]	ENSRNOT00000001081	8	15	20
ENSRNOG00000000818	361790361791	Ppp1r18	protein phosphatase 1, regulatory subunit 18 [Source:RGD Symbol;Acc:1309543]	ENSRNOT00000001084,ENSRNOT00000001085,ENSRNOT00000081611,ENSRNOT00000089257	1957	1737	1817
ENSRNOG00000000823	309798	Gcc2	GRIP and coiled-coil domain containing 2 [Source:RGD Symbol;Acc:1305732]	ENSRNOT00000001092	1868	1689	1850
ENSRNOG00000000824	365583	Dse	dermatan sulfate epimerase [Source:RGD Symbol;Acc:1305079]	ENSRNOT00000001093,ENSRNOT00000088287	162	147	151
ENSRNOG00000000825	294431	Calhm5	calcium homeostasis modulator family member 5 [Source:RGD Symbol;Acc:1310405]	ENSRNOT00000057313	0	1	1
ENSRNOG00000000826	64665	Flot1	flotillin 1 [Source:RGD Symbol;Acc:70991]	ENSRNOT00000001098,ENSRNOT00000083657,ENSRNOT00000090039,ENSRNOT00000091945	2219	1981	1991
ENSRNOG00000000827	294235	Ier3	immediate early response 3 [Source:RGD Symbol;Acc:1303321]	ENSRNOT00000001099	841	703	799
ENSRNOG00000000831	294236	Gtf2h4	general transcription factor 2H subunit 4 [Source:RGD Symbol;Acc:1303309]	ENSRNOT00000001103	122	102	90
ENSRNOG00000000833	.	Vars2	valyl-tRNA synthetase 2, mitochondrial [Source:RGD Symbol;Acc:1303122]	ENSRNOT00000048103	556	422	490
ENSRNOG00000000838	25008	Lta	lymphotoxin alpha [Source:RGD Symbol;Acc:3020]	ENSRNOT00000001111	0	0	0
ENSRNOG00000000839	361794	Nfkbil1	NFKB inhibitor like 1 [Source:RGD Symbol;Acc:1303310]	ENSRNOT00000001113	497	415	443
ENSRNOG00000000840	368044	Atp6v1g2	ATPase H+ transporting V1 subunit G2 [Source:RGD Symbol;Acc:1303186]	ENSRNOT00000001114,ENSRNOT00000077974,ENSRNOT00000082536	2	0	3
ENSRNOG00000000841	114612	Ddx39b	DExD-box helicase 39B [Source:RGD Symbol;Acc:70923]	ENSRNOT00000001115,ENSRNOT00000077809,ENSRNOT00000080174,ENSRNOT00000116798	11874	9519	9800
ENSRNOG00000000842	294239	Ddah2	DDAH family member 2, ADMA-independent [Source:RGD Symbol;Acc:1302955]	ENSRNOT00000088251	86.75	69.71	40.39
ENSRNOG00000000846	294245	Ly6g5c	lymphocyte antigen 6 family member G5C [Source:RGD Symbol;Acc:735180]	ENSRNOT00000001122	0	0	0
ENSRNOG00000000847	81650	Csnk2b	casein kinase 2 beta [Source:RGD Symbol;Acc:619978]	ENSRNOT00000001123,ENSRNOT00000076528,ENSRNOT00000076597,ENSRNOT00000092222	4377	3654	3816
ENSRNOG00000000848	415064	Gpank1	G patch domain and ankyrin repeats 1 [Source:RGD Symbol;Acc:1303304]	ENSRNOT00000001124,ENSRNOT00000076738,ENSRNOT00000106103	850	698	789
ENSRNOG00000000850	55939	Apom	apolipoprotein M [Source:RGD Symbol;Acc:620773]	ENSRNOT00000001126,ENSRNOT00000096939	40	26	23
ENSRNOG00000000851	94342	Bag6	BAG cochaperone 6 [Source:RGD Symbol;Acc:71064]	ENSRNOT00000001129,ENSRNOT00000060832,ENSRNOT00000085598,ENSRNOT00000097591	13883	12253	13315
ENSRNOG00000000852	294250	Prrc2a	proline-rich coiled-coil 2A [Source:RGD Symbol;Acc:1303025]	ENSRNOT00000001133,ENSRNOT00000092322,ENSRNOT00000111770	20002	17212	19342
ENSRNOG00000000853	29427	Aif1	allograft inflammatory factor 1 [Source:RGD Symbol;Acc:61924]	ENSRNOT00000001135,ENSRNOT00000001138,ENSRNOT00000076331,ENSRNOT00000076979,ENSRNOT00000097547	0	1	1
ENSRNOG00000000854	294251	Ncr3	natural cytotoxicity triggering receptor 3 [Source:RGD Symbol;Acc:727881]	ENSRNOT00000001139,ENSRNOT00000114943	0	0	0
ENSRNOG00000000855	64569	Lst1	leukocyte specific transcript 1 [Source:RGD Symbol;Acc:620077]	ENSRNOT00000065940,ENSRNOT00000092443,ENSRNOT00000119251	0	0	0
ENSRNOG00000000857	294252	Msh5	mutS homolog 5 [Source:RGD Symbol;Acc:1303008]	ENSRNOT00000060762	55	38	39
ENSRNOG00000000858	406170	Sapcd1	suppressor APC domain containing 1 [Source:RGD Symbol;Acc:1359359]	ENSRNOT00000001146	1	3	3
ENSRNOG00000000860	309611	Vwa7	von Willebrand factor A domain containing 7 [Source:RGD Symbol;Acc:1303137]	ENSRNOT00000001153	10	2	7
ENSRNOG00000000861	367944	Zic3	Zic family member 3 [Source:RGD Symbol;Acc:1561261]	ENSRNOT00000075840,ENSRNOT00000077026	1361	1091	1292
ENSRNOG00000000866	302855	Rbmx	RNA binding motif protein, X-linked [Source:RGD Symbol;Acc:1565256]	ENSRNOT00000001154,ENSRNOT00000097092,ENSRNOT00000101124	212	127	132
ENSRNOG00000000867	25009	Vars1	valyl-tRNA synthetase 1 [Source:RGD Symbol;Acc:3950]	ENSRNOT00000001160,ENSRNOT00000087861	9513	7721	8714
ENSRNOG00000000869	363509	Arhgef6	Rac/Cdc42 guanine nucleotide exchange factor 6 [Source:RGD Symbol;Acc:1359674]	ENSRNOT00000001158,ENSRNOT00000096866,ENSRNOT00000103631,ENSRNOT00000111102,ENSRNOT00000115452	33	30	28
ENSRNOG00000000871	84349	Cd40lg	CD40 ligand [Source:RGD Symbol;Acc:708418]	ENSRNOT00000001162	0	0	0
ENSRNOG00000000873	260319	Brs3	bombesin receptor subtype 3 [Source:RGD Symbol;Acc:628645]	ENSRNOT00000001164	5	1	1
ENSRNOG00000000875	25177	Fhl1	four and a half LIM domains 1 [Source:RGD Symbol;Acc:2615]	ENSRNOT00000001169,ENSRNOT00000043820,ENSRNOT00000083502,ENSRNOT00000084594,ENSRNOT00000087274,ENSRNOT00000110431	3031	2620	2892
ENSRNOG00000000878	294255	Slc44a4	solute carrier family 44, member 4 [Source:RGD Symbol;Acc:1303167]	ENSRNOT00000001174,ENSRNOT00000101874	280	300	300
ENSRNOG00000000879	302863	Slc9a6	solute carrier family 9 member A6 [Source:RGD Symbol;Acc:1563582]	ENSRNOT00000066809	438	390	360
ENSRNOG00000000885	304419	Auts2	activator of transcription and developmental regulator AUTS2 [Source:RGD Symbol;Acc:2323959]	ENSRNOT00000001182,ENSRNOT00000044800,ENSRNOT00000099151,ENSRNOT00000099826,ENSRNOT00000118614	485	470	486
ENSRNOG00000000886	363909	Caln1	calneuron 1 [Source:RGD Symbol;Acc:1305843]	ENSRNOT00000001185	1	1	0
ENSRNOG00000000888	288615	Sbds	Sbds, ribosome maturation factor [Source:RGD Symbol;Acc:1311043]	ENSRNOT00000001190,ENSRNOT00000107229,ENSRNOT00000109245	1773	1524	1533
ENSRNOG00000000889	304239	Ralbp1l1	ralA binding protein 1 like 1 [Source:RGD Symbol;Acc:1565198]	ENSRNOT00000076491	2	4	3
ENSRNOG00000000891	102548389	Zfp958l1	zinc finger protein 958 like 1 [Source:RGD Symbol;Acc:7541342]	ENSRNOT00000035992,ENSRNOT00000119165	261.14	258.85	271.08
ENSRNOG00000000893	288616	Tmem248	transmembrane protein 248 [Source:RGD Symbol;Acc:1303319]	ENSRNOT00000058725,ENSRNOT00000086175	2117	1822	1917
ENSRNOG00000000894	304244	Fry	FRY microtubule binding protein [Source:RGD Symbol;Acc:1307034]	ENSRNOT00000041365,ENSRNOT00000075920,ENSRNOT00000076483,ENSRNOT00000077167,ENSRNOT00000097133,ENSRNOT00000115347	4629	3979	4671
ENSRNOG00000000895	360797	Rabgef1	RAB guanine nucleotide exchange factor 1 [Source:RGD Symbol;Acc:1307295]	ENSRNOT00000001196,ENSRNOT00000105396	901	744	757
ENSRNOG00000000896	.	AABR07070892.1	.	ENSRNOT00000001195	0	0	0
ENSRNOG00000000897	363866	Rxfp2	relaxin family peptide receptor 2 [Source:RGD Symbol;Acc:1309449]	ENSRNOT00000001197,ENSRNOT00000100776,ENSRNOT00000109042	11	2	2
ENSRNOG00000000900	288617	Tpst1	tyrosylprotein sulfotransferase 1 [Source:RGD Symbol;Acc:1308473]	ENSRNOT00000001200,ENSRNOT00000065868,ENSRNOT00000084968	644	576	599
ENSRNOG00000000901	399684114205	Crcp	CGRP receptor component [Source:RGD Symbol;Acc:620753]	ENSRNOT00000001202,ENSRNOT00000079176,ENSRNOT00000079546,ENSRNOT00000104408,ENSRNOT00000107624,ENSRNOT00000109091,ENSRNOT00000112952,ENSRNOT00000119276	1764	1518	1584
ENSRNOG00000000902	288444	Hsph1	heat shock protein family H (Hsp110) member 1 [Source:RGD Symbol;Acc:1311609]	ENSRNOT00000001201,ENSRNOT00000104544,ENSRNOT00000116960,ENSRNOT00000119657	8603	7344	7745
ENSRNOG00000000903	59085	Asl	argininosuccinate lyase [Source:RGD Symbol;Acc:619974]	ENSRNOT00000001211,ENSRNOT00000103968,ENSRNOT00000110317	1186	981	1058
ENSRNOG00000000904	100361588	Wdr95	WD40 repeat domain 95 [Source:RGD Symbol;Acc:1561029]	ENSRNOT00000001203,ENSRNOT00000061252	16	17	13
ENSRNOG00000000905	498133	Tex26	testis expressed 26 [Source:RGD Symbol;Acc:1560846]	ENSRNOT00000061246,ENSRNOT00000115393	46	36	26
ENSRNOG00000000906	360757	Medag	mesenteric estrogen-dependent adipogenesis [Source:RGD Symbol;Acc:1307396]	ENSRNOT00000001205	44	35	58
ENSRNOG00000000907	29624	Alox5ap	arachidonate 5-lipoxygenase activating protein [Source:RGD Symbol;Acc:2097]	ENSRNOT00000001207	239	234	252
ENSRNOG00000000909	288447	Uspl1	ubiquitin specific peptidase like 1 [Source:RGD Symbol;Acc:1310835]	ENSRNOT00000001210,ENSRNOT00000072129,ENSRNOT00000114472	2618	2333	2540
ENSRNOG00000000913	24434	Gusb	glucuronidase, beta [Source:RGD Symbol;Acc:2772]	ENSRNOT00000001215,ENSRNOT00000041645,ENSRNOT00000103940	126	120	127
ENSRNOG00000000917	360799	Nupr2	nuclear protein 2, transcriptional regulator [Source:RGD Symbol;Acc:1560258]	ENSRNOT00000001218	72	62	73
ENSRNOG00000000918	288622	Zbed5	zinc finger BED-type containing 5 [Source:RGD Symbol;Acc:1559988]	ENSRNOT00000001220	124.15	102.91	100.98
ENSRNOG00000000920	29353	Phkg1	phosphorylase kinase catalytic subunit gamma 1 [Source:RGD Symbol;Acc:3325]	ENSRNOT00000001222,ENSRNOT00000114188	3	1	3
ENSRNOG00000000921	363869	Ubl3	ubiquitin-like 3 [Source:RGD Symbol;Acc:1305431]	ENSRNOT00000061229,ENSRNOT00000113822	3024	2766	2909
ENSRNOG00000000922	360800	Sumf2	sulfatase modifying factor 2 [Source:RGD Symbol;Acc:1563253]	ENSRNOT00000001224,ENSRNOT00000093294	714	604	616
ENSRNOG00000000923	288620	Cct6a	chaperonin containing TCP1 subunit 6A [Source:RGD Symbol;Acc:1304763]	ENSRNOT00000001227,ENSRNOT00000107456,ENSRNOT00000107709	22455	19525	20052.9
ENSRNOG00000000924	25648	Slc7a1	solute carrier family 7 member 1 [Source:RGD Symbol;Acc:3716]	ENSRNOT00000082850	7735	6528	7229
ENSRNOG00000000925	304429	Psph	phosphoserine phosphatase [Source:RGD Symbol;Acc:1308764]	ENSRNOT00000001228,ENSRNOT00000098380	627	462	423
ENSRNOG00000000926	288621	Mrps17	mitochondrial ribosomal protein S17 [Source:RGD Symbol;Acc:1307650]	ENSRNOT00000001229	41.41	34.71	26.91
ENSRNOG00000000931	304431	Sfswap	splicing factor SWAP [Source:RGD Symbol;Acc:1305004]	ENSRNOT00000077977,ENSRNOT00000093237	2727	2274	2484
ENSRNOG00000000934	363912	Piwil1	piwi-like RNA-mediated gene silencing 1 [Source:RGD Symbol;Acc:1306980]	ENSRNOT00000001238,ENSRNOT00000115702	250	200	214
ENSRNOG00000000936	25130	Stx2	syntaxin 2 [Source:RGD Symbol;Acc:2558]	ENSRNOT00000001242,ENSRNOT00000037296,ENSRNOT00000094953,ENSRNOT00000099417,ENSRNOT00000099729	523	437	486
ENSRNOG00000000937	288454	Slc46a3	solute carrier family 46, member 3 [Source:RGD Symbol;Acc:1307594]	ENSRNOT00000001243	79	68	64
ENSRNOG00000000938	84509	Ran	RAN, member RAS oncogene family [Source:RGD Symbol;Acc:620367]	ENSRNOT00000001247	30782	25858.8	25961
ENSRNOG00000000940	54251	Flt1	Fms related receptor tyrosine kinase 1 [Source:RGD Symbol;Acc:2621]	ENSRNOT00000001248	1537	1248	1311
ENSRNOG00000000942	360760	Pan3	poly(A) specific ribonuclease subunit PAN3 [Source:RGD Symbol;Acc:1590880]	ENSRNOT00000044134,ENSRNOT00000083249	1738.93	1633.63	1826.67
ENSRNOG00000000952	288457	Gsx1	GS homeobox 1 [Source:RGD Symbol;Acc:1310020]	ENSRNOT00000001260	1	1	0
ENSRNOG00000000954	360762	Polr1d	RNA polymerase I and III subunit D [Source:RGD Symbol;Acc:1564358]	ENSRNOT00000001261,ENSRNOT00000105345,ENSRNOT00000115548	3762	3189	3249
ENSRNOG00000000955	360761	Lnx2	ligand of numb-protein X 2 [Source:RGD Symbol;Acc:1308222]	ENSRNOT00000001263,ENSRNOT00000094877	1301	1130	1185
ENSRNOG00000000956	304268	Rasl11a	RAS-like family 11 member A [Source:RGD Symbol;Acc:1303231]	ENSRNOT00000001264,ENSRNOT00000087449	259	310	270
ENSRNOG00000000957	13448405479449	Rpl21	ribosomal protein L21 [Source:RGD Symbol;Acc:68390]	ENSRNOT00000001265,ENSRNOT00000099991	41160.3	35593.4	34582.6
ENSRNOG00000000958	.	AABR07055943.1	.	ENSRNOT00000001268	4.3	2.61	6.3
ENSRNOG00000000961	304445	Glt1d1	glycosyltransferase 1 domain containing 1 [Source:RGD Symbol;Acc:1304896]	ENSRNOT00000064526,ENSRNOT00000108397,ENSRNOT00000119832	34	28	37
ENSRNOG00000000962	246280	Slc15a4	solute carrier family 15 member 4 [Source:RGD Symbol;Acc:708469]	ENSRNOT00000001277	1135	916	970
ENSRNOG00000000963	363915	Tmem132c	transmembrane protein 132C [Source:RGD Symbol;Acc:1583824]	ENSRNOT00000048474	247	223	238
ENSRNOG00000000964	689484	Frg1l1	FSHD region gene 1-like 1 [Source:RGD Symbol;Acc:1592278]	ENSRNOT00000001279	9.49	8.32	8.18
ENSRNOG00000000967	65984	Aacs	acetoacetyl-CoA synthetase [Source:RGD Symbol;Acc:708522]	ENSRNOT00000001292,ENSRNOT00000102410	2075	1790	1935
ENSRNOG00000000968	304271	Rnf6	ring finger protein 6 [Source:RGD Symbol;Acc:1306092]	ENSRNOT00000001282,ENSRNOT00000092401	1246	1181	1152
ENSRNOG00000000969	252931	Cyp3a18	cytochrome P450, family 3, subfamily a, polypeptide 18 [Source:RGD Symbol;Acc:628709]	ENSRNOT00000001285,ENSRNOT00000107940	0	0	3
ENSRNOG00000000973	498129	Saxo5	stabilizer of axonemal microtubules 5 [Source:RGD Symbol;Acc:1563425]	ENSRNOT00000049512	0	0	0
ENSRNOG00000000974	360754	Zfp358	zinc finger protein 358 [Source:RGD Symbol;Acc:1310416]	ENSRNOT00000001289	434	379	368
ENSRNOG00000000975	288371	Mcoln1	mucolipin TRP cation channel 1 [Source:RGD Symbol;Acc:1308953]	ENSRNOT00000001290,ENSRNOT00000095810,ENSRNOT00000111767	1000.17	852.9	906.97
ENSRNOG00000000977	360753	Pnpla6	patatin-like phospholipase domain containing 6 [Source:RGD Symbol;Acc:1564611]	ENSRNOT00000001298,ENSRNOT00000072952	598.83	574.1	596.03
ENSRNOG00000000978	498198	Cyp3a73	cytochrome P450, family 3, subfamily a, polypeptide 73 [Source:RGD Symbol;Acc:1595705]	ENSRNOT00000075671,ENSRNOT00000076813,ENSRNOT00000108375,ENSRNOT00000112373	0	0	0
ENSRNOG00000000981	25073	Scarb1	scavenger receptor class B, member 1 [Source:RGD Symbol;Acc:2302]	ENSRNOT00000001299,ENSRNOT00000001301,ENSRNOT00000064276,ENSRNOT00000110392	3357	2883	2929
ENSRNOG00000000983	252860	Zfp394	zinc finger protein 394 [Source:RGD Symbol;Acc:628654]	ENSRNOT00000001302	431	444	404
ENSRNOG00000000985	304277	Cpsf4l2	cleavage and polyadenylation specific factor 4 like 2 [Source:RGD Symbol;Acc:2322550]	ENSRNOT00000042474,ENSRNOT00000076369,ENSRNOT00000096942,ENSRNOT00000099433	2614.05	2213.89	2334.38
ENSRNOG00000000986	689074	Camsap3	calmodulin regulated spectrin-associated protein family, member 3 [Source:RGD Symbol;Acc:1597412]	ENSRNOT00000001305,ENSRNOT00000084906,ENSRNOT00000096347,ENSRNOT00000101379,ENSRNOT00000108516	715	630	730
ENSRNOG00000000987	304278	Ptcd1	pentatricopeptide repeat domain 1 [Source:RGD Symbol;Acc:1311473]	ENSRNOT00000060924,ENSRNOT00000076896	908	781	834
ENSRNOG00000000988	245976	Xab2	XPA binding protein 2 [Source:RGD Symbol;Acc:621217]	ENSRNOT00000001309,ENSRNOT00000109395	4976	4127	4529
ENSRNOG00000000989	89819	Bud31	BUD31 homolog [Source:RGD Symbol;Acc:621103]	ENSRNOT00000001307,ENSRNOT00000075987	1471	1085	1080
ENSRNOG00000000990	64527	Pdap1	PDGFA associated protein 1 [Source:RGD Symbol;Acc:620442]	ENSRNOT00000001310,ENSRNOT00000097544,ENSRNOT00000100938,ENSRNOT00000114467	9880	8722	7995
ENSRNOG00000000991	54227	Arpc1b	actin related protein 2/3 complex, subunit 1B [Source:RGD Symbol;Acc:2155]	ENSRNOT00000001315,ENSRNOT00000114214	17586	14465	15529
ENSRNOG00000000993	304195	Pcp2	Purkinje cell protein 2 [Source:RGD Symbol;Acc:1306217]	ENSRNOT00000001313,ENSRNOT00000106760,ENSRNOT00000109866,ENSRNOT00000112638,ENSRNOT00000115359	0	0	0
ENSRNOG00000000994	81804	Stxbp2	syntaxin binding protein 2 [Source:RGD Symbol;Acc:619967]	ENSRNOT00000001322,ENSRNOT00000107607,ENSRNOT00000115749	1349	1197	1179
ENSRNOG00000000996	81824	Arpc1a	actin related protein 2/3 complex, subunit 1A [Source:RGD Symbol;Acc:620834]	ENSRNOT00000001319,ENSRNOT00000076021,ENSRNOT00000106194,ENSRNOT00000117369,ENSRNOT00000119670	2472	2206	2345
ENSRNOG00000000999	690516	Smurf1	SMAD specific E3 ubiquitin protein ligase 1 [Source:RGD Symbol;Acc:1594738]	ENSRNOT00000031901,ENSRNOT00000082989,ENSRNOT00000084577,ENSRNOT00000112221	5748	4683	5204
ENSRNOG00000001001	246250	Retn	resistin [Source:RGD Symbol;Acc:628781]	ENSRNOT00000001325,ENSRNOT00000096056	1	0	0
ENSRNOG00000001003	363858	Trappc5	trafficking protein particle complex subunit 5 [Source:RGD Symbol;Acc:1563971]	ENSRNOT00000001327,ENSRNOT00000111016	1055	791	940
ENSRNOG00000001004	360801	Ncor2	nuclear receptor co-repressor 2 [Source:RGD Symbol;Acc:1310293]	ENSRNOT00000001334,ENSRNOT00000084236,ENSRNOT00000099234,ENSRNOT00000104460,ENSRNOT00000104620	8218	7106	8210
ENSRNOG00000001005	171075	Fcer2	Fc epsilon receptor II [Source:RGD Symbol;Acc:619997]	ENSRNOT00000001332,ENSRNOT00000001333,ENSRNOT00000102279,ENSRNOT00000109939,ENSRNOT00000119392	0	2	3
ENSRNOG00000001006	288475	Nptx2	neuronal pentraxin 2 [Source:RGD Symbol;Acc:1309447]	ENSRNOT00000001331	1778	1480	1724
ENSRNOG00000001007	304282	Baiap2l1	BAR/IMD domain containing adaptor protein 2 like 1 [Source:RGD Symbol;Acc:1308452]	ENSRNOT00000060843,ENSRNOT00000092610	1292	1174	1167
ENSRNOG00000001009	304284	Bri3	brain protein I3 [Source:RGD Symbol;Acc:1309187]	ENSRNOT00000001336,ENSRNOT00000092487	2631	1997	2106
ENSRNOG00000001010	304285	Tecpr1	tectonin beta-propeller repeat containing 1 [Source:RGD Symbol;Acc:1306873]	ENSRNOT00000001347	803	722	792
ENSRNOG00000001017	363856	Cd209d	CD209d molecule [Source:RGD Symbol;Acc:1561104]	ENSRNOT00000001344,ENSRNOT00000108377	1	0	0
ENSRNOG00000001027	100363064	Cd209fl1	CD209f molecule like 1 [Source:RGD Symbol;Acc:2324825]	ENSRNOT00000042857	0	0	0
ENSRNOG00000001030	498545	Tsc22d1	TSC22 domain family, member 1 [Source:RGD Symbol;Acc:3850]	ENSRNOT00000001360,ENSRNOT00000058206,ENSRNOT00000107638,ENSRNOT00000109894,ENSRNOT00000110180,ENSRNOT00000110281,ENSRNOT00000119698	7574	6711	7170
ENSRNOG00000001031	25503	Ocm	oncomodulin [Source:RGD Symbol;Acc:3222]	ENSRNOT00000092601	42	30	32
ENSRNOG00000001032	360768	Ccz1	CCZ1 homolog, vacuolar protein trafficking and biogenesis associated [Source:RGD Symbol;Acc:1306410]	ENSRNOT00000001365,ENSRNOT00000080567,ENSRNOT00000092587,ENSRNOT00000110028	2053	1800	1822
ENSRNOG00000001033	364430	Nufip1	nuclear FMR1 interacting protein 1 [Source:RGD Symbol;Acc:1359440]	ENSRNOT00000001366	1967	1600	1681
ENSRNOG00000001034	304201	Evi5l	ecotropic viral integration site 5-like [Source:RGD Symbol;Acc:1561962]	ENSRNOT00000001367,ENSRNOT00000034124,ENSRNOT00000077396,ENSRNOT00000079918,ENSRNOT00000114920	369	285	374
ENSRNOG00000001035	288651	Gtf2h3	general transcription factor IIH subunit 3 [Source:RGD Symbol;Acc:1305494]	ENSRNOT00000001368,ENSRNOT00000097451,ENSRNOT00000112340	1155	951	1064
ENSRNOG00000001036	288478	Rsph10b	radial spoke head 10 homolog B [Source:RGD Symbol;Acc:1311893]	ENSRNOT00000034483,ENSRNOT00000092526	32	27	18
ENSRNOG00000001037	298712	Gpalpp1	GPALPP motifs containing 1 [Source:RGD Symbol;Acc:1307254]	ENSRNOT00000001371	1211	1162	1179
ENSRNOG00000001039	64514	Eif2b1	eukaryotic translation initiation factor 2B subunit alpha [Source:RGD Symbol;Acc:620819]	ENSRNOT00000077380,ENSRNOT00000092416,ENSRNOT00000092699	1782	1477	1560
ENSRNOG00000001040	288479	Pms2	PMS1 homolog 2, mismatch repair system component [Source:RGD Symbol;Acc:1305483]	ENSRNOT00000067021,ENSRNOT00000078603,ENSRNOT00000094513	1020	831	881
ENSRNOG00000001043	100362764	Ddx55	DEAD-box helicase 55 [Source:RGD Symbol;Acc:2324094]	ENSRNOT00000001387,ENSRNOT00000094210	1265	1060	1057
ENSRNOG00000001044	288480	Aimp2	aminoacyl tRNA synthetase complex-interacting multifunctional protein 2 [Source:RGD Symbol;Acc:1560787]	ENSRNOT00000001379	1751	1410	1387
ENSRNOG00000001047	363855	Map2k7	mitogen activated protein kinase kinase 7 [Source:RGD Symbol;Acc:1560043]	ENSRNOT00000061821,ENSRNOT00000084460,ENSRNOT00000104881	1454	1327	1406
ENSRNOG00000001048	689907	Ankrd61	ankyrin repeat domain 61 [Source:RGD Symbol;Acc:1586393]	ENSRNOT00000001382	0	0	0
ENSRNOG00000001049	116646	Tpt1	tumor protein, translationally-controlled 1 [Source:RGD Symbol;Acc:621623]	ENSRNOT00000001383,ENSRNOT00000106386	44008.1	36853	37181.4
ENSRNOG00000001050	27137	Eif2ak1	eukaryotic translation initiation factor 2 alpha kinase 1 [Source:RGD Symbol;Acc:70883]	ENSRNOT00000001392,ENSRNOT00000079836,ENSRNOT00000092482	1587	1283	1428
ENSRNOG00000001052	361074	Slc25a30	solute carrier family 25, member 30 [Source:RGD Symbol;Acc:1359702]	ENSRNOT00000001389,ENSRNOT00000104191	1298	1232	1348
ENSRNOG00000001053	65165	Tmed2	transmembrane p24 trafficking protein 2 [Source:RGD Symbol;Acc:69243]	ENSRNOT00000001397,ENSRNOT00000105841	11410	9998	10721
ENSRNOG00000001055	304469	Rilpl1	Rab interacting lysosomal protein-like 1 [Source:RGD Symbol;Acc:1307973]	ENSRNOT00000001401,ENSRNOT00000090831,ENSRNOT00000098666,ENSRNOT00000099078,ENSRNOT00000115532	357	332	324
ENSRNOG00000001056	304204	Snapc2	small nuclear RNA activating complex, polypeptide 2 [Source:RGD Symbol;Acc:1304589]	ENSRNOT00000001398	1037	905	893
ENSRNOG00000001058	29635	Timm44	translocase of inner mitochondrial membrane 44 [Source:RGD Symbol;Acc:3864]	ENSRNOT00000001409,ENSRNOT00000096445,ENSRNOT00000098717	2672	2461	2362
ENSRNOG00000001059	288482	Usp42	ubiquitin specific peptidase 42 [Source:RGD Symbol;Acc:1305231]	ENSRNOT00000001404,ENSRNOT00000095083	1115	942	1116
ENSRNOG00000001060	360803	Snrnp35	small nuclear ribonucleoprotein U11/U12 subunit 35 [Source:RGD Symbol;Acc:1310724]	ENSRNOT00000001402,ENSRNOT00000096609,ENSRNOT00000107175,ENSRNOT00000116319	436	369	376
ENSRNOG00000001061	288652	Rilpl2	Rab interacting lysosomal protein-like 2 [Source:RGD Symbol;Acc:1303140]	ENSRNOT00000001403,ENSRNOT00000098295,ENSRNOT00000108742	165	198	190
ENSRNOG00000001064	304470	Sbno1	strawberry notch homolog 1 [Source:RGD Symbol;Acc:1310005]	ENSRNOT00000057902,ENSRNOT00000088006,ENSRNOT00000088787,ENSRNOT00000102429	6888	6089	6778
ENSRNOG00000001065	116693	Cyth3	cytohesin 3 [Source:RGD Symbol;Acc:620399]	ENSRNOT00000001412	711	640	681
ENSRNOG00000001066	498793	Itih2	inter-alpha-trypsin inhibitor heavy chain 2 [Source:RGD Symbol;Acc:1565426]	ENSRNOT00000038817,ENSRNOT00000107455,ENSRNOT00000120221	5	2	1
ENSRNOG00000001068	363875	Rac1	Rac family small GTPase 1 [Source:RGD Symbol;Acc:619755]	ENSRNOT00000087094,ENSRNOT00000092558,ENSRNOT00000113039,ENSRNOT00000114561	6120	4959	5169
ENSRNOG00000001069	363854	Elavl1	ELAV like RNA binding protein 1 [Source:RGD Symbol;Acc:1308649]	ENSRNOT00000001415	1996	1739	2000
ENSRNOG00000001070	360804	Cdk2ap1	cyclin-dependent kinase 2 associated protein 1 [Source:RGD Symbol;Acc:1308664]	ENSRNOT00000001419,ENSRNOT00000100788,ENSRNOT00000107655	2874	2412	2535
ENSRNOG00000001071	688606	AABR07035091.1	HIG1 hypoxia inducible domain family, member 2A-like 1 [Source:RGD Symbol;Acc:1586494]	ENSRNOT00000001416	7.45	9.99	8.73
ENSRNOG00000001072	304208	Cers4	ceramide synthase 4 [Source:RGD Symbol;Acc:1309303]	ENSRNOT00000001418	2054	1807	2092
ENSRNOG00000001073	498179	Mtrfr	mitochondrial translation release factor in rescue [Source:RGD Symbol;Acc:1563482]	ENSRNOT00000077803	193	162	137
ENSRNOG00000001074	288654	Mphosph9	M-phase phosphoprotein 9 [Source:RGD Symbol;Acc:1598368]	ENSRNOT00000049985,ENSRNOT00000086244,ENSRNOT00000099626	966	743	887
ENSRNOG00000001079	304289	Daglb	diacylglycerol lipase, beta [Source:RGD Symbol;Acc:1310193]	ENSRNOT00000067332,ENSRNOT00000092292	322	266	281
ENSRNOG00000001080	288656	Arl6ip4	ADP-ribosylation factor like GTPase 6 interacting protein 4 [Source:RGD Symbol;Acc:1307657]	ENSRNOT00000001432,ENSRNOT00000098501	1451	1195	1274
ENSRNOG00000001081	288657	Ogfod2	2-oxoglutarate and iron-dependent oxygenase domain containing 2 [Source:RGD Symbol;Acc:1310594]	ENSRNOT00000001433	94	86	70
ENSRNOG00000001082	63886	Abcb9	ATP binding cassette subfamily B member 9 [Source:RGD Symbol;Acc:620254]	ENSRNOT00000045223,ENSRNOT00000098844,ENSRNOT00000114288	17	16	21
ENSRNOG00000001083	304290	Kdelr2	KDEL endoplasmic reticulum protein retention receptor 2 [Source:RGD Symbol;Acc:1304618]	ENSRNOT00000001438	3793	3186	3366
ENSRNOG00000001086	288659	Vps37b	VPS37B subunit of ESCRT-I [Source:RGD Symbol;Acc:1304576]	ENSRNOT00000001445,ENSRNOT00000104349,ENSRNOT00000108720	836	710	723
ENSRNOG00000001088	288414	Rfc3	replication factor C subunit 3 [Source:RGD Symbol;Acc:1306832]	ENSRNOT00000001444	1718	1429	1364
ENSRNOG00000001090	498130	Stard13	StAR-related lipid transfer domain containing 13 [Source:RGD Symbol;Acc:1564816]	ENSRNOT00000001446,ENSRNOT00000094162,ENSRNOT00000118613	471	352	397
ENSRNOG00000001091	81917	Hip1r	huntingtin interacting protein 1 related [Source:RGD Symbol;Acc:621615]	ENSRNOT00000034264	389	344	344
ENSRNOG00000001092	83504	Kl	Klotho [Source:RGD Symbol;Acc:620396]	ENSRNOT00000001449	4	1	2
ENSRNOG00000001094	304293	Zfp316	zinc finger protein 316 [Source:RGD Symbol;Acc:1311647]	ENSRNOT00000052327	209	155	208
ENSRNOG00000001098	304218	Pds5b	PDS5 cohesin associated factor B [Source:RGD Symbol;Acc:1310838]	ENSRNOT00000001464,ENSRNOT00000040830,ENSRNOT00000050733,ENSRNOT00000064951,ENSRNOT00000107387,ENSRNOT00000112327	3212	2630	2946
ENSRNOG00000001099	288489	Rbak	RB-associated KRAB zinc finger [Source:RGD Symbol;Acc:1562875]	ENSRNOT00000001455	420.62	353	399
ENSRNOG00000001101	304294	Rnf216	ring finger protein 216 [Source:RGD Symbol;Acc:1565135]	ENSRNOT00000001458	2696	2257	2445
ENSRNOG00000001103	304297	Sdk1	sidekick cell adhesion molecule 1 [Source:RGD Symbol;Acc:1560686]	ENSRNOT00000089775	304	232	249
ENSRNOG00000001104	304298	Foxk1	forkhead box K1 [Source:RGD Symbol;Acc:1309643]	ENSRNOT00000001466	480	466	567
ENSRNOG00000001106	687565	Denr	density regulated reinitiation and release factor [Source:RGD Symbol;Acc:1584200]	ENSRNOT00000001467,ENSRNOT00000107566	3381	2835	2961
ENSRNOG00000001108	288416	N4bp2l2	NEDD4 binding protein 2-like 2 [Source:RGD Symbol;Acc:1359603]	ENSRNOT00000001468,ENSRNOT00000111844,ENSRNOT00000116179,ENSRNOT00000118063	1808.01	1706.58	1687.44
ENSRNOG00000001111	360254	Brca2	BRCA2, DNA repair associated [Source:RGD Symbol;Acc:2219]	ENSRNOT00000001475,ENSRNOT00000103794	2342	2070	2437
ENSRNOG00000001113	304301	Mmd2	monocyte to macrophage differentiation-associated 2 [Source:RGD Symbol;Acc:1306506]	ENSRNOT00000060608,ENSRNOT00000116328	3	0	0
ENSRNOG00000001114	288498	Wipi2	WD repeat domain, phosphoinositide interacting 2 [Source:RGD Symbol;Acc:1359154]	ENSRNOT00000001476	2658	2179	2451
ENSRNOG00000001115	288499	Slc29a4	solute carrier family 29 member 4 [Source:RGD Symbol;Acc:1310545]	ENSRNOT00000001477	71	68	51
ENSRNOG00000001117	678726	Fbxl18l1	F-box and leucine-rich repeat protein 18 like 1 [Source:RGD Symbol;Acc:1565987]	ENSRNOT00000001479,ENSRNOT00000116118	1295.57	1095.7	1127.3
ENSRNOG00000001120	360817	Med13l	mediator complex subunit 13L [Source:RGD Symbol;Acc:1305884]	ENSRNOT00000042331,ENSRNOT00000078445,ENSRNOT00000081780,ENSRNOT00000120071	15997	14316	16309
ENSRNOG00000001123	498188	Spring1	SREBF pathway regulator in golgi 1 [Source:RGD Symbol;Acc:1562310]	ENSRNOT00000001485,ENSRNOT00000107010	536	458	493
ENSRNOG00000001124	304521	Rnft2	ring finger protein, transmembrane 2 [Source:RGD Symbol;Acc:1560195]	ENSRNOT00000001486	207	159	162
ENSRNOG00000001126	304522	Fbxw8	F-box and WD repeat domain containing 8 [Source:RGD Symbol;Acc:1306032]	ENSRNOT00000079510	1721	1488	1560
ENSRNOG00000001128	288689	Tesc	tescalcin [Source:RGD Symbol;Acc:1566317]	ENSRNOT00000001490,ENSRNOT00000094481,ENSRNOT00000104891,ENSRNOT00000114089	74	51	60
ENSRNOG00000001129	360818	Fbxo21	F-box protein 21 [Source:RGD Symbol;Acc:1307346]	ENSRNOT00000064900	2041	1811	1864
ENSRNOG00000001130	24598	Nos1	nitric oxide synthase 1 [Source:RGD Symbol;Acc:3184]	ENSRNOT00000001493,ENSRNOT00000066810,ENSRNOT00000107669	2	3	4
ENSRNOG00000001134	304528	Rfc5	replication factor C subunit 5 [Source:RGD Symbol;Acc:1309280]	ENSRNOT00000001498,ENSRNOT00000084747	3054	2471	2618
ENSRNOG00000001135	288692	Wsb2	WD repeat and SOCS box-containing 2 [Source:RGD Symbol;Acc:1359599]	ENSRNOT00000001499,ENSRNOT00000096106,ENSRNOT00000096120,ENSRNOT00000108322,ENSRNOT00000112123	2274	1729	2058
ENSRNOG00000001136	29542	Pebp1	phosphatidylethanolamine binding protein 1 [Source:RGD Symbol;Acc:62017]	ENSRNOT00000001500,ENSRNOT00000103520,ENSRNOT00000115592	18333	14688	15064
ENSRNOG00000001138	304530	Taok3	TAO kinase 3 [Source:RGD Symbol;Acc:1562861]	ENSRNOT00000001503	380	339	343
ENSRNOG00000001139	360819	Suds3	SDS3 homolog, SIN3A corepressor complex component [Source:RGD Symbol;Acc:1305986]	ENSRNOT00000075646,ENSRNOT00000117681	5385	4875	4875
ENSRNOG00000001141	498189	Srrm4	serine/arginine repetitive matrix 4 [Source:RGD Symbol;Acc:1560213]	ENSRNOT00000001507	13	6	17
ENSRNOG00000001142	83803	Prkab1	protein kinase AMP-activated non-catalytic subunit beta 1 [Source:RGD Symbol;Acc:71057]	ENSRNOT00000001508	1541	1239	1341
ENSRNOG00000001143	83620	Cit	citron rho-interacting serine/threonine kinase [Source:RGD Symbol;Acc:70878]	ENSRNOT00000041281,ENSRNOT00000057036,ENSRNOT00000086716,ENSRNOT00000118447	6234	5546	6293
ENSRNOG00000001148	64205	Rplp0	ribosomal protein lateral stalk subunit P0 [Source:RGD Symbol;Acc:621247]	ENSRNOT00000001518	82245	75460	70597
ENSRNOG00000001149	360820	Pxn	paxillin [Source:RGD Symbol;Acc:1305759]	ENSRNOT00000047466,ENSRNOT00000064115,ENSRNOT00000081134,ENSRNOT00000105395,ENSRNOT00000112063,ENSRNOT00000113962	2891	2548	2798
ENSRNOG00000001151	304539	Sirt4	sirtuin 4 [Source:RGD Symbol;Acc:1310413]	ENSRNOT00000001523,ENSRNOT00000084421	42	45	46
ENSRNOG00000001152	25051	Glp1r	glucagon-like peptide 1 receptor [Source:RGD Symbol;Acc:2703]	ENSRNOT00000001527,ENSRNOT00000079509	60	50	41
ENSRNOG00000001153	29526	Pla2g1b	phospholipase A2 group IB [Source:RGD Symbol;Acc:61949]	ENSRNOT00000001525	14	26	16
ENSRNOG00000001156	259272	Msi1	musashi RNA-binding protein 1 [Source:RGD Symbol;Acc:628778]	ENSRNOT00000001532,ENSRNOT00000117406	2570	2384	2692
ENSRNOG00000001157	365544	Umodl1	uromodulin-like 1 [Source:RGD Symbol;Acc:1566039]	ENSRNOT00000050744	34	14	29
ENSRNOG00000001158	85264	Abcg1	ATP binding cassette subfamily G member 1 [Source:RGD Symbol;Acc:620294]	ENSRNOT00000001533,ENSRNOT00000078031,ENSRNOT00000083505	248	200	235
ENSRNOG00000001159	25563	Tff3	trefoil factor 3 [Source:RGD Symbol;Acc:3847]	ENSRNOT00000066266	19	12	7
ENSRNOG00000001160	691278	Triap1	TP53 regulated inhibitor of apoptosis 1 [Source:RGD Symbol;Acc:1586233]	ENSRNOT00000001534	1336	1068	1184
ENSRNOG00000001162	116592	Tff2	trefoil factor 2 [Source:RGD Symbol;Acc:620709]	ENSRNOT00000001537	24	18	21
ENSRNOG00000001163	288701	Srsf9	serine and arginine rich splicing factor 9 [Source:RGD Symbol;Acc:1309495]	ENSRNOT00000001536,ENSRNOT00000001539,ENSRNOT00000106311,ENSRNOT00000112601,ENSRNOT00000115290	2564	2098	2175
ENSRNOG00000001164	117270	Tff1	trefoil factor 1 [Source:RGD Symbol;Acc:620707]	ENSRNOT00000001538	0	0	0
ENSRNOG00000001165	309665	Tmprss3	transmembrane serine protease 3 [Source:RGD Symbol;Acc:1310135]	ENSRNOT00000001540	0	0	0
ENSRNOG00000001167	309666	Ubash3a	ubiquitin associated and SH3 domain containing, A [Source:RGD Symbol;Acc:1310305]	ENSRNOT00000001541,ENSRNOT00000119947	34	23	31
ENSRNOG00000001169	294321	Slc37a1	solute carrier family 37 member 1 [Source:RGD Symbol;Acc:1308587]	ENSRNOT00000001544	376	302	362
ENSRNOG00000001170	25282	Cox6a1	cytochrome c oxidase subunit 6A1 [Source:RGD Symbol;Acc:2384]	ENSRNOT00000001545,ENSRNOT00000117053	9711	8043	8155
ENSRNOG00000001171	304542	Coq5	coenzyme Q5, methyltransferase [Source:RGD Symbol;Acc:1310857]	ENSRNOT00000001546	1143	1004	976
ENSRNOG00000001172	288710	Rnf10	ring finger protein 10 [Source:RGD Symbol;Acc:1309282]	ENSRNOT00000064910	14457	12624	13622
ENSRNOG00000001173	171051	Cabp1	calcium binding protein 1 [Source:RGD Symbol;Acc:620385]	ENSRNOT00000001551,ENSRNOT00000001552,ENSRNOT00000039281,ENSRNOT00000101243,ENSRNOT00000114073	87	67	67
ENSRNOG00000001174	191569	Pde9a	phosphodiesterase 9A [Source:RGD Symbol;Acc:621035]	ENSRNOT00000001559,ENSRNOT00000095394,ENSRNOT00000107659,ENSRNOT00000110944,ENSRNOT00000114987	223	201	230
ENSRNOG00000001177	64304	Acads	acyl-CoA dehydrogenase short chain [Source:RGD Symbol;Acc:620514]	ENSRNOT00000001556,ENSRNOT00000098620,ENSRNOT00000102388	2129	1872	1883
ENSRNOG00000001178	360822	Sppl3	signal peptide peptidase like 3 [Source:RGD Symbol;Acc:1562826]	ENSRNOT00000001562	3129	2806	3090
ENSRNOG00000001181	690032	Wdr4	WD repeat domain 4 [Source:RGD Symbol;Acc:1585179]	ENSRNOT00000068289	1017	786	855
ENSRNOG00000001182	64539	Ndufv3	NADH:ubiquinone oxidoreductase subunit V3 [Source:RGD Symbol;Acc:621020]	ENSRNOT00000001564,ENSRNOT00000086272,ENSRNOT00000098355,ENSRNOT00000106384,ENSRNOT00000117823	2113.33	1610.7	1679.34
ENSRNOG00000001183	24817	Hnf1a	HNF1 homeobox A [Source:RGD Symbol;Acc:3828]	ENSRNOT00000001565	82	75	57
ENSRNOG00000001184	294322	Pknox1	PBX/knotted 1 homeobox 1 [Source:RGD Symbol;Acc:1305003]	ENSRNOT00000001566,ENSRNOT00000100490,ENSRNOT00000102665,ENSRNOT00000107714,ENSRNOT00000118796	1557	1310	1405
ENSRNOG00000001185	288704	C12h12orf43	similar to human chromosome 12 open reading frame 43 [Source:RGD Symbol;Acc:1311899]	ENSRNOT00000050782,ENSRNOT00000099006,ENSRNOT00000115017	2518	2052	2249
ENSRNOG00000001187	304545	Oasl	2'-5'-oligoadenylate synthetase-like [Source:RGD Symbol;Acc:1308586]	ENSRNOT00000001570	51	46	31
ENSRNOG00000001189	59329	Sik1	salt-inducible kinase 1 [Source:RGD Symbol;Acc:69407]	ENSRNOT00000001579,ENSRNOT00000103104	1064	994	1215
ENSRNOG00000001190	304546	Git2	GIT ArfGAP 2 [Source:RGD Symbol;Acc:1359708]	ENSRNOT00000045946,ENSRNOT00000096072,ENSRNOT00000097577,ENSRNOT00000100352,ENSRNOT00000105617,ENSRNOT00000108942	1402	1089	1210
ENSRNOG00000001191	304547	Tchp	trichoplein, keratin filament binding [Source:RGD Symbol;Acc:1310813]	ENSRNOT00000001577	1173	1058	1126
ENSRNOG00000001192	288707	Gltp	glycolipid transfer protein [Source:RGD Symbol;Acc:1564442]	ENSRNOT00000001581	2201	1771	1663
ENSRNOG00000001193	499413	Hsf2bp	heat shock transcription factor 2 binding protein [Source:RGD Symbol;Acc:1565879]	ENSRNOT00000001580,ENSRNOT00000079207	2089	1763	1811
ENSRNOG00000001194	309673	Rrp1b	ribosomal RNA processing 1B [Source:RGD Symbol;Acc:1305633]	ENSRNOT00000001583	4911	3882	4477
ENSRNOG00000001195	66026	Trpv4	transient receptor potential cation channel, subfamily V, member 4 [Source:RGD Symbol;Acc:69337]	ENSRNOT00000001586,ENSRNOT00000103777,ENSRNOT00000116364	9	12	9
ENSRNOG00000001198	498193	Fam222a	family with sequence similarity 222, member A [Source:RGD Symbol;Acc:1565883]	ENSRNOT00000001588,ENSRNOT00000095969	11	7	6
ENSRNOG00000001199	117241	Pop5	POP5 homolog, ribonuclease P/MRP subunit [Source:RGD Symbol;Acc:1311819]	ENSRNOT00000001591	842	752	792
ENSRNOG00000001201	25308	Cstb	cystatin B [Source:RGD Symbol;Acc:2435]	ENSRNOT00000001593,ENSRNOT00000108042	7478	6140	6421
ENSRNOG00000001203	309674	Rrp1	ribosomal RNA processing 1 [Source:RGD Symbol;Acc:1307286]	ENSRNOT00000001597,ENSRNOT00000095137,ENSRNOT00000116425,ENSRNOT00000119562	3314	2937	2736
ENSRNOG00000001204	360823	Ankrd13a	ankyrin repeat domain 13a [Source:RGD Symbol;Acc:1308577]	ENSRNOT00000001595,ENSRNOT00000105521	3733	3406	3642
ENSRNOG00000001205	294324	Agpat3	1-acylglycerol-3-phosphate O-acyltransferase 3 [Source:RGD Symbol;Acc:1305787]	ENSRNOT00000001602	1878	1505	1713
ENSRNOG00000001210	.	Pwp2	PWP2, small subunit processome component [Source:RGD Symbol;Acc:1582817]	ENSRNOT00000001605,ENSRNOT00000108782	4727	4050	4376
ENSRNOG00000001211	294326	Gatd3a	glutamine amidotransferase class 1 domain containing 3A [Source:RGD Symbol;Acc:1303003]	ENSRNOT00000001609	2480	2034	2122
ENSRNOG00000001212	309680	Dnmt3l	DNA methyltransferase 3 like [Source:RGD Symbol;Acc:1303239]	ENSRNOT00000001610,ENSRNOT00000110206,ENSRNOT00000111099	26814	23071	23311
ENSRNOG00000001213	294328	Aire	autoimmune regulator [Source:RGD Symbol;Acc:1311139]	ENSRNOT00000001611,ENSRNOT00000106293,ENSRNOT00000113259	251	233	229
ENSRNOG00000001214	25741	Pfkl	phosphofructokinase, liver type [Source:RGD Symbol;Acc:3311]	ENSRNOT00000001625	10054	8427	9354
ENSRNOG00000001215	309681	Cfap410	cilia and flagella associated protein 410 [Source:RGD Symbol;Acc:1309594]	ENSRNOT00000049745,ENSRNOT00000105855	741	620	637
ENSRNOG00000001216	294329	Trpm2	transient receptor potential cation channel, subfamily M, member 2 [Source:RGD Symbol;Acc:1311889]	ENSRNOT00000001631	14	13	10
ENSRNOG00000001217	246773	Lrrc3	leucine rich repeat containing 3 [Source:RGD Symbol;Acc:628861]	ENSRNOT00000001632	470	383	437
ENSRNOG00000001218	.	Krtap10-8l1	keratin associated protein 10-8 like 1 [Source:RGD Symbol;Acc:2318639]	ENSRNOT00000001633	0	0	0
ENSRNOG00000001219	365546	Tspear	thrombospondin-type laminin G domain and EAR repeats [Source:RGD Symbol;Acc:1563108]	ENSRNOT00000038419	63	60	66
ENSRNOG00000001222	294331	Ube2g2	ubiquitin-conjugating enzyme E2G 2 [Source:RGD Symbol;Acc:1304860]	ENSRNOT00000001636,ENSRNOT00000116055,ENSRNOT00000117806,ENSRNOT00000118834	1152	954	1070
ENSRNOG00000001223	365548	Pttg1ip	PTTG1 interacting protein [Source:RGD Symbol;Acc:1305983]	ENSRNOT00000001638,ENSRNOT00000111616	3151	2745	2844
ENSRNOG00000001224	309684	Itgb2	integrin subunit beta 2 [Source:RGD Symbol;Acc:1305581]	ENSRNOT00000001639,ENSRNOT00000101048,ENSRNOT00000119404	16	18	19
ENSRNOG00000001225	294333	Slx9	SLX9 ribosome biogenesis factor [Source:RGD Symbol;Acc:1311257]	ENSRNOT00000001640	1360	1177	1173
ENSRNOG00000001226	.	Nme2-ps1	NME/NM23 nucleoside diphosphate kinase 2, pseudogene 1 [Source:RGD Symbol;Acc:1594734]	ENSRNOT00000037297	0	0	0
ENSRNOG00000001227	25367	Adarb1	adenosine deaminase, RNA-specific, B1 [Source:RGD Symbol;Acc:2033]	ENSRNOT00000001642,ENSRNOT00000083851	447	371	445
ENSRNOG00000001228	309686	Pofut2	protein O-fucosyltransferase 2 [Source:RGD Symbol;Acc:1307334]	ENSRNOT00000001644	699	584	570
ENSRNOG00000001229	85251	Col18a1	collagen type XVIII alpha 1 chain [Source:RGD Symbol;Acc:70936]	ENSRNOT00000045315,ENSRNOT00000095032,ENSRNOT00000116507	2962	2854	2845
ENSRNOG00000001232	29723	Slc19a1	solute carrier family 19 member 1 [Source:RGD Symbol;Acc:3695]	ENSRNOT00000044212,ENSRNOT00000065236	376	342	361
ENSRNOG00000001235	81663	Gna12	G protein subunit alpha 12 [Source:RGD Symbol;Acc:71018]	ENSRNOT00000001654	4239	3569	3728
ENSRNOG00000001236	498150	Brat1	BRCA1-associated ATM activator 1 [Source:RGD Symbol;Acc:1565146]	ENSRNOT00000064726,ENSRNOT00000097546	892	796	816
ENSRNOG00000001237	94165	Cabin1	calcineurin binding protein 1 [Source:RGD Symbol;Acc:620263]	ENSRNOT00000001659,ENSRNOT00000093157	11406	10154	11054
ENSRNOG00000001238	360807	Rsrc2	arginine and serine rich coiled-coil 2 [Source:RGD Symbol;Acc:1564882]	ENSRNOT00000057788,ENSRNOT00000087905,ENSRNOT00000102235	2692	2450	2508
ENSRNOG00000001241	304318	Iqce	IQ motif containing E [Source:RGD Symbol;Acc:1311349]	ENSRNOT00000001667,ENSRNOT00000051565,ENSRNOT00000117335	218	178	194
ENSRNOG00000001242	.	Gstt3	glutathione S-transferase, theta 3 [Source:RGD Symbol;Acc:1562732]	ENSRNOT00000036518,ENSRNOT00000098201,ENSRNOT00000109740,ENSRNOT00000114782	31	24	26
ENSRNOG00000001243	288661	Zcchc8	zinc finger CCHC-type containing 8 [Source:RGD Symbol;Acc:1309774]	ENSRNOT00000001668,ENSRNOT00000098796,ENSRNOT00000100518,ENSRNOT00000108167,ENSRNOT00000118220	2180	1935	2238
ENSRNOG00000001245	294336	Pcbp3	poly(rC) binding protein 3 [Source:RGD Symbol;Acc:1307430]	ENSRNOT00000001675,ENSRNOT00000098898,ENSRNOT00000103785,ENSRNOT00000104059	647	608	645
ENSRNOG00000001247	65201	Clip1	CAP-GLY domain containing linker protein 1 [Source:RGD Symbol;Acc:67404]	ENSRNOT00000001685,ENSRNOT00000078530,ENSRNOT00000083261,ENSRNOT00000088002,ENSRNOT00000096011,ENSRNOT00000098458,ENSRNOT00000102474,ENSRNOT00000105301,ENSRNOT00000105680,ENSRNOT00000110644	5429	4930	5383
ENSRNOG00000001249	294337	Col6a1	collagen type VI alpha 1 chain [Source:RGD Symbol;Acc:1565398]	ENSRNOT00000001679,ENSRNOT00000072951	180	128	155
ENSRNOG00000001250	170905	Lfng	LFNG O-fucosylpeptide 3-beta-N-acetylglucosaminyltransferase [Source:RGD Symbol;Acc:620587]	ENSRNOT00000001682,ENSRNOT00000101623	3058	2499	2685
ENSRNOG00000001251	117130	Grifin	galectin-related inter-fiber protein [Source:RGD Symbol;Acc:71055]	ENSRNOT00000001686	3	0	2
ENSRNOG00000001252	304322	Chst12	carbohydrate sulfotransferase 12 [Source:RGD Symbol;Acc:1308214]	ENSRNOT00000001688,ENSRNOT00000103516,ENSRNOT00000107847,ENSRNOT00000117203	195	158	149
ENSRNOG00000001253	288516	Eif3b	eukaryotic translation initiation factor 3, subunit B [Source:RGD Symbol;Acc:1309018]	ENSRNOT00000060444,ENSRNOT00000099724	16746	14290	15497
ENSRNOG00000001254	361821	Col6a2	collagen type VI alpha 2 chain [Source:RGD Symbol;Acc:1305585]	ENSRNOT00000001695,ENSRNOT00000097191,ENSRNOT00000109457,ENSRNOT00000116437	331	300	315
ENSRNOG00000001255	304479	Mlxip	MLX interacting protein [Source:RGD Symbol;Acc:1560774]	ENSRNOT00000001690	988	925	954
ENSRNOG00000001256	288663	Atxn2	ataxin 2 [Source:RGD Symbol;Acc:1306637]	ENSRNOT00000001691,ENSRNOT00000108093,ENSRNOT00000115112,ENSRNOT00000115534	3023	2617	2897
ENSRNOG00000001258	288504	Snx8	sorting nexin 8 [Source:RGD Symbol;Acc:1305791]	ENSRNOT00000001696,ENSRNOT00000110016	1576.59	1317.3	1333.4
ENSRNOG00000001259	288665	Cux2	cut-like homeobox 2 [Source:RGD Symbol;Acc:1305967]	ENSRNOT00000001697	834	708	654
ENSRNOG00000001260	117260	Nudt1	nudix hydrolase 1 [Source:RGD Symbol;Acc:621080]	ENSRNOT00000001700	159	108	139
ENSRNOG00000001261	89833	Ftcd	formimidoyltransferase cyclodeaminase [Source:RGD Symbol;Acc:70915]	ENSRNOT00000001699	494	371	399
ENSRNOG00000001265	680006	Mad1l1	mitotic arrest deficient 1 like 1 [Source:RGD Symbol;Acc:1596881]	ENSRNOT00000001709,ENSRNOT00000114435	993	883	918
ENSRNOG00000001269	24669	Ppp1cc	protein phosphatase 1 catalytic subunit gamma [Source:RGD Symbol;Acc:3377]	ENSRNOT00000048851,ENSRNOT00000078761,ENSRNOT00000083296,ENSRNOT00000094425,ENSRNOT00000118479,ENSRNOT00000119439,ENSRNOT00000120201	18020	15747	16555
ENSRNOG00000001270	304485	Hvcn1	hydrogen voltage-gated channel 1 [Source:RGD Symbol;Acc:1310788]	ENSRNOT00000001712	273	243	264
ENSRNOG00000001271	294770	Card6	caspase recruitment domain family, member 6 [Source:RGD Symbol;Acc:1305805]	ENSRNOT00000039057,ENSRNOT00000108176	75	63	71
ENSRNOG00000001272	294339	Mcm3ap	minichromosome maintenance complex component 3 associated protein [Source:RGD Symbol;Acc:1306834]	ENSRNOT00000064637,ENSRNOT00000081445	3262	3132	3367
ENSRNOG00000001273	100361517	Psmg3	proteasome assembly chaperone 3 [Source:RGD Symbol;Acc:2319950]	ENSRNOT00000001716	644	515	515
ENSRNOG00000001274	288666	Vps29	VPS29 retromer complex component [Source:RGD Symbol;Acc:1308332]	ENSRNOT00000001717,ENSRNOT00000078683,ENSRNOT00000088905,ENSRNOT00000099825,ENSRNOT00000116545	1497	1186	1308
ENSRNOG00000001275	304325	Tmem184a	transmembrane protein 184A [Source:RGD Symbol;Acc:1306702]	ENSRNOT00000001718,ENSRNOT00000085936	188	139	215
ENSRNOG00000001276	309692	Pcnt	pericentrin [Source:RGD Symbol;Acc:1595865]	ENSRNOT00000048218,ENSRNOT00000097925	7550	6723	7581
ENSRNOG00000001277	.	Mafk	MAF bZIP transcription factor K [Source:RGD Symbol;Acc:628633]	ENSRNOT00000098949	11	8	10
ENSRNOG00000001278	360810	Gpn3	GPN-loop GTPase 3 [Source:RGD Symbol;Acc:1303034]	ENSRNOT00000001722,ENSRNOT00000096380	745	682	729
ENSRNOG00000001283	304490	Anapc7	anaphase promoting complex subunit 7 [Source:RGD Symbol;Acc:1311927]	ENSRNOT00000001729,ENSRNOT00000094793	3620	3220	3268
ENSRNOG00000001284	29375	Uncx	UNC homeobox [Source:RGD Symbol;Acc:69361]	ENSRNOT00000001730,ENSRNOT00000110138	2	0	2
ENSRNOG00000001285	29693	Atp2a2	ATPase sarcoplasmic/endoplasmic reticulum Ca2+ transporting 2 [Source:RGD Symbol;Acc:2174]	ENSRNOT00000001738,ENSRNOT00000024347	11511	10169	10803
ENSRNOG00000001287	171104	Gper1	G protein-coupled estrogen receptor 1 [Source:RGD Symbol;Acc:619845]	ENSRNOT00000001732	4	4	7
ENSRNOG00000001288	498153	Gpr146	G protein-coupled receptor 146 [Source:RGD Symbol;Acc:1560731]	ENSRNOT00000001733,ENSRNOT00000095799,ENSRNOT00000106521	29	22	26
ENSRNOG00000001289	498154	C12h7orf50	similar to human chromosome 7 open reading frame 50 [Source:RGD Symbol;Acc:1566418]	ENSRNOT00000001734,ENSRNOT00000101891,ENSRNOT00000103595	1433	1229	1180
ENSRNOG00000001293	288518	Get4	guided entry of tail-anchored proteins factor 4 [Source:RGD Symbol;Acc:1311660]	ENSRNOT00000001745,ENSRNOT00000108209	3763	3129	3229
ENSRNOG00000001294	373066	Ift81	intraflagellar transport 81 [Source:RGD Symbol;Acc:727862]	ENSRNOT00000066952,ENSRNOT00000110153,ENSRNOT00000115098,ENSRNOT00000119159	967	800	905
ENSRNOG00000001295	25742	S100b	S100 calcium binding protein B [Source:RGD Symbol;Acc:3615]	ENSRNOT00000001743,ENSRNOT00000096333	2	3	1
ENSRNOG00000001296	29665	P2rx7	purinergic receptor P2X 7 [Source:RGD Symbol;Acc:3241]	ENSRNOT00000001746,ENSRNOT00000079201,ENSRNOT00000100996,ENSRNOT00000113768,ENSRNOT00000114333,ENSRNOT00000119858	1	4	3
ENSRNOG00000001297	499420	Prmt2	protein arginine methyltransferase 2 [Source:RGD Symbol;Acc:1565519]	ENSRNOT00000050531	239	216	208
ENSRNOG00000001298	.	Slc5a4b	solute carrier family 5 (neutral amino acid transporters, system A), member 4b [Source:RGD Symbol;Acc:1309867]	ENSRNOT00000045375	275	227	236
ENSRNOG00000001299	360773	Sun1	Sad1 and UNC84 domain containing 1 [Source:RGD Symbol;Acc:1359142]	ENSRNOT00000047287,ENSRNOT00000089418,ENSRNOT00000102488,ENSRNOT00000109016,ENSRNOT00000110794,ENSRNOT00000113934,ENSRNOT00000114443,ENSRNOT00000118368	5723	4888	5151
ENSRNOG00000001300	29659	P2rx4	purinergic receptor P2X 4 [Source:RGD Symbol;Acc:62073]	ENSRNOT00000001752,ENSRNOT00000098463,ENSRNOT00000102812,ENSRNOT00000110480	1163	1063	976
ENSRNOG00000001302	25369	Adora2a	adenosine A2a receptor [Source:RGD Symbol;Acc:2049]	ENSRNOT00000001759	10	9	8
ENSRNOG00000001303	361828	Specc1l	sperm antigen with calponin homology and coiled-coil domains 1-like [Source:RGD Symbol;Acc:1309570]	ENSRNOT00000001764,ENSRNOT00000103283	1076	908	1048
ENSRNOG00000001304	309696	Bcr	BCR activator of RhoGEF and GTPase [Source:RGD Symbol;Acc:1307993]	ENSRNOT00000001766,ENSRNOT00000102298	2919	2700	2951
ENSRNOG00000001309	83506	Camkk2	calcium/calmodulin-dependent protein kinase kinase 2 [Source:RGD Symbol;Acc:620092]	ENSRNOT00000001774,ENSRNOT00000097411,ENSRNOT00000109897,ENSRNOT00000117141	397	377	425
ENSRNOG00000001311	690407	Rab36	RAB36, member RAS oncogene family [Source:RGD Symbol;Acc:1596098]	ENSRNOT00000001772,ENSRNOT00000095296	17	11	16
ENSRNOG00000001312	25266	Pdgfa	platelet derived growth factor subunit A [Source:RGD Symbol;Acc:3282]	ENSRNOT00000001775,ENSRNOT00000042117,ENSRNOT00000091476	1912	1630	1834
ENSRNOG00000001313	25740	Gnaz	G protein subunit alpha z [Source:RGD Symbol;Acc:2717]	ENSRNOT00000001779	63	63	68
ENSRNOG00000001314	304334	Fam20c	FAM20C, golgi associated secretory pathway kinase [Source:RGD Symbol;Acc:1311980]	ENSRNOT00000001783,ENSRNOT00000103199	237	205	201
ENSRNOG00000001315	365552	Rsph14	radial spoke head 14 homolog [Source:RGD Symbol;Acc:1305601]	ENSRNOT00000041165,ENSRNOT00000085583,ENSRNOT00000109448	2	4	2
ENSRNOG00000001316	288671	Anapc5	anaphase-promoting complex subunit 5 [Source:RGD Symbol;Acc:1306125]	ENSRNOT00000001794,ENSRNOT00000094951	11712	9862	10297
ENSRNOG00000001317	304337	Zfp68	zinc finger protein 68 [Source:RGD Symbol;Acc:1310463]	ENSRNOT00000001784,ENSRNOT00000079221,ENSRNOT00000097091	842	762	790
ENSRNOG00000001323	360775	Zfp157	zinc finger protein 157 [Source:RGD Symbol;Acc:1359435]	ENSRNOT00000030757,ENSRNOT00000117344	498	365	445
ENSRNOG00000001324	246281	Asmt	acetylserotonin O-methyltransferase [Source:RGD Symbol;Acc:708472]	ENSRNOT00000001791,ENSRNOT00000118860	182	139	133
ENSRNOG00000001325	246144	Il3ra	interleukin 3 receptor subunit alpha [Source:RGD Symbol;Acc:628728]	ENSRNOT00000001792	846	728	733
ENSRNOG00000001329	288529	Gjc3	gap junction protein, gamma 3 [Source:RGD Symbol;Acc:727930]	ENSRNOT00000001797,ENSRNOT00000100826,ENSRNOT00000100945,ENSRNOT00000101441,ENSRNOT00000104293,ENSRNOT00000117008	8	12	12
ENSRNOG00000001331	282845	Rnf34	ring finger protein 34 [Source:RGD Symbol;Acc:628636]	ENSRNOT00000001799,ENSRNOT00000103449	1594	1364	1343
ENSRNOG00000001333	25294	Azgp1	alpha-2-glycoprotein 1, zinc-binding [Source:RGD Symbol;Acc:2187]	ENSRNOT00000001801,ENSRNOT00000096300,ENSRNOT00000102149	0	0	0
ENSRNOG00000001335	498160	Zkscan1	zinc finger with KRAB and SCAN domains 1 [Source:RGD Symbol;Acc:1560616]	ENSRNOT00000045379,ENSRNOT00000099099	538	545	536
ENSRNOG00000001336	304496	Orai1	ORAI calcium release-activated calcium modulator 1 [Source:RGD Symbol;Acc:1311873]	ENSRNOT00000001806	1249	996	1146
ENSRNOG00000001337	100359816	Setd1b	SET domain containing 1B, histone lysine methyltransferase [Source:RGD Symbol;Acc:2323325]	ENSRNOT00000001807,ENSRNOT00000105357,ENSRNOT00000116702	4177	3706	4203
ENSRNOG00000001338	29531	Hpd	4-hydroxyphenylpyruvate dioxygenase [Source:RGD Symbol;Acc:61974]	ENSRNOT00000001809,ENSRNOT00000120179	31	24	36
ENSRNOG00000001342	.	Cfap251	cilia and flagella associated protein 251 [Source:RGD Symbol;Acc:1564948]	ENSRNOT00000001813	32	26	38
ENSRNOG00000001345	498183	Mapkapk5	MAPK activated protein kinase 5 [Source:RGD Symbol;Acc:1564113]	ENSRNOT00000001817,ENSRNOT00000065314	2595	2167	2302
ENSRNOG00000001346	304343	Cops6	COP9 signalosome subunit 6 [Source:RGD Symbol;Acc:1309919]	ENSRNOT00000001820,ENSRNOT00000098915	3888	3353	3272
ENSRNOG00000001347	56777	Adam1a	ADAM metallopeptidase domain 1a [Source:RGD Symbol;Acc:621467]	ENSRNOT00000001818	50.9	57.72	68.49
ENSRNOG00000001348	117030	Erp29	endoplasmic reticulum protein 29 [Source:RGD Symbol;Acc:619781]	ENSRNOT00000001822	3262	2758	2755
ENSRNOG00000001349	288532	Mcm7	minichromosome maintenance complex component 7 [Source:RGD Symbol;Acc:1303018]	ENSRNOT00000001825,ENSRNOT00000105826,ENSRNOT00000118343	13944	11409	11898
ENSRNOG00000001350	360811	Naa25	N(alpha)-acetyltransferase 25, NatB auxiliary subunit [Source:RGD Symbol;Acc:1305685]	ENSRNOT00000048984,ENSRNOT00000080418	3787	3306	3478
ENSRNOG00000001351	114635	Trafd1	TRAF type zinc finger domain containing 1 [Source:RGD Symbol;Acc:620171]	ENSRNOT00000033984,ENSRNOT00000091375	974	744	801
ENSRNOG00000001352	304503	Hectd4	HECT domain E3 ubiquitin protein ligase 4 [Source:RGD Symbol;Acc:1309762]	ENSRNOT00000001826,ENSRNOT00000109636	1240	1179	1410
ENSRNOG00000001353	304344	Ap4m1	adaptor related protein complex 4 subunit mu 1 [Source:RGD Symbol;Acc:1310233]	ENSRNOT00000001827,ENSRNOT00000111429	927	812	802
ENSRNOG00000001355	288533	Taf6	TATA-box binding protein associated factor 6 [Source:RGD Symbol;Acc:1311608]	ENSRNOT00000001829	2221	1989	2001
ENSRNOG00000001360	114522	Stag3	STAG3 cohesin complex component [Source:RGD Symbol;Acc:621333]	ENSRNOT00000042006	1595	1311	1321
ENSRNOG00000001367	171517	Gpc2	glypican 2 [Source:RGD Symbol;Acc:621363]	ENSRNOT00000001849	510	446	491
ENSRNOG00000001368	171039	Rph3a	rabphilin 3A [Source:RGD Symbol;Acc:620073]	ENSRNOT00000001844,ENSRNOT00000106706,ENSRNOT00000119612	14	6	8
ENSRNOG00000001369	192281	Oas1a	2'-5' oligoadenylate synthetase 1A [Source:RGD Symbol;Acc:621760]	ENSRNOT00000038426,ENSRNOT00000041741,ENSRNOT00000048450,ENSRNOT00000067176	0	2	0
ENSRNOG00000001374	360814	Rasal1	RAS protein activator like 1 [Source:RGD Symbol;Acc:1311820]	ENSRNOT00000001856	3	0	0
ENSRNOG00000001375	498166	Gal3st4	galactose-3-O-sulfotransferase 4 [Source:RGD Symbol;Acc:1561105]	ENSRNOT00000001855	4	7	13
ENSRNOG00000001376	315306	Tmt1a	thiol methyltransferase 1A [Source:RGD Symbol;Acc:1308407]	ENSRNOT00000052075,ENSRNOT00000108360,ENSRNOT00000114081	220	222	198
ENSRNOG00000001377	360815498184	Ddx54	DEAD-box helicase 54 [Source:RGD Symbol;Acc:1562539]	ENSRNOT00000001859,ENSRNOT00000001860,ENSRNOT00000096266,ENSRNOT00000111779,ENSRNOT00000112938	7195	6425	6693
ENSRNOG00000001379	170509	Cyp3a62	cytochrome P450, family 3, subfamily a, polypeptide 62 [Source:RGD Symbol;Acc:1595919]	ENSRNOT00000001863,ENSRNOT00000087229	0	0	0
ENSRNOG00000001383	498185	Slc8b1	solute carrier family 8 member B1 [Source:RGD Symbol;Acc:1565818]	ENSRNOT00000038736,ENSRNOT00000094097,ENSRNOT00000094252,ENSRNOT00000095087,ENSRNOT00000095422	1340	1232	1306
ENSRNOG00000001385	246120	Plbd2	phospholipase B domain containing 2 [Source:RGD Symbol;Acc:708461]	ENSRNOT00000001872	2182	1784	1883
ENSRNOG00000001387	304361	Mepce	methylphosphate capping enzyme [Source:RGD Symbol;Acc:1560550]	ENSRNOT00000001871	1446	1290	1325
ENSRNOG00000001388	25044	Sds	serine dehydratase [Source:RGD Symbol;Acc:67376]	ENSRNOT00000001875,ENSRNOT00000001876	0	0	0
ENSRNOG00000001389	84021	Irs3	insulin receptor substrate 3 [Source:RGD Symbol;Acc:69317]	ENSRNOT00000001874	8	1	1
ENSRNOG00000001391	360816	Sdsl	serine dehydratase-like [Source:RGD Symbol;Acc:1309192]	ENSRNOT00000001882	1	3	3
ENSRNOG00000001392	124451	Lhx5	LIM homeobox 5 [Source:RGD Symbol;Acc:71079]	ENSRNOT00000001883	0	0	0
ENSRNOG00000001396	288557	Mospd3	motile sperm domain containing 3 [Source:RGD Symbol;Acc:1304973]	ENSRNOT00000001890	425	372	376
ENSRNOG00000001397	304512	Rbm19	RNA binding motif protein 19 [Source:RGD Symbol;Acc:1308928]	ENSRNOT00000001891	3077	2690	2778
ENSRNOG00000001399	304514	Tbx5	T-box transcription factor 5 [Source:RGD Symbol;Acc:1305702]	ENSRNOT00000001893	2	3	2
ENSRNOG00000001402	360779	Lrch4	leucine rich repeats and calponin homology domain containing 4 [Source:RGD Symbol;Acc:1306145]	ENSRNOT00000001899,ENSRNOT00000094748,ENSRNOT00000097090	893.83	822.87	970.22
ENSRNOG00000001404	304375	Agfg2	ArfGAP with FG repeats 2 [Source:RGD Symbol;Acc:1306590]	ENSRNOT00000064572,ENSRNOT00000077711,ENSRNOT00000095389,ENSRNOT00000100923,ENSRNOT00000119953	325	260	276
ENSRNOG00000001407	288562	Tfr2	transferrin receptor 2 [Source:RGD Symbol;Acc:1310152]	ENSRNOT00000001905,ENSRNOT00000082895	413	340	385
ENSRNOG00000001408	288563	Actl6b	actin-like 6B [Source:RGD Symbol;Acc:1307763]	ENSRNOT00000001910,ENSRNOT00000087817	1	1	1
ENSRNOG00000001409	81667	Gnb2	G protein subunit beta 2 [Source:RGD Symbol;Acc:69319]	ENSRNOT00000001911,ENSRNOT00000097367,ENSRNOT00000099940,ENSRNOT00000100577,ENSRNOT00000116394	6257	5375	5619
ENSRNOG00000001410	304378	Gigyf1	GRB10 interacting GYF protein 1 [Source:RGD Symbol;Acc:1309933]	ENSRNOT00000001912	1703	1475	1580
ENSRNOG00000001412	24335	Epo	erythropoietin [Source:RGD Symbol;Acc:2559]	ENSRNOT00000001914	0	0	0
ENSRNOG00000001414	24617	Serpine1	serpin family E member 1 [Source:RGD Symbol;Acc:3249]	ENSRNOT00000001916	282	237	210
ENSRNOG00000001415	360785	Ap1s1	adaptor related protein complex 1 subunit sigma 1 [Source:RGD Symbol;Acc:1305911]	ENSRNOT00000001918,ENSRNOT00000099813,ENSRNOT00000110980,ENSRNOT00000119520	2730	2497	2492
ENSRNOG00000001416	29461	Vgf	VGF nerve growth factor inducible [Source:RGD Symbol;Acc:69399]	ENSRNOT00000041808	10	7	9
ENSRNOG00000001417	288583	Plod3	procollagen-lysine, 2-oxoglutarate 5-dioxygenase 3 [Source:RGD Symbol;Acc:631339]	ENSRNOT00000001921,ENSRNOT00000111361	1620	1577	1567
ENSRNOG00000001418	100360077	Znhit1	zinc finger, HIT-type containing 1 [Source:RGD Symbol;Acc:2322870]	ENSRNOT00000040015,ENSRNOT00000077293	608	520	517
ENSRNOG00000001419	304388	Cldn15	claudin 15 [Source:RGD Symbol;Acc:1310678]	ENSRNOT00000001923	10	8	8
ENSRNOG00000001420	288584	Fis1	fission, mitochondrial 1 [Source:RGD Symbol;Acc:1306668]	ENSRNOT00000001924,ENSRNOT00000063901,ENSRNOT00000083471,ENSRNOT00000107414	1218	1006	1018
ENSRNOG00000001422	685612	Col26a1	collagen type XXVI alpha 1 chain [Source:RGD Symbol;Acc:1591401]	ENSRNOT00000080068	17	12	10
ENSRNOG00000001424	116639	Cux1	cut-like homeobox 1 [Source:RGD Symbol;Acc:620618]	ENSRNOT00000044841,ENSRNOT00000059486,ENSRNOT00000097976,ENSRNOT00000112152	2712.13	2310.37	2299.9
ENSRNOG00000001425	114203	Sh2b2	SH2B adaptor protein 2 [Source:RGD Symbol;Acc:69284]	ENSRNOT00000001935,ENSRNOT00000093990,ENSRNOT00000102136	231	223	274
ENSRNOG00000001427	304592	Orai2	ORAI calcium release-activated calcium modulator 2 [Source:RGD Symbol;Acc:1310213]	ENSRNOT00000001938,ENSRNOT00000110615	148	100	103
ENSRNOG00000001428	288587	Alkbh4	alkB homolog 4, lysine demethylase [Source:RGD Symbol;Acc:1308608]	ENSRNOT00000001939	664	547	583
ENSRNOG00000001429	304396	Lrwd1	leucine-rich repeats and WD repeat domain containing 1 [Source:RGD Symbol;Acc:1359442]	ENSRNOT00000001940,ENSRNOT00000114295	1617	1412	1525
ENSRNOG00000001430	288588	Polr2j	RNA polymerase II subunit J [Source:RGD Symbol;Acc:1310198]	ENSRNOT00000001941,ENSRNOT00000098210,ENSRNOT00000116070	1470	1244	1231
ENSRNOG00000001431	288589	Rasa4	RAS p21 protein activator 4 [Source:RGD Symbol;Acc:1565457]	ENSRNOT00000001943,ENSRNOT00000064405,ENSRNOT00000114942	84	59	96
ENSRNOG00000001432	304591	Dtx2	deltex E3 ubiquitin ligase 2 [Source:RGD Symbol;Acc:1561790]	ENSRNOT00000001950,ENSRNOT00000085911,ENSRNOT00000110093	1150.98	1037.99	1120.99
ENSRNOG00000001434	114639	Zp3	zona pellucida glycoprotein 3 [Source:RGD Symbol;Acc:620606]	ENSRNOT00000001952	43	36	22
ENSRNOG00000001435	304401	Ssc4d	scavenger receptor cysteine rich family member with 4 domains [Source:RGD Symbol;Acc:1306970]	ENSRNOT00000001953,ENSRNOT00000098416	273	227	243
ENSRNOG00000001436	56010	Ywhag	tyrosine 3-monooxygenase/tryptophan 5-monooxygenase activation protein, gamma [Source:RGD Symbol;Acc:62002]	ENSRNOT00000001954,ENSRNOT00000084730	18686	16799	18270
ENSRNOG00000001439	685890	Srrm3	serine/arginine repetitive matrix 3 [Source:RGD Symbol;Acc:1587868]	ENSRNOT00000001957,ENSRNOT00000097877,ENSRNOT00000115141	17	9	5
ENSRNOG00000001440	81829	Mdh2	malate dehydrogenase 2 [Source:RGD Symbol;Acc:619719]	ENSRNOT00000001958,ENSRNOT00000112030	7121	5892	6261
ENSRNOG00000001441	288591	Tmem120a	transmembrane protein 120A [Source:RGD Symbol;Acc:1311474]	ENSRNOT00000001960,ENSRNOT00000115876	1498	1347	1351
ENSRNOG00000001442	29441	Por	cytochrome p450 oxidoreductase [Source:RGD Symbol;Acc:68335]	ENSRNOT00000001961,ENSRNOT00000100114,ENSRNOT00000101964	1649	1461	1571
ENSRNOG00000001443	360793	Rhbdd2	rhomboid domain containing 2 [Source:RGD Symbol;Acc:1308231]	ENSRNOT00000001962	1261	1003	1059
ENSRNOG00000001444	685958	Ccl26	C-C motif chemokine ligand 26 [Source:RGD Symbol;Acc:1587817]	ENSRNOT00000001963	0	0	0
ENSRNOG00000001448	192154	Hip1	huntingtin interacting protein 1 [Source:RGD Symbol;Acc:620305]	ENSRNOT00000030497,ENSRNOT00000098638,ENSRNOT00000104382,ENSRNOT00000119935	5116	4410	4707
ENSRNOG00000001449	113975	Pom121	POM121 transmembrane nucleoporin [Source:RGD Symbol;Acc:620680]	ENSRNOT00000001968,ENSRNOT00000116640	5915	5205	5724
ENSRNOG00000001450	288595	Nsun5	NOP2/Sun RNA methyltransferase 5 [Source:RGD Symbol;Acc:1309268]	ENSRNOT00000001970	1434	1181	1217
ENSRNOG00000001451	288597	Fkbp6	FKBP prolyl isomerase family member 6 [Source:RGD Symbol;Acc:1308926]	ENSRNOT00000001971,ENSRNOT00000094090,ENSRNOT00000098264	1444	960	1070
ENSRNOG00000001452	266608	Fzd9	frizzled class receptor 9 [Source:RGD Symbol;Acc:628817]	ENSRNOT00000001973	117	102	102
ENSRNOG00000001453	368002	Baz1b	bromodomain adjacent to zinc finger domain, 1B [Source:RGD Symbol;Acc:1597089]	ENSRNOT00000001975,ENSRNOT00000100108	10169	8840	9662
ENSRNOG00000001454	288599	Eif4h	eukaryotic translation initiation factor 4H [Source:RGD Symbol;Acc:1359222]	ENSRNOT00000050059,ENSRNOT00000081084,ENSRNOT00000113874	14353	12320	12844
ENSRNOG00000001455	308173	Kif13a	kinesin family member 13A [Source:RGD Symbol;Acc:1307825]	ENSRNOT00000066447	431	432	484
ENSRNOG00000001456	25281	Nup153	nucleoporin 153 [Source:RGD Symbol;Acc:3216]	ENSRNOT00000001979,ENSRNOT00000115610,ENSRNOT00000116856	9951	8700	9719
ENSRNOG00000001457	116468	Rfc2	replication factor C subunit 2 [Source:RGD Symbol;Acc:621198]	ENSRNOT00000001989,ENSRNOT00000094282	2600	2227	2273
ENSRNOG00000001465	363513	Ids	iduronate 2-sulfatase [Source:RGD Symbol;Acc:1560491]	ENSRNOT00000042925	569	439	576
ENSRNOG00000001466	100361492	Cyp2c55	cytochrome P450, family 2, subfamily c, polypeptide 55 [Source:RGD Symbol;Acc:2320073]	ENSRNOT00000001990	0	0	1
ENSRNOG00000001469	25043	Eln	elastin [Source:RGD Symbol;Acc:67394]	ENSRNOT00000032780,ENSRNOT00000040069,ENSRNOT00000109651	3	9	6
ENSRNOG00000001470	65172	Limk1	LIM domain kinase 1 [Source:RGD Symbol;Acc:62055]	ENSRNOT00000001996,ENSRNOT00000084427,ENSRNOT00000118532	2304	1979	2164
ENSRNOG00000001474	288604	Tmem270	transmembrane protein 270 [Source:RGD Symbol;Acc:1561903]	ENSRNOT00000033499,ENSRNOT00000114794	0	0	0
ENSRNOG00000001476	304407	Cldn4	claudin 4 [Source:RGD Symbol;Acc:1307932]	ENSRNOT00000002003	5169	4890	5027
ENSRNOG00000001478	246770	Gtf2ird1	GTF2I repeat domain containing 1 [Source:RGD Symbol;Acc:620856]	ENSRNOT00000002006,ENSRNOT00000002010,ENSRNOT00000079392,ENSRNOT00000085696,ENSRNOT00000087656,ENSRNOT00000101585,ENSRNOT00000109247,ENSRNOT00000110226,ENSRNOT00000112342	983	885	938
ENSRNOG00000001479	353256	Gtf2i	general transcription factor II I [Source:RGD Symbol;Acc:727961]	ENSRNOT00000002020,ENSRNOT00000040356,ENSRNOT00000077189,ENSRNOT00000092982,ENSRNOT00000098927,ENSRNOT00000099403,ENSRNOT00000099547,ENSRNOT00000104703,ENSRNOT00000107220,ENSRNOT00000109966	4023	3696	3852
ENSRNOG00000001480	114553	Ncf1	neutrophil cytosolic factor 1 [Source:RGD Symbol;Acc:61307]	ENSRNOT00000002028,ENSRNOT00000076916,ENSRNOT00000092799,ENSRNOT00000095426	20	8	18
ENSRNOG00000001482	288606	Gtf2ird2	GTF2I repeat domain containing 2 [Source:RGD Symbol;Acc:1307435]	ENSRNOT00000002030,ENSRNOT00000113330,ENSRNOT00000115001	97	72	110
ENSRNOG00000001483	360796	Rcc1l	RCC1 like [Source:RGD Symbol;Acc:1307558]	ENSRNOT00000002032	1607	1334	1420
ENSRNOG00000001488	94198	Psmb1	proteasome 20S subunit beta 1 [Source:RGD Symbol;Acc:621092]	ENSRNOT00000002037,ENSRNOT00000093808,ENSRNOT00000098880,ENSRNOT00000103788	8653	7113	7382
ENSRNOG00000001489	117526	Tbp	TATA box binding protein [Source:RGD Symbol;Acc:67398]	ENSRNOT00000002038,ENSRNOT00000105252,ENSRNOT00000106038,ENSRNOT00000114159,ENSRNOT00000118785	1121	971	1002
ENSRNOG00000001490	58934	Pdcd2	programmed cell death 2 [Source:RGD Symbol;Acc:61887]	ENSRNOT00000002040,ENSRNOT00000115879	1820	1649	1569
ENSRNOG00000001492	140447	Slc8a2	solute carrier family 8 member A2 [Source:RGD Symbol;Acc:620194]	ENSRNOT00000047289,ENSRNOT00000086396	236	255	247
ENSRNOG00000001494	140673	Napa	NSF attachment protein alpha [Source:RGD Symbol;Acc:620855]	ENSRNOT00000002044,ENSRNOT00000093819,ENSRNOT00000103865,ENSRNOT00000116376	2701	2088	2209
ENSRNOG00000001499	81510	Mia	MIA SH3 domain containing [Source:RGD Symbol;Acc:620883]	ENSRNOT00000002050	13	4	9
ENSRNOG00000001500	50866	Rab4b	RAB4B, member RAS oncogene family [Source:RGD Symbol;Acc:620931]	ENSRNOT00000002052,ENSRNOT00000094548,ENSRNOT00000098489	702	534	562
ENSRNOG00000001501	292729	Snrpa	small nuclear ribonucleoprotein polypeptide A [Source:RGD Symbol;Acc:1307416]	ENSRNOT00000002053	3500	2835	2930
ENSRNOG00000001506	308134	Tmem35a	transmembrane protein 35A [Source:RGD Symbol;Acc:1303093]	ENSRNOT00000002058	13	14	11
ENSRNOG00000001510	.	AC120066.1	.	ENSRNOT00000002062	0	0	1
ENSRNOG00000001512	.	Eno1l3	enolase 1 like 3 [Source:RGD Symbol;Acc:1559534]	ENSRNOT00000002064	0	0	0
ENSRNOG00000001514	311742	Cdca7	cell division cycle associated 7 [Source:RGD Symbol;Acc:1309363]	ENSRNOT00000002066	4414	3670	3795
ENSRNOG00000001515	311743	Map3k20	mitogen-activated protein kinase kinase kinase 20 [Source:RGD Symbol;Acc:1561394]	ENSRNOT00000002068,ENSRNOT00000097727,ENSRNOT00000112816	628	560	628
ENSRNOG00000001516	252857	Rapgef4	Rap guanine nucleotide exchange factor 4 [Source:RGD Symbol;Acc:621886]	ENSRNOT00000010630,ENSRNOT00000094770,ENSRNOT00000100000,ENSRNOT00000116465,ENSRNOT00000119235	6	2	10
ENSRNOG00000001517	116551	Pdk1	pyruvate dehydrogenase kinase 1 [Source:RGD Symbol;Acc:69427]	ENSRNOT00000002072,ENSRNOT00000115755	1582	1302	1417
ENSRNOG00000001518	114517	Itga6	integrin subunit alpha 6 [Source:RGD Symbol;Acc:621633]	ENSRNOT00000002075,ENSRNOT00000097968,ENSRNOT00000105449,ENSRNOT00000107088	2156	1926	1938
ENSRNOG00000001519	296499	Dlx2	distal-less homeobox 2 [Source:RGD Symbol;Acc:1304853]	ENSRNOT00000002076	0	1	0
ENSRNOG00000001520	296500	Dlx1	distal-less homeobox 1 [Source:RGD Symbol;Acc:1309593]	ENSRNOT00000002078	1	2	0
ENSRNOG00000001524	296501	Hat1	histone acetyltransferase 1 [Source:RGD Symbol;Acc:1305716]	ENSRNOT00000002085,ENSRNOT00000097008,ENSRNOT00000099153,ENSRNOT00000101931,ENSRNOT00000112513,ENSRNOT00000117911	6365	5519	5626
ENSRNOG00000001525	303926	Igsf11	immunoglobulin superfamily, member 11 [Source:RGD Symbol;Acc:1308758]	ENSRNOT00000066997	153	133	172
ENSRNOG00000001527	25408	Cd80	Cd80 molecule [Source:RGD Symbol;Acc:2314]	ENSRNOT00000002089	498	469	468
ENSRNOG00000001528	29423	Gap43	growth associated protein 43 [Source:RGD Symbol;Acc:62071]	ENSRNOT00000002091	45	32	48
ENSRNOG00000001544	304138	Cyyr1	cysteine and tyrosine rich 1 [Source:RGD Symbol;Acc:1359578]	ENSRNOT00000002109,ENSRNOT00000101180,ENSRNOT00000120065	7	6	10
ENSRNOG00000001547	84114	Agps	alkylglycerone phosphate synthase [Source:RGD Symbol;Acc:620364]	ENSRNOT00000002111,ENSRNOT00000093964,ENSRNOT00000096806	1787	1484	1824
ENSRNOG00000001548	83619	Nfe2l2	NFE2 like bZIP transcription factor 2 [Source:RGD Symbol;Acc:620360]	ENSRNOT00000002114,ENSRNOT00000104413,ENSRNOT00000110389	4256	3637	3930
ENSRNOG00000001551	94271	Atp5pf	ATP synthase peripheral stalk subunit F6 [Source:RGD Symbol;Acc:621376]	ENSRNOT00000002116	1916	1509	1526
ENSRNOG00000001554	360692	C11h21orf91	similar to human chromosome 21 open reading frame 91 [Source:RGD Symbol;Acc:1563888]	ENSRNOT00000087665,ENSRNOT00000094529	637	524	582
ENSRNOG00000001555	54230	Btg3	BTG anti-proliferation factor 3 [Source:RGD Symbol;Acc:2226]	ENSRNOT00000002121	2108	1873	1984
ENSRNOG00000001557	89843	Cxadr	CXADR, Ig-like cell adhesion molecule [Source:RGD Symbol;Acc:619794]	ENSRNOT00000050701,ENSRNOT00000094570	265	244	261
ENSRNOG00000001559	288150	Mtx2	metaxin 2 [Source:RGD Symbol;Acc:1306473]	ENSRNOT00000002134,ENSRNOT00000095215,ENSRNOT00000097639,ENSRNOT00000097910,ENSRNOT00000115991	2294	1945	1875
ENSRNOG00000001566	.	AABR07033579.1	.	ENSRNOT00000002131	0	0	0
ENSRNOG00000001567	501768	Krtap14	keratin associated protein 14 [Source:RGD Symbol;Acc:1564302]	ENSRNOT00000002132	0	0	0
ENSRNOG00000001570	100363136	Krtap13-1l1	keratin associated protein 13-1 like 1 [Source:RGD Symbol;Acc:2324754]	ENSRNOT00000002137	0	0	0
ENSRNOG00000001571	304124	Cldn8	claudin 8 [Source:RGD Symbol;Acc:1308575]	ENSRNOT00000002138	0	0	0
ENSRNOG00000001572	288151	Hoxd1	homeo box D1 [Source:RGD Symbol;Acc:1309179]	ENSRNOT00000002140	1	2	1
ENSRNOG00000001573	304150	Usp25	ubiquitin specific peptidase 25 [Source:RGD Symbol;Acc:1309003]	ENSRNOT00000002150,ENSRNOT00000084928,ENSRNOT00000104051	260	201	253
ENSRNOG00000001575	29559	Grik1	glutamate ionotropic receptor kainate type subunit 1 [Source:RGD Symbol;Acc:2732]	ENSRNOT00000042581,ENSRNOT00000050073,ENSRNOT00000051060,ENSRNOT00000081066,ENSRNOT00000085629,ENSRNOT00000100916	0	0	0
ENSRNOG00000001577	.	Hoxd3	homeo box D3 [Source:RGD Symbol;Acc:1588601]	ENSRNOT00000033511	5	4	0
ENSRNOG00000001578	288153	Hoxd4	homeo box D4 [Source:RGD Symbol;Acc:1309690]	ENSRNOT00000002145	19	28	25
ENSRNOG00000001580	.	Hoxd9	homeo box D9 [Source:RGD Symbol;Acc:1582908]	ENSRNOT00000065426	321	233	262
ENSRNOG00000001581	303991	Hoxd10	homeo box D10 [Source:RGD Symbol;Acc:1306511]	ENSRNOT00000002148	17	21	20
ENSRNOG00000001582	304127	Bach1	BTB domain and CNC homolog 1 [Source:RGD Symbol;Acc:1306693]	ENSRNOT00000002151	1070	1011	1079
ENSRNOG00000001584	304131	Map3k7cl	MAP3K7 C-terminal like [Source:RGD Symbol;Acc:1359474]	ENSRNOT00000002158,ENSRNOT00000084580	0	0	0
ENSRNOG00000001585	304157	Nrip1	nuclear receptor interacting protein 1 [Source:RGD Symbol;Acc:1311850]	ENSRNOT00000002152,ENSRNOT00000094986,ENSRNOT00000101761,ENSRNOT00000102333,ENSRNOT00000103187,ENSRNOT00000104866,ENSRNOT00000108596,ENSRNOT00000114589,ENSRNOT00000118675	1113	973	1125
ENSRNOG00000001587	366082	Hoxd12	homeo box D12 [Source:RGD Symbol;Acc:1309797]	ENSRNOT00000068636	1	0	0
ENSRNOG00000001588	288154	Hoxd13	homeo box D13 [Source:RGD Symbol;Acc:1308417]	ENSRNOT00000002155	58	24	37
ENSRNOG00000001589	.	Evx2	even-skipped homeobox 2 [Source:RGD Symbol;Acc:1305594]	ENSRNOT00000002156	0	0	0
ENSRNOG00000001592	288305	Cct8	chaperonin containing TCP1 subunit 8 [Source:RGD Symbol;Acc:1305452]	ENSRNOT00000002169,ENSRNOT00000099699,ENSRNOT00000110898	18521	16101	16746
ENSRNOG00000001593	362151	Lnpk	lunapark, ER junction formation factor [Source:RGD Symbol;Acc:1312042]	ENSRNOT00000068018,ENSRNOT00000083045,ENSRNOT00000100690,ENSRNOT00000104211,ENSRNOT00000114594,ENSRNOT00000119745	1218	1171	1208
ENSRNOG00000001596	114630	Atp5mc3	ATP synthase membrane subunit c locus 3 [Source:RGD Symbol;Acc:620052]	ENSRNOT00000058234,ENSRNOT00000117216	4917	4075	4226
ENSRNOG00000001597	.	Atf2	activating transcription factor 2 [Source:RGD Symbol;Acc:621862]	ENSRNOT00000002174,ENSRNOT00000050513	1793	1509	1695
ENSRNOG00000001598	288306	Usp16	ubiquitin specific peptidase 16 [Source:RGD Symbol;Acc:1307192]	ENSRNOT00000002173	878	775	861
ENSRNOG00000001599	304132	Rwdd2b	RWD domain containing 2B [Source:RGD Symbol;Acc:1305062]	ENSRNOT00000050902	328	256	272
ENSRNOG00000001601	.	AABR07034008.1	.	ENSRNOT00000002177	0	0	0
ENSRNOG00000001602	288308	Ltn1	listerin E3 ubiquitin protein ligase 1 [Source:RGD Symbol;Acc:1311238]	ENSRNOT00000002180,ENSRNOT00000073948,ENSRNOT00000110244	3150	2699	3201
ENSRNOG00000001603	288309	N6amt1	N-6 adenine-specific DNA methyltransferase 1 [Source:RGD Symbol;Acc:1311843]	ENSRNOT00000002182,ENSRNOT00000095405	259	183	235
ENSRNOG00000001607	79252	Adamts1	ADAM metallopeptidase with thrombospondin type 1 motif, 1 [Source:RGD Symbol;Acc:621241]	ENSRNOT00000002187	34	30	32
ENSRNOG00000001608	681096	Nxpe3	neurexophilin and PC-esterase domain family, member 3 [Source:RGD Symbol;Acc:1584648]	ENSRNOT00000002188,ENSRNOT00000079598	347	314	283
ENSRNOG00000001609	304007	Cep97	centrosomal protein 97 [Source:RGD Symbol;Acc:1307400]	ENSRNOT00000002191,ENSRNOT00000099594	215	150	183
ENSRNOG00000001611	64307	Rpl24	ribosomal protein L24 [Source:RGD Symbol;Acc:621191]	ENSRNOT00000002194,ENSRNOT00000107537	26071.5	21858.1	20968.4
ENSRNOG00000001613	304010	Zbtb11	zinc finger and BTB domain containing 11 [Source:RGD Symbol;Acc:1308275]	ENSRNOT00000034940	2063	1932	2067
ENSRNOG00000001616	288167	Senp7	SUMO specific peptidase 7 [Source:RGD Symbol;Acc:1305510]	ENSRNOT00000044177,ENSRNOT00000106202,ENSRNOT00000113252,ENSRNOT00000114384,ENSRNOT00000117624	439	429	499
ENSRNOG00000001618	304053	Ripk4	receptor-interacting serine-threonine kinase 4 [Source:RGD Symbol;Acc:1311691]	ENSRNOT00000002206	471	460	503
ENSRNOG00000001620	304054	Prdm15	PR/SET domain 15 [Source:RGD Symbol;Acc:1310055]	ENSRNOT00000046318,ENSRNOT00000114092	448	454	495
ENSRNOG00000001621	304055	C2cd2	C2 calcium-dependent domain containing 2 [Source:RGD Symbol;Acc:735112]	ENSRNOT00000002209,ENSRNOT00000080681,ENSRNOT00000093979,ENSRNOT00000104065	277	222	253
ENSRNOG00000001622	245919	Impg2	interphotoreceptor matrix proteoglycan 2 [Source:RGD Symbol;Acc:708358]	ENSRNOT00000044900,ENSRNOT00000094394,ENSRNOT00000103062	3	0	4
ENSRNOG00000001623	304056	Zbtb21	zinc finger and BTB domain containing 21 [Source:RGD Symbol;Acc:1310841]	ENSRNOT00000041177,ENSRNOT00000102067,ENSRNOT00000116969	1357	1067	1228
ENSRNOG00000001627	363767	Abi3bp	ABI family member 3 binding protein [Source:RGD Symbol;Acc:1562717]	ENSRNOT00000002220,ENSRNOT00000002223,ENSRNOT00000047817,ENSRNOT00000049859,ENSRNOT00000063864,ENSRNOT00000070871,ENSRNOT00000072140,ENSRNOT00000108100,ENSRNOT00000113493,ENSRNOT00000119138	15	11	14
ENSRNOG00000001628	25510	Pcp4	Purkinje cell protein 4 [Source:RGD Symbol;Acc:3271]	ENSRNOT00000002221,ENSRNOT00000061047,ENSRNOT00000105621,ENSRNOT00000119525	0	0	0
ENSRNOG00000001629	288233	Get1	guided entry of tail-anchored proteins factor 1 [Source:RGD Symbol;Acc:735104]	ENSRNOT00000002222,ENSRNOT00000095254,ENSRNOT00000098902,ENSRNOT00000112143	746	618	603
ENSRNOG00000001632	304061	Brwd1	bromodomain and WD repeat domain containing 1 [Source:RGD Symbol;Acc:1309030]	ENSRNOT00000002231,ENSRNOT00000108092	4300	3946	4448
ENSRNOG00000001633	360709	Tfg	trafficking from ER to golgi regulator [Source:RGD Symbol;Acc:1309751]	ENSRNOT00000048417,ENSRNOT00000088152	2217	1950	2080
ENSRNOG00000001634	304014	Adgrg7	adhesion G protein-coupled receptor G7 [Source:RGD Symbol;Acc:1307217]	ENSRNOT00000002232	0	0	0
ENSRNOG00000001640	304017	Tomm70	translocase of outer mitochondrial membrane 70 [Source:RGD Symbol;Acc:1303049]	ENSRNOT00000002238	8541.83	7717.04	8161.98
ENSRNOG00000001642	304019	Tbc1d23	TBC1 domain family, member 23 [Source:RGD Symbol;Acc:1307925]	ENSRNOT00000002240,ENSRNOT00000102661,ENSRNOT00000106080	900	722	761
ENSRNOG00000001643	.	Psmg1	proteasome assembly chaperone 1 [Source:RGD Symbol;Acc:1305454]	ENSRNOT00000002242,ENSRNOT00000105649	1758	1516	1561
ENSRNOG00000001644	288175	Tmem30c	transmembrane protein 30C [Source:RGD Symbol;Acc:1306090]	ENSRNOT00000002241	0	0	0
ENSRNOG00000001645	304020	Filip1l	filamin A interacting protein 1-like [Source:RGD Symbol;Acc:1565927]	ENSRNOT00000046383,ENSRNOT00000106192	118	116	100
ENSRNOG00000001647	304063	Ets2	ETS proto-oncogene 2, transcription factor [Source:RGD Symbol;Acc:1584977]	ENSRNOT00000002247,ENSRNOT00000110500,ENSRNOT00000110658	1911	1693	1880
ENSRNOG00000001652	170909	Erg	ETS transcription factor ERG [Source:RGD Symbol;Acc:621108]	ENSRNOT00000039999,ENSRNOT00000078425,ENSRNOT00000078818,ENSRNOT00000110871,ENSRNOT00000118689,ENSRNOT00000119400	4	0	2
ENSRNOG00000001653	304023	St3gal6	ST3 beta-galactoside alpha-2,3-sialyltransferase 6 [Source:RGD Symbol;Acc:1303279]	ENSRNOT00000002255	657	607	632
ENSRNOG00000001654	304024	Cpox	coproporphyrinogen oxidase [Source:RGD Symbol;Acc:1311817]	ENSRNOT00000002257	3067	2931	2975
ENSRNOG00000001657	288182	Cldnd1	claudin domain containing 1 [Source:RGD Symbol;Acc:1359273]	ENSRNOT00000002260	1337	1113	1170
ENSRNOG00000001658	25743	Kcnj6	potassium inwardly-rectifying channel, subfamily J, member 6 [Source:RGD Symbol;Acc:2959]	ENSRNOT00000066940,ENSRNOT00000079955,ENSRNOT00000119355	0	1	0
ENSRNOG00000001662	25255	Dyrk1a	dual specificity tyrosine phosphorylation regulated kinase 1A [Source:RGD Symbol;Acc:2528]	ENSRNOT00000050342,ENSRNOT00000103651,ENSRNOT00000114109,ENSRNOT00000117746	2422	2102	2430
ENSRNOG00000001679	192258	Gabrr3	gamma-aminobutyric acid type A receptor subunit rho3 [Source:RGD Symbol;Acc:621564]	ENSRNOT00000002281	0	0	0
ENSRNOG00000001680	266670	Riox2	ribosomal oxygenase 2 [Source:RGD Symbol;Acc:708521]	ENSRNOT00000002285,ENSRNOT00000100511,ENSRNOT00000102222	2083	1860	1933
ENSRNOG00000001681	360703	Vps26c	VPS26 endosomal protein sorting factor C [Source:RGD Symbol;Acc:1306879]	ENSRNOT00000002284,ENSRNOT00000112054,ENSRNOT00000114273,ENSRNOT00000118712	1517	1386	1442
ENSRNOG00000001682	360702	Ttc3	tetratricopeptide repeat domain 3 [Source:RGD Symbol;Acc:1308654]	ENSRNOT00000065600,ENSRNOT00000105771,ENSRNOT00000109810,ENSRNOT00000110629,ENSRNOT00000113628,ENSRNOT00000117603	4198	3545	4051
ENSRNOG00000001684	288239	Ripply3	ripply transcriptional repressor 3 [Source:RGD Symbol;Acc:1308788]	ENSRNOT00000002289	99	81	82
ENSRNOG00000001686	288240	Hlcs	holocarboxylase synthetase [Source:RGD Symbol;Acc:1565360]	ENSRNOT00000002291,ENSRNOT00000099472,ENSRNOT00000099969	819	698	833
ENSRNOG00000001689	363760	Arl6	ADP-ribosylation factor like GTPase 6 [Source:RGD Symbol;Acc:1305535]	ENSRNOT00000002293,ENSRNOT00000102337,ENSRNOT00000110067,ENSRNOT00000110959	734	601	590
ENSRNOG00000001691	304073	Cldn14	claudin 14 [Source:RGD Symbol;Acc:1309165]	ENSRNOT00000002297,ENSRNOT00000102693	0	0	0
ENSRNOG00000001692	288242	Chaf1b	chromatin assembly factor 1 subunit B [Source:RGD Symbol;Acc:1307634]	ENSRNOT00000002299	2366	1852	2052
ENSRNOG00000001699	245975	Setd4	SET domain containing 4 [Source:RGD Symbol;Acc:619899]	ENSRNOT00000002308,ENSRNOT00000104229	924	715	755
ENSRNOG00000001700	313255	Whrn	whirlin [Source:RGD Symbol;Acc:631330]	ENSRNOT00000002309,ENSRNOT00000082513	307	237	286
ENSRNOG00000001701	304078	Cbr3	carbonyl reductase 3 [Source:RGD Symbol;Acc:1309728]	ENSRNOT00000002310	17	14	17
ENSRNOG00000001704	50662	Runx1	RUNX family transcription factor 1 [Source:RGD Symbol;Acc:2283]	ENSRNOT00000002313,ENSRNOT00000084134,ENSRNOT00000096598	143	113	111
ENSRNOG00000001706	84009	Kalrn	kalirin, RhoGEF kinase [Source:RGD Symbol;Acc:621865]	ENSRNOT00000016340,ENSRNOT00000049292,ENSRNOT00000098731,ENSRNOT00000101686,ENSRNOT00000112350,ENSRNOT00000114138,ENSRNOT00000117056,ENSRNOT00000118953,ENSRNOT00000119829	409	388	411
ENSRNOG00000001707	303812	Vwa5b2	von Willebrand factor A domain containing 5B2 [Source:RGD Symbol;Acc:1564491]	ENSRNOT00000037612	108	124	138
ENSRNOG00000001708	303811	Dvl3	dishevelled segment polarity protein 3 [Source:RGD Symbol;Acc:1308834]	ENSRNOT00000002323,ENSRNOT00000101876	1934	1642	1834
ENSRNOG00000001709	116563	Ap2m1	adaptor related protein complex 2 subunit mu 1 [Source:RGD Symbol;Acc:620135]	ENSRNOT00000058092,ENSRNOT00000088821,ENSRNOT00000100870	11484	9596	9894
ENSRNOG00000001710	287982	Abcf3	ATP binding cassette subfamily F member 3 [Source:RGD Symbol;Acc:1310468]	ENSRNOT00000002327,ENSRNOT00000103652	2854	2602	2871
ENSRNOG00000001711	288025	Plaat1	phospholipase A and acyltransferase 1 [Source:RGD Symbol;Acc:1309485]	ENSRNOT00000002329	4	3	3
ENSRNOG00000001712	287983	Alg3	ALG3, alpha-1,3- mannosyltransferase [Source:RGD Symbol;Acc:1306004]	ENSRNOT00000002331,ENSRNOT00000073703,ENSRNOT00000119074	1077	924	970
ENSRNOG00000001713	.	Il13ra1-ps1	interleukin 13 receptor subunit alpha 1, pseudogene 1 [Source:RGD Symbol;Acc:2322532]	ENSRNOT00000002330	99.64	79.31	108.69
ENSRNOG00000001714	288026	Atp13a4	ATPase 13A4 [Source:RGD Symbol;Acc:1306927]	ENSRNOT00000002333,ENSRNOT00000107765	0	0	0
ENSRNOG00000001715	408243	Ece2	endothelin-converting enzyme 2 [Source:RGD Symbol;Acc:1303039]	ENSRNOT00000044482,ENSRNOT00000093894,ENSRNOT00000113390,ENSRNOT00000119768	23	14	25
ENSRNOG00000001717	171116	Opa1	OPA1, mitochondrial dynamin like GTPase [Source:RGD Symbol;Acc:708423]	ENSRNOT00000002338,ENSRNOT00000002343,ENSRNOT00000104752,ENSRNOT00000111984,ENSRNOT00000117359	3134	2790	3002
ENSRNOG00000001719	287984	Psmd2	proteasome 26S subunit ubiquitin receptor, non-ATPase 2 [Source:RGD Symbol;Acc:1305752]	ENSRNOT00000002358	14817	13014	13626
ENSRNOG00000001720	29577	Hes1	hes family bHLH transcription factor 1 [Source:RGD Symbol;Acc:62081]	ENSRNOT00000002346	1768	1408	1506
ENSRNOG00000001726	288028	Tmem44	transmembrane protein 44 [Source:RGD Symbol;Acc:1563737]	ENSRNOT00000002353,ENSRNOT00000111708,ENSRNOT00000112608	48	41	37
ENSRNOG00000001727	288029	Lsg1	large 60S subunit nuclear export GTPase 1 [Source:RGD Symbol;Acc:1309089]	ENSRNOT00000002354,ENSRNOT00000081081,ENSRNOT00000090940,ENSRNOT00000113183	2071	1894	1925
ENSRNOG00000001728	.	Fam43a	family with sequence similarity 43, member A [Source:RGD Symbol;Acc:1304790]	ENSRNOT00000002355	1811	1554	1614
ENSRNOG00000001729	363799	Xxylt1	xyloside xylosyltransferase 1 [Source:RGD Symbol;Acc:1308154]	ENSRNOT00000002356	947	802	905
ENSRNOG00000001730	619382	Acap2	ArfGAP with coiled-coil, ankyrin repeat and PH domains 2 [Source:RGD Symbol;Acc:1562939]	ENSRNOT00000029549,ENSRNOT00000080834,ENSRNOT00000094946	2140	1867	2084
ENSRNOG00000001733	192361	Ppp1r2	protein phosphatase 1, regulatory (inhibitor) subunit 2 [Source:RGD Symbol;Acc:621099]	ENSRNOT00000002361	2404	2022	2050
ENSRNOG00000001736	117099	Bdh1	3-hydroxybutyrate dehydrogenase 1 [Source:RGD Symbol;Acc:620131]	ENSRNOT00000002366	820	699	670
ENSRNOG00000001738	287986	Eif4g1	eukaryotic translation initiation factor 4 gamma 1 [Source:RGD Symbol;Acc:1306144]	ENSRNOT00000040029,ENSRNOT00000041777,ENSRNOT00000075306	32173.5	27989	29772.8
ENSRNOG00000001739	288038	Meltf	melanotransferrin [Source:RGD Symbol;Acc:1308155]	ENSRNOT00000002373,ENSRNOT00000116374	4	1	0
ENSRNOG00000001742	29232	Clcn2	chloride voltage-gated channel 2 [Source:RGD Symbol;Acc:2361]	ENSRNOT00000002376,ENSRNOT00000050927,ENSRNOT00000071707,ENSRNOT00000073435,ENSRNOT00000119058	575	514	488
ENSRNOG00000001746	689116	Ncbp2	nuclear cap binding protein subunit 2 [Source:RGD Symbol;Acc:1596188]	ENSRNOT00000002381,ENSRNOT00000071483,ENSRNOT00000098600	5136	4318	4759
ENSRNOG00000001747	29432	Pak2	p21 (RAC1) activated kinase 2 [Source:RGD Symbol;Acc:61953]	ENSRNOT00000049862,ENSRNOT00000077269	4400	3959	4100
ENSRNOG00000001748	498109	Polr2h	RNA polymerase II, I and III subunit H [Source:RGD Symbol;Acc:1561203]	ENSRNOT00000002382,ENSRNOT00000108859	991.59	795.73	852.44
ENSRNOG00000001750	117275	Chrd	chordin [Source:RGD Symbol;Acc:620181]	ENSRNOT00000002394	54	34	60
ENSRNOG00000001752	303875	Nrros	negative regulator of reactive oxygen species [Source:RGD Symbol;Acc:1310771]	ENSRNOT00000050364,ENSRNOT00000095949	3	4	3
ENSRNOG00000001754	498097	Wdr53	WD repeat domain 53 [Source:RGD Symbol;Acc:1559546]	ENSRNOT00000002392,ENSRNOT00000095477	542	482	492
ENSRNOG00000001757	288044	Tm4sf19	transmembrane 4 L six family member 19 [Source:RGD Symbol;Acc:1560486]	ENSRNOT00000002396	51	59	52
ENSRNOG00000001758	498095	Dynlt2b	dynein light chain Tctex-type 2B [Source:RGD Symbol;Acc:1563597]	ENSRNOT00000002397,ENSRNOT00000102459,ENSRNOT00000106782,ENSRNOT00000109280	678	530	535
ENSRNOG00000001762	140544	Pcyt1a	phosphate cytidylyltransferase 1A, choline [Source:RGD Symbol;Acc:70515]	ENSRNOT00000002403	974	823	960
ENSRNOG00000001764	.	Vps8	VPS8 subunit of CORVET complex [Source:RGD Symbol;Acc:1309443]	ENSRNOT00000029255,ENSRNOT00000110575,ENSRNOT00000120068	1550	1469	1490
ENSRNOG00000001765	303879	Slc51a	solute carrier family 51 member A [Source:RGD Symbol;Acc:1311100]	ENSRNOT00000002405	15	12	11
ENSRNOG00000001766	64678	Tfrc	transferrin receptor [Source:RGD Symbol;Acc:70488]	ENSRNOT00000002407,ENSRNOT00000105908	7391	6473	7020
ENSRNOG00000001769	303882	Tnk2	tyrosine kinase, non-receptor, 2 [Source:RGD Symbol;Acc:1305957]	ENSRNOT00000002411,ENSRNOT00000084768,ENSRNOT00000085568,ENSRNOT00000111788,ENSRNOT00000116648	1939	1610	1786
ENSRNOG00000001770	171142	Ehhadh	enoyl-CoA hydratase and 3-hydroxyacyl CoA dehydrogenase [Source:RGD Symbol;Acc:621441]	ENSRNOT00000002410,ENSRNOT00000098835	62	74	54
ENSRNOG00000001773	78973	Senp2	SUMO specific peptidase 2 [Source:RGD Symbol;Acc:708378]	ENSRNOT00000002425,ENSRNOT00000087105,ENSRNOT00000098721,ENSRNOT00000112722	2552	2298	2381
ENSRNOG00000001774	303883	Lrch3	leucine rich repeats and calponin homology domain containing 3 [Source:RGD Symbol;Acc:1306200]	ENSRNOT00000051989,ENSRNOT00000063883,ENSRNOT00000073865,ENSRNOT00000094874,ENSRNOT00000096046,ENSRNOT00000096328,ENSRNOT00000116720	1333	1128	1268
ENSRNOG00000001776	303886	Muc20	mucin 20, cell surface associated [Source:RGD Symbol;Acc:1304865]	ENSRNOT00000002418,ENSRNOT00000111599	0	0	0
ENSRNOG00000001781	363795	Lmln	leishmanolysin like peptidase [Source:RGD Symbol;Acc:1311465]	ENSRNOT00000002427	156	162	181
ENSRNOG00000001782	303888	Osbpl11	oxysterol binding protein-like 11 [Source:RGD Symbol;Acc:1307294]	ENSRNOT00000002428,ENSRNOT00000104334	1428	1329	1393
ENSRNOG00000001783	117259	Tra2b	transformer 2 beta [Source:RGD Symbol;Acc:619886]	ENSRNOT00000002429,ENSRNOT00000102904,ENSRNOT00000105364	10819.9	9566.92	9838.88
ENSRNOG00000001785	303828	Etv5	ETS variant transcription factor 5 [Source:RGD Symbol;Acc:1309590]	ENSRNOT00000002445,ENSRNOT00000117777	5464	4258	4396
ENSRNOG00000001786	360725	Snx4	sorting nexin 4 [Source:RGD Symbol;Acc:1309763]	ENSRNOT00000002432,ENSRNOT00000105258	2599	2225	2351
ENSRNOG00000001789	58820	Zfp148	zinc finger protein 148 [Source:RGD Symbol;Acc:62063]	ENSRNOT00000002435,ENSRNOT00000086955	1122	1048	992
ENSRNOG00000001792	266733	Slc12a8	solute carrier family 12, member 8 [Source:RGD Symbol;Acc:628730]	ENSRNOT00000002439,ENSRNOT00000040167,ENSRNOT00000086495,ENSRNOT00000108813,ENSRNOT00000119564	63	63	55
ENSRNOG00000001793	689710	Heg1	heart development protein with EGF-like domains 1 [Source:RGD Symbol;Acc:1564641]	ENSRNOT00000002443,ENSRNOT00000100733,ENSRNOT00000103922,ENSRNOT00000114458,ENSRNOT00000117204,ENSRNOT00000117458	118.4	115.63	158
ENSRNOG00000001794	207126	Muc13	mucin 13, cell surface associated [Source:RGD Symbol;Acc:708547]	ENSRNOT00000002444,ENSRNOT00000076114	1.6	1.37	0
ENSRNOG00000001795	257645	Itgb5	integrin subunit beta 5 [Source:RGD Symbol;Acc:628869]	ENSRNOT00000049974,ENSRNOT00000076955	2978	2382	2503
ENSRNOG00000001796	25666	Dgkg	diacylglycerol kinase, gamma [Source:RGD Symbol;Acc:2499]	ENSRNOT00000002452,ENSRNOT00000105472,ENSRNOT00000108415	2	0	0
ENSRNOG00000001797	288051	Umps	uridine monophosphate synthetase [Source:RGD Symbol;Acc:1311908]	ENSRNOT00000002450,ENSRNOT00000117390	6667	5631	5664
ENSRNOG00000001803	360734	Dnajb11	DnaJ heat shock protein family (Hsp40) member B11 [Source:RGD Symbol;Acc:1307373]	ENSRNOT00000002462,ENSRNOT00000100422,ENSRNOT00000101863,ENSRNOT00000116132	2693	2303	2450
ENSRNOG00000001804	81678	Itpr2	inositol 1,4,5-trisphosphate receptor, type 2 [Source:RGD Symbol;Acc:69649]	ENSRNOT00000040255,ENSRNOT00000040645,ENSRNOT00000086465,ENSRNOT00000103103,ENSRNOT00000109175,ENSRNOT00000118898	97	63	92
ENSRNOG00000001806	83928	Fetub	fetuin B [Source:RGD Symbol;Acc:69293]	ENSRNOT00000048739,ENSRNOT00000100999,ENSRNOT00000114827	1	0	1
ENSRNOG00000001807	500364	Sspn	sarcospan [Source:RGD Symbol;Acc:1559723]	ENSRNOT00000002465	3	1	2
ENSRNOG00000001808	690728	Ints13	integrator complex subunit 13 [Source:RGD Symbol;Acc:1592236]	ENSRNOT00000065730,ENSRNOT00000118399	2925	2575	2778
ENSRNOG00000001809	171016	Hrg	histidine-rich glycoprotein [Source:RGD Symbol;Acc:619808]	ENSRNOT00000081864	0	0	0
ENSRNOG00000001811	362463	Fgfr1op2	FGFR1 oncogene partner 2 [Source:RGD Symbol;Acc:1303233]	ENSRNOT00000002476,ENSRNOT00000042270	1184	1135	1070
ENSRNOG00000001813	114114	Dnm1l	dynamin 1-like [Source:RGD Symbol;Acc:620416]	ENSRNOT00000002477,ENSRNOT00000002478,ENSRNOT00000002482,ENSRNOT00000094355,ENSRNOT00000097906,ENSRNOT00000101129,ENSRNOT00000106894,ENSRNOT00000118118	5052	4530	4933
ENSRNOG00000001815	303831	Eif4a2	eukaryotic translation initiation factor 4A2 [Source:RGD Symbol;Acc:1309225]	ENSRNOT00000002484,ENSRNOT00000089294,ENSRNOT00000104777	14730.2	13110.2	13851.3
ENSRNOG00000001816	288003	Rfc4	replication factor C subunit 4 [Source:RGD Symbol;Acc:1310142]	ENSRNOT00000002487	3473	3102.99	3128
ENSRNOG00000001817	297725	Tm7sf3	transmembrane 7 superfamily member 3 [Source:RGD Symbol;Acc:1306752]	ENSRNOT00000002486,ENSRNOT00000096814,ENSRNOT00000118067	1161	1013	1075
ENSRNOG00000001820	312849	Med21	mediator complex subunit 21 [Source:RGD Symbol;Acc:1309836]	ENSRNOT00000002500,ENSRNOT00000102709	880	801	724
ENSRNOG00000001821	246253	Adipoq	adiponectin, C1Q and collagen domain containing [Source:RGD Symbol;Acc:628748]	ENSRNOT00000002492,ENSRNOT00000089988	7	14	8
ENSRNOG00000001823	25197	St6gal1	ST6 beta-galactoside alpha-2,6-sialyltransferase 1 [Source:RGD Symbol;Acc:3676]	ENSRNOT00000002496,ENSRNOT00000044591,ENSRNOT00000099835	1497	1106	1254
ENSRNOG00000001825	287925	AABR07034767.1	plakophilin 2 [Source:RGD Symbol;Acc:1306533]	ENSRNOT00000002498,ENSRNOT00000103562	103	89	91
ENSRNOG00000001827	64023	Masp1	MBL associated serine protease 1 [Source:RGD Symbol;Acc:620213]	ENSRNOT00000002507,ENSRNOT00000047678,ENSRNOT00000094154,ENSRNOT00000111260	36	29	32
ENSRNOG00000001828	691337	Stk38l	serine/threonine kinase 38 like [Source:RGD Symbol;Acc:1564793]	ENSRNOT00000002502,ENSRNOT00000086813,ENSRNOT00000108452	4996	4397	4644
ENSRNOG00000001829	287927	Ube2v2	ubiquitin conjugating enzyme E2 V2 [Source:RGD Symbol;Acc:727838]	ENSRNOT00000088212,ENSRNOT00000097423,ENSRNOT00000098350,ENSRNOT00000111871	2561	2234	2259
ENSRNOG00000001830	362464	Bmal2	basic helix-loop-helix ARNT like 2 [Source:RGD Symbol;Acc:620230]	ENSRNOT00000055473,ENSRNOT00000077619,ENSRNOT00000084207	136	110	133
ENSRNOG00000001833	29728	Mcm4	minichromosome maintenance complex component 4 [Source:RGD Symbol;Acc:3060]	ENSRNOT00000002510,ENSRNOT00000098009	8572.95	7137.97	7763.97
ENSRNOG00000001837	24797	Sst	somatostatin [Source:RGD Symbol;Acc:3761]	ENSRNOT00000002519	0	0	0
ENSRNOG00000001839	363830	Vpreb1b	V-set pre-B cell surrogate light chain 1B [Source:RGD Symbol;Acc:1564601]	ENSRNOT00000002517	3	0	3
ENSRNOG00000001840	500366	Rep15	RAB15 effector protein [Source:RGD Symbol;Acc:1562899]	ENSRNOT00000002518	1	0	1
ENSRNOG00000001842	297727	Mrps35	mitochondrial ribosomal protein S35 [Source:RGD Symbol;Acc:1306720]	ENSRNOT00000002520	1381	1118	1089
ENSRNOG00000001843	303836	Bcl6	BCL6, transcription repressor [Source:RGD Symbol;Acc:1309345]	ENSRNOT00000002522	168	172	183
ENSRNOG00000001844	500367	Klhl42	kelch-like family, member 42 [Source:RGD Symbol;Acc:1560924]	ENSRNOT00000002523	353	268	299
ENSRNOG00000001845	287930	Top3b	DNA topoisomerase III beta [Source:RGD Symbol;Acc:1309468]	ENSRNOT00000002524	1491	1275	1371
ENSRNOG00000001847	312863	Ccdc91	coiled-coil domain containing 91 [Source:RGD Symbol;Acc:1359502]	ENSRNOT00000002527,ENSRNOT00000099526,ENSRNOT00000108480,ENSRNOT00000119701	1235	961	1034
ENSRNOG00000001849	116590	Mapk1	mitogen activated protein kinase 1 [Source:RGD Symbol;Acc:70500]	ENSRNOT00000002533,ENSRNOT00000111524	8911	7816	8333
ENSRNOG00000001851	500368	Far2	fatty acyl CoA reductase 2 [Source:RGD Symbol;Acc:1565966]	ENSRNOT00000002528	15	6	11
ENSRNOG00000001852	297728	Ergic2	ERGIC and golgi 2 [Source:RGD Symbol;Acc:1310606]	ENSRNOT00000067970,ENSRNOT00000079291	3128	2583	2827
ENSRNOG00000001854	.	Tmtc1	transmembrane O-mannosyltransferase targeting cadherins 1 [Source:RGD Symbol;Acc:1564868]	ENSRNOT00000064320,ENSRNOT00000114970	161	142	190
ENSRNOG00000001859	680945	Sdf2l1	stromal cell-derived factor 2-like 1 [Source:RGD Symbol;Acc:1585844]	ENSRNOT00000002540	3796	3254	3082
ENSRNOG00000001860	287936	Ccdc116	coiled-coil domain containing 116 [Source:RGD Symbol;Acc:1310080]	ENSRNOT00000041557	13	3	7
ENSRNOG00000001861	287938	Ydjc	YdjC chitooligosaccharide deacetylase homolog [Source:RGD Symbol;Acc:1359227]	ENSRNOT00000002542,ENSRNOT00000078394,ENSRNOT00000107793,ENSRNOT00000113517,ENSRNOT00000115656	1243	986	979
ENSRNOG00000001862	363836	Ube2l3	ubiquitin-conjugating enzyme E2L 3 [Source:RGD Symbol;Acc:1308361]	ENSRNOT00000046159	12599	11149	11539
ENSRNOG00000001864	680867	Tmem191c	transmembrane protein 191C [Source:RGD Symbol;Acc:1587016]	ENSRNOT00000002546	29	27	33
ENSRNOG00000001865	79224	Serpind1	serpin family D member 1 [Source:RGD Symbol;Acc:619854]	ENSRNOT00000031819,ENSRNOT00000084973	5	4	5
ENSRNOG00000001867	116500	Snap29	synaptosome associated protein 29 [Source:RGD Symbol;Acc:620225]	ENSRNOT00000002550	348	339	362
ENSRNOG00000001868	287942	Crkl	CRK like proto-oncogene, adaptor protein [Source:RGD Symbol;Acc:1308531]	ENSRNOT00000002552,ENSRNOT00000115018	5183	4419	4917
ENSRNOG00000001869	.	Rab44	RAB44, member RAS oncogene family [Source:RGD Symbol;Acc:1560150]	ENSRNOT00000002553	0	2	2
ENSRNOG00000001870	360745	Lztr1	leucine zipper like post translational regulator 1 [Source:RGD Symbol;Acc:1309100]	ENSRNOT00000002554,ENSRNOT00000101549,ENSRNOT00000109441	875	853	856
ENSRNOG00000001872	100361946	Lrrc74b	leucine rich repeat containing 74B [Source:RGD Symbol;Acc:2319134]	ENSRNOT00000002557,ENSRNOT00000074346	0	0	0
ENSRNOG00000001873	25041	P2rx6	purinergic receptor P2X 6 [Source:RGD Symbol;Acc:3243]	ENSRNOT00000002558,ENSRNOT00000100698,ENSRNOT00000116608	0	3	2
ENSRNOG00000001874	303787	Slc7a4	solute carrier family 7, member 4 [Source:RGD Symbol;Acc:1305905]	ENSRNOT00000002560,ENSRNOT00000097648	7	7	3
ENSRNOG00000001875	303790	Smpd4	sphingomyelin phosphodiesterase 4 [Source:RGD Symbol;Acc:1310674]	ENSRNOT00000043545,ENSRNOT00000102059,ENSRNOT00000102536,ENSRNOT00000104577,ENSRNOT00000107761,ENSRNOT00000110966,ENSRNOT00000114247	4327	3693	4084
ENSRNOG00000001876	680752	Ccdc74a	coiled-coil domain containing 74A [Source:RGD Symbol;Acc:1588214]	ENSRNOT00000002567	1	4	1
ENSRNOG00000001877	360743	Med15	mediator complex subunit 15 [Source:RGD Symbol;Acc:1307560]	ENSRNOT00000002568,ENSRNOT00000098103,ENSRNOT00000113291,ENSRNOT00000117596	2468	2245	2316
ENSRNOG00000001878	303792	Klhl22	kelch-like family member 22 [Source:RGD Symbol;Acc:1306288]	ENSRNOT00000068711,ENSRNOT00000091675	10035	8948	9138
ENSRNOG00000001880	303794	Dgcr6	DiGeorge syndrome critical region gene 6 [Source:RGD Symbol;Acc:1309390]	ENSRNOT00000002574,ENSRNOT00000102550	174	123	154
ENSRNOG00000001884	360739	Ranbp1l1	RAN binding protein 1 like 1 [Source:RGD Symbol;Acc:1565297]	ENSRNOT00000002579,ENSRNOT00000094129	13162	11219	11436.5
ENSRNOG00000001885	287953	Trmt2a	tRNA methyltransferase 2 homolog A [Source:RGD Symbol;Acc:1310418]	ENSRNOT00000046183,ENSRNOT00000096022,ENSRNOT00000102524,ENSRNOT00000105074	2050	1705	1867
ENSRNOG00000001886	287954	Dgcr8	DGCR8 microprocessor complex subunit [Source:RGD Symbol;Acc:1306365]	ENSRNOT00000002581	2465	2179	2237
ENSRNOG00000001888	303798	Arvcf	ARVCF, delta catenin family member [Source:RGD Symbol;Acc:1306655]	ENSRNOT00000044635,ENSRNOT00000108636,ENSRNOT00000115091,ENSRNOT00000117187	1339	1219	1218
ENSRNOG00000001889	24267	Comt	catechol-O-methyltransferase [Source:RGD Symbol;Acc:2379]	ENSRNOT00000050269,ENSRNOT00000104392,ENSRNOT00000119057	1250	1014	1017
ENSRNOG00000001890	50551	Txnrd2	thioredoxin reductase 2 [Source:RGD Symbol;Acc:61960]	ENSRNOT00000002593	284	238	235
ENSRNOG00000001891	680266	Gnb1l	G protein subunit beta 1 like [Source:RGD Symbol;Acc:1594165]	ENSRNOT00000073377	325	275	309
ENSRNOG00000001892	360737	Tbx1	T-box transcription factor 1 [Source:RGD Symbol;Acc:1307734]	ENSRNOT00000002597	4	5	3
ENSRNOG00000001893	100362453	Ppp2cal1	protein phosphatase 2 catalytic subunit alpha like 1 [Source:RGD Symbol;Acc:2318135]	ENSRNOT00000002599	124.63	87.44	60.12
ENSRNOG00000001908	287974	Klhl6	kelch-like family member 6 [Source:RGD Symbol;Acc:1307521]	ENSRNOT00000002617	0	0	0
ENSRNOG00000001911	363823	Map6d1	MAP6 domain containing 1 [Source:RGD Symbol;Acc:1560102]	ENSRNOT00000058043	12	7	15
ENSRNOG00000001912	364134	Tecrl	trans-2,3-enoyl-CoA reductase-like [Source:RGD Symbol;Acc:1304608]	ENSRNOT00000002621	1	3	0
ENSRNOG00000001915	288289	Chodl	chondrolectin [Source:RGD Symbol;Acc:1309885]	ENSRNOT00000031889,ENSRNOT00000090878	1	0	0
ENSRNOG00000001916	288291	Tmprss15	transmembrane serine protease 15 [Source:RGD Symbol;Acc:1311046]	ENSRNOT00000051213	0	0	0
ENSRNOG00000001924	246334	Tp63	tumor protein p63 [Source:RGD Symbol;Acc:620863]	ENSRNOT00000002636,ENSRNOT00000036179,ENSRNOT00000067251,ENSRNOT00000068116,ENSRNOT00000113030	1	0	0
ENSRNOG00000001926	65129	Cldn1	claudin 1 [Source:RGD Symbol;Acc:68422]	ENSRNOT00000002640	3	2	2
ENSRNOG00000001928	25466	Il1rap	interleukin 1 receptor accessory protein [Source:RGD Symbol;Acc:2893]	ENSRNOT00000002645,ENSRNOT00000043498,ENSRNOT00000105096	120	96	99
ENSRNOG00000001930	288022	Ccdc50	coiled-coil domain containing 50 [Source:RGD Symbol;Acc:727841]	ENSRNOT00000002649,ENSRNOT00000094418,ENSRNOT00000112380	1520	1304	1386
ENSRNOG00000001931	170630	Fgf12	fibroblast growth factor 12 [Source:RGD Symbol;Acc:620163]	ENSRNOT00000002650,ENSRNOT00000071586,ENSRNOT00000112688	3	0	1
ENSRNOG00000001942	24867	Smr3b	submaxillary gland androgen regulated protein 3B [Source:RGD Symbol;Acc:3953]	ENSRNOT00000087477	0	0	0
ENSRNOG00000001943	288135	Retnlg	resistin-like gamma [Source:RGD Symbol;Acc:727934]	ENSRNOT00000002673	0	0	0
ENSRNOG00000001945	289526	Vcsa2	variable coding sequence A2 [Source:RGD Symbol;Acc:3954]	ENSRNOT00000002667	0	0	0
ENSRNOG00000001949	498341	Smr3a	submaxillary gland androgen regulated protein 3A [Source:RGD Symbol;Acc:1563299]	ENSRNOT00000002669,ENSRNOT00000103005	0	0	0
ENSRNOG00000001950	64029	Cabs1	calcium binding protein, spermatid associated 1 [Source:RGD Symbol;Acc:620592]	ENSRNOT00000002670	0	0	0
ENSRNOG00000001951	29188	Csn3	casein kappa [Source:RGD Symbol;Acc:61990]	ENSRNOT00000002671	0	0	0
ENSRNOG00000001953	288227	Bace2	beta-secretase 2 [Source:RGD Symbol;Acc:1303241]	ENSRNOT00000002679	65	36	51
ENSRNOG00000001955	81712	Retnla	resistin like alpha [Source:RGD Symbol;Acc:68349]	ENSRNOT00000002676	0	0	0
ENSRNOG00000001956	303963	Dzip3	DAZ interacting zinc finger protein 3 [Source:RGD Symbol;Acc:1563278]	ENSRNOT00000002678,ENSRNOT00000094530,ENSRNOT00000099511	1459	1210	1336
ENSRNOG00000001957	360268	Sult1e1	sulfotransferase family 1E member 1 [Source:RGD Symbol;Acc:3776]	ENSRNOT00000002680	0	0	0
ENSRNOG00000001958	303968	Ift57	intraflagellar transport 57 [Source:RGD Symbol;Acc:1305947]	ENSRNOT00000002684	705	690	714
ENSRNOG00000001959	24575	Mx1	MX dynamin like GTPase 1 [Source:RGD Symbol;Acc:3127]	ENSRNOT00000002695,ENSRNOT00000039876,ENSRNOT00000094076,ENSRNOT00000115496	0	0	0
ENSRNOG00000001960	60393	Sult1d1	sulfotransferase family 1D, member 1 [Source:RGD Symbol;Acc:620491]	ENSRNOT00000072483	0	0	0
ENSRNOG00000001962	304050	Fam3b	FAM3 metabolism regulating signaling molecule B [Source:RGD Symbol;Acc:1311662]	ENSRNOT00000002683,ENSRNOT00000077050,ENSRNOT00000091614	6	2	5
ENSRNOG00000001963	286918	Mx2	MX dynamin like GTPase 2 [Source:RGD Symbol;Acc:628821]	ENSRNOT00000083067,ENSRNOT00000087603	22	30	51
ENSRNOG00000001964	29364	Cd47	Cd47 molecule [Source:RGD Symbol;Acc:2308]	ENSRNOT00000050142,ENSRNOT00000078221,ENSRNOT00000078434,ENSRNOT00000098840,ENSRNOT00000099732	541	443	477
ENSRNOG00000001967	64305	Sult1b1	sulfotransferase family 1B member 1 [Source:RGD Symbol;Acc:708534]	ENSRNOT00000002699	0	2	0
ENSRNOG00000001971	303970	Bbx	BBX high mobility group box domain containing [Source:RGD Symbol;Acc:1309769]	ENSRNOT00000002700,ENSRNOT00000083438,ENSRNOT00000103253,ENSRNOT00000119802,ENSRNOT00000119965	843	782	885
ENSRNOG00000001973	289533	Ugt2a3	UDP glucuronosyltransferase family 2 member A3 [Source:RGD Symbol;Acc:1308444]	ENSRNOT00000002705,ENSRNOT00000087991	0	0	0
ENSRNOG00000001976	156435	Tmprss2	transmembrane serine protease 2 [Source:RGD Symbol;Acc:620766]	ENSRNOT00000002713,ENSRNOT00000066413	33	44	32
ENSRNOG00000001979	266766	Rcan1	regulator of calcineurin 1 [Source:RGD Symbol;Acc:631338]	ENSRNOT00000002715,ENSRNOT00000097807,ENSRNOT00000106646	2880	2676	2655
ENSRNOG00000001980	83808	Ugt2b35	UDP glucuronosyltransferase 2 family, polypeptide B35 [Source:RGD Symbol;Acc:620895]	ENSRNOT00000002712	0	0	0
ENSRNOG00000001982	171136	Cblb	Cbl proto-oncogene B [Source:RGD Symbol;Acc:620535]	ENSRNOT00000002719,ENSRNOT00000077220	377	269	385
ENSRNOG00000001984	25471	Kcne1	potassium voltage-gated channel subfamily E regulatory subunit 1 [Source:RGD Symbol;Acc:2956]	ENSRNOT00000002717,ENSRNOT00000096553,ENSRNOT00000098014,ENSRNOT00000114695	1	0	0
ENSRNOG00000001986	498063	C11h21orf140	similar to human chromosome 21 open reading frame 140 [Source:RGD Symbol;Acc:1560327]	ENSRNOT00000002718	0	0	0
ENSRNOG00000001989	79559	Alcam	activated leukocyte cell adhesion molecule [Source:RGD Symbol;Acc:619972]	ENSRNOT00000002738,ENSRNOT00000104562	158	139	129
ENSRNOG00000001990	.	Ugt2b10	UDP glucuronosyltransferase 2 family, polypeptide B10 [Source:RGD Symbol;Acc:1309989]	ENSRNOT00000002724,ENSRNOT00000089471	0	0	0
ENSRNOG00000001991	192241	Atp5po	ATP synthase peripheral stalk subunit OSCP [Source:RGD Symbol;Acc:621379]	ENSRNOT00000002732,ENSRNOT00000105272	5397	4774	4599
ENSRNOG00000001992	685232	Atp6v1a	ATPase H+ transporting V1 subunit A [Source:RGD Symbol;Acc:1596464]	ENSRNOT00000002727,ENSRNOT00000093467	8044.61	6998.38	7478.82
ENSRNOG00000001996	170956	Ythdc1	YTH N6-methyladenosine RNA binding protein C1 [Source:RGD Symbol;Acc:621706]	ENSRNOT00000002736,ENSRNOT00000107561,ENSRNOT00000110796,ENSRNOT00000118221,ENSRNOT00000119155	5989	5107	5444
ENSRNOG00000002001	29491	Itsn1	intersectin 1 [Source:RGD Symbol;Acc:2935]	ENSRNOT00000042750,ENSRNOT00000047843,ENSRNOT00000096706,ENSRNOT00000096792,ENSRNOT00000110949,ENSRNOT00000114620	2300	2112	2184
ENSRNOG00000002002	365265	Tmprss11b	transmembrane serine protease 11B [Source:RGD Symbol;Acc:1303278]	ENSRNOT00000002743,ENSRNOT00000118946	0	0	0
ENSRNOG00000002004	305198	Prdm8	PR/SET domain 8 [Source:RGD Symbol;Acc:1311628]	ENSRNOT00000002746	0	4	0
ENSRNOG00000002005	498345	Tmprss11f	transmembrane serine protease 11F [Source:RGD Symbol;Acc:1560675]	ENSRNOT00000002745	0	0	0
ENSRNOG00000002011	81668	Gnrhr	gonadotropin releasing hormone receptor [Source:RGD Symbol;Acc:70513]	ENSRNOT00000002755	0	0	0
ENSRNOG00000002012	288257	Donson	DNA replication fork stabilization factor DONSON [Source:RGD Symbol;Acc:1306823]	ENSRNOT00000061304,ENSRNOT00000093955	1025	851	892
ENSRNOG00000002013	288109	Sidt1	SID1 transmembrane family, member 1 [Source:RGD Symbol;Acc:1559616]	ENSRNOT00000002759,ENSRNOT00000095341,ENSRNOT00000098261	0	0	0
ENSRNOG00000002014	305269	Stap1	signal transducing adaptor family member 1 [Source:RGD Symbol;Acc:1311584]	ENSRNOT00000002760,ENSRNOT00000096289,ENSRNOT00000114716	0	0	0
ENSRNOG00000002021	304092	Son	SON DNA and RNA binding protein [Source:RGD Symbol;Acc:1309013]	ENSRNOT00000002769,ENSRNOT00000043410,ENSRNOT00000101000,ENSRNOT00000106626,ENSRNOT00000108078,ENSRNOT00000108574	11919	10838	12032
ENSRNOG00000002024	79208	Epha5	EPH receptor A5 [Source:RGD Symbol;Acc:620831]	ENSRNOT00000002793,ENSRNOT00000043938,ENSRNOT00000067439,ENSRNOT00000100109	0	2	1
ENSRNOG00000002026	360699	Dnajc28	DnaJ heat shock protein family (Hsp40) member C28 [Source:RGD Symbol;Acc:1359589]	ENSRNOT00000002771,ENSRNOT00000118466	120	118	117
ENSRNOG00000002028	360698	Tmem50b	transmembrane protein 50B [Source:RGD Symbol;Acc:1307561]	ENSRNOT00000002775	418	373	331
ENSRNOG00000002031	289482	Naa11	N(alpha)-acetyltransferase 11, NatA catalytic subunit [Source:RGD Symbol;Acc:1564723]	ENSRNOT00000002776	1137	1054	1059
ENSRNOG00000002032	360697	Ifngr2	interferon gamma receptor 2 [Source:RGD Symbol;Acc:1307532]	ENSRNOT00000002779	745	632	657
ENSRNOG00000002035	305203	Paqr3	progestin and adipoQ receptor family member 3 [Source:RGD Symbol;Acc:1310426]	ENSRNOT00000032130,ENSRNOT00000105516	282	259	304
ENSRNOG00000002036	.	Paxbp1	PAX3 and PAX7 binding protein 1 [Source:RGD Symbol;Acc:1584739]	ENSRNOT00000002800	1713	1490	1622
ENSRNOG00000002039	100360066	Evi5	ecotropic viral integration site 5 [Source:RGD Symbol;Acc:2322879]	ENSRNOT00000061630,ENSRNOT00000101170,ENSRNOT00000105800,ENSRNOT00000117301,ENSRNOT00000118584	1995	1903	2114
ENSRNOG00000002040	498333	Bmp2k	BMP-2 inducible kinase [Source:RGD Symbol;Acc:1564828]	ENSRNOT00000060868,ENSRNOT00000101160,ENSRNOT00000117991	292	220	235
ENSRNOG00000002041	360715	Boc	BOC cell adhesion associated, oncogene regulated [Source:RGD Symbol;Acc:1304550]	ENSRNOT00000002790	65	63	69
ENSRNOG00000002042	24388	Gfi1	growth factor independent 1 transcriptional repressor [Source:RGD Symbol;Acc:2680]	ENSRNOT00000002807,ENSRNOT00000102102	0	0	0
ENSRNOG00000002044	360714	Gtpbp8	GTP-binding protein 8 (putative) [Source:RGD Symbol;Acc:1310025]	ENSRNOT00000002797	130	90	136
ENSRNOG00000002045	25291	Anxa3	annexin A3 [Source:RGD Symbol;Acc:2119]	ENSRNOT00000046639,ENSRNOT00000068134,ENSRNOT00000096016,ENSRNOT00000119515	1778	1560	1506
ENSRNOG00000002046	501779	Cd200r1l	CD200 receptor 1-like [Source:RGD Symbol;Acc:1563387]	ENSRNOT00000042447,ENSRNOT00000043917	3	1	5
ENSRNOG00000002050	289560	Igfbp7	insulin-like growth factor binding protein 7 [Source:RGD Symbol;Acc:1306201]	ENSRNOT00000002809	1250	1057	1080
ENSRNOG00000002051	85238	Synj1	synaptojanin 1 [Source:RGD Symbol;Acc:69434]	ENSRNOT00000002812,ENSRNOT00000052033,ENSRNOT00000065535,ENSRNOT00000096546,ENSRNOT00000110151,ENSRNOT00000113478,ENSRNOT00000114591	680	578	691
ENSRNOG00000002052	64387	Ccdc80	coiled-coil domain containing 80 [Source:RGD Symbol;Acc:69421]	ENSRNOT00000059735	108	106	109
ENSRNOG00000002053	289486	Fras1	Fraser extracellular matrix complex subunit 1 [Source:RGD Symbol;Acc:1306516]	ENSRNOT00000002814,ENSRNOT00000100214	861	744	907
ENSRNOG00000002054	289437	Glmn	glomulin, FKBP associated protein [Source:RGD Symbol;Acc:1588600]	ENSRNOT00000061583,ENSRNOT00000088078	495	386	469
ENSRNOG00000002055	289562	Noa1	nitric oxide associated 1 [Source:RGD Symbol;Acc:1359460]	ENSRNOT00000067650,ENSRNOT00000077242,ENSRNOT00000090350,ENSRNOT00000102744	688	673	701
ENSRNOG00000002057	289459	Slc10a6	solute carrier family 10 member 6 [Source:RGD Symbol;Acc:727800]	ENSRNOT00000088508	1	1	0
ENSRNOG00000002061	498331	Ptpn13	protein tyrosine phosphatase, non-receptor type 13 [Source:RGD Symbol;Acc:1563360]	ENSRNOT00000061162,ENSRNOT00000087081,ENSRNOT00000099356,ENSRNOT00000119111	4131	3704	4080
ENSRNOG00000002069	498081	Slc35a5	solute carrier family 35, member A5 [Source:RGD Symbol;Acc:1564361]	ENSRNOT00000002853,ENSRNOT00000094087,ENSRNOT00000098607,ENSRNOT00000114720	215	199	181
ENSRNOG00000002070	289491	Mrpl1	mitochondrial ribosomal protein L1 [Source:RGD Symbol;Acc:1306850]	ENSRNOT00000002834,ENSRNOT00000039083,ENSRNOT00000084617,ENSRNOT00000085278	860	671	710
ENSRNOG00000002072	360695	Eva1c	eva-1 homolog C [Source:RGD Symbol;Acc:1307569]	ENSRNOT00000002838,ENSRNOT00000097243,ENSRNOT00000098199,ENSRNOT00000113909	8	6	5
ENSRNOG00000002073	305123	Brdt	bromodomain testis associated [Source:RGD Symbol;Acc:1306678]	ENSRNOT00000061538	34	24	16
ENSRNOG00000002074	83618	Rest	RE1-silencing transcription factor [Source:RGD Symbol;Acc:621069]	ENSRNOT00000002837,ENSRNOT00000002844	9646	8726	9988
ENSRNOG00000002075	360917	Cnot6l	CCR4-NOT transcription complex, subunit 6-like [Source:RGD Symbol;Acc:1309128]	ENSRNOT00000002843,ENSRNOT00000101961,ENSRNOT00000117565	1475	1286	1484
ENSRNOG00000002079	25272	Mapk10	mitogen activated protein kinase 10 [Source:RGD Symbol;Acc:3663]	ENSRNOT00000065965,ENSRNOT00000092395,ENSRNOT00000092466,ENSRNOT00000092542,ENSRNOT00000092719	12	16	11
ENSRNOG00000002080	304104	Urb1	URB1 ribosome biogenesis homolog [Source:RGD Symbol;Acc:1304621]	ENSRNOT00000002851,ENSRNOT00000111086	3289	2890	3230
ENSRNOG00000002085	498350	Spmap2l	sperm microtubule associated protein 2 like [Source:RGD Symbol;Acc:1562571]	ENSRNOT00000002860,ENSRNOT00000094277,ENSRNOT00000118599	1	2	1
ENSRNOG00000002089	29157	Ccng2	cyclin G2 [Source:RGD Symbol;Acc:1305002]	ENSRNOT00000002876	106	104	146
ENSRNOG00000002091	316810	Gtf3c3	general transcription factor IIIC subunit 3 [Source:RGD Symbol;Acc:1309185]	ENSRNOT00000002864,ENSRNOT00000082681,ENSRNOT00000117834	837	757	815
ENSRNOG00000002092	288275	Hunk	hormonally upregulated Neu-associated kinase [Source:RGD Symbol;Acc:1565091]	ENSRNOT00000002866,ENSRNOT00000099297	333	295	357
ENSRNOG00000002093	29610	Tgfbr3	transforming growth factor beta receptor 3 [Source:RGD Symbol;Acc:61821]	ENSRNOT00000002867	102	70	91
ENSRNOG00000002094	171415	Atg3	autophagy related 3 [Source:RGD Symbol;Acc:708464]	ENSRNOT00000002906,ENSRNOT00000093292,ENSRNOT00000094798	1348	1132	1068
ENSRNOG00000002097	305302	Rasl11b	RAS-like family 11 member B [Source:RGD Symbol;Acc:1303099]	ENSRNOT00000002869,ENSRNOT00000104776	366	303	321
ENSRNOG00000002100	498351	Srp72	signal recognition particle 72 [Source:RGD Symbol;Acc:1564787]	ENSRNOT00000002862,ENSRNOT00000066382,ENSRNOT00000104763,ENSRNOT00000108068	5955.79	5409.89	5747.73
ENSRNOG00000002101	140946	Paics	phosphoribosylaminoimidazole carboxylase and phosphoribosylaminoimidazolesuccinocarboxamide synthase [Source:RGD Symbol;Acc:620066]	ENSRNOT00000002890,ENSRNOT00000063942,ENSRNOT00000096789	20345.1	17152.6	17634.5
ENSRNOG00000002104	245924	Scaf4	SR-related CTD-associated factor 4 [Source:RGD Symbol;Acc:727896]	ENSRNOT00000002881,ENSRNOT00000047741	3175	2868	3060
ENSRNOG00000002105	360908	Cdc7	cell division cycle 7 [Source:RGD Symbol;Acc:1308351]	ENSRNOT00000068520,ENSRNOT00000100981,ENSRNOT00000101926	1317	1137	1190
ENSRNOG00000002106	289584	Usp46	ubiquitin specific peptidase 46 [Source:RGD Symbol;Acc:1564808]	ENSRNOT00000002879,ENSRNOT00000083100,ENSRNOT00000097061,ENSRNOT00000112025,ENSRNOT00000119848	396	386	413
ENSRNOG00000002110	316729498366	Fam114a1l1	family with sequence similarity 114, member A1-like 1 [Source:RGD Symbol;Acc:1309701]	ENSRNOT00000002917	30.41	18.29	33.54
ENSRNOG00000002112	305127	Zfp644	zinc finger protein 644 [Source:RGD Symbol;Acc:1306805]	ENSRNOT00000002882,ENSRNOT00000097018,ENSRNOT00000117440	869	771	835
ENSRNOG00000002115	24786	Sod1	superoxide dismutase 1 [Source:RGD Symbol;Acc:3731]	ENSRNOT00000002885,ENSRNOT00000097395	6381	4895	5191
ENSRNOG00000002117	65050	Barhl2	BarH-like homeobox 2 [Source:RGD Symbol;Acc:620726]	ENSRNOT00000002887	0	0	0
ENSRNOG00000002120	289586	Spata18	spermatogenesis associated 18 [Source:RGD Symbol;Acc:735208]	ENSRNOT00000002899,ENSRNOT00000099027,ENSRNOT00000117180	1	0	0
ENSRNOG00000002121	305131	Lrrc8d	leucine rich repeat containing 8 VRAC subunit D [Source:RGD Symbol;Acc:1309601]	ENSRNOT00000002888,ENSRNOT00000094660,ENSRNOT00000105738,ENSRNOT00000106093,ENSRNOT00000109682,ENSRNOT00000112887,ENSRNOT00000117756,ENSRNOT00000118999,ENSRNOT00000119904	3709	3128	3338
ENSRNOG00000002125	289500	Ccni	cyclin I [Source:RGD Symbol;Acc:1309209]	ENSRNOT00000002924	5320	4697	5080
ENSRNOG00000002126	288280	Ncam2	neural cell adhesion molecule 2 [Source:RGD Symbol;Acc:1303131]	ENSRNOT00000002895,ENSRNOT00000078127,ENSRNOT00000082417	1	0	2
ENSRNOG00000002128	117544	Ppat	phosphoribosyl pyrophosphate amidotransferase [Source:RGD Symbol;Acc:620237]	ENSRNOT00000002905,ENSRNOT00000100016	6522	5737	6081
ENSRNOG00000002129	305135	Lrrc8b	leucine rich repeat containing 8 VRAC subunit B [Source:RGD Symbol;Acc:1563429]	ENSRNOT00000002897	257	261	260
ENSRNOG00000002134	.	Gbp6-ps1	guanylate binding protein 6, pseudogene 1 [Source:RGD Symbol;Acc:2325094]	ENSRNOT00000052308,ENSRNOT00000071877	0	0	0
ENSRNOG00000002135	680229	Sgcb	sarcoglycan, beta [Source:RGD Symbol;Acc:1594202]	ENSRNOT00000002921,ENSRNOT00000089094	39	43	58
ENSRNOG00000002137	364136	Aasdh	aminoadipate-semialdehyde dehydrogenase [Source:RGD Symbol;Acc:1311135]	ENSRNOT00000002907	962	875	891
ENSRNOG00000002139	289568	Cracd	capping protein inhibiting regulator of actin dynamics [Source:RGD Symbol;Acc:1311575]	ENSRNOT00000002908	1	5	0
ENSRNOG00000002141	24560	Cd200	Cd200 molecule [Source:RGD Symbol;Acc:3104]	ENSRNOT00000058453,ENSRNOT00000093212,ENSRNOT00000093295	84	80	53
ENSRNOG00000002142	81925	Cds1	CDP-diacylglycerol synthase 1 [Source:RGD Symbol;Acc:621185]	ENSRNOT00000002918	2808	2342	2748
ENSRNOG00000002144	305287	Exoc1	exocyst complex component 1 [Source:RGD Symbol;Acc:1304939]	ENSRNOT00000059814,ENSRNOT00000090470,ENSRNOT00000091230,ENSRNOT00000106895,ENSRNOT00000116085	1544	1261	1433
ENSRNOG00000002145	288118	Tmprss7	transmembrane serine protease 7 [Source:RGD Symbol;Acc:1304655]	ENSRNOT00000045521,ENSRNOT00000093314	2	0	1
ENSRNOG00000002146	498328	Pkd2	polycystin 2, transient receptor potential cation channel [Source:RGD Symbol;Acc:1559992]	ENSRNOT00000002916	623	578	586
ENSRNOG00000002149	65193	Nkx6-1	NK6 homeobox 1 [Source:RGD Symbol;Acc:69318]	ENSRNOT00000002928	34	29	23
ENSRNOG00000002152	360928	Dcun1d4	defective in cullin neddylation 1 domain containing 4 [Source:RGD Symbol;Acc:1310422]	ENSRNOT00000065458,ENSRNOT00000081087,ENSRNOT00000102842,ENSRNOT00000117852	517	474	509
ENSRNOG00000002153	305288	Cep135	centrosomal protein 135 [Source:RGD Symbol;Acc:1310726]	ENSRNOT00000032156,ENSRNOT00000108575	415	375	357
ENSRNOG00000002154	79110	Mepe	matrix extracellular phosphoglycoprotein [Source:RGD Symbol;Acc:71036]	ENSRNOT00000002927,ENSRNOT00000091558	1	0	0
ENSRNOG00000002158	24477	Ibsp	integrin-binding sialoprotein [Source:RGD Symbol;Acc:2855]	ENSRNOT00000002938,ENSRNOT00000105753	1	0	0
ENSRNOG00000002159	305166	Gpat3	glycerol-3-phosphate acyltransferase 3 [Source:RGD Symbol;Acc:1565703]	ENSRNOT00000002936	30	41	42
ENSRNOG00000002161	305353	Tlr6	toll-like receptor 6 [Source:RGD Symbol;Acc:1303030]	ENSRNOT00000002933,ENSRNOT00000076753,ENSRNOT00000108237	131.58	120.01	127.48
ENSRNOG00000002163	114845	Klf3	KLF transcription factor 3 [Source:RGD Symbol;Acc:1593290]	ENSRNOT00000002960	4075	3590	4072
ENSRNOG00000002164	63887	Nmu	neuromedin U [Source:RGD Symbol;Acc:68388]	ENSRNOT00000002941,ENSRNOT00000113115	0	0	0
ENSRNOG00000002165	289468	Abraxas1	abraxas 1, BRCA1 A complex subunit [Source:RGD Symbol;Acc:1305287]	ENSRNOT00000002956,ENSRNOT00000117431	319	247	285
ENSRNOG00000002167	25312	Dmp1	dentin matrix acidic phosphoprotein 1 [Source:RGD Symbol;Acc:2508]	ENSRNOT00000061224,ENSRNOT00000116244	0	0	0
ENSRNOG00000002168	25254	Dspp	dentin sialophosphoprotein [Source:RGD Symbol;Acc:2525]	ENSRNOT00000002943,ENSRNOT00000002946	0	0	0
ENSRNOG00000002169	498352	Pdcl2	phosducin-like 2 [Source:RGD Symbol;Acc:1559712]	ENSRNOT00000002953,ENSRNOT00000101910	1	2	1
ENSRNOG00000002171	685611	Phldb2	pleckstrin homology-like domain, family B, member 2 [Source:RGD Symbol;Acc:1591402]	ENSRNOT00000034097,ENSRNOT00000042754,ENSRNOT00000086178,ENSRNOT00000093174,ENSRNOT00000093201,ENSRNOT00000114570	1428	1296	1338
ENSRNOG00000002174	305307	Cwh43	cell wall biogenesis 43 C-terminal homolog [Source:RGD Symbol;Acc:1310958]	ENSRNOT00000002980,ENSRNOT00000102154,ENSRNOT00000118435	0	0	0
ENSRNOG00000002175	60447	Clock	clock circadian regulator [Source:RGD Symbol;Acc:620271]	ENSRNOT00000002981,ENSRNOT00000085991	1501	1395	1549
ENSRNOG00000002176	288124	Nectin3	nectin cell adhesion molecule 3 [Source:RGD Symbol;Acc:1309516]	ENSRNOT00000002957,ENSRNOT00000102870,ENSRNOT00000115289,ENSRNOT00000119871	2012	1723	1923
ENSRNOG00000002177	289608	Gnpda2	glucosamine-6-phosphate deaminase 2 [Source:RGD Symbol;Acc:1305521]	ENSRNOT00000002992	125	86	104
ENSRNOG00000002178	289469	Mrps18c	mitochondrial ribosomal protein S18C [Source:RGD Symbol;Acc:1307997]	ENSRNOT00000002962,ENSRNOT00000102099,ENSRNOT00000110810,ENSRNOT00000113506	775	603	572
ENSRNOG00000002180	360937	Tbc1d1	TBC1 domain family member 1 [Source:RGD Symbol;Acc:1304562]	ENSRNOT00000029209,ENSRNOT00000094490,ENSRNOT00000103384,ENSRNOT00000113583,ENSRNOT00000116025	3889	3205	3609
ENSRNOG00000002181	360912	Helq	helicase, POLQ-like [Source:RGD Symbol;Acc:1560216]	ENSRNOT00000002974,ENSRNOT00000113418	473	385	390
ENSRNOG00000002182	305227	Septin11	septin 11 [Source:RGD Symbol;Acc:1307405]	ENSRNOT00000067222,ENSRNOT00000091577,ENSRNOT00000100885,ENSRNOT00000103937,ENSRNOT00000111632	7554	6479	7126
ENSRNOG00000002185	289632	Pgm2	phosphoglucomutase 2 [Source:RGD Symbol;Acc:1306061]	ENSRNOT00000002977	989	882	863
ENSRNOG00000002186	305149	Nudt9	nudix hydrolase 9 [Source:RGD Symbol;Acc:1359522]	ENSRNOT00000002973	926	798	735
ENSRNOG00000002187	288053	Ropn1	rhophilin associated tail protein 1 [Source:RGD Symbol;Acc:1310675]	ENSRNOT00000002975	0	0	2
ENSRNOG00000002188	64537	Hpse	heparanase [Source:RGD Symbol;Acc:61969]	ENSRNOT00000002983	86	96	71
ENSRNOG00000002191	498368	C14h4orf19	similar to human chromosome 4 open reading frame 19 [Source:RGD Symbol;Acc:1561612]	ENSRNOT00000002982	13	16	18
ENSRNOG00000002192	289635	Rell1	RELT-like 1 [Source:RGD Symbol;Acc:1307468]	ENSRNOT00000002984,ENSRNOT00000076611,ENSRNOT00000076881,ENSRNOT00000099775,ENSRNOT00000119266	653	567	576
ENSRNOG00000002194	498332	Coq2	coenzyme Q2, polyprenyltransferase [Source:RGD Symbol;Acc:1306722]	ENSRNOT00000002987	775	715	798
ENSRNOG00000002196	100361733	Ociad2	OCIA domain containing 2 [Source:RGD Symbol;Acc:2319541]	ENSRNOT00000002991,ENSRNOT00000103904,ENSRNOT00000114702,ENSRNOT00000118064,ENSRNOT00000118089	36	50	50
ENSRNOG00000002199	364137	Tmem165	transmembrane protein 165 [Source:RGD Symbol;Acc:1306983]	ENSRNOT00000003010	2118	1746	1864
ENSRNOG00000002200	10036347258839	LOC100363472	nuclear receptor-binding factor 2-like [Source:RGD Symbol;Acc:2322973]	ENSRNOT00000002990	85.46	92.76	101.26
ENSRNOG00000002202	289501	Sowahb	sosondowah ankyrin repeat domain family member B [Source:RGD Symbol;Acc:1311994]	ENSRNOT00000002995	234	206	213
ENSRNOG00000002203	305171	Lin54	lin-54 DREAM MuvB core complex component [Source:RGD Symbol;Acc:1311361]	ENSRNOT00000003006,ENSRNOT00000102075,ENSRNOT00000106801,ENSRNOT00000109020,ENSRNOT00000119980	1364	1181	1343
ENSRNOG00000002204	289502	Ccdc158	coiled-coil domain containing 158 [Source:RGD Symbol;Acc:1308523]	ENSRNOT00000003009,ENSRNOT00000109423	52	59	50
ENSRNOG00000002205	289590	Ociad1	OCIA domain containing 1 [Source:RGD Symbol;Acc:1359549]	ENSRNOT00000002996,ENSRNOT00000094276,ENSRNOT00000108569,ENSRNOT00000114537,ENSRNOT00000119596	3704	3115	3162
ENSRNOG00000002207	305317	Guf1	GTP binding elongation factor GUF1 [Source:RGD Symbol;Acc:1310774]	ENSRNOT00000003017,ENSRNOT00000104146	1321	1102	1144
ENSRNOG00000002208	305230	Shroom3	shroom family member 3 [Source:RGD Symbol;Acc:1310470]	ENSRNOT00000003001,ENSRNOT00000115349	1853	1730	1828
ENSRNOG00000002210	289456	Hsd17b11	hydroxysteroid (17-beta) dehydrogenase 11 [Source:RGD Symbol;Acc:1303235]	ENSRNOT00000003004	84	59	76
ENSRNOG00000002212	305150	Hsd17b13	hydroxysteroid (17-beta) dehydrogenase 13 [Source:RGD Symbol;Acc:1359553]	ENSRNOT00000038188,ENSRNOT00000103301,ENSRNOT00000112563	0	0	0
ENSRNOG00000002214	289457	Klhl8	kelch-like family member 8 [Source:RGD Symbol;Acc:1304685]	ENSRNOT00000003026,ENSRNOT00000081600	274	271	298
ENSRNOG00000002215	288057	Mylk	myosin light chain kinase [Source:RGD Symbol;Acc:1310915]	ENSRNOT00000067060,ENSRNOT00000085618,ENSRNOT00000110507,ENSRNOT00000118349	31	11	21
ENSRNOG00000002216	305291	Srd5a3	steroid 5 alpha-reductase 3 [Source:RGD Symbol;Acc:1308828]	ENSRNOT00000003021,ENSRNOT00000059763	410	366	373
ENSRNOG00000002217	360914	Plac8	placenta associated 8 [Source:RGD Symbol;Acc:1308102]	ENSRNOT00000003012	65	63	56
ENSRNOG00000002218	305234	Stbd1	starch binding domain 1 [Source:RGD Symbol;Acc:1311800]	ENSRNOT00000003020,ENSRNOT00000119917	3848	3509	3803
ENSRNOG00000002223	.	AABR07012587.1	.	ENSRNOT00000003022	0	0	0
ENSRNOG00000002224	364147	Yipf7	Yip1 domain family, member 7 [Source:RGD Symbol;Acc:1310766]	ENSRNOT00000003024	0	0	0
ENSRNOG00000002225	117106	Scarb2	scavenger receptor class B, member 2 [Source:RGD Symbol;Acc:621882]	ENSRNOT00000003052,ENSRNOT00000102726,ENSRNOT00000103647	1204	1090	1195
ENSRNOG00000002227	64030	Kit	KIT proto-oncogene receptor tyrosine kinase [Source:RGD Symbol;Acc:620568]	ENSRNOT00000003050,ENSRNOT00000090654	3286	2852	2987
ENSRNOG00000002229	64532	Adcy5	adenylate cyclase 5 [Source:RGD Symbol;Acc:71014]	ENSRNOT00000049180	99	96	90
ENSRNOG00000002232	305152	Aff1	ALF transcription elongation factor 1 [Source:RGD Symbol;Acc:1307940]	ENSRNOT00000066071,ENSRNOT00000086694,ENSRNOT00000100672,ENSRNOT00000101670,ENSRNOT00000107578,ENSRNOT00000116173	2052	1898	2100
ENSRNOG00000002238	303901	Sema5b	semaphorin 5B [Source:RGD Symbol;Acc:1308914]	ENSRNOT00000030074,ENSRNOT00000095740	139	111	102
ENSRNOG00000002240	303902	Slc49a4	solute carrier family 49 member 4 [Source:RGD Symbol;Acc:1310939]	ENSRNOT00000003048	1412	1251	1334
ENSRNOG00000002241	171460	Hspbap1	HSPB1 associated protein 1 [Source:RGD Symbol;Acc:620870]	ENSRNOT00000003060	4401	3874	3868
ENSRNOG00000002244	25267	Pdgfra	platelet derived growth factor receptor alpha [Source:RGD Symbol;Acc:3284]	ENSRNOT00000003077,ENSRNOT00000118506	916	786	859
ENSRNOG00000002246	498358	Slc30a9	solute carrier family 30 member 9 [Source:RGD Symbol;Acc:1593180]	ENSRNOT00000065550,ENSRNOT00000097270,ENSRNOT00000100697	1958	1760	1739
ENSRNOG00000002247	53372	Nup54	nucleoporin 54 [Source:RGD Symbol;Acc:619926]	ENSRNOT00000003070,ENSRNOT00000118729	2704	2300	2489
ENSRNOG00000002248	364144	Fryl	FRY like transcription coactivator [Source:RGD Symbol;Acc:1311309]	ENSRNOT00000003061,ENSRNOT00000097317,ENSRNOT00000102396	1664	1604	1981
ENSRNOG00000002251	93646	Sec31a	SEC31 homolog A, COPII coat complex component [Source:RGD Symbol;Acc:620233]	ENSRNOT00000003072,ENSRNOT00000033489,ENSRNOT00000091367,ENSRNOT00000097169,ENSRNOT00000116260	4559	3810	4169
ENSRNOG00000002253	303907	Wdr5b	WD repeat domain 5B [Source:RGD Symbol;Acc:1308567]	ENSRNOT00000003068	46	49	47
ENSRNOG00000002254	59303	Tmem33	transmembrane protein 33 [Source:RGD Symbol;Acc:708371]	ENSRNOT00000003128,ENSRNOT00000103727,ENSRNOT00000110302,ENSRNOT00000112406	3136	2620	2938
ENSRNOG00000002255	360721	Fam162a	family with sequence similarity 162, member A [Source:RGD Symbol;Acc:1590883]	ENSRNOT00000041844,ENSRNOT00000043230,ENSRNOT00000087054,ENSRNOT00000099640,ENSRNOT00000116350	1391	1213.92	1224
ENSRNOG00000002256	305235	Art3	ADP-ribosyltransferase 3 [Source:RGD Symbol;Acc:628833]	ENSRNOT00000052035,ENSRNOT00000085525,ENSRNOT00000104054,ENSRNOT00000104337,ENSRNOT00000117638,ENSRNOT00000119410	21	22	22
ENSRNOG00000002258	360916	Tmem150c	transmembrane protein 150C [Source:RGD Symbol;Acc:1306105]	ENSRNOT00000003076	2	1	0
ENSRNOG00000002262	305177	Enoph1	enolase-phosphatase 1 [Source:RGD Symbol;Acc:1309016]	ENSRNOT00000003083,ENSRNOT00000103292	1870	1614	1669
ENSRNOG00000002265	24247	Casr	calcium-sensing receptor [Source:RGD Symbol;Acc:2277]	ENSRNOT00000003092,ENSRNOT00000078341	1	0	0
ENSRNOG00000002266	364140	Gsx2	GS homeobox 2 [Source:RGD Symbol;Acc:1308047]	ENSRNOT00000003080	1	0	1
ENSRNOG00000002267	83835	Chic2	cysteine-rich hydrophobic domain 2 [Source:RGD Symbol;Acc:1309278]	ENSRNOT00000003085,ENSRNOT00000100515	515	444	478
ENSRNOG00000002270	305178	Hnrnpdl	heterogeneous nuclear ribonucleoprotein D-like [Source:RGD Symbol;Acc:1309950]	ENSRNOT00000003106,ENSRNOT00000079767,ENSRNOT00000107079	7207	6333	6531
ENSRNOG00000002271	305310	Slain2	SLAIN motif family, member 2 [Source:RGD Symbol;Acc:1311593]	ENSRNOT00000003087,ENSRNOT00000119145	1971	1754	1877
ENSRNOG00000002272	360926	Lnx1	ligand of numb-protein X 1 [Source:RGD Symbol;Acc:1308159]	ENSRNOT00000003088,ENSRNOT00000082183,ENSRNOT00000110346	74	63	73
ENSRNOG00000002273	497009	Naaa	N-acylethanolamine acid amidase [Source:RGD Symbol;Acc:1307267]	ENSRNOT00000003102	221	170	211
ENSRNOG00000002275	289582	Fip1l1	factor interacting with PAPOLA and CPSF1 [Source:RGD Symbol;Acc:1309336]	ENSRNOT00000045050,ENSRNOT00000088448,ENSRNOT00000098461,ENSRNOT00000113872,ENSRNOT00000119524	3586	3181	3147
ENSRNOG00000002276	100359714	Phf6	PHD finger protein 6 [Source:RGD Symbol;Acc:2323526]	ENSRNOT00000003091,ENSRNOT00000072527	1322	1199	1278
ENSRNOG00000002278	84492	Tec	tec protein tyrosine kinase [Source:RGD Symbol;Acc:620973]	ENSRNOT00000003125,ENSRNOT00000088441,ENSRNOT00000097152,ENSRNOT00000105424,ENSRNOT00000109580	84	79	84
ENSRNOG00000002285	501647	Pabir2	PABIR family member 2 [Source:RGD Symbol;Acc:1560129]	ENSRNOT00000066874,ENSRNOT00000089777	278	242	257
ENSRNOG00000002289	303914	Ildr1	immunoglobulin-like domain containing receptor 1 [Source:RGD Symbol;Acc:1307792]	ENSRNOT00000003137,ENSRNOT00000101640,ENSRNOT00000115040,ENSRNOT00000119026	1618	1265	1400
ENSRNOG00000002291	317213	Brwd3	bromodomain and WD repeat domain containing 3 [Source:RGD Symbol;Acc:1559445]	ENSRNOT00000050336,ENSRNOT00000096633,ENSRNOT00000105241,ENSRNOT00000111018	1520	1428	1563
ENSRNOG00000002292	79256	Hnrnpd	heterogeneous nuclear ribonucleoprotein D [Source:RGD Symbol;Acc:620365]	ENSRNOT00000003158,ENSRNOT00000003173,ENSRNOT00000047840	13750	12603	12292
ENSRNOG00000002294	689142	Snx29	sorting nexin 29 [Source:RGD Symbol;Acc:1596162]	ENSRNOT00000003150,ENSRNOT00000101337,ENSRNOT00000112304	280	234	294
ENSRNOG00000002301	56042	Uso1	USO1 vesicle transport factor [Source:RGD Symbol;Acc:621604]	ENSRNOT00000003277,ENSRNOT00000103892,ENSRNOT00000110714	3980	3580	3863
ENSRNOG00000002302	289596	Corin	corin, serine peptidase [Source:RGD Symbol;Acc:727887]	ENSRNOT00000064128,ENSRNOT00000094681,ENSRNOT00000101248	1	0	0
ENSRNOG00000002303	117052	Kcnj12	potassium inwardly-rectifying channel, subfamily J, member 12 [Source:RGD Symbol;Acc:621660]	ENSRNOT00000057953,ENSRNOT00000089123	5	5	7
ENSRNOG00000002304	103693341	Tnfrsf13b	TNF receptor superfamily member 13B [Source:RGD Symbol;Acc:1595998]	ENSRNOT00000003139	0	0	0
ENSRNOG00000002305	60577	Slc15a2	solute carrier family 15 member 2 [Source:RGD Symbol;Acc:61972]	ENSRNOT00000003189,ENSRNOT00000106100,ENSRNOT00000111085,ENSRNOT00000120269	2	2	1
ENSRNOG00000002309	364069	Hlx	H2.0-like homeobox [Source:RGD Symbol;Acc:1311961]	ENSRNOT00000003155	31	32	38
ENSRNOG00000002312	360932	Atp10d	ATPase phospholipid transporting 10D (putative) [Source:RGD Symbol;Acc:1588541]	ENSRNOT00000003146,ENSRNOT00000099677	1253	1118	1270
ENSRNOG00000002318	305332	Limch1	LIM and calponin homology domains 1 [Source:RGD Symbol;Acc:1305269]	ENSRNOT00000064263,ENSRNOT00000095221,ENSRNOT00000097408,ENSRNOT00000100682,ENSRNOT00000103342,ENSRNOT00000114959,ENSRNOT00000118493	15	20	17
ENSRNOG00000002319	60381	Tsn	translin [Source:RGD Symbol;Acc:621107]	ENSRNOT00000044095,ENSRNOT00000068524,ENSRNOT00000092847,ENSRNOT00000097415	4512	4065	4488
ENSRNOG00000002320	289603	Commd8	COMM domain containing 8 [Source:RGD Symbol;Acc:1305402]	ENSRNOT00000059516	1905	1898	1861
ENSRNOG00000002322	360894	C13h1orf115	similar to human chromosome 1 open reading frame 115 [Source:RGD Symbol;Acc:1310587]	ENSRNOT00000003177	893	843	790
ENSRNOG00000002323	363487	Chmp1b2	charged multivesicular body protein 1B2 [Source:RGD Symbol;Acc:1566265]	ENSRNOT00000003188,ENSRNOT00000105046	218	168	178
ENSRNOG00000002327	25450	Gabrb1	gamma-aminobutyric acid type A receptor subunit beta1 [Source:RGD Symbol;Acc:2649]	ENSRNOT00000003170	5	3	2
ENSRNOG00000002331	25375	Aldh3a1	aldehyde dehydrogenase 3 family, member A1 [Source:RGD Symbol;Acc:2088]	ENSRNOT00000003182,ENSRNOT00000107161	1	0	0
ENSRNOG00000002332	.	Mospd1	motile sperm domain containing 1 [Source:RGD Symbol;Acc:1359486]	ENSRNOT00000101626	0	0	0
ENSRNOG00000002333	288876	Or6c66b	olfactory receptor family 6 subfamily C member 66B [Source:RGD Symbol;Acc:1332643]	ENSRNOT00000003174	0	0	0
ENSRNOG00000002336	140675	Gabra4	gamma-aminobutyric acid type A receptor subunit alpha 4 [Source:RGD Symbol;Acc:621670]	ENSRNOT00000003191	15	13	17
ENSRNOG00000002338	497978	Dgke	diacylglycerol kinase epsilon [Source:RGD Symbol;Acc:1560914]	ENSRNOT00000003179	410	304	372
ENSRNOG00000002339	117016	Mark1	microtubule affinity regulating kinase 1 [Source:RGD Symbol;Acc:619882]	ENSRNOT00000003198,ENSRNOT00000080309	248	219	267
ENSRNOG00000002340	.	Rpl36l2	ribosomal protein L36 like 2 [Source:RGD Symbol;Acc:2320881]	ENSRNOT00000003180	0	0	1.01
ENSRNOG00000002341	494338	Trim25	tripartite motif-containing 25 [Source:RGD Symbol;Acc:1594396]	ENSRNOT00000055674	3202	2774	2979
ENSRNOG00000002342	65183	Aldh3a2	aldehyde dehydrogenase 3 family, member A2 [Source:RGD Symbol;Acc:61866]	ENSRNOT00000066109,ENSRNOT00000077461,ENSRNOT00000094032,ENSRNOT00000102182,ENSRNOT00000103164	1617	1360	1335
ENSRNOG00000002343	29545	Uchl1	ubiquitin C-terminal hydrolase L1 [Source:RGD Symbol;Acc:3928]	ENSRNOT00000003248,ENSRNOT00000094226,ENSRNOT00000106879	2896	2469	2421
ENSRNOG00000002345	100361238	Rasgef1b	RasGEF domain family, member 1B [Source:RGD Symbol;Acc:1562220]	ENSRNOT00000003207,ENSRNOT00000101497,ENSRNOT00000115253,ENSRNOT00000115436,ENSRNOT00000115895	95	86	84
ENSRNOG00000002346	302369	Tbx22	T-box transcription factor 22 [Source:RGD Symbol;Acc:1589764]	ENSRNOT00000003190,ENSRNOT00000083907,ENSRNOT00000115053	0	0	0
ENSRNOG00000002347	289080	Ralgdsl1	ral guanine nucleotide dissociation stimulator like 1 [Source:RGD Symbol;Acc:1308947]	ENSRNOT00000067135,ENSRNOT00000083995,ENSRNOT00000098745	130	87	99
ENSRNOG00000002349	289606	Gabra2	gamma-aminobutyric acid type A receptor subunit alpha 2 [Source:RGD Symbol;Acc:61856]	ENSRNOT00000003197,ENSRNOT00000064779	0	0	1
ENSRNOG00000002350	266787	Eaf2	ELL associated factor 2 [Source:RGD Symbol;Acc:628879]	ENSRNOT00000003208	5	1	4
ENSRNOG00000002352	289083	Tsen15	tRNA splicing endonuclease subunit 15 [Source:RGD Symbol;Acc:1308584]	ENSRNOT00000065521,ENSRNOT00000087713	875	692	627
ENSRNOG00000002353	289350	Rab3gap2	RAB3 GTPase activating non-catalytic protein subunit 2 [Source:RGD Symbol;Acc:1311518]	ENSRNOT00000003216,ENSRNOT00000034888	863	724	764
ENSRNOG00000002358	114861	Scpep1	serine carboxypeptidase 1 [Source:RGD Symbol;Acc:620067]	ENSRNOT00000003219,ENSRNOT00000104820,ENSRNOT00000110780	1417	1358	1345
ENSRNOG00000002360	140674	Gabrg1	gamma-aminobutyric acid type A receptor subunit gamma 1 [Source:RGD Symbol;Acc:621732]	ENSRNOT00000003240,ENSRNOT00000108194	0	0	0
ENSRNOG00000002361	25523	Prkg2	protein kinase cGMP-dependent 2 [Source:RGD Symbol;Acc:3401]	ENSRNOT00000003237	2	4	0
ENSRNOG00000002364	24916	Rnf112	ring finger protein 112 [Source:RGD Symbol;Acc:3986]	ENSRNOT00000003228	1	2	0
ENSRNOG00000002365	317218	Itm2a	integral membrane protein 2A [Source:RGD Symbol;Acc:1559423]	ENSRNOT00000003265	188	154	176
ENSRNOG00000002368	.	Iars2	isoleucyl-tRNA synthetase 2, mitochondrial [Source:RGD Symbol;Acc:1311857]	ENSRNOT00000057395,ENSRNOT00000090786	3289	3059	3116
ENSRNOG00000002369	54297	Rgs8	regulator of G-protein signaling 8 [Source:RGD Symbol;Acc:3571]	ENSRNOT00000003239,ENSRNOT00000083366,ENSRNOT00000118774	4	2	1
ENSRNOG00000002372	497892	Sgcd	sarcoglycan, delta [Source:RGD Symbol;Acc:1306638]	ENSRNOT00000003224,ENSRNOT00000104865,ENSRNOT00000117010	51	44	56
ENSRNOG00000002373	114124	Akap1	A-kinase anchoring protein 1 [Source:RGD Symbol;Acc:620826]	ENSRNOT00000003251,ENSRNOT00000055683	1800	1543	1815
ENSRNOG00000002376	304740	Clasp1	cytoplasmic linker associated protein 1 [Source:RGD Symbol;Acc:1310970]	ENSRNOT00000061513,ENSRNOT00000061515,ENSRNOT00000061516,ENSRNOT00000084506,ENSRNOT00000086641,ENSRNOT00000093066,ENSRNOT00000093127,ENSRNOT00000099252,ENSRNOT00000106487	2750	2564	2684
ENSRNOG00000002378	64473	Bpnt1	3'(2'), 5'-bisphosphate nucleotidase 1 [Source:RGD Symbol;Acc:621833]	ENSRNOT00000003249,ENSRNOT00000088921,ENSRNOT00000096481	285	277	277
ENSRNOG00000002379	317316	Plac1	placenta enriched 1 [Source:RGD Symbol;Acc:1563777]	ENSRNOT00000003235,ENSRNOT00000074170,ENSRNOT00000094212,ENSRNOT00000105041,ENSRNOT00000110634,ENSRNOT00000114351	51	49	30
ENSRNOG00000002381	25667	Bmp3	bone morphogenetic protein 3 [Source:RGD Symbol;Acc:2212]	ENSRNOT00000038872,ENSRNOT00000104172	3	6	1
ENSRNOG00000002385	289104	Prg4	proteoglycan 4 [Source:RGD Symbol;Acc:1308976]	ENSRNOT00000068148,ENSRNOT00000113690	11	6	10
ENSRNOG00000002387	302593	Tceal1	transcription elongation factor A like 1 [Source:RGD Symbol;Acc:1549724]	ENSRNOT00000044372,ENSRNOT00000103148,ENSRNOT00000104212	119	114	119
ENSRNOG00000002388	303088	Trim41	tripartite motif-containing 41 [Source:RGD Symbol;Acc:1308885]	ENSRNOT00000003246,ENSRNOT00000103107	2908	2486	2561
ENSRNOG00000002389	317413	Morf4l2	mortality factor 4 like 2 [Source:RGD Symbol;Acc:1359471]	ENSRNOT00000003247,ENSRNOT00000093840,ENSRNOT00000103331,ENSRNOT00000108398,ENSRNOT00000108536,ENSRNOT00000113826,ENSRNOT00000116026	18223	16668	17350
ENSRNOG00000002391	367912	Glra4	glycine receptor alpha 4 [Source:RGD Symbol;Acc:1564103]	ENSRNOT00000052302,ENSRNOT00000077452	0	0	0
ENSRNOG00000002393	289352	Eprs1	glutamyl-prolyl-tRNA synthetase 1 [Source:RGD Symbol;Acc:1310952]	ENSRNOT00000038264,ENSRNOT00000085214,ENSRNOT00000101144,ENSRNOT00000105669,ENSRNOT00000116204	15437	13035	14221
ENSRNOG00000002394	304862	Tpr	translocated promoter region, nuclear basket protein [Source:RGD Symbol;Acc:1310664]	ENSRNOT00000063833,ENSRNOT00000097761	6720	5951	6498
ENSRNOG00000002396	288937	Serpinb8	serpin family B member 8 [Source:RGD Symbol;Acc:1309833]	ENSRNOT00000003274,ENSRNOT00000079134	0	0	1
ENSRNOG00000002397	289353	Slc30a10	solute carrier family 30, member 10 [Source:RGD Symbol;Acc:1305098]	ENSRNOT00000049499	0	0	1
ENSRNOG00000002403	63912	Niban1	niban apoptosis regulator 1 [Source:RGD Symbol;Acc:71088]	ENSRNOT00000003320,ENSRNOT00000110589,ENSRNOT00000112956	246	243	247
ENSRNOG00000002407	304721	Pdxdc1	pyridoxal-dependent decarboxylase domain containing 1 [Source:RGD Symbol;Acc:1562597]	ENSRNOT00000003284,ENSRNOT00000040132,ENSRNOT00000089118,ENSRNOT00000090207,ENSRNOT00000093722,ENSRNOT00000101094,ENSRNOT00000115570	1328	1154	1248
ENSRNOG00000002408	305340	Rbm47	RNA binding motif protein 47 [Source:RGD Symbol;Acc:1359713]	ENSRNOT00000003327,ENSRNOT00000110846	382	339	371
ENSRNOG00000002413	317322	Gpc4	glypican 4 [Source:RGD Symbol;Acc:1359399]	ENSRNOT00000003282	1768	1425	1610
ENSRNOG00000002414	304741	Tfcp2l1	transcription factor CP2-like 1 [Source:RGD Symbol;Acc:1305456]	ENSRNOT00000003280	10486	9408	10509
ENSRNOG00000002417	266775	Serpinb10	serpin family B member 10 [Source:RGD Symbol;Acc:628853]	ENSRNOT00000003314	0	0	0
ENSRNOG00000002418	81809	Tgfb2	transforming growth factor, beta 2 [Source:RGD Symbol;Acc:70491]	ENSRNOT00000003313,ENSRNOT00000111585	14	10	15
ENSRNOG00000002419	24943	Plp1	proteolipid protein 1 [Source:RGD Symbol;Acc:3354]	ENSRNOT00000003283	67	65	66
ENSRNOG00000002420	360466	Zc3h7a	zinc finger CCCH type containing 7 A [Source:RGD Symbol;Acc:1311225]	ENSRNOT00000003309	831	712	776
ENSRNOG00000002423	303155	Fam114a2	family with sequence similarity 114, member A2 [Source:RGD Symbol;Acc:1305362]	ENSRNOT00000058619,ENSRNOT00000102829	1384	1125	1245
ENSRNOG00000002425	29510	Pctp	phosphatidylcholine transfer protein [Source:RGD Symbol;Acc:3276]	ENSRNOT00000003295,ENSRNOT00000095165,ENSRNOT00000103306	378	366	316
ENSRNOG00000002428	302378	Lpar4	lysophosphatidic acid receptor 4 [Source:RGD Symbol;Acc:1563686]	ENSRNOT00000003286	18	24	22
ENSRNOG00000002429	.	Rtl3	retrotransposon Gag like 3 [Source:RGD Symbol;Acc:1564805]	ENSRNOT00000003296	0	1	1
ENSRNOG00000002433	305240	G3bp2	G3BP stress granule assembly factor 2 [Source:RGD Symbol;Acc:1309571]	ENSRNOT00000003346,ENSRNOT00000094514,ENSRNOT00000117159	19339	16288	17396
ENSRNOG00000002434	497979	Tmem100	transmembrane protein 100 [Source:RGD Symbol;Acc:1560541]	ENSRNOT00000003297,ENSRNOT00000097540	15	12	13
ENSRNOG00000002436	303439	Mmd	monocyte to macrophage differentiation-associated [Source:RGD Symbol;Acc:1592079]	ENSRNOT00000003308,ENSRNOT00000086969,ENSRNOT00000087765,ENSRNOT00000095271	439	401	505
ENSRNOG00000002440	116546	Ralb	RAS like proto-oncogene B [Source:RGD Symbol;Acc:619852]	ENSRNOT00000003413,ENSRNOT00000096405	682	567	574
ENSRNOG00000002443	287299	Mfap3	microfibril associated protein 3 [Source:RGD Symbol;Acc:1359463]	ENSRNOT00000003361	780	685	785
ENSRNOG00000002449	113947	Maged2	MAGE family member D2 [Source:RGD Symbol;Acc:70899]	ENSRNOT00000080358	585	481	603
ENSRNOG00000002450	360895	Rrp15	ribosomal RNA processing 15 homolog [Source:RGD Symbol;Acc:1306106]	ENSRNOT00000003359	2132	1868	1864
ENSRNOG00000002451	317224	Fndc3c1	fibronectin type III domain containing 3C1 [Source:RGD Symbol;Acc:1563846]	ENSRNOT00000047823,ENSRNOT00000092505	13	19	9
ENSRNOG00000002452	302899	Txndc11	thioredoxin domain containing 11 [Source:RGD Symbol;Acc:1307538]	ENSRNOT00000003332,ENSRNOT00000102060,ENSRNOT00000104854,ENSRNOT00000111065,ENSRNOT00000117172	1094	872	954
ENSRNOG00000002454	304850	Rnf2	ring finger protein 2 [Source:RGD Symbol;Acc:1305491]	ENSRNOT00000065944,ENSRNOT00000092053,ENSRNOT00000095575,ENSRNOT00000100223	3811	3326	3782
ENSRNOG00000002459	363790	Fbxo40	F-box protein 40 [Source:RGD Symbol;Acc:1309781]	ENSRNOT00000003340	0	0	0
ENSRNOG00000002460	60325	Serpinb2	serpin family B member 2 [Source:RGD Symbol;Acc:621823]	ENSRNOT00000003409	0	0	0
ENSRNOG00000002461	25494	Nid1	nidogen 1 [Source:RGD Symbol;Acc:3178]	ENSRNOT00000003349	41121	34973	38048
ENSRNOG00000002462	287383	B9d1	B9 domain containing 1 [Source:RGD Symbol;Acc:1305522]	ENSRNOT00000003402,ENSRNOT00000067379,ENSRNOT00000075073	735	566	585
ENSRNOG00000002468	25567	Tnr	tenascin R [Source:RGD Symbol;Acc:3886]	ENSRNOT00000003407,ENSRNOT00000076860	1	0	0
ENSRNOG00000002469	303089	Trim7	tripartite motif-containing 7 [Source:RGD Symbol;Acc:1307328]	ENSRNOT00000003339,ENSRNOT00000110140	10	28	23
ENSRNOG00000002470	246208	Ifi47	interferon gamma inducible protein 47 [Source:RGD Symbol;Acc:708470]	ENSRNOT00000003343,ENSRNOT00000055872,ENSRNOT00000112040,ENSRNOT00000112448,ENSRNOT00000114557	0	0	0
ENSRNOG00000002471	288079	Polq	DNA polymerase theta [Source:RGD Symbol;Acc:1309795]	ENSRNOT00000063995	182	185	183
ENSRNOG00000002473	304863	Odr4	odr-4 GPCR localization factor homolog [Source:RGD Symbol;Acc:1307830]	ENSRNOT00000059982,ENSRNOT00000059984,ENSRNOT00000097437,ENSRNOT00000113373	577	522	597
ENSRNOG00000002474	287622	Tom1l1	target of myb1 like 1 membrane trafficking protein [Source:RGD Symbol;Acc:1562626]	ENSRNOT00000003369,ENSRNOT00000096804,ENSRNOT00000118717	490	452	413
ENSRNOG00000002475	.	Tpt1l1	tumor protein, translationally-controlled 1 like 1 [Source:RGD Symbol;Acc:1565798]	ENSRNOT00000003348	95.77	70.19	82.26
ENSRNOG00000002478	288985	Insig2	insulin induced gene 2 [Source:RGD Symbol;Acc:631417]	ENSRNOT00000003391	215	160	175
ENSRNOG00000002480	289287	Gpr137b	G protein-coupled receptor 137B [Source:RGD Symbol;Acc:1307342]	ENSRNOT00000003438,ENSRNOT00000081530,ENSRNOT00000095724	1325	1188	1288
ENSRNOG00000002484	65024	Chrna9	cholinergic receptor nicotinic alpha 9 subunit [Source:RGD Symbol;Acc:621534]	ENSRNOT00000003382,ENSRNOT00000112243	0	0	0
ENSRNOG00000002486	.	Or2y17-ps1	olfactory receptor family 2 subfamily Y member 17, pseudogene 1 [Source:RGD Symbol;Acc:1333284]	ENSRNOT00000003363	0	0	0
ENSRNOG00000002487	302492	Mbnl3	muscleblind-like splicing regulator 3 [Source:RGD Symbol;Acc:1565834]	ENSRNOT00000043258,ENSRNOT00000105545,ENSRNOT00000114674	124	98	104
ENSRNOG00000002488	170501	Galnt10	polypeptide N-acetylgalactosaminyltransferase 10 [Source:RGD Symbol;Acc:69409]	ENSRNOT00000003447	627	583	597
ENSRNOG00000002495	.	Car13l1	carbonic anhydrase 13 like 1 [Source:RGD Symbol;Acc:1597710]	ENSRNOT00000003371	3.21	5.15	3.12
ENSRNOG00000002496	288080	Stxbp5l	syntaxin binding protein 5L [Source:RGD Symbol;Acc:1311561]	ENSRNOT00000041715	2	5	2
ENSRNOG00000002497	100362450	Anos1	anosmin 1 [Source:RGD Symbol;Acc:2318138]	ENSRNOT00000003376	0	0	0
ENSRNOG00000002501	364073	Ddx3	DEAD-box helicase 3 [Source:RGD Symbol;Acc:1309586]	ENSRNOT00000003378	2142	1928	2064
ENSRNOG00000002504	498305	Spata17	spermatogenesis associated 17 [Source:RGD Symbol;Acc:1565282]	ENSRNOT00000073142,ENSRNOT00000093941,ENSRNOT00000096992,ENSRNOT00000117771	4	7	8
ENSRNOG00000002506	305242	Cdkl2	cyclin dependent kinase like 2 [Source:RGD Symbol;Acc:1309625]	ENSRNOT00000046771,ENSRNOT00000050038,ENSRNOT00000079304,ENSRNOT00000100781	98	96	91
ENSRNOG00000002509	100034253	Gnl3l	G protein nucleolar 3 like [Source:RGD Symbol;Acc:1600217]	ENSRNOT00000003397	4537	4030	4297
ENSRNOG00000002511	114110	Flt4	Fms related receptor tyrosine kinase 4 [Source:RGD Symbol;Acc:621737]	ENSRNOT00000003519,ENSRNOT00000103659,ENSRNOT00000108197	13	6	14
ENSRNOG00000002512	289362	Gpatch2	G patch domain containing 2 [Source:RGD Symbol;Acc:1308865]	ENSRNOT00000040543,ENSRNOT00000094733,ENSRNOT00000105333,ENSRNOT00000119086	991	872	967
ENSRNOG00000002514	304743	Ccdc93	coiled-coil domain containing 93 [Source:RGD Symbol;Acc:1560504]	ENSRNOT00000003435,ENSRNOT00000108293,ENSRNOT00000110193	826	795	858
ENSRNOG00000002516	288762	Mtm1	myotubularin 1 [Source:RGD Symbol;Acc:1304582]	ENSRNOT00000062057,ENSRNOT00000099704,ENSRNOT00000102955,ENSRNOT00000115718	1095	1046	1052
ENSRNOG00000002517	25343	Pdc	phosducin [Source:RGD Symbol;Acc:3277]	ENSRNOT00000003405	0	0	0
ENSRNOG00000002520	65161	Litaf	lipopolysaccharide-induced TNF factor [Source:RGD Symbol;Acc:69294]	ENSRNOT00000003412,ENSRNOT00000108567,ENSRNOT00000119324	661	588	676
ENSRNOG00000002524	117549	Gpr37	G protein-coupled receptor 37 [Source:RGD Symbol;Acc:619848]	ENSRNOT00000003593	0	1	0
ENSRNOG00000002525	29527	Ptgs2	prostaglandin-endoperoxide synthase 2 [Source:RGD Symbol;Acc:620349]	ENSRNOT00000003567	40	40	45
ENSRNOG00000002529	302495	Rap2c	RAP2C, member of RAS oncogene family [Source:RGD Symbol;Acc:1588562]	ENSRNOT00000003414	190	136	193
ENSRNOG00000002537	317420	Wnk3	WNK lysine deficient protein kinase 3 [Source:RGD Symbol;Acc:1563131]	ENSRNOT00000047444,ENSRNOT00000082177,ENSRNOT00000093675	123	120	127
ENSRNOG00000002538	304733	Epb41l5	erythrocyte membrane protein band 4.1 like 5 [Source:RGD Symbol;Acc:1311366]	ENSRNOT00000003428,ENSRNOT00000042862,ENSRNOT00000111356,ENSRNOT00000113950	1090	916	1095
ENSRNOG00000002539	25345	Prm2	protamine 2 [Source:RGD Symbol;Acc:3409]	ENSRNOT00000003450	9	6	2
ENSRNOG00000002540	305341	Rhoh	ras homolog family member H [Source:RGD Symbol;Acc:1307623]	ENSRNOT00000003425,ENSRNOT00000110238,ENSRNOT00000115442	7	3	4
ENSRNOG00000002541	305343	Pds5a	PDS5 cohesin associated factor A [Source:RGD Symbol;Acc:1307094]	ENSRNOT00000003437	4017	3493	3933
ENSRNOG00000002542	497972	Heatr6	HEAT repeat containing 6 [Source:RGD Symbol;Acc:1566204]	ENSRNOT00000003492	779	680	694
ENSRNOG00000002544	289168	Kifap3	kinesin-associated protein 3 [Source:RGD Symbol;Acc:1305191]	ENSRNOT00000063810,ENSRNOT00000085135,ENSRNOT00000095640,ENSRNOT00000102502,ENSRNOT00000112619	1025	879	886
ENSRNOG00000002545	302913	Hapstr1	HUWE1 associated protein modifying stress responses [Source:RGD Symbol;Acc:1309748]	ENSRNOT00000003439	2709	2317	2662
ENSRNOG00000002546	289508	Rchy1	ring finger and CHY zinc finger domain containing 1 [Source:RGD Symbol;Acc:1359180]	ENSRNOT00000003470,ENSRNOT00000104798	1185	953	1089
ENSRNOG00000002548	304913	Tnn	tenascin N [Source:RGD Symbol;Acc:1306002]	ENSRNOT00000003452,ENSRNOT00000100671	27	30	22
ENSRNOG00000002549	79247	Htr5b	5-hydroxytryptamine (serotonin) receptor 5B [Source:RGD Symbol;Acc:62388]	ENSRNOT00000003441	3844	3302	3512
ENSRNOG00000002555	117092	Serpinb7	serpin family B member 7 [Source:RGD Symbol;Acc:71063]	ENSRNOT00000003466	0	0	0
ENSRNOG00000002563	302500	Mcts1	MCTS1, re-initiation and release factor [Source:RGD Symbol;Acc:1566390]	ENSRNOT00000066677,ENSRNOT00000080894,ENSRNOT00000113941	1059	861	903
ENSRNOG00000002564	442921	Prm3	protamine 3 [Source:RGD Symbol;Acc:1587265]	ENSRNOT00000003451	0	0	0
ENSRNOG00000002565	317256	Taf1	TATA-box binding protein associated factor 1 [Source:RGD Symbol;Acc:1562050]	ENSRNOT00000003494,ENSRNOT00000076799	2402	2181	2371
ENSRNOG00000002566	24840	Tnp2	transition protein 2 [Source:RGD Symbol;Acc:3885]	ENSRNOT00000003455	0	0	0
ENSRNOG00000002568	252971	Socs1	suppressor of cytokine signaling 1 [Source:RGD Symbol;Acc:69272]	ENSRNOT00000003458	546	440	437
ENSRNOG00000002569	289143	Mrps14	mitochondrial ribosomal protein S14 [Source:RGD Symbol;Acc:1309432]	ENSRNOT00000003460,ENSRNOT00000076320,ENSRNOT00000107268	1491	1303	1385
ENSRNOG00000002571	363538	Tekt5	tektin 5 [Source:RGD Symbol;Acc:1307081]	ENSRNOT00000003465	0	0	0
ENSRNOG00000002572	289144	Cacybp	calcyclin binding protein [Source:RGD Symbol;Acc:1303146]	ENSRNOT00000003586,ENSRNOT00000076990	6237	5423	5571
ENSRNOG00000002575	360531	Sap30l	SAP30-like [Source:RGD Symbol;Acc:1309585]	ENSRNOT00000003473	624	541	538
ENSRNOG00000002579	286894	Parm1	prostate androgen-regulated mucin-like protein 1 [Source:RGD Symbol;Acc:708342]	ENSRNOT00000003472,ENSRNOT00000104469,ENSRNOT00000105204	1330	1222	1284
ENSRNOG00000002580	304851	Trmt1l	tRNA methyltransferase 1-like [Source:RGD Symbol;Acc:1307890]	ENSRNOT00000003517,ENSRNOT00000094165	812	697	780
ENSRNOG00000002582	59112	Hand1	heart and neural crest derivatives expressed 1 [Source:RGD Symbol;Acc:621206]	ENSRNOT00000003486	4	6	4
ENSRNOG00000002583	304689	Serpinb11	serpin family B member 11 [Source:RGD Symbol;Acc:1306497]	ENSRNOT00000003495,ENSRNOT00000116267	1	0	0
ENSRNOG00000002585	302502	Cul4b	cullin 4B [Source:RGD Symbol;Acc:1564494]	ENSRNOT00000065023,ENSRNOT00000099962	15679	14024	15155
ENSRNOG00000002592	317203	Rps6ka6	ribosomal protein S6 kinase A6 [Source:RGD Symbol;Acc:1560817]	ENSRNOT00000003512,ENSRNOT00000081625,ENSRNOT00000097548,ENSRNOT00000115013	1703	1451	1683
ENSRNOG00000002593	360896	Esrrg	estrogen-related receptor gamma [Source:RGD Symbol;Acc:1303236]	ENSRNOT00000003489,ENSRNOT00000095864	7	6	4
ENSRNOG00000002595	363972	Dpp10	dipeptidyl peptidase like 10 [Source:RGD Symbol;Acc:1306427]	ENSRNOT00000003527,ENSRNOT00000103258,ENSRNOT00000112799	0	0	0
ENSRNOG00000002597	286964	Hsd17b6	hydroxysteroid (17-beta) dehydrogenase 6 [Source:RGD Symbol;Acc:708343]	ENSRNOT00000003498,ENSRNOT00000103179	1	0	0
ENSRNOG00000002598	25640	Hnf1b	HNF1 homeobox B [Source:RGD Symbol;Acc:3830]	ENSRNOT00000047427	101	98	96
ENSRNOG00000002599	363616	Grap	GRB2-related adaptor protein [Source:RGD Symbol;Acc:1306884]	ENSRNOT00000003515	3	3	0
ENSRNOG00000002602	304692	Serpinb12	serpin family B member 12 [Source:RGD Symbol;Acc:1566382]	ENSRNOT00000003501	0	0	0
ENSRNOG00000002607	140586	Sox9	SRY-box transcription factor 9 [Source:RGD Symbol;Acc:620474]	ENSRNOT00000003511	96	79	89
ENSRNOG00000002609	364755	Ero1b	endoplasmic reticulum oxidoreductase 1 beta [Source:RGD Symbol;Acc:1563548]	ENSRNOT00000003526,ENSRNOT00000085669,ENSRNOT00000100413,ENSRNOT00000113009,ENSRNOT00000113322,ENSRNOT00000115419	197	188	169
ENSRNOG00000002610	260416	Carhsp1	calcium regulated heat stable protein 1 [Source:RGD Symbol;Acc:708415]	ENSRNOT00000003514,ENSRNOT00000102934,ENSRNOT00000116806,ENSRNOT00000118391	4969	4462	4649
ENSRNOG00000002612	85432	Ddx52	DExD-box helicase 52 [Source:RGD Symbol;Acc:621743]	ENSRNOT00000003600,ENSRNOT00000119012	1435	1319	1268
ENSRNOG00000002615	302915	Pmm2	phosphomannomutase 2 [Source:RGD Symbol;Acc:1309366]	ENSRNOT00000003542,ENSRNOT00000096880,ENSRNOT00000099499	1593	1441	1412
ENSRNOG00000002616	303205	Slc5a10	solute carrier family 5 member 10 [Source:RGD Symbol;Acc:1305232]	ENSRNOT00000032092,ENSRNOT00000078422	0	0	1
ENSRNOG00000002618	289089	Ivns1abp	influenza virus NS1A binding protein [Source:RGD Symbol;Acc:1306290]	ENSRNOT00000003558,ENSRNOT00000083301,ENSRNOT00000085906,ENSRNOT00000087997	4353	3949	4152
ENSRNOG00000002624	498769	Edaradd	EDAR associated via death domain [Source:RGD Symbol;Acc:1564010]	ENSRNOT00000003535	3	4	1
ENSRNOG00000002625	246116	Ptpn4	protein tyrosine phosphatase, non-receptor type 4 [Source:RGD Symbol;Acc:620712]	ENSRNOT00000003568,ENSRNOT00000095537,ENSRNOT00000107559,ENSRNOT00000108019	354	291	375
ENSRNOG00000002626	100360015	Car10	carbonic anhydrase 10 [Source:RGD Symbol;Acc:2322930]	ENSRNOT00000075163	2	0	0
ENSRNOG00000002627	305055	Kctd3	potassium channel tetramerization domain containing 3 [Source:RGD Symbol;Acc:1310658]	ENSRNOT00000003556,ENSRNOT00000102777	2397	2058	2212
ENSRNOG00000002628	286981	Vom2r32	vomeronasal 2 receptor, 32 [Source:RGD Symbol;Acc:708398]	ENSRNOT00000003545	0	0	0
ENSRNOG00000002630	363603	Cnot8	CCR4-NOT transcription complex, subunit 8 [Source:RGD Symbol;Acc:1306401]	ENSRNOT00000003555	2801	2591	2677
ENSRNOG00000002632	288770	Naca	nascent polypeptide associated complex subunit alpha [Source:RGD Symbol;Acc:1308642]	ENSRNOT00000003550,ENSRNOT00000075681,ENSRNOT00000085092	21297	17268	17935
ENSRNOG00000002635	.	Dexi	Dexi homolog [Source:RGD Symbol;Acc:1564938]	ENSRNOT00000003544	0	0	0
ENSRNOG00000002636	81632	Abat	4-aminobutyrate aminotransferase [Source:RGD Symbol;Acc:620948]	ENSRNOT00000003633,ENSRNOT00000096222,ENSRNOT00000118904	520	410	382
ENSRNOG00000002640	.	Serpinb5	serpin family B member 5 [Source:RGD Symbol;Acc:69342]	ENSRNOT00000003625,ENSRNOT00000110683	37	46	48
ENSRNOG00000002641	292547	Vom2r28	vomeronasal 2 receptor, 28 [Source:RGD Symbol;Acc:1565786]	ENSRNOT00000021046,ENSRNOT00000038169	0	0	0
ENSRNOG00000002642	362809	Ptges3	prostaglandin E synthase 3 [Source:RGD Symbol;Acc:1561913]	ENSRNOT00000003787,ENSRNOT00000094676,ENSRNOT00000097034,ENSRNOT00000097314,ENSRNOT00000097618,ENSRNOT00000101866,ENSRNOT00000104676	25437.7	21583.8	23412.7
ENSRNOG00000002643	83472	Ugdh	UDP-glucose 6-dehydrogenase [Source:RGD Symbol;Acc:621879]	ENSRNOT00000003691	5520	4680	4809
ENSRNOG00000002644	303456	Utp18	UTP18 small subunit processome component [Source:RGD Symbol;Acc:1309957]	ENSRNOT00000003582,ENSRNOT00000111110,ENSRNOT00000112449	1658	1477	1466
ENSRNOG00000002645	691231	Gemin5	gem (nuclear organelle) associated protein 5 [Source:RGD Symbol;Acc:1586275]	ENSRNOT00000044299	3925	3299	3680
ENSRNOG00000002652	303298	Rap1gap2	RAP1 GTPase activating protein 2 [Source:RGD Symbol;Acc:1304590]	ENSRNOT00000065045,ENSRNOT00000092203,ENSRNOT00000094286,ENSRNOT00000096456,ENSRNOT00000103095,ENSRNOT00000106764,ENSRNOT00000112634,ENSRNOT00000113465,ENSRNOT00000118524	23	11	27
ENSRNOG00000002653	170899	Kcnk2	potassium two pore domain channel subfamily K member 2 [Source:RGD Symbol;Acc:621448]	ENSRNOT00000003684,ENSRNOT00000077282,ENSRNOT00000103519,ENSRNOT00000107139,ENSRNOT00000111587	11	3	7
ENSRNOG00000002657	24653	Pla2g4a	phospholipase A2 group 4A [Source:RGD Symbol;Acc:67366]	ENSRNOT00000003630,ENSRNOT00000090693,ENSRNOT00000099118,ENSRNOT00000113110	106	87	95
ENSRNOG00000002659	85483	Ciita	class II, major histocompatibility complex, transactivator [Source:RGD Symbol;Acc:619813]	ENSRNOT00000003572,ENSRNOT00000085310,ENSRNOT00000085479,ENSRNOT00000095982	0	0	0
ENSRNOG00000002660	317232	Magee1	MAGE family member E1 [Source:RGD Symbol;Acc:1560259]	ENSRNOT00000003573	28	29	21
ENSRNOG00000002662	363485	Pbdc1	polysaccharide biosynthesis domain containing 1 [Source:RGD Symbol;Acc:1562502]	ENSRNOT00000003667,ENSRNOT00000105988,ENSRNOT00000107443	1648	1326	1395
ENSRNOG00000002664	360468	Emp2	epithelial membrane protein 2 [Source:RGD Symbol;Acc:1359629]	ENSRNOT00000003615	102	98	102
ENSRNOG00000002667	192362	Lamc2	laminin subunit gamma 2 [Source:RGD Symbol;Acc:621053]	ENSRNOT00000036947	27	15	24
ENSRNOG00000002669	303300	Cluh	clustered mitochondria homolog [Source:RGD Symbol;Acc:1307222]	ENSRNOT00000003687,ENSRNOT00000092478,ENSRNOT00000115825	5969	5094	5727
ENSRNOG00000002671	83782	Nme2	NME/NM23 nucleoside diphosphate kinase 2 [Source:RGD Symbol;Acc:619877]	ENSRNOT00000003611	13028	10915	11001
ENSRNOG00000002680	117036	Lamc1	laminin subunit gamma 1 [Source:RGD Symbol;Acc:621052]	ENSRNOT00000003605	30668	26805	29018
ENSRNOG00000002682	303164	Zfp692	zinc finger protein 692 [Source:RGD Symbol;Acc:1306740]	ENSRNOT00000038123	448	407	462
ENSRNOG00000002691	289101	Shcbp1l	SHC binding and spindle associated 1 like [Source:RGD Symbol;Acc:1305609]	ENSRNOT00000003661	4	1	0
ENSRNOG00000002693	191575	Nme1	NME/NM23 nucleoside diphosphate kinase 1 [Source:RGD Symbol;Acc:70497]	ENSRNOT00000003658,ENSRNOT00000102844,ENSRNOT00000112785	1429	1338	1281
ENSRNOG00000002695	289307	Tfb2m	transcription factor B2, mitochondrial [Source:RGD Symbol;Acc:1307091]	ENSRNOT00000003618,ENSRNOT00000086734	783	646	667
ENSRNOG00000002697	317296	Mtmr1	myotubularin related protein 1 [Source:RGD Symbol;Acc:1306569]	ENSRNOT00000003638,ENSRNOT00000078032,ENSRNOT00000097796	2296	1992	2154
ENSRNOG00000002701	360719	Hgd	homogentisate 1, 2-dioxygenase [Source:RGD Symbol;Acc:1308757]	ENSRNOT00000003645,ENSRNOT00000111464	3	0	4
ENSRNOG00000002705	360834	Vps4b	vacuolar protein sorting 4 homolog B [Source:RGD Symbol;Acc:1305969]	ENSRNOT00000003715,ENSRNOT00000105495	2885	2542	2568
ENSRNOG00000002708	317425	Phf8	PHD finger protein 8 [Source:RGD Symbol;Acc:1561065]	ENSRNOT00000045708,ENSRNOT00000093422	632	587	619
ENSRNOG00000002710	498297	Cnst	consortin, connexin sorting protein [Source:RGD Symbol;Acc:1564833]	ENSRNOT00000003641,ENSRNOT00000119104	510	446	458
ENSRNOG00000002711	304951	Nuf2	NUF2 component of NDC80 kinetochore complex [Source:RGD Symbol;Acc:1307952]	ENSRNOT00000003650,ENSRNOT00000112498,ENSRNOT00000113324	2297	2030	2053
ENSRNOG00000002713	303165	Zfp672	zinc finger protein 672 [Source:RGD Symbol;Acc:1359094]	ENSRNOT00000003639,ENSRNOT00000101790,ENSRNOT00000105694,ENSRNOT00000115234	282	241	255
ENSRNOG00000002714	287054	Mettl22	methyltransferase 22, Kin17 lysine [Source:RGD Symbol;Acc:1311433]	ENSRNOT00000003700	722	671	641
ENSRNOG00000002718	338418	Scgb3a1	secretoglobin, family 3A, member 1 [Source:RGD Symbol;Acc:727901]	ENSRNOT00000051916,ENSRNOT00000113012	0	0	0
ENSRNOG00000002721	288088	Ndufb4	NADH:ubiquinone oxidoreductase subunit B4 [Source:RGD Symbol;Acc:1307072]	ENSRNOT00000003674,ENSRNOT00000105325	2117.73	1761.63	1693.48
ENSRNOG00000002722	360668	Sec14l1	SEC14-like lipid binding 1 [Source:RGD Symbol;Acc:1563123]	ENSRNOT00000003690,ENSRNOT00000095250,ENSRNOT00000117738	4036	3727	4115
ENSRNOG00000002723	25544	Sele	selectin E [Source:RGD Symbol;Acc:3654]	ENSRNOT00000030677,ENSRNOT00000076757,ENSRNOT00000098346	0	0	0
ENSRNOG00000002724	117272	Prpsap2	phosphoribosyl pyrophosphate synthetase-associated protein 2 [Source:RGD Symbol;Acc:620207]	ENSRNOT00000003697	2659	2306	2410
ENSRNOG00000002728	64022	Btc	betacellulin [Source:RGD Symbol;Acc:620275]	ENSRNOT00000003686,ENSRNOT00000109549,ENSRNOT00000113734,ENSRNOT00000116022	0	0	1
ENSRNOG00000002730	54294	Rgs5	regulator of G-protein signaling 5 [Source:RGD Symbol;Acc:3568]	ENSRNOT00000003705,ENSRNOT00000079593	0	0	1
ENSRNOG00000002735	304859	Dhx9	DExH-box helicase 9 [Source:RGD Symbol;Acc:1308548]	ENSRNOT00000064860,ENSRNOT00000116976	13305	11573	12369
ENSRNOG00000002736	304914	Rabgap1l	RAB GTPase activating protein 1-like [Source:RGD Symbol;Acc:1304620]	ENSRNOT00000003671,ENSRNOT00000076272,ENSRNOT00000076902,ENSRNOT00000076999,ENSRNOT00000087506,ENSRNOT00000100382,ENSRNOT00000115521,ENSRNOT00000119833	137	132	125
ENSRNOG00000002746	79210	Fstl1	follistatin-like 1 [Source:RGD Symbol;Acc:68955]	ENSRNOT00000003721,ENSRNOT00000091057,ENSRNOT00000097784,ENSRNOT00000103472,ENSRNOT00000110627,ENSRNOT00000114285,ENSRNOT00000117870	1851	1583	1760
ENSRNOG00000002748	360637	Ccdc43	coiled-coil domain containing 43 [Source:RGD Symbol;Acc:1311929]	ENSRNOT00000003685,ENSRNOT00000113762	900	741	807
ENSRNOG00000002749	360600	Spag9	sperm associated antigen 9 [Source:RGD Symbol;Acc:1311289]	ENSRNOT00000003777,ENSRNOT00000085681,ENSRNOT00000093765,ENSRNOT00000094632,ENSRNOT00000095843,ENSRNOT00000106993,ENSRNOT00000113361,ENSRNOT00000117102	2363	2078	2448
ENSRNOG00000002750	680586	Rc3h1	ring finger and CCCH-type domains 1 [Source:RGD Symbol;Acc:1563512]	ENSRNOT00000003689	971	846	995
ENSRNOG00000002751	317235	Zdhhc15	zinc finger DHHC-type palmitoyltransferase 15 [Source:RGD Symbol;Acc:1562075]	ENSRNOT00000003714	165	143	167
ENSRNOG00000002753	360638	Adam11	ADAM metallopeptidase domain 11 [Source:RGD Symbol;Acc:1307515]	ENSRNOT00000064429,ENSRNOT00000093604	3	2	2
ENSRNOG00000002754	29183	Areg	amphiregulin [Source:RGD Symbol;Acc:2149]	ENSRNOT00000003703	9	5	5
ENSRNOG00000002755	83572	Pafah1b1	platelet-activating factor acetylhydrolase 1b, regulatory subunit 1 [Source:RGD Symbol;Acc:620331]	ENSRNOT00000003696	7059	6049	6698
ENSRNOG00000002757	360581	Tada2a	transcriptional adaptor 2A [Source:RGD Symbol;Acc:1309959]	ENSRNOT00000003699,ENSRNOT00000087769,ENSRNOT00000119062	2666	2295	2307
ENSRNOG00000002759	305348	Lias	lipoic acid synthetase [Source:RGD Symbol;Acc:1307270]	ENSRNOT00000003779	1198	1086	1158
ENSRNOG00000002763	303206	Ulk2	unc-51 like autophagy activating kinase 2 [Source:RGD Symbol;Acc:1310181]	ENSRNOT00000003792,ENSRNOT00000102303,ENSRNOT00000117957	275	266	249
ENSRNOG00000002764	360568	Mettl16	methyltransferase 16, RNA N6-adenosine [Source:RGD Symbol;Acc:1593242]	ENSRNOT00000003750,ENSRNOT00000092652,ENSRNOT00000098309,ENSRNOT00000107585	2618	2252	2334
ENSRNOG00000002767	58948	Dlg3	discs large MAGUK scaffold protein 3 [Source:RGD Symbol;Acc:68423]	ENSRNOT00000003741,ENSRNOT00000045082,ENSRNOT00000076079,ENSRNOT00000076450,ENSRNOT00000076503,ENSRNOT00000088114,ENSRNOT00000099103,ENSRNOT00000105108	172	148	148
ENSRNOG00000002768	501675	Tmem114	transmembrane protein 114 [Source:RGD Symbol;Acc:1560593]	ENSRNOT00000003749	46	40	51
ENSRNOG00000002771	59325	Ereg	epiregulin [Source:RGD Symbol;Acc:620299]	ENSRNOT00000003716,ENSRNOT00000106769	0	0	0
ENSRNOG00000002773	29480	Rgs4	regulator of G-protein signaling 4 [Source:RGD Symbol;Acc:3567]	ENSRNOT00000003774,ENSRNOT00000098564,ENSRNOT00000117519	1	4	1
ENSRNOG00000002775	304860	Npl	N-acetylneuraminate pyruvate lyase [Source:RGD Symbol;Acc:1549702]	ENSRNOT00000003713,ENSRNOT00000102662,ENSRNOT00000109291	68	67	75
ENSRNOG00000002776	29259	Sell	selectin L [Source:RGD Symbol;Acc:3655]	ENSRNOT00000003733,ENSRNOT00000106952	0	0	0
ENSRNOG00000002778	114512	Aatf	apoptosis antagonizing transcription factor [Source:RGD Symbol;Acc:620685]	ENSRNOT00000000258,ENSRNOT00000096448,ENSRNOT00000113383	1135	939	1023
ENSRNOG00000002781	360833	Kdsr	3-ketodihydrosphingosine reductase [Source:RGD Symbol;Acc:1307775]	ENSRNOT00000003728,ENSRNOT00000090097,ENSRNOT00000099177,ENSRNOT00000099271	1335	1119	1219
ENSRNOG00000002782	289515	Epgn	epithelial mitogen [Source:RGD Symbol;Acc:1560084]	ENSRNOT00000003720	0	0	0
ENSRNOG00000002783	304917	Serpinc1	serpin family C member 1 [Source:RGD Symbol;Acc:1307404]	ENSRNOT00000003748,ENSRNOT00000046512,ENSRNOT00000076043,ENSRNOT00000115784	0	0	0
ENSRNOG00000002784	29589	Pou3f4	POU class 3 homeobox 4 [Source:RGD Symbol;Acc:61947]	ENSRNOT00000003724	3	4	6
ENSRNOG00000002789	.	AABR07039648.1	.	ENSRNOT00000003730	15.26	10.87	9.35
ENSRNOG00000002790	302395	Abcb7	ATP binding cassette subfamily B member 7 [Source:RGD Symbol;Acc:1303086]	ENSRNOT00000083655,ENSRNOT00000089809	834	787	809
ENSRNOG00000002792	114105	Cxcl2	C-X-C motif chemokine ligand 2 [Source:RGD Symbol;Acc:70069]	ENSRNOT00000003745	0	0	0
ENSRNOG00000002793	54305	Sstr2	somatostatin receptor 2 [Source:RGD Symbol;Acc:3763]	ENSRNOT00000003735,ENSRNOT00000116317	3	2	0
ENSRNOG00000002794	25651	Selp	selectin P [Source:RGD Symbol;Acc:3656]	ENSRNOT00000003759,ENSRNOT00000076879	0	0	0
ENSRNOG00000002795	303652	Cog1	component of oligomeric golgi complex 1 [Source:RGD Symbol;Acc:1304594]	ENSRNOT00000003804,ENSRNOT00000111248,ENSRNOT00000113311,ENSRNOT00000113704	1030	879	977
ENSRNOG00000002797	260430	Gpr156	G protein-coupled receptor 156 [Source:RGD Symbol;Acc:708438]	ENSRNOT00000003773,ENSRNOT00000117329	3	0	3
ENSRNOG00000002800	302421	Gdpd2	glycerophosphodiester phosphodiesterase domain containing 2 [Source:RGD Symbol;Acc:1560780]	ENSRNOT00000003772	2	1	11
ENSRNOG00000002802	81503	Cxcl1	C-X-C motif chemokine ligand 1 [Source:RGD Symbol;Acc:619869]	ENSRNOT00000003778	8	6	9
ENSRNOG00000002807	83788	Septin9	septin 9 [Source:RGD Symbol;Acc:708523]	ENSRNOT00000003891,ENSRNOT00000099603,ENSRNOT00000100054,ENSRNOT00000113646	3251	2932	3131
ENSRNOG00000002810	360518	Gfpt2	glutamine-fructose-6-phosphate transaminase 2 [Source:RGD Symbol;Acc:1303097]	ENSRNOT00000003770,ENSRNOT00000103704	626	516	511
ENSRNOG00000002811	286901	Brinp3	BMP/retinoic acid inducible neural specific 3 [Source:RGD Symbol;Acc:708421]	ENSRNOT00000003788	5	7	6
ENSRNOG00000002812	.	Lhx1	LIM homeobox 1 [Source:RGD Symbol;Acc:71074]	ENSRNOT00000003799	0	2	1
ENSRNOG00000002813	304919	Dars2	aspartyl-tRNA synthetase 2 (mitochondrial) [Source:RGD Symbol;Acc:1308286]	ENSRNOT00000003828,ENSRNOT00000108708	1694.31	1485.02	1677.77
ENSRNOG00000002818	287739	Eftud2	elongation factor Tu GTP binding domain containing 2 [Source:RGD Symbol;Acc:1560116]	ENSRNOT00000055176,ENSRNOT00000093605,ENSRNOT00000115209,ENSRNOT00000115555,ENSRNOT00000118209	8719	7451	7897
ENSRNOG00000002820	24906	Lypd8l1	LY6/PLAUR domain containing 8 like 1 [Source:RGD Symbol;Acc:3683]	ENSRNOT00000003797	0	0	1
ENSRNOG00000002821	59265	Phlpp1	PH domain and leucine rich repeat protein phosphatase 1 [Source:RGD Symbol;Acc:621308]	ENSRNOT00000003840	677	648	706
ENSRNOG00000002823	50658	Mapk9	mitogen-activated protein kinase 9 [Source:RGD Symbol;Acc:628847]	ENSRNOT00000003987,ENSRNOT00000004010,ENSRNOT00000083688,ENSRNOT00000097148,ENSRNOT00000107644,ENSRNOT00000114525,ENSRNOT00000116124	2523	2095	2241
ENSRNOG00000002826	29540	Hsd17b7	hydroxysteroid (17-beta) dehydrogenase 7 [Source:RGD Symbol;Acc:2837]	ENSRNOT00000003812,ENSRNOT00000111937	77	113	96
ENSRNOG00000002827	302920	Rbfox1	RNA binding fox-1 homolog 1 [Source:RGD Symbol;Acc:1311210]	ENSRNOT00000066534,ENSRNOT00000082332,ENSRNOT00000098537,ENSRNOT00000100843,ENSRNOT00000108330	1	0	1
ENSRNOG00000002828	.	Tob1	transducer of ErbB-2.1 [Source:RGD Symbol;Acc:621126]	ENSRNOT00000003780,ENSRNOT00000103402	953	825	936
ENSRNOG00000002829	246358	Ppbp	pro-platelet basic protein [Source:RGD Symbol;Acc:70548]	ENSRNOT00000003794	0	0	0
ENSRNOG00000002831	287631	Wfikkn2	WAP, follistatin/kazal, immunoglobulin, kunitz and netrin domain containing 2 [Source:RGD Symbol;Acc:1305361]	ENSRNOT00000003784	1	2	8
ENSRNOG00000002832	259248	Slc16a2	solute carrier family 16 member 2 [Source:RGD Symbol;Acc:628608]	ENSRNOT00000040637	232	143	213
ENSRNOG00000002833	84027	Gsk3b	glycogen synthase kinase 3 beta [Source:RGD Symbol;Acc:70982]	ENSRNOT00000003867,ENSRNOT00000077612,ENSRNOT00000099641	1114	1006	1062
ENSRNOG00000002834	289625	Klb	klotho beta [Source:RGD Symbol;Acc:1308227]	ENSRNOT00000003811	317	310	343
ENSRNOG00000002835	360602	Luc7l3	LUC7-like 3 pre-mRNA splicing factor [Source:RGD Symbol;Acc:1307981]	ENSRNOT00000003914,ENSRNOT00000101307,ENSRNOT00000107077,ENSRNOT00000111455	4719	4360	4356
ENSRNOG00000002839	289175	Slc19a2	solute carrier family 19 member 2 [Source:RGD Symbol;Acc:1308611]	ENSRNOT00000003817,ENSRNOT00000076186,ENSRNOT00000076607,ENSRNOT00000076722,ENSRNOT00000119412	60	65	59
ENSRNOG00000002840	171374	Atp5f1b	ATP synthase F1 subunit beta [Source:RGD Symbol;Acc:621368]	ENSRNOT00000003965	49955	41871	43123
ENSRNOG00000002841	114116	Cdc42bpa	CDC42 binding protein kinase alpha [Source:RGD Symbol;Acc:621406]	ENSRNOT00000003837,ENSRNOT00000082844,ENSRNOT00000102712,ENSRNOT00000105577,ENSRNOT00000109203,ENSRNOT00000116713,ENSRNOT00000119463	846	724	821
ENSRNOG00000002843	.	Cxcl6	C-X-C motif chemokine ligand 6 [Source:RGD Symbol;Acc:708540]	ENSRNOT00000003823	1	0	0
ENSRNOG00000002844	302566	Usp27x	ubiquitin specific peptidase 27, X-linked [Source:RGD Symbol;Acc:1564628]	ENSRNOT00000003800	144	121	114
ENSRNOG00000002845	691286	Lypd9	LY6/PLAUR domain containing 9 [Source:RGD Symbol;Acc:1586225]	ENSRNOT00000003801,ENSRNOT00000084984	0	0	1
ENSRNOG00000002848	29253	Maoa	monoamine oxidase A [Source:RGD Symbol;Acc:61898]	ENSRNOT00000066674,ENSRNOT00000097866	1196	1103	1211
ENSRNOG00000002851	619573	Vcf1	VCP nuclear cofactor family member 1 [Source:RGD Symbol;Acc:1563409]	ENSRNOT00000004001,ENSRNOT00000081519,ENSRNOT00000111544	1422	1252	1262
ENSRNOG00000002852	497974	Myo19	myosin XIX [Source:RGD Symbol;Acc:1559961]	ENSRNOT00000003886,ENSRNOT00000119574	227	170	214
ENSRNOG00000002855	89809	Rfc1	replication factor C subunit 1 [Source:RGD Symbol;Acc:620619]	ENSRNOT00000003907,ENSRNOT00000088674	5135	4439	4826
ENSRNOG00000002858	.	Or11l3	olfactory receptor family 11 subfamily L member 3 [Source:RGD Symbol;Acc:1334164]	ENSRNOT00000003818,ENSRNOT00000110319	0	0	0
ENSRNOG00000002860	360867	Ccdc181	coiled-coil domain containing 181 [Source:RGD Symbol;Acc:1309708]	ENSRNOT00000003844	68	61	55
ENSRNOG00000002862	25749	Clcn5	chloride voltage-gated channel 5 [Source:RGD Symbol;Acc:2362]	ENSRNOT00000003895,ENSRNOT00000079054,ENSRNOT00000099230	333	315	365
ENSRNOG00000002863	54234	Cacna1e	calcium voltage-gated channel subunit alpha1 E [Source:RGD Symbol;Acc:2246]	ENSRNOT00000003869,ENSRNOT00000003928,ENSRNOT00000090544,ENSRNOT00000108662,ENSRNOT00000114343	7	3	1
ENSRNOG00000002864	171454	Nacc1	nucleus accumbens associated 1 [Source:RGD Symbol;Acc:621003]	ENSRNOT00000091670	15656	13432	14439
ENSRNOG00000002866	305251	Rassf6	Ras association domain family member 6 [Source:RGD Symbol;Acc:1566082]	ENSRNOT00000003836	98	87	93
ENSRNOG00000002873	287346	Cfap144	cilia and flagella associated protein 144 [Source:RGD Symbol;Acc:1561932]	ENSRNOT00000003841,ENSRNOT00000119522	1	0	3
ENSRNOG00000002874	.	Rbm25l1	RNA binding motif protein 25-like 1 [Source:RGD Symbol;Acc:1565486]	ENSRNOT00000003834,ENSRNOT00000113578	6882.42	6597.89	7168.56
ENSRNOG00000002875	304920	Klhl20	kelch-like family member 20 [Source:RGD Symbol;Acc:1309490]	ENSRNOT00000003851,ENSRNOT00000076954	1189	1027	1079
ENSRNOG00000002876	302931	Eef2kmt	eukaryotic elongation factor 2 lysine methyltransferase [Source:RGD Symbol;Acc:1304969]	ENSRNOT00000003843	151	132	117
ENSRNOG00000002878	282708	Afm	afamin [Source:RGD Symbol;Acc:628614]	ENSRNOT00000060535	8	9	6
ENSRNOG00000002879	81751	Psen2	presenilin 2 [Source:RGD Symbol;Acc:621060]	ENSRNOT00000040203	1175	1105	1064
ENSRNOG00000002881	685781	Ddr2	discoidin domain receptor tyrosine kinase 2 [Source:RGD Symbol;Acc:619855]	ENSRNOT00000003901,ENSRNOT00000105822	66	86	69
ENSRNOG00000002882	304695	Zcchc2	zinc finger CCHC-type containing 2 [Source:RGD Symbol;Acc:1310626]	ENSRNOT00000003870,ENSRNOT00000086167	1252	1083	1260
ENSRNOG00000002883	360475	Alg1	ALG1, chitobiosyldiphosphodolichol beta-mannosyltransferase [Source:RGD Symbol;Acc:1310700]	ENSRNOT00000067932	213	209	220
ENSRNOG00000002884	498266	Blzf1	basic leucine zipper nuclear factor 1 [Source:RGD Symbol;Acc:1562452]	ENSRNOT00000051763,ENSRNOT00000114350	510	443	507
ENSRNOG00000002886	79433	Myh10	myosin heavy chain 10 [Source:RGD Symbol;Acc:71000]	ENSRNOT00000065895,ENSRNOT00000105761,ENSRNOT00000107493,ENSRNOT00000109864,ENSRNOT00000113616	12293	10794.4	11452.4
ENSRNOG00000002889	24177	Afp	alpha-fetoprotein [Source:RGD Symbol;Acc:2065]	ENSRNOT00000003879	1	0	0
ENSRNOG00000002890	289152	Ankrd45	ankyrin repeat domain 45 [Source:RGD Symbol;Acc:1311153]	ENSRNOT00000003857,ENSRNOT00000104700,ENSRNOT00000107362,ENSRNOT00000110150	53	47	46
ENSRNOG00000002894	287521	Mnt	MAX network transcriptional repressor [Source:RGD Symbol;Acc:1308683]	ENSRNOT00000003933,ENSRNOT00000092606	1491	1288	1478
ENSRNOG00000002895	360476	Nagpa	N-acetylglucosamine-1-phosphodiester alpha-N-acetylglucosaminidase [Source:RGD Symbol;Acc:1308972]	ENSRNOT00000003888	170	169	157
ENSRNOG00000002898	171566	Nme7	NME/NM23 family member 7 [Source:RGD Symbol;Acc:619880]	ENSRNOT00000058897,ENSRNOT00000117443	295	269	267
ENSRNOG00000002899	.	Akap10	A-kinase anchoring protein 10 [Source:RGD Symbol;Acc:1308869]	ENSRNOT00000003871,ENSRNOT00000094101,ENSRNOT00000108493,ENSRNOT00000109923,ENSRNOT00000119471	981	868	985
ENSRNOG00000002903	303208	Specc1	sperm antigen with calponin homology and coiled-coil domains 1 [Source:RGD Symbol;Acc:1309718]	ENSRNOT00000057798,ENSRNOT00000080682	1200	1016	1061
ENSRNOG00000002904	171107	Arr3	arrestin 3 [Source:RGD Symbol;Acc:621385]	ENSRNOT00000003946,ENSRNOT00000076671,ENSRNOT00000114787	0	0	0
ENSRNOG00000002905	498006	Ccdc103	coiled-coil domain containing 103 [Source:RGD Symbol;Acc:1562370]	ENSRNOT00000003890	3.33	5.73	0
ENSRNOG00000002906	84385	Nr1i2	nuclear receptor subfamily 1, group I, member 2 [Source:RGD Symbol;Acc:69057]	ENSRNOT00000003934	0	0	0
ENSRNOG00000002907	360842	Plekha6	pleckstrin homology domain containing A6 [Source:RGD Symbol;Acc:1564395]	ENSRNOT00000077066,ENSRNOT00000100205,ENSRNOT00000103956,ENSRNOT00000107878	240	184	226
ENSRNOG00000002908	257647	Slc35a4	solute carrier family 35, member A4 [Source:RGD Symbol;Acc:628792]	ENSRNOT00000003878,ENSRNOT00000100525,ENSRNOT00000109501	3414	2921	3232
ENSRNOG00000002911	24186	Alb	albumin [Source:RGD Symbol;Acc:2085]	ENSRNOT00000003921,ENSRNOT00000109381	5	2	2
ENSRNOG00000002912	360464	Parn	poly(A)-specific ribonuclease [Source:RGD Symbol;Acc:1565449]	ENSRNOT00000078421,ENSRNOT00000083125,ENSRNOT00000084447	2046	1753	1872
ENSRNOG00000002914	288914	Trmt1	tRNA methyltransferase 1 [Source:RGD Symbol;Acc:1305992]	ENSRNOT00000003941,ENSRNOT00000098952,ENSRNOT00000111358	5329	4268	4735
ENSRNOG00000002915	.	Trim11	tripartite motif-containing 11 [Source:RGD Symbol;Acc:1305448]	ENSRNOT00000047268	894	754	889
ENSRNOG00000002916	29242	Car4	carbonic anhydrase 4 [Source:RGD Symbol;Acc:2242]	ENSRNOT00000003908,ENSRNOT00000113034	3351	3267	3334
ENSRNOG00000002917	287060	Sec14l5	SEC14-like lipid binding 5 [Source:RGD Symbol;Acc:1564638]	ENSRNOT00000061253,ENSRNOT00000106307	5	3	7
ENSRNOG00000002918	287741	FAM187A	family with sequence similarity 187, member A [Source:RGD Symbol;Acc:1307851]	ENSRNOT00000003892	2.67	1.27	1
ENSRNOG00000002919	24387	Gfap	glial fibrillary acidic protein [Source:RGD Symbol;Acc:2679]	ENSRNOT00000034401,ENSRNOT00000093266,ENSRNOT00000113966	21	36	48
ENSRNOG00000002921	79254	Akap4	A-kinase anchoring protein 4 [Source:RGD Symbol;Acc:620828]	ENSRNOT00000003939,ENSRNOT00000102856	0	0	0
ENSRNOG00000002922	29316	Adora2b	adenosine A2B receptor [Source:RGD Symbol;Acc:2050]	ENSRNOT00000003966	135	128	120
ENSRNOG00000002923	302399	Zcchc13	zinc finger CCHC-type containing 13 [Source:RGD Symbol;Acc:1589760]	ENSRNOT00000003899	0	0	1
ENSRNOG00000002926	498272	Uap1	UDP-N-acetylglucosamine pyrophosphorylase 1 [Source:RGD Symbol;Acc:1561967]	ENSRNOT00000058560	1631.88	1540.46	1591.3
ENSRNOG00000002928	303179	Guk1	guanylate kinase 1 [Source:RGD Symbol;Acc:1309638]	ENSRNOT00000003926,ENSRNOT00000095132,ENSRNOT00000114145,ENSRNOT00000116629	2899	2426	2443
ENSRNOG00000002930	302934	Ppl	periplakin [Source:RGD Symbol;Acc:1305511]	ENSRNOT00000004026,ENSRNOT00000105924	102	121	107
ENSRNOG00000002932	305349	Wdr19	WD repeat domain 19 [Source:RGD Symbol;Acc:1306997]	ENSRNOT00000003991,ENSRNOT00000094871	670	598	701
ENSRNOG00000002934	25650	Atp1b1	ATPase Na+/K+ transporting subunit beta 1 [Source:RGD Symbol;Acc:2170]	ENSRNOT00000003932,ENSRNOT00000075948	2008	1764	1737
ENSRNOG00000002935	690586	Ankrd40	ankyrin repeat domain 40 [Source:RGD Symbol;Acc:1594678]	ENSRNOT00000067751	2256	1911.99	2080
ENSRNOG00000002936	498230	Golt1a	golgi transport 1A [Source:RGD Symbol;Acc:1566310]	ENSRNOT00000003918	16	19	16
ENSRNOG00000002937	24715	Ren	renin [Source:RGD Symbol;Acc:3554]	ENSRNOT00000003951,ENSRNOT00000076747,ENSRNOT00000097884	0	0	0
ENSRNOG00000002940	289521	Ankrd17	ankyrin repeat domain 17 [Source:RGD Symbol;Acc:1562348]	ENSRNOT00000068682,ENSRNOT00000086542,ENSRNOT00000112709,ENSRNOT00000119401	8968	8056	8810
ENSRNOG00000002941	246332	Uhmk1	U2AF homology motif kinase 1 [Source:RGD Symbol;Acc:2968]	ENSRNOT00000003950,ENSRNOT00000108843,ENSRNOT00000114096	3334	3032	3367
ENSRNOG00000002943	287356	Mrpl55	mitochondrial ribosomal protein L55 [Source:RGD Symbol;Acc:1308161]	ENSRNOT00000003931,ENSRNOT00000111133,ENSRNOT00000119134	1698	1369	1373
ENSRNOG00000002944	303180	C10h1orf35	similar to human chromosome 1 open reading frame 35 [Source:RGD Symbol;Acc:1304587]	ENSRNOT00000004011	1406	1243	1272
ENSRNOG00000002947	289178	Dpt	dermatopontin [Source:RGD Symbol;Acc:1307176]	ENSRNOT00000066119,ENSRNOT00000077070,ENSRNOT00000079796	0	2	0
ENSRNOG00000002948	140668	Abcc3	ATP binding cassette subfamily C member 3 [Source:RGD Symbol;Acc:71101]	ENSRNOT00000003977,ENSRNOT00000051497,ENSRNOT00000085451	430	385	438
ENSRNOG00000002949	303698	Pgs1	phosphatidylglycerophosphate synthase 1 [Source:RGD Symbol;Acc:1305052]	ENSRNOT00000004007,ENSRNOT00000102092	2039	1675	1818
ENSRNOG00000002950	304663	Lyl1	LYL1, basic helix-loop-helix family member [Source:RGD Symbol;Acc:1359244]	ENSRNOT00000003980	13	11	17
ENSRNOG00000002951	317389	Ccnb3	cyclin B3 [Source:RGD Symbol;Acc:1564367]	ENSRNOT00000003954,ENSRNOT00000094271	6	2	6
ENSRNOG00000002956	117087	Stim2	stromal interaction molecule 2 [Source:RGD Symbol;Acc:1304641]	ENSRNOT00000004006,ENSRNOT00000113845,ENSRNOT00000119766	403	320	356
ENSRNOG00000002959	317391	Shroom4	shroom family member 4 [Source:RGD Symbol;Acc:1563434]	ENSRNOT00000003971	42	44	49
ENSRNOG00000002960	363443	Ndp	norrin cystine knot growth factor NDP [Source:RGD Symbol;Acc:1563968]	ENSRNOT00000003984	0	0	0
ENSRNOG00000002963	.	C1ql1	complement C1q like 1 [Source:RGD Symbol;Acc:1306039]	ENSRNOT00000003986	28	19	21
ENSRNOG00000002964	171371	Xcl1	X-C motif chemokine ligand 1 [Source:RGD Symbol;Acc:620452]	ENSRNOT00000003976	0	0	0
ENSRNOG00000002968	89814	Tnfsf4	TNF superfamily member 4 [Source:RGD Symbol;Acc:619816]	ENSRNOT00000003969	0	0	0
ENSRNOG00000002969	54260	Itpkb	inositol-trisphosphate 3-kinase B [Source:RGD Symbol;Acc:2932]	ENSRNOT00000004032	1132	911	982
ENSRNOG00000002970	287388	Zswim7	zinc finger, SWIM-type containing 7 [Source:RGD Symbol;Acc:1310324]	ENSRNOT00000003974,ENSRNOT00000116018	114	90	101
ENSRNOG00000002972	498274	Spata46	spermatogenesis associated 46 [Source:RGD Symbol;Acc:1565283]	ENSRNOT00000003979	0	0	0
ENSRNOG00000002974	302400	Cdx4	caudal type homeo box 4 [Source:RGD Symbol;Acc:1561529]	ENSRNOT00000003973	11	23	12
ENSRNOG00000002975	367749	Crip2l2	cysteine-rich protein 2 like 2 [Source:RGD Symbol;Acc:1563606]	ENSRNOT00000003981	8	10	8
ENSRNOG00000002976	303920	Cfap91	cilia and flagella associated protein 91 [Source:RGD Symbol;Acc:1305539]	ENSRNOT00000040773,ENSRNOT00000094004	7	2	9
ENSRNOG00000002977	691506	Ttc19	tetratricopeptide repeat domain 19 [Source:RGD Symbol;Acc:1582808]	ENSRNOT00000057777,ENSRNOT00000112760,ENSRNOT00000118989	707	527	588
ENSRNOG00000002978	25385	Faslg	Fas ligand [Source:RGD Symbol;Acc:3880]	ENSRNOT00000003998	0	1	1
ENSRNOG00000002979	304935	Tbx19	T-box transcription factor 19 [Source:RGD Symbol;Acc:1310145]	ENSRNOT00000063870,ENSRNOT00000098388,ENSRNOT00000116774	41.02	28.01	28.01
ENSRNOG00000002980	100360406	Tsr1	TSR1, ribosome maturation factor [Source:RGD Symbol;Acc:2322150]	ENSRNOT00000003992,ENSRNOT00000092256,ENSRNOT00000092464	6839	5975	6319
ENSRNOG00000002983	81524	Nfix	nuclear factor I X [Source:RGD Symbol;Acc:69080]	ENSRNOT00000039354,ENSRNOT00000091994,ENSRNOT00000101795,ENSRNOT00000117437	219	176	187
ENSRNOG00000002984	59302	Bmp15	bone morphogenetic protein 15 [Source:RGD Symbol;Acc:70990]	ENSRNOT00000003989	0	0	0
ENSRNOG00000002986	302507	Efhc2	EF-hand domain containing 2 [Source:RGD Symbol;Acc:1563388]	ENSRNOT00000037360	16	20	20
ENSRNOG00000002989	259274	Nmt1	N-myristoyltransferase 1 [Source:RGD Symbol;Acc:628642]	ENSRNOT00000004046,ENSRNOT00000094300,ENSRNOT00000099456	5128	4493	4445
ENSRNOG00000002991	303306	Srr	serine racemase [Source:RGD Symbol;Acc:735094]	ENSRNOT00000046110,ENSRNOT00000085394,ENSRNOT00000092475	574	546	529
ENSRNOG00000002997	116501	Nherf2	NHERF family PDZ scaffold protein 2 [Source:RGD Symbol;Acc:620380]	ENSRNOT00000004172,ENSRNOT00000094821,ENSRNOT00000097124,ENSRNOT00000098088	1110	1035	1068
ENSRNOG00000002999	303922	Timmdc1	translocase of inner mitochondrial membrane domain containing 1 [Source:RGD Symbol;Acc:1359380]	ENSRNOT00000004023	550	440	453
ENSRNOG00000003003	289657	Tbc1d19	TBC1 domain family, member 19 [Source:RGD Symbol;Acc:1304958]	ENSRNOT00000004030,ENSRNOT00000108180,ENSRNOT00000114945	200	156	169
ENSRNOG00000003005	360519	Rasgef1c	RasGEF domain family, member 1C [Source:RGD Symbol;Acc:1311549]	ENSRNOT00000059277,ENSRNOT00000098334,ENSRNOT00000112439	2	0	3
ENSRNOG00000003008	100361671	Higd1al1	HIG1 hypoxia inducible domain family, member 1A like 1 [Source:RGD Symbol;Acc:2319702]	ENSRNOT00000004016	0	0	0
ENSRNOG00000003009	100361639	4930519F16Rikl	RIKEN cDNA 4930519F16 gene like [Source:RGD Symbol;Acc:1562521]	ENSRNOT00000076500	650	592	645
ENSRNOG00000003011	288916	Gadd45gip1	GADD45G interacting protein 1 [Source:RGD Symbol;Acc:1309249]	ENSRNOT00000004027	1138	863	882
ENSRNOG00000003013	36773364316	Srpx	sushi-repeat-containing protein, X-linked [Source:RGD Symbol;Acc:70950]	ENSRNOT00000045753,ENSRNOT00000067603,ENSRNOT00000104202,ENSRNOT00000107551,ENSRNOT00000107782,ENSRNOT00000108154,ENSRNOT00000108262,ENSRNOT00000114608,ENSRNOT00000118721	359	338	310
ENSRNOG00000003014	288091	Poglut1	protein O-glucosyltransferase 1 [Source:RGD Symbol;Acc:1306248]	ENSRNOT00000051428	1055	861	897
ENSRNOG00000003018	304960	Olfml2b	olfactomedin-like 2B [Source:RGD Symbol;Acc:1309257]	ENSRNOT00000004117	29	25	38
ENSRNOG00000003019	302935	Ubn1	ubinuclein 1 [Source:RGD Symbol;Acc:1311582]	ENSRNOT00000061236,ENSRNOT00000118527	1396	1193	1350
ENSRNOG00000003020	299316	Slc25a47	solute carrier family 25, member 47 [Source:RGD Symbol;Acc:1303247]	ENSRNOT00000004070,ENSRNOT00000106027	2	4	0
ENSRNOG00000003025	317247	AABR07039336.2	nucleosome assembly protein 1-like 2 [Source:RGD Symbol;Acc:1563260]	ENSRNOT00000004038	139	126	122
ENSRNOG00000003026	361381	Rad23a	RAD23 homolog A, nucleotide excision repair protein [Source:RGD Symbol;Acc:1309899]	ENSRNOT00000004042	1732	1390	1418
ENSRNOG00000003028	287845	Dnah17	dynein, axonemal, heavy chain 17 [Source:RGD Symbol;Acc:1563805]	ENSRNOT00000004047	343	247	272
ENSRNOG00000003029	64202	Calr	calreticulin [Source:RGD Symbol;Acc:620288]	ENSRNOT00000004091,ENSRNOT00000103073,ENSRNOT00000113427	25046	20929	22294
ENSRNOG00000003030	302425	Awat2	acyl-CoA wax alcohol acyltransferase 2 [Source:RGD Symbol;Acc:1565111]	ENSRNOT00000004048,ENSRNOT00000076097	0	0	0
ENSRNOG00000003031	29600	Atp2b4	ATPase plasma membrane Ca2+ transporting 4 [Source:RGD Symbol;Acc:621305]	ENSRNOT00000004078,ENSRNOT00000046273,ENSRNOT00000101479,ENSRNOT00000112237	198	164	185
ENSRNOG00000003033	287745	Plcd3	phospholipase C, delta 3 [Source:RGD Symbol;Acc:1310903]	ENSRNOT00000004140,ENSRNOT00000099178	44	42	47
ENSRNOG00000003038	360868	Sft2d2	SFT2 domain containing 2 [Source:RGD Symbol;Acc:1310623]	ENSRNOT00000004065,ENSRNOT00000076289	2114.98	1924.99	2076.99
ENSRNOG00000003039	303181	Wnt3a	Wnt family member 3A [Source:RGD Symbol;Acc:1308057]	ENSRNOT00000064505,ENSRNOT00000098693	147	132	161
ENSRNOG00000003041	287522	Smg6	SMG6 nonsense mediated mRNA decay factor [Source:RGD Symbol;Acc:1595918]	ENSRNOT00000004058,ENSRNOT00000052412	1519	1319	1387
ENSRNOG00000003042	289159	Mettl13	methyltransferase 13, eEF1A N-terminus and K55 [Source:RGD Symbol;Acc:1311526]	ENSRNOT00000063902,ENSRNOT00000104277	1190	1053	1137
ENSRNOG00000003048	360869	Tiprl	TOR signaling pathway regulator [Source:RGD Symbol;Acc:1310442]	ENSRNOT00000004083,ENSRNOT00000099145	1080	973	992
ENSRNOG00000003049	63864	Hsd17b10	hydroxysteroid (17-beta) dehydrogenase 10 [Source:RGD Symbol;Acc:69231]	ENSRNOT00000043559,ENSRNOT00000097715,ENSRNOT00000099570	1049	883	876
ENSRNOG00000003050	360520	Tbc1d9b	TBC1 domain family member 9B [Source:RGD Symbol;Acc:1310147]	ENSRNOT00000043085,ENSRNOT00000098460,ENSRNOT00000114596	836	656	757
ENSRNOG00000003052	289522	Cox18	cytochrome c oxidase assembly factor COX18 [Source:RGD Symbol;Acc:1559547]	ENSRNOT00000004074	386	350	321
ENSRNOG00000003059	304802	Optc	opticin [Source:RGD Symbol;Acc:1304916]	ENSRNOT00000076673,ENSRNOT00000076856	1	0	1
ENSRNOG00000003062	679960	Klhdc2l1	kelch domain containing 2 like 1 [Source:RGD Symbol;Acc:1598110]	ENSRNOT00000004086	27.04	23.18	30.07
ENSRNOG00000003063	64561	Phka1	phosphorylase kinase regulatory subunit alpha 1 [Source:RGD Symbol;Acc:621522]	ENSRNOT00000041138,ENSRNOT00000075929,ENSRNOT00000076725,ENSRNOT00000076850,ENSRNOT00000095814,ENSRNOT00000112197	89	81	90
ENSRNOG00000003064	81506	Bst1	bone marrow stromal cell antigen 1 [Source:RGD Symbol;Acc:620344]	ENSRNOT00000004094,ENSRNOT00000097924	1605	1448	1513
ENSRNOG00000003065	360477	Glyr1	glyoxylate reductase 1 homolog [Source:RGD Symbol;Acc:1309459]	ENSRNOT00000004159,ENSRNOT00000095486,ENSRNOT00000104888,ENSRNOT00000106608	4964	4406	4652
ENSRNOG00000003066	287357	Wnt9a	Wnt family member 9A [Source:RGD Symbol;Acc:1305018]	ENSRNOT00000058327	77	90	81
ENSRNOG00000003067	78964	Npffr2	neuropeptide FF receptor 2 [Source:RGD Symbol;Acc:620168]	ENSRNOT00000004153	0	0	0
ENSRNOG00000003068	497895	Mrnip	MRN complex interacting protein [Source:RGD Symbol;Acc:1564036]	ENSRNOT00000004111,ENSRNOT00000111939	238	183	179
ENSRNOG00000003069	25668	Cd38	CD38 molecule [Source:RGD Symbol;Acc:2303]	ENSRNOT00000004121,ENSRNOT00000111519	2	2	5
ENSRNOG00000003070	192263	Pigl	phosphatidylinositol glycan anchor biosynthesis, class L [Source:RGD Symbol;Acc:620437]	ENSRNOT00000004113	1648	1277	1289
ENSRNOG00000003071	364033	Vamp4	vesicle-associated membrane protein 4 [Source:RGD Symbol;Acc:1309753]	ENSRNOT00000076324,ENSRNOT00000076922	197	187	176
ENSRNOG00000003073	289180	Gpr161	G protein-coupled receptor 161 [Source:RGD Symbol;Acc:1563245]	ENSRNOT00000004104	68	65	66
ENSRNOG00000003075	288092	Tmem39a	transmembrane protein 39a [Source:RGD Symbol;Acc:1306421]	ENSRNOT00000048738	1242	1093	1209
ENSRNOG00000003076	288771	Rbms2	RNA binding motif, single stranded interacting protein 2 [Source:RGD Symbol;Acc:1304813]	ENSRNOT00000048848,ENSRNOT00000088619,ENSRNOT00000118787	1416	1314	1343
ENSRNOG00000003078	289181	Dcaf6	DDB1 and CUL4 associated factor 6 [Source:RGD Symbol;Acc:1561961]	ENSRNOT00000004199,ENSRNOT00000099982,ENSRNOT00000106410,ENSRNOT00000117589	877	722	745
ENSRNOG00000003081	317431	Ribc1	RIB43A domain with coiled-coils 1 [Source:RGD Symbol;Acc:1359621]	ENSRNOT00000004184	250	230	205
ENSRNOG00000003084	25591	Parp1	poly (ADP-ribose) polymerase 1 [Source:RGD Symbol;Acc:2053]	ENSRNOT00000004232	24341	21519	22647
ENSRNOG00000003085	24581	Mycs	myc-like oncogene, s-myc protein [Source:RGD Symbol;Acc:3133]	ENSRNOT00000004118	13	17	15
ENSRNOG00000003086	501702	Cenpv	centromere protein V [Source:RGD Symbol;Acc:1565681]	ENSRNOT00000004127	2466	1952	1977
ENSRNOG00000003088	288093	Arhgap31	Rho GTPase activating protein 31 [Source:RGD Symbol;Acc:1306093]	ENSRNOT00000004138,ENSRNOT00000108978	71	75	87
ENSRNOG00000003094	361245	Cmahp	cytidine monophospho-N-acetylneuraminic acid hydroxylase, pseudogene [Source:RGD Symbol;Acc:1311930]	ENSRNOT00000018699,ENSRNOT00000081105,ENSRNOT00000106094	0	0	0
ENSRNOG00000003095	64535	Fgfbp1	fibroblast growth factor binding protein 1 [Source:RGD Symbol;Acc:621211]	ENSRNOT00000004128	13	20	12
ENSRNOG00000003098	60357	Prom1	prominin 1 [Source:RGD Symbol;Acc:69367]	ENSRNOT00000004231,ENSRNOT00000082592,ENSRNOT00000083701,ENSRNOT00000084274,ENSRNOT00000084322,ENSRNOT00000113497,ENSRNOT00000118243	745	720	751
ENSRNOG00000003099	317396	Ubqln2	ubiquilin 2 [Source:RGD Symbol;Acc:1563566]	ENSRNOT00000026214	1569	1231	1472
ENSRNOG00000003100	64014	Dusp12	dual specificity phosphatase 12 [Source:RGD Symbol;Acc:68375]	ENSRNOT00000004179,ENSRNOT00000095378	339	292	296
ENSRNOG00000003104	29465	Trpv2	transient receptor potential cation channel, subfamily V, member 2 [Source:RGD Symbol;Acc:3965]	ENSRNOT00000004248	35	32	34
ENSRNOG00000003105	303659	Kif19	kinesin family member 19 [Source:RGD Symbol;Acc:1559936]	ENSRNOT00000004141	31	31	40
ENSRNOG00000003108	303577	Acbd4	acyl-CoA binding domain containing 4 [Source:RGD Symbol;Acc:1308404]	ENSRNOT00000004163,ENSRNOT00000118852	146	168	157
ENSRNOG00000003109	303660	Btbd17	BTB domain containing 17 [Source:RGD Symbol;Acc:1563331]	ENSRNOT00000004191	8	6	8
ENSRNOG00000003110	302442	Mageb5	MAGE family member B5 [Source:RGD Symbol;Acc:1563078]	ENSRNOT00000004145,ENSRNOT00000109132	2	1	0
ENSRNOG00000003114	303923	B4galt4	beta-1,4-galactosyltransferase 4 [Source:RGD Symbol;Acc:1307880]	ENSRNOT00000004289	489	411	428
ENSRNOG00000003116	497954287523	Dph1	diphthamide biosynthesis 1 [Source:RGD Symbol;Acc:1562694]	ENSRNOT00000004161,ENSRNOT00000086378,ENSRNOT00000092617,ENSRNOT00000113097	2095	1804	1951
ENSRNOG00000003117	287772	Psmd12	proteasome 26S subunit, non-ATPase 12 [Source:RGD Symbol;Acc:1359305]	ENSRNOT00000004283,ENSRNOT00000105451,ENSRNOT00000112540,ENSRNOT00000115217	5945	5163	5321
ENSRNOG00000003119	24384	Gc	GC, vitamin D binding protein [Source:RGD Symbol;Acc:2667]	ENSRNOT00000004174,ENSRNOT00000098849	0	0	0
ENSRNOG00000003120	84400	Prelp	proline and arginine rich end leucine rich repeat protein [Source:RGD Symbol;Acc:620226]	ENSRNOT00000004241	5	3	4
ENSRNOG00000003121	303311	Rtn4rl1	reticulon 4 receptor-like 1 [Source:RGD Symbol;Acc:727812]	ENSRNOT00000067414,ENSRNOT00000089856,ENSRNOT00000095511,ENSRNOT00000110559	152	142	148
ENSRNOG00000003122	363481	Hdac8	histone deacetylase 8 [Source:RGD Symbol;Acc:1562895]	ENSRNOT00000004224,ENSRNOT00000096384,ENSRNOT00000104585,ENSRNOT00000106251	107	90	99
ENSRNOG00000003123	287524	Rpa1	replication protein A1 [Source:RGD Symbol;Acc:1307376]	ENSRNOT00000004229,ENSRNOT00000090262,ENSRNOT00000092728,ENSRNOT00000095732,ENSRNOT00000116502	8439	6907	7252
ENSRNOG00000003125	287061	Rogdi	rogdi atypical leucine zipper [Source:RGD Symbol;Acc:1560021]	ENSRNOT00000004176,ENSRNOT00000095206,ENSRNOT00000105353	1208	991	1049
ENSRNOG00000003127	288772	Spryd4	SPRY domain containing 4 [Source:RGD Symbol;Acc:1306649]	ENSRNOT00000004173,ENSRNOT00000106511	2195	1719	1837
ENSRNOG00000003129	287361	Zfp496	zinc finger protein 496 [Source:RGD Symbol;Acc:1304611]	ENSRNOT00000058308	4467	3678	3980
ENSRNOG00000003131	360491	Traf7	TNF receptor associated factor 7 [Source:RGD Symbol;Acc:1559653]	ENSRNOT00000004192,ENSRNOT00000097263,ENSRNOT00000100967,ENSRNOT00000107920,ENSRNOT00000115734	4954	4329	4622
ENSRNOG00000003132	25480	Mip	major intrinsic protein of lens fiber [Source:RGD Symbol;Acc:3090]	ENSRNOT00000004223	3	6	4
ENSRNOG00000003134	84484	Slc4a4	solute carrier family 4 member 4 [Source:RGD Symbol;Acc:68936]	ENSRNOT00000004391,ENSRNOT00000033806,ENSRNOT00000095074,ENSRNOT00000101333	332	310	314
ENSRNOG00000003135	498275	Fcrlb	Fc receptor-like B [Source:RGD Symbol;Acc:1563018]	ENSRNOT00000004181	1391	1238	1262
ENSRNOG00000003136	304965	Fcrla	Fc receptor-like A [Source:RGD Symbol;Acc:1306176]	ENSRNOT00000004183,ENSRNOT00000079247	11837	8744	9137
ENSRNOG00000003137	363542	Septin12	septin 12 [Source:RGD Symbol;Acc:1565511]	ENSRNOT00000061208,ENSRNOT00000111695	0	0	0
ENSRNOG00000003139	.	Smc1a	structural maintenance of chromosomes 1A [Source:RGD Symbol;Acc:61991]	ENSRNOT00000004364	4983	4219	4597
ENSRNOG00000003143	303395	Chct1	CHD1 helical C-terminal domain containing 1 [Source:RGD Symbol;Acc:1310166]	ENSRNOT00000004193,ENSRNOT00000099059	524	368	419
ENSRNOG00000003144	287805	Gprc5c	G protein-coupled receptor, class C, group 5, member C [Source:RGD Symbol;Acc:1311408]	ENSRNOT00000004256,ENSRNOT00000086924,ENSRNOT00000105225,ENSRNOT00000109785	2055	1838	1848
ENSRNOG00000003147	113894	Sqstm1	sequestosome 1 [Source:RGD Symbol;Acc:69287]	ENSRNOT00000004308,ENSRNOT00000059255,ENSRNOT00000098202	5961	5431	5506
ENSRNOG00000003149	364976288917	Farsa	phenylalanyl-tRNA synthetase subunit alpha [Source:RGD Symbol;Acc:1310314]	ENSRNOT00000004370,ENSRNOT00000004404,ENSRNOT00000098538,ENSRNOT00000102461,ENSRNOT00000110603,ENSRNOT00000111986	4398	3663	3904
ENSRNOG00000003150	100359982	Mpc2	mitochondrial pyruvate carrier 2 [Source:RGD Symbol;Acc:1563422]	ENSRNOT00000004206,ENSRNOT00000098110	501	380	417
ENSRNOG00000003151	304709	Bfar	bifunctional apoptosis regulator [Source:RGD Symbol;Acc:1304791]	ENSRNOT00000004217,ENSRNOT00000099882	860	749	771
ENSRNOG00000003158	.	Rpl35-ps8	ribosomal protein L35, pseudogene 8 [Source:RGD Symbol;Acc:1562863]	ENSRNOT00000004213	3.09	4.03	3.02
ENSRNOG00000003163	289217	Sdhc	succinate dehydrogenase complex subunit C [Source:RGD Symbol;Acc:1359454]	ENSRNOT00000004228,ENSRNOT00000110173,ENSRNOT00000117201	4878	4096	4201
ENSRNOG00000003164	29359	Pla2g10	phospholipase A2, group X [Source:RGD Symbol;Acc:61935]	ENSRNOT00000004237,ENSRNOT00000101842,ENSRNOT00000103030,ENSRNOT00000114578	36	27	26
ENSRNOG00000003170	287362	Nlrp3	NLR family, pyrin domain containing 3 [Source:RGD Symbol;Acc:1308314]	ENSRNOT00000004280,ENSRNOT00000086710	30	31	30
ENSRNOG00000003171	24564	Mpz	myelin protein zero [Source:RGD Symbol;Acc:3109]	ENSRNOT00000004279,ENSRNOT00000109813	0	0	0
ENSRNOG00000003172	287526	Serpinf1	serpin family F member 1 [Source:RGD Symbol;Acc:631369]	ENSRNOT00000004313,ENSRNOT00000112278	81	78	75
ENSRNOG00000003174	305386	Tapt1	transmembrane anterior posterior transformation 1 [Source:RGD Symbol;Acc:1309656]	ENSRNOT00000004274,ENSRNOT00000097098	610	619	615
ENSRNOG00000003176	289311	Mixl1	Mix paired-like homeobox 1 [Source:RGD Symbol;Acc:1310011]	ENSRNOT00000004244	0	0	1
ENSRNOG00000003177	683630	Mat2b	methionine adenosyltransferase 2 non-catalytic beta subunit [Source:RGD Symbol;Acc:1593534]	ENSRNOT00000004269,ENSRNOT00000082076,ENSRNOT00000118093	4435	3773	4040
ENSRNOG00000003178	367767	Mageh1	MAGE family member H1 [Source:RGD Symbol;Acc:1359316]	ENSRNOT00000004238	172	147	148
ENSRNOG00000003183	64507	Fmod	fibromodulin [Source:RGD Symbol;Acc:619769]	ENSRNOT00000004382	3048	2474	2671
ENSRNOG00000003185	289312	Acbd3	acyl-CoA binding domain containing 3 [Source:RGD Symbol;Acc:727851]	ENSRNOT00000004293	1307	1197	1243
ENSRNOG00000003186	302937	Anks3	ankyrin repeat and sterile alpha motif domain containing 3 [Source:RGD Symbol;Acc:1305833]	ENSRNOT00000004298,ENSRNOT00000077347	271	249	243
ENSRNOG00000003187	102552920	Armcx5	armadillo repeat containing, X-linked 5 [Source:RGD Symbol;Acc:7586448]	ENSRNOT00000004252,ENSRNOT00000104005	412.91	380.77	347.38
ENSRNOG00000003189	64466	Cited1	Cbp/p300-interacting transactivator with Glu/Asp-rich carboxy-terminal domain 1 [Source:RGD Symbol;Acc:620781]	ENSRNOT00000004263,ENSRNOT00000077678	97	91	92
ENSRNOG00000003191	317407	Gprasp3	G protein-coupled receptor associated sorting protein family member 3 [Source:RGD Symbol;Acc:1303224]	ENSRNOT00000049375,ENSRNOT00000103691,ENSRNOT00000108351,ENSRNOT00000110806	937.36	875.67	880.73
ENSRNOG00000003194	.	Tpgs2-ps2	tubulin polyglutamylase complex subunit 2, pseudogene 2 [Source:RGD Symbol;Acc:1595509]	ENSRNOT00000004262	1	7	5.04
ENSRNOG00000003195	140722	Caskin1	CASK interacting protein 1 [Source:RGD Symbol;Acc:620191]	ENSRNOT00000004486,ENSRNOT00000043951,ENSRNOT00000109050	55	68	53
ENSRNOG00000003198	360459	Bmerb1	bMERB domain containing 1 [Source:RGD Symbol;Acc:1305733]	ENSRNOT00000004346,ENSRNOT00000099612,ENSRNOT00000108164,ENSRNOT00000110282	0	0	2
ENSRNOG00000003201	100362640	Rps4x	ribosomal protein S4, X-linked [Source:RGD Symbol;Acc:2324318]	ENSRNOT00000004278,ENSRNOT00000076978	42601.6	37116.8	37080
ENSRNOG00000003203	498008	Hexim1	HEXIM P-TEFb complex subunit 1 [Source:RGD Symbol;Acc:1559851]	ENSRNOT00000004272	1263	1281	1261
ENSRNOG00000003205	289664	Ldb2	LIM domain binding 2 [Source:RGD Symbol;Acc:1307921]	ENSRNOT00000058803,ENSRNOT00000083871	16	7	12
ENSRNOG00000003206	81732	Actr3	actin related protein 3 [Source:RGD Symbol;Acc:71024]	ENSRNOT00000004520,ENSRNOT00000084552,ENSRNOT00000099931,ENSRNOT00000116695	7230	6145	6492
ENSRNOG00000003207	287746	Fmnl1	formin-like 1 [Source:RGD Symbol;Acc:1311042]	ENSRNOT00000065373,ENSRNOT00000087218,ENSRNOT00000110316,ENSRNOT00000118615	37	28	35
ENSRNOG00000003208	317252	Ercc6l	ERCC excision repair 6 like, spindle assembly checkpoint helicase [Source:RGD Symbol;Acc:1565734]	ENSRNOT00000004310,ENSRNOT00000098884	995	931	987
ENSRNOG00000003209	685448	Pcp4l1	Purkinje cell protein 4-like 1 [Source:RGD Symbol;Acc:1593809]	ENSRNOT00000004347,ENSRNOT00000101106	0	0	0
ENSRNOG00000003210	287363	Or2aa1	olfactory receptor family 2 subfamily AA member 1 [Source:RGD Symbol;Acc:1333969]	ENSRNOT00000004282	0	0	0
ENSRNOG00000003211	690345	Srp9	signal recognition particle 9 [Source:RGD Symbol;Acc:1597343]	ENSRNOT00000004297,ENSRNOT00000094961	1399	1173	1171
ENSRNOG00000003213	287773	Helz	helicase with zinc finger [Source:RGD Symbol;Acc:1307049]	ENSRNOT00000030300,ENSRNOT00000096377,ENSRNOT00000102772	4767	4481	4793
ENSRNOG00000003215	303212	Zfp287	zinc finger protein 287 [Source:RGD Symbol;Acc:1308617]	ENSRNOT00000004291	88	59	69
ENSRNOG00000003217	245955	Lgals3bp	galectin 3 binding protein [Source:RGD Symbol;Acc:620837]	ENSRNOT00000004320,ENSRNOT00000102908	69	58	73
ENSRNOG00000003218	497923	Zfp286a	zinc finger protein 286A [Source:RGD Symbol;Acc:1561950]	ENSRNOT00000004294	17	12	12
ENSRNOG00000003220	100361558117056	H3f3a	H3.3 histone A [Source:RGD Symbol;Acc:2319910]	ENSRNOT00000004329,ENSRNOT00000104118	25077.4	21142.2	21682.9
ENSRNOG00000003221	81523	Myoc	myocilin [Source:RGD Symbol;Acc:620430]	ENSRNOT00000004386	0	0	0
ENSRNOG00000003223	58970	Degs1	delta(4)-desaturase, sphingolipid 1 [Source:RGD Symbol;Acc:70917]	ENSRNOT00000004319	3648	3027	3207
ENSRNOG00000003224	497867	Nudt16l1	nudix hydrolase 16 like 1 [Source:RGD Symbol;Acc:1561451]	ENSRNOT00000004314,ENSRNOT00000112556	4810.68	3898.87	3973.4
ENSRNOG00000003226	116504	Mprip	myosin phosphatase Rho interacting protein [Source:RGD Symbol;Acc:619947]	ENSRNOT00000004357,ENSRNOT00000040865,ENSRNOT00000080666,ENSRNOT00000100281,ENSRNOT00000116961	7386	6589	7026
ENSRNOG00000003227	.	AABR07037073.1	ribosomal protein L37A like 2 [Source:RGD Symbol;Acc:1559951]	ENSRNOT00000004303	0	0	0
ENSRNOG00000003228	404280	Mid1ip1	MID1 interacting protein 1 [Source:RGD Symbol;Acc:1303258]	ENSRNOT00000004305,ENSRNOT00000095850,ENSRNOT00000105819	2022	1630	1627
ENSRNOG00000003229	363447	Tspan7	tetraspanin 7 [Source:RGD Symbol;Acc:1589725]	ENSRNOT00000051898,ENSRNOT00000060857	95	76	76
ENSRNOG00000003232	59114	Nherf1	NHERF family PDZ scaffold protein 1 [Source:RGD Symbol;Acc:708538]	ENSRNOT00000004351	2336	1920	2185
ENSRNOG00000003233	287527	Serpinf2	serpin family F member 2 [Source:RGD Symbol;Acc:1306692]	ENSRNOT00000004322,ENSRNOT00000103377	3	1	1
ENSRNOG00000003234	302938	Mgrn1	mahogunin ring finger 1 [Source:RGD Symbol;Acc:1311862]	ENSRNOT00000004416,ENSRNOT00000087118,ENSRNOT00000095237,ENSRNOT00000096472,ENSRNOT00000114301,ENSRNOT00000117920	823.32	746.13	841.6
ENSRNOG00000003235	303100	Mgat4b	alpha-1,3-mannosyl-glycoprotein 4-beta-N-acetylglucosaminyltransferase B [Source:RGD Symbol;Acc:1562836]	ENSRNOT00000004323,ENSRNOT00000103336	925	876	873
ENSRNOG00000003237	305025	Tp53bp2	tumor protein p53 binding protein, 2 [Source:RGD Symbol;Acc:1305461]	ENSRNOT00000004330,ENSRNOT00000105977,ENSRNOT00000106232,ENSRNOT00000112631	1510	1357	1428
ENSRNOG00000003239	246272	Cant1	calcium activated nucleotidase 1 [Source:RGD Symbol;Acc:628743]	ENSRNOT00000066303,ENSRNOT00000100303	1420	1163	1318
ENSRNOG00000003241	29709	Gabrg2	gamma-aminobutyric acid type A receptor subunit gamma 2 [Source:RGD Symbol;Acc:61966]	ENSRNOT00000004619,ENSRNOT00000082445	0	0	0
ENSRNOG00000003242	314543	Gulp1	GULP PTB domain containing engulfment adaptor 1 [Source:RGD Symbol;Acc:1306380]	ENSRNOT00000004463,ENSRNOT00000065212,ENSRNOT00000085908	101	96	72
ENSRNOG00000003243	303312	Wdr81	WD repeat domain 81 [Source:RGD Symbol;Acc:1311334]	ENSRNOT00000004365	766	743	875
ENSRNOG00000003244	114097	Ltc4s	leukotriene C4 synthase [Source:RGD Symbol;Acc:620677]	ENSRNOT00000004359,ENSRNOT00000110795	9	4	4
ENSRNOG00000003245	29658	Cacng1	calcium voltage-gated channel auxiliary subunit gamma 1 [Source:RGD Symbol;Acc:2249]	ENSRNOT00000004349	0	0	0
ENSRNOG00000003247	289315	Sde2	SDE2 telomere maintenance homolog [Source:RGD Symbol;Acc:1305572]	ENSRNOT00000004350,ENSRNOT00000078263	4855	4237	4520
ENSRNOG00000003248	360871	Mpzl1	myelin protein zero-like 1 [Source:RGD Symbol;Acc:1359140]	ENSRNOT00000004376,ENSRNOT00000093821,ENSRNOT00000099714,ENSRNOT00000101772,ENSRNOT00000113749	2185	1789	2030
ENSRNOG00000003251	686081	B3galt2	Beta-1,3-galactosyltransferase 2 [Source:RGD Symbol;Acc:1586615]	ENSRNOT00000004342	3	0	1
ENSRNOG00000003253	64192	Qdpr	quinoid dihydropteridine reductase [Source:RGD Symbol;Acc:619915]	ENSRNOT00000004385,ENSRNOT00000115352	2954	2502	2453
ENSRNOG00000003254	155140	Il23a	interleukin 23 subunit alpha [Source:RGD Symbol;Acc:620873]	ENSRNOT00000004363	14	14	21
ENSRNOG00000003256	25405	Ccng1	cyclin G1 [Source:RGD Symbol;Acc:2295]	ENSRNOT00000065633	6534	6024	6018
ENSRNOG00000003258	304832	Cdc73	cell division cycle 73 [Source:RGD Symbol;Acc:1311766]	ENSRNOT00000004495	1144	1087	1127
ENSRNOG00000003259	303701	C1qtnf1	C1q and TNF related 1 [Source:RGD Symbol;Acc:1359204]	ENSRNOT00000087404	7	6	3
ENSRNOG00000003260	65035	Nr1i3	nuclear receptor subfamily 1, group I, member 3 [Source:RGD Symbol;Acc:621400]	ENSRNOT00000049873,ENSRNOT00000079355,ENSRNOT00000104224,ENSRNOT00000115898	0	1	0
ENSRNOG00000003261	363445	Usp9x	ubiquitin specific peptidase 9, X-linked [Source:RGD Symbol;Acc:1560056]	ENSRNOT00000048980,ENSRNOT00000080651,ENSRNOT00000093067	9800	9633	10407
ENSRNOG00000003262	140725	Cacng4	calcium voltage-gated channel auxiliary subunit gamma 4 [Source:RGD Symbol;Acc:628804]	ENSRNOT00000004383	86	85	94
ENSRNOG00000003263	498299	Lefty1	left right determination factor 1 [Source:RGD Symbol;Acc:1561867]	ENSRNOT00000004354	19849.3	16786.7	17066.9
ENSRNOG00000003264	303669	Nat9	N-acetyltransferase 9 [Source:RGD Symbol;Acc:1307096]	ENSRNOT00000004372,ENSRNOT00000100536	545	520	473
ENSRNOG00000003266	100361655	Efcab15	EF-hand calcium binding domain 15 [Source:RGD Symbol;Acc:2319718]	ENSRNOT00000004356	0	2	0
ENSRNOG00000003267	364064	Pycr2	pyrroline-5-carboxylate reductase 2 [Source:RGD Symbol;Acc:1310074]	ENSRNOT00000004379	1005	875	918
ENSRNOG00000003268	303101	Maml1	mastermind-like transcriptional coactivator 1 [Source:RGD Symbol;Acc:1308631]	ENSRNOT00000004361	1444	1209	1414
ENSRNOG00000003269	.	Atp6v0e1	ATPase H+ transporting V0 subunit e1 [Source:RGD Symbol;Acc:621393]	ENSRNOT00000004653,ENSRNOT00000077386,ENSRNOT00000097009,ENSRNOT00000097424	1366	1011	1000
ENSRNOG00000003273	360604	Spata20	spermatogenesis associated 20 [Source:RGD Symbol;Acc:735087]	ENSRNOT00000004377,ENSRNOT00000107223	1	0	2
ENSRNOG00000003275	287747	Spata32	spermatogenesis associated 32 [Source:RGD Symbol;Acc:1359156]	ENSRNOT00000004371,ENSRNOT00000100832	0	0	0
ENSRNOG00000003276	25485	Myo1d	myosin ID [Source:RGD Symbol;Acc:621321]	ENSRNOT00000004609,ENSRNOT00000108255	303	285	278
ENSRNOG00000003278	360640	Map3k14	mitogen-activated protein kinase kinase kinase 14 [Source:RGD Symbol;Acc:1310487]	ENSRNOT00000004532	71	48	64
ENSRNOG00000003280	24411	Grin2c	glutamate ionotropic receptor NMDA type subunit 2C [Source:RGD Symbol;Acc:2739]	ENSRNOT00000004477	0	1	0
ENSRNOG00000003281	499437	Mcm9	minichromosome maintenance 9 homologous recombination repair factor [Source:RGD Symbol;Acc:1560557]	ENSRNOT00000004499	432	344.94	364
ENSRNOG00000003283	360872	Rcsd1	RCSD domain containing 1 [Source:RGD Symbol;Acc:1304715]	ENSRNOT00000004387,ENSRNOT00000082422,ENSRNOT00000112592,ENSRNOT00000113367	8	6	8
ENSRNOG00000003284	360605	Epn3	epsin 3 [Source:RGD Symbol;Acc:1306416]	ENSRNOT00000004400,ENSRNOT00000117347	40	40	44
ENSRNOG00000003285	100362572	Mpv17l	MPV17 mitochondrial inner membrane protein like [Source:RGD Symbol;Acc:2324483]	ENSRNOT00000004384,ENSRNOT00000090166,ENSRNOT00000093444,ENSRNOT00000112675,ENSRNOT00000115587,ENSRNOT00000117447	166	139	204
ENSRNOG00000003287	303215303214	Trim16	tripartite motif-containing 16 [Source:RGD Symbol;Acc:1309749]	ENSRNOT00000004390,ENSRNOT00000065335,ENSRNOT00000099929	10	17	14
ENSRNOG00000003288	140726	Cacng5	calcium voltage-gated channel auxiliary subunit gamma 5 [Source:RGD Symbol;Acc:628805]	ENSRNOT00000004578	3	1	1
ENSRNOG00000003289	289668	Lap3	leucine aminopeptidase 3 [Source:RGD Symbol;Acc:1307985]	ENSRNOT00000004770,ENSRNOT00000101781	7715	6560	6737
ENSRNOG00000003291	289185	Creg1	cellular repressor of E1A-stimulated genes 1 [Source:RGD Symbol;Acc:1306804]	ENSRNOT00000004394	1338	1045	1172
ENSRNOG00000003294	.	Cdrt4	CMT1A duplicated region transcript 4 [Source:RGD Symbol;Acc:2323961]	ENSRNOT00000004392	0	0	0
ENSRNOG00000003296	79127	Dck	deoxycytidine kinase [Source:RGD Symbol;Acc:620667]	ENSRNOT00000004440	1114	1005	1081
ENSRNOG00000003298	25300	Cd247	Cd247 molecule [Source:RGD Symbol;Acc:2305]	ENSRNOT00000004403,ENSRNOT00000070958	16	9	6
ENSRNOG00000003300	29619	Btg2	BTG anti-proliferation factor 2 [Source:RGD Symbol;Acc:2225]	ENSRNOT00000004408	562	541	551
ENSRNOG00000003302	303185	Flcn	folliculin [Source:RGD Symbol;Acc:735088]	ENSRNOT00000004412	1309	1101	1186
ENSRNOG00000003304	.	Chad	chondroadherin [Source:RGD Symbol;Acc:2336]	ENSRNOT00000004435	0	0	0
ENSRNOG00000003305	84475	Cxcr3	C-X-C motif chemokine receptor 3 [Source:RGD Symbol;Acc:621528]	ENSRNOT00000004406,ENSRNOT00000100739	0	0	0
ENSRNOG00000003307	364975	Gcdh	glutaryl-CoA dehydrogenase [Source:RGD Symbol;Acc:1308829]	ENSRNOT00000004570,ENSRNOT00000103013,ENSRNOT00000116825	1400	1214	1316
ENSRNOG00000003310	289318	Tmem63a	transmembrane protein 63a [Source:RGD Symbol;Acc:1306829]	ENSRNOT00000083608	3270	2809	3033
ENSRNOG00000003313	24397	Glra2	glycine receptor, alpha 2 [Source:RGD Symbol;Acc:2705]	ENSRNOT00000004443,ENSRNOT00000098582,ENSRNOT00000111367,ENSRNOT00000114133	0	0	0
ENSRNOG00000003326	304714	Rrn3	RRN3 homolog, RNA polymerase I transcription factor [Source:RGD Symbol;Acc:1305001]	ENSRNOT00000082082	2452	2225	2453
ENSRNOG00000003328	360480	Cdip1	cell death-inducing p53 target 1 [Source:RGD Symbol;Acc:1310686]	ENSRNOT00000004999,ENSRNOT00000100719	1083	927	946
ENSRNOG00000003329	287585	Ppm1d	protein phosphatase, Mg2+/Mn2+ dependent, 1D [Source:RGD Symbol;Acc:1305460]	ENSRNOT00000004540	501	472	485
ENSRNOG00000003330	619561	Acsf2	acyl-CoA synthetase family member 2 [Source:RGD Symbol;Acc:1562656]	ENSRNOT00000004673,ENSRNOT00000093983,ENSRNOT00000116540	382	318	304
ENSRNOG00000003332	287368	Nt5m	5',3'-nucleotidase, mitochondrial [Source:RGD Symbol;Acc:1309622]	ENSRNOT00000004448	13	10	14
ENSRNOG00000003334	313743	Klhl21	kelch-like family member 21 [Source:RGD Symbol;Acc:1305863]	ENSRNOT00000004508	1072	929	997
ENSRNOG00000003336	83708	Mybph	myosin binding protein H [Source:RGD Symbol;Acc:620287]	ENSRNOT00000004528	2	0	0
ENSRNOG00000003338	24660	Pmp22	peripheral myelin protein 22 [Source:RGD Symbol;Acc:3359]	ENSRNOT00000041606,ENSRNOT00000081415	106	113	78
ENSRNOG00000003342	.	AABR07037798.1	.	ENSRNOT00000004451	0	0	0
ENSRNOG00000003343	29144	Canx	calnexin [Source:RGD Symbol;Acc:2266]	ENSRNOT00000049942	25843	22806	24187
ENSRNOG00000003345	.	Dcaf8l1	DDB1 and CUL4 associated factor 8-like 1 [Source:RGD Symbol;Acc:1584985]	ENSRNOT00000004460	0	0	0
ENSRNOG00000003346	501552	Fancb	FA complementation group B [Source:RGD Symbol;Acc:1561555]	ENSRNOT00000004456	303	301	311
ENSRNOG00000003347	288858	Or10p1	olfactory receptor family 10 subfamily P member 1 [Source:RGD Symbol;Acc:1332909]	ENSRNOT00000004458,ENSRNOT00000116630	0	0	0
ENSRNOG00000003348	64455	Rasd1	ras related dexamethasone induced 1 [Source:RGD Symbol;Acc:619727]	ENSRNOT00000004475	657	728	663
ENSRNOG00000003349	353303	Col23a1	collagen type XXIII alpha 1 chain [Source:RGD Symbol;Acc:727898]	ENSRNOT00000064078	8	10	11
ENSRNOG00000003350	363463	Mospd2	motile sperm domain containing 2 [Source:RGD Symbol;Acc:1563952]	ENSRNOT00000004494,ENSRNOT00000084395,ENSRNOT00000116700	573	495	564
ENSRNOG00000003354	688518	Pabpc5	poly A binding protein, cytoplasmic 5 [Source:RGD Symbol;Acc:1587661]	ENSRNOT00000004462	0	2	0
ENSRNOG00000003357	84032	Col3a1	collagen type III alpha 1 chain [Source:RGD Symbol;Acc:71029]	ENSRNOT00000004956	4389	3954	4424
ENSRNOG00000003359	26295	Ogt	O-linked N-acetylglucosamine (GlcNAc) transferase [Source:RGD Symbol;Acc:62060]	ENSRNOT00000004692,ENSRNOT00000082967,ENSRNOT00000100805	4554	4472	4887
ENSRNOG00000003365	360882	Cadm3	cell adhesion molecule 3 [Source:RGD Symbol;Acc:1307035]	ENSRNOT00000004613,ENSRNOT00000079263,ENSRNOT00000097938,ENSRNOT00000099664	26	27	39
ENSRNOG00000003367	287405	Tmem220	transmembrane protein 220 [Source:RGD Symbol;Acc:1309576]	ENSRNOT00000004516,ENSRNOT00000064764	9	10	8
ENSRNOG00000003370	25611	Otc	ornithine transcarbamylase [Source:RGD Symbol;Acc:3236]	ENSRNOT00000004686,ENSRNOT00000098008,ENSRNOT00000105755,ENSRNOT00000113098	0	0	0
ENSRNOG00000003374	289855	Ccdc85a	coiled-coil domain containing 85A [Source:RGD Symbol;Acc:1311700]	ENSRNOT00000056813,ENSRNOT00000081981,ENSRNOT00000103938,ENSRNOT00000113987	18	10	18
ENSRNOG00000003377	302780	Rbm31y	RNA binding motif 31, Y-linked [Source:RGD Symbol;Acc:1562219]	ENSRNOT00000004491	0	0	0
ENSRNOG00000003384	303218	Hs3st3b1	heparan sulfate-glucosamine 3-sulfotransferase 3B1 [Source:RGD Symbol;Acc:1307326]	ENSRNOT00000004546	38.56	47.46	41.59
ENSRNOG00000003385	114022	Glrx2	glutaredoxin 2 [Source:RGD Symbol;Acc:1307950]	ENSRNOT00000060062,ENSRNOT00000106322	818	703	717
ENSRNOG00000003386	287847	Rbfox3	RNA binding fox-1 homolog 3 [Source:RGD Symbol;Acc:1560070]	ENSRNOT00000004524,ENSRNOT00000089346,ENSRNOT00000120132	29	28	38
ENSRNOG00000003388	257649	Cenpf	centromere protein F [Source:RGD Symbol;Acc:628667]	ENSRNOT00000004525	9139	8088	8986
ENSRNOG00000003392	305256	Grsf1	G-rich RNA sequence binding factor 1 [Source:RGD Symbol;Acc:1310858]	ENSRNOT00000004551,ENSRNOT00000086571,ENSRNOT00000104596	3078	2889	3057
ENSRNOG00000003397	287406	Adprm	ADP-ribose/CDP-alcohol diphosphatase, manganese-dependent [Source:RGD Symbol;Acc:1309906]	ENSRNOT00000004560,ENSRNOT00000108244	200	135	164
ENSRNOG00000003398	304971	Tomm40l	translocase of outer mitochondrial membrane 40 like [Source:RGD Symbol;Acc:1562006]	ENSRNOT00000004641,ENSRNOT00000111315	239	233	259
ENSRNOG00000003399	140931	Hnrnph2	heterogeneous nuclear ribonucleoprotein H2 [Source:RGD Symbol;Acc:1549784]	ENSRNOT00000059190,ENSRNOT00000067188,ENSRNOT00000078505,ENSRNOT00000096910,ENSRNOT00000119006	5517	4959	5160
ENSRNOG00000003400	246247	Fmo4	flavin containing dimethylaniline monoxygenase 4 [Source:RGD Symbol;Acc:628601]	ENSRNOT00000004577,ENSRNOT00000004599,ENSRNOT00000116186	18	9	11
ENSRNOG00000003401	.	AABR07029195.1	.	ENSRNOT00000004583	977.54	628.44	788.38
ENSRNOG00000003402	60562	Stx6	syntaxin 6 [Source:RGD Symbol;Acc:61915]	ENSRNOT00000035145,ENSRNOT00000099649	719	592	621
ENSRNOG00000003403	288993	Slc35f5	solute carrier family 35, member F5 [Source:RGD Symbol;Acc:1308125]	ENSRNOT00000004581,ENSRNOT00000094536,ENSRNOT00000098086,ENSRNOT00000118661	341	290	292
ENSRNOG00000003407	305064	Ptpn14	protein tyrosine phosphatase, non-receptor type 14 [Source:RGD Symbol;Acc:1307885]	ENSRNOT00000004632,ENSRNOT00000086775,ENSRNOT00000103853,ENSRNOT00000109677	469	397	452
ENSRNOG00000003409	367956	Ldoc1	LDOC1, regulator of NFKB signaling [Source:RGD Symbol;Acc:1565644]	ENSRNOT00000004529,ENSRNOT00000114336,ENSRNOT00000118280	241	223	222
ENSRNOG00000003424	282826	Elac2	elaC ribonuclease Z 2 [Source:RGD Symbol;Acc:628882]	ENSRNOT00000004722,ENSRNOT00000109544,ENSRNOT00000117819	2408	2117	2246
ENSRNOG00000003428	360921	Rufy3	RUN and FYVE domain containing 3 [Source:RGD Symbol;Acc:1565242]	ENSRNOT00000004776,ENSRNOT00000020608,ENSRNOT00000092172,ENSRNOT00000100042,ENSRNOT00000103075,ENSRNOT00000109188	1922	1555	1688
ENSRNOG00000003430	24946	F9	coagulation factor IX [Source:RGD Symbol;Acc:2589]	ENSRNOT00000004559	0	0	0
ENSRNOG00000003434	304833	Ro60	Ro60, Y RNA binding protein [Source:RGD Symbol;Acc:1305083]	ENSRNOT00000004701,ENSRNOT00000100498	395	354	380
ENSRNOG00000003435	.	Mcf2	MCF.2 cell line derived transforming sequence [Source:RGD Symbol;Acc:1566098]	ENSRNOT00000051550,ENSRNOT00000097818,ENSRNOT00000117247	1683	1424	1557
ENSRNOG00000003439	25670	Il15	interleukin 15 [Source:RGD Symbol;Acc:2887]	ENSRNOT00000004590,ENSRNOT00000109879	6	1	6
ENSRNOG00000003442	29290	Adora1	adenosine A1 receptor [Source:RGD Symbol;Acc:2048]	ENSRNOT00000004602	531	476	489
ENSRNOG00000003443	304666	Klf1	KLF transcription factor 1 [Source:RGD Symbol;Acc:1309398]	ENSRNOT00000004601,ENSRNOT00000107650	20	17	12
ENSRNOG00000003452	302666	Asb11	ankyrin repeat and SOCS box containing 11 [Source:RGD Symbol;Acc:1566298]	ENSRNOT00000004693,ENSRNOT00000108098	2	1	0
ENSRNOG00000003453	360838	Lypd1	Ly6/Plaur domain containing 1 [Source:RGD Symbol;Acc:1549754]	ENSRNOT00000004741	17	11	21
ENSRNOG00000003455	287095	Zfp13	zinc finger protein 13 [Source:RGD Symbol;Acc:1304577]	ENSRNOT00000004589,ENSRNOT00000096198	414	361	351
ENSRNOG00000003456	302796	Actrt1	actin-related protein T1 [Source:RGD Symbol;Acc:1359559]	ENSRNOT00000004591	0	0	0
ENSRNOG00000003457	302964	Bicdl2	BICD family like cargo adaptor 2 [Source:RGD Symbol;Acc:1306729]	ENSRNOT00000004638,ENSRNOT00000112873	100	96	114
ENSRNOG00000003461	361387	Zfp330	zinc finger protein 330 [Source:RGD Symbol;Acc:1307510]	ENSRNOT00000004614	2278	1995	2073
ENSRNOG00000003463	78968	Srebf1	sterol regulatory element binding transcription factor 1 [Source:RGD Symbol;Acc:69423]	ENSRNOT00000004753,ENSRNOT00000047053	5113	3959	4410
ENSRNOG00000003464	287822	Hid1	HID1 domain containing [Source:RGD Symbol;Acc:1311422]	ENSRNOT00000004718	987	947	902
ENSRNOG00000003468	170808	Capn8	calpain 8 [Source:RGD Symbol;Acc:620085]	ENSRNOT00000004649,ENSRNOT00000067005,ENSRNOT00000096500	0	4	1
ENSRNOG00000003469	.	MAST1	microtubule associated serine/threonine kinase 1 [Source:RGD Symbol;Acc:631372]	ENSRNOT00000004646,ENSRNOT00000104356,ENSRNOT00000106845	109	100	104
ENSRNOG00000003470	363442	Fundc1	FUN14 domain containing 1 [Source:RGD Symbol;Acc:1563372]	ENSRNOT00000004676,ENSRNOT00000094309	512	492	487
ENSRNOG00000003472	317599	Atp11c	ATPase phospholipid transporting 11C [Source:RGD Symbol;Acc:1564481]	ENSRNOT00000051319,ENSRNOT00000098851,ENSRNOT00000099292,ENSRNOT00000107692,ENSRNOT00000109683,ENSRNOT00000116612	515	476	570
ENSRNOG00000003476	25553	Slc6a4	solute carrier family 6 member 4 [Source:RGD Symbol;Acc:3714]	ENSRNOT00000004717	6	1	3
ENSRNOG00000003479	364983	Rnf150	ring finger protein 150 [Source:RGD Symbol;Acc:1304572]	ENSRNOT00000004621	65	65	70
ENSRNOG00000003480	304987	Aim2	absent in melanoma 2 [Source:RGD Symbol;Acc:1307283]	ENSRNOT00000037655	0	0	0
ENSRNOG00000003486	304988	Mnda	myeloid cell nuclear differentiation antigen [Source:RGD Symbol;Acc:1306089]	ENSRNOT00000036040,ENSRNOT00000097344	0	0	0
ENSRNOG00000003491	24680	Prkca	protein kinase C, alpha [Source:RGD Symbol;Acc:3395]	ENSRNOT00000004699,ENSRNOT00000055073,ENSRNOT00000100596,ENSRNOT00000112512,ENSRNOT00000115522	123	143	157
ENSRNOG00000003494	140592	Ppfia4	PTPRF interacting protein alpha 4 [Source:RGD Symbol;Acc:620055]	ENSRNOT00000039540,ENSRNOT00000098935,ENSRNOT00000108350,ENSRNOT00000115473	18	36	17
ENSRNOG00000003495	287530	Prpf8	pre-mRNA processing factor 8 [Source:RGD Symbol;Acc:1305467]	ENSRNOT00000005016,ENSRNOT00000081813	16068	13861	15527
ENSRNOG00000003496	304645	Tbc1d9	TBC1 domain family member 9 [Source:RGD Symbol;Acc:1308221]	ENSRNOT00000065558,ENSRNOT00000080934,ENSRNOT00000113408,ENSRNOT00000120255	105	82	120
ENSRNOG00000003497	79227	Thoc6	THO complex subunit 6 [Source:RGD Symbol;Acc:708553]	ENSRNOT00000004672,ENSRNOT00000078647,ENSRNOT00000102703	962	887	801
ENSRNOG00000003500	25649	Apoa2	apolipoprotein A2 [Source:RGD Symbol;Acc:2131]	ENSRNOT00000004662	99	111	111
ENSRNOG00000003501	287751	Lyzl6	lysozyme-like 6 [Source:RGD Symbol;Acc:1306968]	ENSRNOT00000004650	0	0	0
ENSRNOG00000003504	.	Rnaseh2a	ribonuclease H2, subunit A [Source:RGD Symbol;Acc:1307248]	ENSRNOT00000083159	2004.83	1639.63	1662.52
ENSRNOG00000003506	64154	Gosr2	golgi SNAP receptor complex member 2 [Source:RGD Symbol;Acc:62079]	ENSRNOT00000005046,ENSRNOT00000103024,ENSRNOT00000106961,ENSRNOT00000114651	2128	1769	1877
ENSRNOG00000003508	287177	Ergic1	endoplasmic reticulum-golgi intermediate compartment 1 [Source:RGD Symbol;Acc:1585015]	ENSRNOT00000005273,ENSRNOT00000101109,ENSRNOT00000103083,ENSRNOT00000103795	2957	2652	2753
ENSRNOG00000003510	246245	Fmo2	flavin containing dimethylaniline monoxygenase 2 [Source:RGD Symbol;Acc:628600]	ENSRNOT00000004762,ENSRNOT00000091389	0	0	0
ENSRNOG00000003512	29705	Gabra1	gamma-aminobutyric acid type A receptor subunit alpha 1 [Source:RGD Symbol;Acc:61855]	ENSRNOT00000004725,ENSRNOT00000104024	0	0	2
ENSRNOG00000003515	25315	Ephx1	epoxide hydrolase 1 [Source:RGD Symbol;Acc:2557]	ENSRNOT00000004780,ENSRNOT00000029787,ENSRNOT00000085279,ENSRNOT00000109605	539.78	499.83	497.44
ENSRNOG00000003517	303398	Tbx2	T-box transcription factor 2 [Source:RGD Symbol;Acc:1311014]	ENSRNOT00000004698	14	11	4
ENSRNOG00000003518	289254	Or6k6	olfactory receptor family 6 subfamily K member 6 [Source:RGD Symbol;Acc:1333957]	ENSRNOT00000004670,ENSRNOT00000098000	0	0	0
ENSRNOG00000003520	29338	Prdx2	peroxiredoxin 2 [Source:RGD Symbol;Acc:3838]	ENSRNOT00000004799,ENSRNOT00000101130	13977	11504	12142
ENSRNOG00000003521	289255	Or6k4	olfactory receptor family 6 subfamily K member 14B [Source:RGD Symbol;Acc:1332672]	ENSRNOT00000004674	0	0	0
ENSRNOG00000003522	25119	Mr1	major histocompatibility complex, class I-related [Source:RGD Symbol;Acc:1593291]	ENSRNOT00000004694,ENSRNOT00000103270	1	0	0
ENSRNOG00000003524	287633	Lrrc59	leucine rich repeat containing 59 [Source:RGD Symbol;Acc:1305092]	ENSRNOT00000004941,ENSRNOT00000104361,ENSRNOT00000105494	8060	7114	7426
ENSRNOG00000003526	140594	Sytl4	synaptotagmin-like 4 [Source:RGD Symbol;Acc:620204]	ENSRNOT00000004909,ENSRNOT00000004921,ENSRNOT00000113853	30	23	17
ENSRNOG00000003531	685789	Samt1	spermatogenesis associated multipass transmembrane protein 1 [Source:RGD Symbol;Acc:1590179]	ENSRNOT00000004683	0	0	0
ENSRNOG00000003532	302845	Magea13	MAGE family member A13 [Source:RGD Symbol;Acc:1359246]	ENSRNOT00000004684,ENSRNOT00000094741,ENSRNOT00000096869	1	1	0
ENSRNOG00000003533	60586	Clcn4	chloride voltage-gated channel 4 [Source:RGD Symbol;Acc:708381]	ENSRNOT00000059270,ENSRNOT00000100086	40	30	42
ENSRNOG00000003536	360521	Rufy1	RUN and FYVE domain containing 1 [Source:RGD Symbol;Acc:1305099]	ENSRNOT00000004740	133	116	131
ENSRNOG00000003537	289257	Spta1	spectrin, alpha, erythrocytic 1 [Source:RGD Symbol;Acc:1305194]	ENSRNOT00000004716,ENSRNOT00000066509	84	46	82
ENSRNOG00000003538	66015	Adamts4	ADAM metallopeptidase with thrombospondin type 1 motif, 4 [Source:RGD Symbol;Acc:621242]	ENSRNOT00000004713	27	40	37
ENSRNOG00000003541	81746	Pggt1b	protein geranylgeranyltransferase type I subunit beta [Source:RGD Symbol;Acc:621754]	ENSRNOT00000004723,ENSRNOT00000097524,ENSRNOT00000103699,ENSRNOT00000116864	610	640	552
ENSRNOG00000003542	287097	Hcfc1r1	host cell factor C1 regulator 1 [Source:RGD Symbol;Acc:727975]	ENSRNOT00000004702	1150	943	953
ENSRNOG00000003543	302619	Gpr143	G protein-coupled receptor 143 [Source:RGD Symbol;Acc:1565799]	ENSRNOT00000004758	0	1	1
ENSRNOG00000003544	303399	Tbx4	T-box transcription factor 4 [Source:RGD Symbol;Acc:1309057]	ENSRNOT00000004736	15	7	16
ENSRNOG00000003545	360853	Uchl5	ubiquitin C-terminal hydrolase L5 [Source:RGD Symbol;Acc:1305414]	ENSRNOT00000004881,ENSRNOT00000077153,ENSRNOT00000098889	1884	1590	1557
ENSRNOG00000003546	302965	Tnfrsf12a	TNF receptor superfamily member 12A [Source:RGD Symbol;Acc:631329]	ENSRNOT00000004842,ENSRNOT00000107526,ENSRNOT00000116910	350	325	305
ENSRNOG00000003549	685814	Cnpy2	canopy FGF signaling regulator 2 [Source:RGD Symbol;Acc:1589072]	ENSRNOT00000004895,ENSRNOT00000105756,ENSRNOT00000106896	945	725	785
ENSRNOG00000003550	289125	Acbd6	acyl-CoA binding domain containing 6 [Source:RGD Symbol;Acc:1305030]	ENSRNOT00000004772,ENSRNOT00000109039,ENSRNOT00000118888	1324	1016	1110
ENSRNOG00000003551	494342	B4galt3	beta-1,4-galactosyltransferase 3 [Source:RGD Symbol;Acc:1359221]	ENSRNOT00000004735,ENSRNOT00000108060	1491	1336	1322
ENSRNOG00000003553	305604	Efemp1	EGF containing fibulin extracellular matrix protein 1 [Source:RGD Symbol;Acc:1308528]	ENSRNOT00000004764,ENSRNOT00000100871,ENSRNOT00000101622	97	67	72
ENSRNOG00000003554	363464	Piga	phosphatidylinositol glycan anchor biosynthesis, class A [Source:RGD Symbol;Acc:1589723]	ENSRNOT00000044103,ENSRNOT00000094241,ENSRNOT00000102422,ENSRNOT00000106938,ENSRNOT00000107804,ENSRNOT00000108302,ENSRNOT00000118152	386	312	367
ENSRNOG00000003559	498858	Ccdc112	coiled-coil domain containing 112 [Source:RGD Symbol;Acc:1561942]	ENSRNOT00000004742	1481	1244	1321
ENSRNOG00000003562	289335	Susd4	sushi domain containing 4 [Source:RGD Symbol;Acc:1564043]	ENSRNOT00000052407,ENSRNOT00000103364	261	218	207
ENSRNOG00000003563	287552	Blmh	bleomycin hydrolase [Source:RGD Symbol;Acc:1304668]	ENSRNOT00000005125,ENSRNOT00000108128,ENSRNOT00000119015	2246	1984	2050
ENSRNOG00000003566	287774	Apoh	apolipoprotein H [Source:RGD Symbol;Acc:1310625]	ENSRNOT00000004756	0	0	2
ENSRNOG00000003567	289219	Ppox	protoporphyrinogen oxidase [Source:RGD Symbol;Acc:1310543]	ENSRNOT00000004896	325	296	307
ENSRNOG00000003569	29708	Gabra6	gamma-aminobutyric acid type A receptor subunit alpha6 [Source:RGD Symbol;Acc:61861]	ENSRNOT00000004877	0	0	0
ENSRNOG00000003575	317161	Mospd4	motile sperm domain containing 4 [Source:RGD Symbol;Acc:1304785]	ENSRNOT00000004747	0	0	0
ENSRNOG00000003576	360589	Ints2	integrator complex subunit 2 [Source:RGD Symbol;Acc:1305547]	ENSRNOT00000075843	1483	1289	1393
ENSRNOG00000003578	302288	Fem1c	fem-1 homolog C [Source:RGD Symbol;Acc:1309322]	ENSRNOT00000004784	2030	1882	1980
ENSRNOG00000003580	24860	Ucp1	uncoupling protein 1 [Source:RGD Symbol;Acc:3931]	ENSRNOT00000004900	0	0	0
ENSRNOG00000003581	171068	Pou2f1	POU class 2 homeobox 1 [Source:RGD Symbol;Acc:621689]	ENSRNOT00000047488,ENSRNOT00000087096,ENSRNOT00000115647,ENSRNOT00000118670	425	387	444
ENSRNOG00000003583	289372	Smyd2	SET and MYND domain containing 2 [Source:RGD Symbol;Acc:727785]	ENSRNOT00000004783	790	666	689
ENSRNOG00000003585	302538	Sytl5	synaptotagmin-like 5 [Source:RGD Symbol;Acc:631342]	ENSRNOT00000004785,ENSRNOT00000113935,ENSRNOT00000114439	22	8	18
ENSRNOG00000003587	360457	Vegfd	vascular endothelial growth factor D [Source:RGD Symbol;Acc:620695]	ENSRNOT00000068601	28	18	34
ENSRNOG00000003590	360537	Tom1l2	target of myb1 like 2 membrane trafficking protein [Source:RGD Symbol;Acc:1306728]	ENSRNOT00000067866,ENSRNOT00000083093,ENSRNOT00000099670,ENSRNOT00000101854,ENSRNOT00000106889,ENSRNOT00000107932,ENSRNOT00000111837,ENSRNOT00000112948	380	311	354
ENSRNOG00000003592	305391	Med28	mediator complex subunit 28 [Source:RGD Symbol;Acc:1305875]	ENSRNOT00000004912,ENSRNOT00000093875,ENSRNOT00000116188	1595	1263	1337
ENSRNOG00000003594	289034	Tmem183a	transmembrane protein 183A [Source:RGD Symbol;Acc:1309892]	ENSRNOT00000005272,ENSRNOT00000078990,ENSRNOT00000100649	2029	1867	1890
ENSRNOG00000003595	360858	Lhx4	LIM homeobox 4 [Source:RGD Symbol;Acc:1308044]	ENSRNOT00000067253,ENSRNOT00000093438,ENSRNOT00000093650	6	10	9
ENSRNOG00000003596	317258	Itgb1bp2	integrin subunit beta 1 binding protein 2 [Source:RGD Symbol;Acc:1565015]	ENSRNOT00000004888,ENSRNOT00000110786	11	4	8
ENSRNOG00000003597	316531	Tuba4a	tubulin, alpha 4A [Source:RGD Symbol;Acc:1359623]	ENSRNOT00000004797	3242	2789	3123
ENSRNOG00000003599	305258	Utp3	UTP3, small subunit processome component [Source:RGD Symbol;Acc:1308540]	ENSRNOT00000004787	2135	1852	1934
ENSRNOG00000003600	360992	Pnpt1	polyribonucleotide nucleotidyltransferase 1 [Source:RGD Symbol;Acc:1307987]	ENSRNOT00000004919,ENSRNOT00000108630	2166	1812	1937
ENSRNOG00000003601	289322	Degs1l2	delta(4)-desaturase, sphingolipid 1 like 2 [Source:RGD Symbol;Acc:1564463]	ENSRNOT00000004815	32	34	34
ENSRNOG00000003603	303222	Arhgap44	Rho GTPase activating protein 44 [Source:RGD Symbol;Acc:1305664]	ENSRNOT00000004829,ENSRNOT00000071595,ENSRNOT00000101528	523	424	449
ENSRNOG00000003606	498340	Mgst3l1	microsomal glutathione S-transferase 3 like 1 [Source:RGD Symbol;Acc:1561381]	ENSRNOT00000004798	107.17	61.37	68.76
ENSRNOG00000003611	363448	Dynlt3	dynein light chain Tctex-type 3 [Source:RGD Symbol;Acc:1549755]	ENSRNOT00000004808	557	445	504
ENSRNOG00000003613	54252	Mid1	midline 1 [Source:RGD Symbol;Acc:2640]	ENSRNOT00000004873,ENSRNOT00000098663	23	28	23
ENSRNOG00000003614	65271	Mgat5	alpha-1,6-mannosylglycoprotein 6-beta-N-acetylglucosaminyltransferase [Source:RGD Symbol;Acc:620100]	ENSRNOT00000004995,ENSRNOT00000100469	309	310	308
ENSRNOG00000003616	289264	Grem2	gremlin 2, DAN family BMP antagonist [Source:RGD Symbol;Acc:1560008]	ENSRNOT00000004803	57	43	53
ENSRNOG00000003620	84493	Fmo3	flavin containing dimethylaniline monoxygenase 3 [Source:RGD Symbol;Acc:619761]	ENSRNOT00000004864	1	0	0
ENSRNOG00000003622	66021	Cybb	cytochrome b-245 beta chain [Source:RGD Symbol;Acc:620574]	ENSRNOT00000038994	0	1	4
ENSRNOG00000003625	304766	Ubxn4	UBX domain protein 4 [Source:RGD Symbol;Acc:1307451]	ENSRNOT00000004878,ENSRNOT00000098224,ENSRNOT00000107083,ENSRNOT00000113122	2153	1946	2071
ENSRNOG00000003626	641434	Atp5pd	ATP synthase peripheral stalk subunit d [Source:RGD Symbol;Acc:620083]	ENSRNOT00000004836	6656	5926	5770
ENSRNOG00000003629	289323	Nvl	nuclear VCP-like [Source:RGD Symbol;Acc:1311270]	ENSRNOT00000004927,ENSRNOT00000086888	2605	2311	2282
ENSRNOG00000003633	140936	Rcvrn	recoverin [Source:RGD Symbol;Acc:620258]	ENSRNOT00000004880	0	0	0
ENSRNOG00000003634	24522	Zfp354a	zinc finger protein 354A [Source:RGD Symbol;Acc:2967]	ENSRNOT00000045596,ENSRNOT00000085203,ENSRNOT00000097835	156	206.02	222
ENSRNOG00000003635	289338	Disp1	dispatched RND transporter family member 1 [Source:RGD Symbol;Acc:1307675]	ENSRNOT00000004834	607	522	543
ENSRNOG00000003643	317546	Tab3	TGF-beta activated kinase 1 (MAP3K7) binding protein 3 [Source:RGD Symbol;Acc:1594527]	ENSRNOT00000004854,ENSRNOT00000100917	688	527	686
ENSRNOG00000003645	83498	Hnrnpab	heterogeneous nuclear ribonucleoprotein A/B [Source:RGD Symbol;Acc:69255]	ENSRNOT00000004885,ENSRNOT00000033056,ENSRNOT00000065584	30411	26155	27676
ENSRNOG00000003649	84491	Qsox1	quiescin sulfhydryl oxidase 1 [Source:RGD Symbol;Acc:68957]	ENSRNOT00000005052,ENSRNOT00000068044	980	850	862
ENSRNOG00000003650	100360582	Nt5c	5', 3'-nucleotidase, cytosolic [Source:RGD Symbol;Acc:2321875]	ENSRNOT00000004853	208	204	221
ENSRNOG00000003653	24368	Fh	fumarate hydratase [Source:RGD Symbol;Acc:2614]	ENSRNOT00000004917	3519	2951	3035
ENSRNOG00000003654	287098	Cldn6	claudin 6 [Source:RGD Symbol;Acc:1308837]	ENSRNOT00000004848,ENSRNOT00000111504	2325	2281	2610
ENSRNOG00000003657	287101	Pkmyt1	protein kinase, membrane associated tyrosine/threonine 1 [Source:RGD Symbol;Acc:1305434]	ENSRNOT00000004936,ENSRNOT00000110606	1662	1412	1524
ENSRNOG00000003661	690244287828	Jpt1	Jupiter microtubule associated homolog 1 [Source:RGD Symbol;Acc:1359325]	ENSRNOT00000004862,ENSRNOT00000004867,ENSRNOT00000049609,ENSRNOT00000115704,ENSRNOT00000119507	20713	17395.9	17907.3
ENSRNOG00000003666	360922	Jchain	joining chain of multimeric IgA and IgM [Source:RGD Symbol;Acc:1310155]	ENSRNOT00000004866	8	5	5
ENSRNOG00000003668	405065	Or1ad6	olfactory receptor family 1 subfamily AD member 6 [Source:RGD Symbol;Acc:1334321]	ENSRNOT00000004865	0	0	1
ENSRNOG00000003669	246297	Myocd	myocardin [Source:RGD Symbol;Acc:631347]	ENSRNOT00000057562,ENSRNOT00000078675,ENSRNOT00000109338	8	8	12
ENSRNOG00000003671	266738	Prop1	PROP paired-like homeobox 1 [Source:RGD Symbol;Acc:628759]	ENSRNOT00000004872	0	0	0
ENSRNOG00000003672	289525	Enam	enamelin [Source:RGD Symbol;Acc:1306796]	ENSRNOT00000049462	0	0	0
ENSRNOG00000003673	287830	Nup85	nucleoporin 85 [Source:RGD Symbol;Acc:1311942]	ENSRNOT00000005035,ENSRNOT00000099013,ENSRNOT00000101986	3202	2795	2951
ENSRNOG00000003674	363465	Pir	pirin [Source:RGD Symbol;Acc:1359212]	ENSRNOT00000004884,ENSRNOT00000111021,ENSRNOT00000112847	2087	1631	1673
ENSRNOG00000003679	303403	Med13	mediator complex subunit 13 [Source:RGD Symbol;Acc:1304829]	ENSRNOT00000035280,ENSRNOT00000115986	2432	2382	2795
ENSRNOG00000003680	25451	Gabrb2	gamma-aminobutyric acid type A receptor subunit beta 2 [Source:RGD Symbol;Acc:2650]	ENSRNOT00000004970,ENSRNOT00000118632,ENSRNOT00000118954	0	0	0
ENSRNOG00000003681	116569	Lct	lactase [Source:RGD Symbol;Acc:620823]	ENSRNOT00000004908	9	10	9
ENSRNOG00000003682	304669	Hook2	hook microtubule-tethering protein 2 [Source:RGD Symbol;Acc:1310171]	ENSRNOT00000035987	2375	2058	2046
ENSRNOG00000003683	60432	Glp2r	glucagon-like peptide 2 receptor [Source:RGD Symbol;Acc:620270]	ENSRNOT00000004946	0	0	0
ENSRNOG00000003686	302711	Tbl1xr1	TBL1X/Y related 1 [Source:RGD Symbol;Acc:1560053]	ENSRNOT00000004901,ENSRNOT00000079680	2445	2071	2304
ENSRNOG00000003687	84583	Rgs2	regulator of G-protein signaling 2 [Source:RGD Symbol;Acc:621665]	ENSRNOT00000005156,ENSRNOT00000093882	25	13	16
ENSRNOG00000003688	.	4933400A11Rik	similar to RIKEN cDNA 4933400A11 [Source:RGD Symbol;Acc:15003266]	ENSRNOT00000004893	0	0	0
ENSRNOG00000003689	317259	Nono	non-POU domain containing, octamer-binding [Source:RGD Symbol;Acc:1549738]	ENSRNOT00000004911	12833	11032	11194
ENSRNOG00000003691	252889	Tmed7	transmembrane p24 trafficking protein 7 [Source:RGD Symbol;Acc:727954]	ENSRNOT00000004942,ENSRNOT00000103895	2687	2292	2581
ENSRNOG00000003694	305066	Prox1	prospero homeobox 1 [Source:RGD Symbol;Acc:1306890]	ENSRNOT00000004905,ENSRNOT00000096982	51	54	60
ENSRNOG00000003695	304646	Mgat4d	MGAT4 family, member D [Source:RGD Symbol;Acc:1310572]	ENSRNOT00000004982	0	0	0
ENSRNOG00000003698	501864	Mroh9	maestro heat-like repeat family member 9 [Source:RGD Symbol;Acc:1564745]	ENSRNOT00000004931	0	0	0
ENSRNOG00000003699	498029	Endov	endonuclease V [Source:RGD Symbol;Acc:1562414]	ENSRNOT00000004966,ENSRNOT00000078478,ENSRNOT00000116751	274	205	200
ENSRNOG00000003703	29685	Mcm6	minichromosome maintenance complex component 6 [Source:RGD Symbol;Acc:61967]	ENSRNOT00000004969,ENSRNOT00000115806	13425	11181	11917
ENSRNOG00000003704	289671	Fam184b	family with sequence similarity 184, member B [Source:RGD Symbol;Acc:1564950]	ENSRNOT00000004923	0	1	0
ENSRNOG00000003705	367786	Bmx	BMX non-receptor tyrosine kinase [Source:RGD Symbol;Acc:1565643]	ENSRNOT00000005181	0	0	0
ENSRNOG00000003706	445268	Ufc1	ubiquitin-fold modifier conjugating enzyme 1 [Source:RGD Symbol;Acc:1303313]	ENSRNOT00000004938	1129	916	951
ENSRNOG00000003707	317260	Zmym3	zinc finger MYM-type containing 3 [Source:RGD Symbol;Acc:1564967]	ENSRNOT00000004972,ENSRNOT00000076004,ENSRNOT00000076008,ENSRNOT00000076709,ENSRNOT00000117483	595	504	596
ENSRNOG00000003709	59113	Kmo	kynurenine 3-monooxygenase [Source:RGD Symbol;Acc:620610]	ENSRNOT00000005005,ENSRNOT00000100456,ENSRNOT00000114438	0	0	0
ENSRNOG00000003712	360993	Ppp4r3b	protein phosphatase 4, regulatory subunit 3B [Source:RGD Symbol;Acc:1309450]	ENSRNOT00000005170	2750	2376	2559
ENSRNOG00000003713	54193	Pbsn	probasin [Source:RGD Symbol;Acc:708571]	ENSRNOT00000046768,ENSRNOT00000080431,ENSRNOT00000114364	0	0	0
ENSRNOG00000003714	287269	Clk4	CDC-like kinase 4 [Source:RGD Symbol;Acc:1310274]	ENSRNOT00000005048,ENSRNOT00000119764	379	297	329
ENSRNOG00000003715	317181	Srpx2	sushi-repeat-containing protein, X-linked 2 [Source:RGD Symbol;Acc:1562444]	ENSRNOT00000005020,ENSRNOT00000103433	28	40	48
ENSRNOG00000003716	60462	Batf3	basic leucine zipper ATF-like transcription factor 3 [Source:RGD Symbol;Acc:620501]	ENSRNOT00000004962	9	15	5
ENSRNOG00000003717	289324	Cnih4	cornichon family member 4 [Source:RGD Symbol;Acc:1559740]	ENSRNOT00000004939,ENSRNOT00000107775,ENSRNOT00000114514	1449	1294	1274
ENSRNOG00000003718	25376	Ambn	ameloblastin [Source:RGD Symbol;Acc:2101]	ENSRNOT00000005003,ENSRNOT00000105630	0	0	0
ENSRNOG00000003719	303190	Atpaf2	ATP synthase mitochondrial F1 complex assembly factor 2 [Source:RGD Symbol;Acc:1305161]	ENSRNOT00000004948,ENSRNOT00000098577,ENSRNOT00000101889,ENSRNOT00000116769	1042	850	905
ENSRNOG00000003720	266813	Prrx1	paired related homeobox 1 [Source:RGD Symbol;Acc:628884]	ENSRNOT00000004950,ENSRNOT00000082385	364	296	351
ENSRNOG00000003722	498267	Styxl2	serine/threonine/tyrosine interacting like 2 [Source:RGD Symbol;Acc:1560598]	ENSRNOT00000004965	3	4	1
ENSRNOG00000003723	498301	Wdr26	WD repeat domain 26 [Source:RGD Symbol;Acc:1565589]	ENSRNOT00000005059	5965	5432	5913
ENSRNOG00000003724	287635	Mrpl27	mitochondrial ribosomal protein L27 [Source:RGD Symbol;Acc:1309090]	ENSRNOT00000004947,ENSRNOT00000116932	1534	1360	1234
ENSRNOG00000003726	367793	Scml2	Scm polycomb group protein like 2 [Source:RGD Symbol;Acc:1564289]	ENSRNOT00000004968	94	88	75
ENSRNOG00000003728	64134	Xylt2	xylosyltransferase 2 [Source:RGD Symbol;Acc:619765]	ENSRNOT00000082972	743	648	710
ENSRNOG00000003732	299236	Flrt2	fibronectin leucine rich transmembrane protein 2 [Source:RGD Symbol;Acc:1308574]	ENSRNOT00000004955,ENSRNOT00000108960,ENSRNOT00000113363,ENSRNOT00000120043	250	212	245
ENSRNOG00000003734	681300	Cxxc5l1	CXXC finger protein 5 like 1 [Source:RGD Symbol;Acc:1596788]	ENSRNOT00000004958	2.27	2.25	3.44
ENSRNOG00000003736	85250	Col5a2	collagen type V alpha 2 chain [Source:RGD Symbol;Acc:70921]	ENSRNOT00000005073,ENSRNOT00000099326,ENSRNOT00000114323	2651	2444	2719
ENSRNOG00000003737	364973	Best2	bestrophin 2 [Source:RGD Symbol;Acc:1305377]	ENSRNOT00000067600	20	30	30
ENSRNOG00000003738	289369	Ush2a	usherin [Source:RGD Symbol;Acc:628777]	ENSRNOT00000004992	3	2	9
ENSRNOG00000003740	360873	Gpa33	glycoprotein A33 [Source:RGD Symbol;Acc:1306711]	ENSRNOT00000004986	2	2	0
ENSRNOG00000003741	.	Nptx1	neuronal pentraxin 1 [Source:RGD Symbol;Acc:628894]	ENSRNOT00000005067	144	114	106
ENSRNOG00000003742	100362725	Cdkl5	cyclin-dependent kinase-like 5 [Source:RGD Symbol;Acc:2324133]	ENSRNOT00000005061,ENSRNOT00000072627,ENSRNOT00000095927,ENSRNOT00000104285,ENSRNOT00000107431	169	164	188
ENSRNOG00000003743	116483	Dars1	aspartyl-tRNA synthetase 1 [Source:RGD Symbol;Acc:621167]	ENSRNOT00000005127,ENSRNOT00000101975,ENSRNOT00000106859	4902	4310	4378
ENSRNOG00000003745	25389	Atf3	activating transcription factor 3 [Source:RGD Symbol;Acc:2165]	ENSRNOT00000005085	357	348	335
ENSRNOG00000003747	288919	Get3	guided entry of tail-anchored proteins factor 3, ATPase [Source:RGD Symbol;Acc:1307906]	ENSRNOT00000067518	4723	3939	4075
ENSRNOG00000003748	501570	Tasl	TLR adaptor interacting with endolysosomal SLC15A4 [Source:RGD Symbol;Acc:1565785]	ENSRNOT00000004977,ENSRNOT00000119697	0	0	0
ENSRNOG00000003749	497078	Xk	X-linked Kx blood group antigen, Kell and VPS13A binding protein [Source:RGD Symbol;Acc:1359650]	ENSRNOT00000051135	177	178	187
ENSRNOG00000003755	685504	Clgn	calmegin [Source:RGD Symbol;Acc:1592643]	ENSRNOT00000005071,ENSRNOT00000103637	1	4	0
ENSRNOG00000003756	302540	Lancl3	LanC like family member 3 [Source:RGD Symbol;Acc:1563642]	ENSRNOT00000005042	45	35	44
ENSRNOG00000003759	314360	Galc	galactosylceramidase [Source:RGD Symbol;Acc:1359384]	ENSRNOT00000005015,ENSRNOT00000094269	54	33	36
ENSRNOG00000003762	317575	Smarca1	SWI/SNF related, matrix associated, actin dependent regulator of chromatin, subfamily a, member 1 [Source:RGD Symbol;Acc:1561046]	ENSRNOT00000068478,ENSRNOT00000114801,ENSRNOT00000115795	46	57	41
ENSRNOG00000003763	85274	Prdx4	peroxiredoxin 4 [Source:RGD Symbol;Acc:620043]	ENSRNOT00000005014,ENSRNOT00000105854,ENSRNOT00000114294,ENSRNOT00000114432,ENSRNOT00000118979	1922	1779	1669
ENSRNOG00000003765	58850	Nr0b1	nuclear receptor subfamily 0, group B, member 1 [Source:RGD Symbol;Acc:62028]	ENSRNOT00000005023	0	0	0
ENSRNOG00000003767	289342	Rps6kc1	ribosomal protein S6 kinase C1 [Source:RGD Symbol;Acc:1306578]	ENSRNOT00000067017,ENSRNOT00000087305,ENSRNOT00000105727,ENSRNOT00000110098	1102	995	1033
ENSRNOG00000003769	360839	Tmem163	transmembrane protein 163 [Source:RGD Symbol;Acc:1306212]	ENSRNOT00000005006	11	10	12
ENSRNOG00000003772	29317	Csrp2	cysteine and glycine-rich protein 2 [Source:RGD Symbol;Acc:61950]	ENSRNOT00000067011,ENSRNOT00000080598,ENSRNOT00000097951	1417	1069	1111.99
ENSRNOG00000003773	79239	Hmox2	heme oxygenase 2 [Source:RGD Symbol;Acc:67402]	ENSRNOT00000005031,ENSRNOT00000077164,ENSRNOT00000114400	1233	914	1029
ENSRNOG00000003776	689404	Amtn	amelotin [Source:RGD Symbol;Acc:1592356]	ENSRNOT00000065778,ENSRNOT00000118895	0	0	0
ENSRNOG00000003777	29422	Chrne	cholinergic receptor nicotinic epsilon subunit [Source:RGD Symbol;Acc:2353]	ENSRNOT00000005050	15	15	10
ENSRNOG00000003778	498289	Opn3	opsin 3 [Source:RGD Symbol;Acc:1594385]	ENSRNOT00000005072	3.87	13.93	11.59
ENSRNOG00000003779	83631	Dedd	death effector domain-containing [Source:RGD Symbol;Acc:620050]	ENSRNOT00000005147	656.32	668.9	707.83
ENSRNOG00000003781	303056	Atp10b	ATPase phospholipid transporting 10B [Source:RGD Symbol;Acc:1565126]	ENSRNOT00000029118,ENSRNOT00000104964	4	5	1
ENSRNOG00000003782	302640	Acot9	acyl-CoA thioesterase 9 [Source:RGD Symbol;Acc:1359188]	ENSRNOT00000005033,ENSRNOT00000111580,ENSRNOT00000113538	1641	1418	1498
ENSRNOG00000003783	681066	Fthl17a	ferritin, heavy polypeptide-like 17, member A [Source:RGD Symbol;Acc:1584678]	ENSRNOT00000005021	0	0	2
ENSRNOG00000003784	287531	Rilp	Rab interacting lysosomal protein [Source:RGD Symbol;Acc:1307691]	ENSRNOT00000005039	4	3	1
ENSRNOG00000003785	100147704	Usp43	ubiquitin specific peptidase 43 [Source:RGD Symbol;Acc:2303824]	ENSRNOT00000065383	449	360	409
ENSRNOG00000003786	302313	Tspan6	tetraspanin 6 [Source:RGD Symbol;Acc:1560160]	ENSRNOT00000005165,ENSRNOT00000119163	1238	1054	1115
ENSRNOG00000003787	498385	Lcorl	ligand dependent nuclear receptor corepressor-like [Source:RGD Symbol;Acc:1561241]	ENSRNOT00000072746,ENSRNOT00000100583,ENSRNOT00000101649,ENSRNOT00000104711,ENSRNOT00000116871	226	193	215
ENSRNOG00000003790	364039	Mael	maelstrom spermatogenic transposon silencer [Source:RGD Symbol;Acc:1309333]	ENSRNOT00000005060,ENSRNOT00000105509	264	199	219
ENSRNOG00000003792	317343	Med14	mediator complex subunit 14 [Source:RGD Symbol;Acc:1560170]	ENSRNOT00000066480,ENSRNOT00000093176,ENSRNOT00000093181,ENSRNOT00000093346	1087	898	1059
ENSRNOG00000003794	287063	Nmral1	NmrA like redox sensor 1 [Source:RGD Symbol;Acc:1311451]	ENSRNOT00000005109,ENSRNOT00000084850,ENSRNOT00000114833	1454	1154	1142
ENSRNOG00000003795	305035	Angel2	angel homolog 2 [Source:RGD Symbol;Acc:1305056]	ENSRNOT00000005084,ENSRNOT00000109060	1202	1041	1090
ENSRNOG00000003797	113958	Mrps7	mitochondrial ribosomal protein S7 [Source:RGD Symbol;Acc:1309164]	ENSRNOT00000005089,ENSRNOT00000098465	2006	1658	1565
ENSRNOG00000003800	29481	Rgs9	regulator of G-protein signaling 9 [Source:RGD Symbol;Acc:3572]	ENSRNOT00000005076,ENSRNOT00000096063,ENSRNOT00000105087	1	9	6
ENSRNOG00000003802	64193	Pttg1	PTTG1 regulator of sister chromatid separation, securin [Source:RGD Symbol;Acc:68359]	ENSRNOT00000005070,ENSRNOT00000093944	2091	1784	1926
ENSRNOG00000003803	366889	Zdhhc17	zinc finger DHHC-type palmitoyltransferase 17 [Source:RGD Symbol;Acc:1595790]	ENSRNOT00000005078	427	368	436
ENSRNOG00000003805	360595	Rnft1	ring finger protein, transmembrane 1 [Source:RGD Symbol;Acc:1562411]	ENSRNOT00000005064,ENSRNOT00000109532	662	568	572
ENSRNOG00000003807	303586	Wnt9b	Wnt family member 9B [Source:RGD Symbol;Acc:1309574]	ENSRNOT00000005074	0	0	1
ENSRNOG00000003809	302642	Sat1	spermidine/spermine N1-acetyl transferase 1 [Source:RGD Symbol;Acc:1586174]	ENSRNOT00000068078,ENSRNOT00000086311	880	715	821
ENSRNOG00000003812	171297	Nlgn3	neuroligin 3 [Source:RGD Symbol;Acc:621119]	ENSRNOT00000005077,ENSRNOT00000005102,ENSRNOT00000076168,ENSRNOT00000108642	19	16	12
ENSRNOG00000003813	65272	Kcnk10	potassium two pore domain channel subfamily K member 10 [Source:RGD Symbol;Acc:619732]	ENSRNOT00000005175,ENSRNOT00000100878,ENSRNOT00000102643,ENSRNOT00000111719	1	0	1
ENSRNOG00000003815	64201	Slc25a11	solute carrier family 25 member 11 [Source:RGD Symbol;Acc:708476]	ENSRNOT00000005144,ENSRNOT00000102355,ENSRNOT00000118055	2762	2307	2272
ENSRNOG00000003816	360874	Tada1	transcriptional adaptor 1 [Source:RGD Symbol;Acc:1306774]	ENSRNOT00000005090,ENSRNOT00000058689	1176	1006	999
ENSRNOG00000003821	287871	Rptor	regulatory associated protein of MTOR, complex 1 [Source:RGD Symbol;Acc:1311784]	ENSRNOT00000005337,ENSRNOT00000101121,ENSRNOT00000111480	3983	3386	3891
ENSRNOG00000003822	303057	Slu7	SLU7 homolog, splicing factor [Source:RGD Symbol;Acc:631432]	ENSRNOT00000005132,ENSRNOT00000088322	1528	1394	1483
ENSRNOG00000003825	314545	Wdr75	WD repeat domain 75 [Source:RGD Symbol;Acc:1564869]	ENSRNOT00000050275,ENSRNOT00000083864	2391	2086	2169
ENSRNOG00000003827	303630	Wipi1	WD repeat domain, phosphoinositide interacting 1 [Source:RGD Symbol;Acc:1307754]	ENSRNOT00000005172,ENSRNOT00000005257,ENSRNOT00000109014	688	587	615
ENSRNOG00000003829	302290	Ap3s1	adaptor related protein complex 3 subunit sigma 1 [Source:RGD Symbol;Acc:1311115]	ENSRNOT00000064116,ENSRNOT00000098846,ENSRNOT00000104306,ENSRNOT00000104814,ENSRNOT00000112095	986	863	883
ENSRNOG00000003831	314380	Tdp1	tyrosyl-DNA phosphodiesterase 1 [Source:RGD Symbol;Acc:1309618]	ENSRNOT00000005167,ENSRNOT00000111469,ENSRNOT00000115515	1161	1023	1037
ENSRNOG00000003832	498309	Vash2	vasohibin 2 [Source:RGD Symbol;Acc:1564105]	ENSRNOT00000005095	6	10	14
ENSRNOG00000003833	289380	Nenf	neudesin neurotrophic factor [Source:RGD Symbol;Acc:1303289]	ENSRNOT00000005190	1135	895	800
ENSRNOG00000003834	287398	Map2k4	mitogen activated protein kinase kinase 4 [Source:RGD Symbol;Acc:1307040]	ENSRNOT00000005293,ENSRNOT00000109134,ENSRNOT00000112493	1481	1315	1332
ENSRNOG00000003835	287532	Slc43a2	solute carrier family 43 member 2 [Source:RGD Symbol;Acc:1305819]	ENSRNOT00000005100,ENSRNOT00000099534	559	433	548
ENSRNOG00000003836	100362696	Fam47a	family with sequence similarity 47, member A [Source:RGD Symbol;Acc:2324262]	ENSRNOT00000005141	0	0	0
ENSRNOG00000003840	360272	Slit2	slit guidance ligand 2 [Source:RGD Symbol;Acc:69310]	ENSRNOT00000005477,ENSRNOT00000081601,ENSRNOT00000098728,ENSRNOT00000101023,ENSRNOT00000117062	231	263	250
ENSRNOG00000003841	65198	Kcnh1	potassium voltage-gated channel subfamily H member 1 [Source:RGD Symbol;Acc:68398]	ENSRNOT00000005209	1	3	8
ENSRNOG00000003844	289693	Dhx15	DEAH-box helicase 15 [Source:RGD Symbol;Acc:1308072]	ENSRNOT00000005126,ENSRNOT00000103809	8909	7662	8268
ENSRNOG00000003845	24882	Wnt3	Wnt family member 3 [Source:RGD Symbol;Acc:3972]	ENSRNOT00000005176,ENSRNOT00000096241	0	2	0
ENSRNOG00000003846	29525	Pitpna	phosphatidylinositol transfer protein, alpha [Source:RGD Symbol;Acc:61885]	ENSRNOT00000005368,ENSRNOT00000090554	2125	1778	1959
ENSRNOG00000003847	.	Gid4	GID complex subunit 4 [Source:RGD Symbol;Acc:1588894]	ENSRNOT00000005237	373	341	342
ENSRNOG00000003848	679693	Med12	mediator complex subunit 12 [Source:RGD Symbol;Acc:1585896]	ENSRNOT00000040334,ENSRNOT00000076957,ENSRNOT00000090192,ENSRNOT00000111218	1141	1126	1178
ENSRNOG00000003849	59074	Stx8	syntaxin 8 [Source:RGD Symbol;Acc:61917]	ENSRNOT00000005204,ENSRNOT00000116831	380	380	335
ENSRNOG00000003853	364981	Scoc	short coiled-coil protein [Source:RGD Symbol;Acc:1311860]	ENSRNOT00000005124,ENSRNOT00000105067,ENSRNOT00000110184,ENSRNOT00000115332,ENSRNOT00000116209	2318	1959	1897
ENSRNOG00000003855	360481	Dnaja3	DnaJ heat shock protein family (Hsp40) member A3 [Source:RGD Symbol;Acc:1306527]	ENSRNOT00000005479,ENSRNOT00000081596,ENSRNOT00000085230	4387	3617	3798
ENSRNOG00000003858	302526	Atp6ap2	ATPase H+ transporting accessory protein 2 [Source:RGD Symbol;Acc:1561269]	ENSRNOT00000005138	2795	2545	2563
ENSRNOG00000003860	.	AABR07038250.1	myosin light chain 6B like 1 [Source:RGD Symbol;Acc:41207417]	ENSRNOT00000005120	0	0	0
ENSRNOG00000003861	304923	Gorab	golgin, RAB6-interacting [Source:RGD Symbol;Acc:1564990]	ENSRNOT00000005148,ENSRNOT00000106402	591	492	561
ENSRNOG00000003863	288920	Trir	telomerase RNA component interacting RNase [Source:RGD Symbol;Acc:1564093]	ENSRNOT00000005270	2957.24	2509.41	2528.47
ENSRNOG00000003864	83823	Gipc1	GIPC PDZ domain containing family, member 1 [Source:RGD Symbol;Acc:68338]	ENSRNOT00000005374,ENSRNOT00000105318,ENSRNOT00000112591	2445	1992	2122
ENSRNOG00000003865	363654	Tmigd1	transmembrane and immunoglobulin domain containing 1 [Source:RGD Symbol;Acc:1307444]	ENSRNOT00000005129	0	0	0
ENSRNOG00000003866	60628	Cxcr4	C-X-C motif chemokine receptor 4 [Source:RGD Symbol;Acc:620465]	ENSRNOT00000005143	1	4	1
ENSRNOG00000003869	25352	Sod3	superoxide dismutase 3 [Source:RGD Symbol;Acc:3733]	ENSRNOT00000005155	0	4	2
ENSRNOG00000003870	497886	C1qtnf2	C1q and TNF related 2 [Source:RGD Symbol;Acc:1561041]	ENSRNOT00000005161,ENSRNOT00000097801,ENSRNOT00000101070	28	30	23
ENSRNOG00000003872	170840	Slc40a1	solute carrier family 40 member 1 [Source:RGD Symbol;Acc:620180]	ENSRNOT00000005228,ENSRNOT00000095235	64	49	50
ENSRNOG00000003873	25306	Cpd	carboxypeptidase D [Source:RGD Symbol;Acc:2393]	ENSRNOT00000005262	503	423	450
ENSRNOG00000003875	317576	Ocrl	OCRL, inositol polyphosphate-5-phosphatase [Source:RGD Symbol;Acc:1594526]	ENSRNOT00000005267,ENSRNOT00000082363	860	699	752
ENSRNOG00000003878	289007	Thsd7b	thrombospondin type 1 domain containing 7B [Source:RGD Symbol;Acc:1306938]	ENSRNOT00000005212,ENSRNOT00000115425	0	0	0
ENSRNOG00000003879	360554	Rnf167	ring finger protein 167 [Source:RGD Symbol;Acc:1305972]	ENSRNOT00000005242,ENSRNOT00000115572	4979	4037	4489
ENSRNOG00000003880	317675	Tph2	tryptophan hydroxylase 2 [Source:RGD Symbol;Acc:631332]	ENSRNOT00000005157	0	0	0
ENSRNOG00000003881	289222	Nit1	nitrilase 1 [Source:RGD Symbol;Acc:727821]	ENSRNOT00000005194,ENSRNOT00000111317,ENSRNOT00000117822	1455	1184	1129
ENSRNOG00000003882	246304	Cep350	centrosomal protein 350 [Source:RGD Symbol;Acc:621162]	ENSRNOT00000005195,ENSRNOT00000005235,ENSRNOT00000093655	951	850	1055
ENSRNOG00000003883	.	Lpgat1l1	lysophosphatidylglycerol acyltransferase 1 like 1 [Source:RGD Symbol;Acc:1549733]	ENSRNOT00000005153	17.94	12.32	10.87
ENSRNOG00000003884	171385	Acmsd	aminocarboxymuconate semialdehyde decarboxylase [Source:RGD Symbol;Acc:620868]	ENSRNOT00000005206,ENSRNOT00000097274,ENSRNOT00000109111,ENSRNOT00000119830	0	0	0
ENSRNOG00000003888	498246	Rgs13	regulator of G-protein signaling 13 [Source:RGD Symbol;Acc:1562103]	ENSRNOT00000005163	0	0	0
ENSRNOG00000003889	.	Tbc1d15	TBC1 domain family, member 15 [Source:RGD Symbol;Acc:1307920]	ENSRNOT00000067907,ENSRNOT00000116298	2035	1801	1992
ENSRNOG00000003890	89825	Nap1l1	nucleosome assembly protein 1-like 1 [Source:RGD Symbol;Acc:71094]	ENSRNOT00000005286,ENSRNOT00000106121,ENSRNOT00000109635,ENSRNOT00000109944,ENSRNOT00000114091,ENSRNOT00000115155	21662	18554	19391
ENSRNOG00000003893	303059	Ccnjl	cyclin J-like [Source:RGD Symbol;Acc:1561384]	ENSRNOT00000005171,ENSRNOT00000078415	26	32	35
ENSRNOG00000003895	54289	Rgs1	regulator of G-protein signaling 1 [Source:RGD Symbol;Acc:3561]	ENSRNOT00000005251	0	0	0
ENSRNOG00000003897	29393	Col1a1	collagen type I alpha 1 chain [Source:RGD Symbol;Acc:61817]	ENSRNOT00000005311,ENSRNOT00000114204,ENSRNOT00000115096,ENSRNOT00000115180	15894	15034	16412
ENSRNOG00000003899	3.60626e+29	Ka11	type I keratin KA11 [Source:RGD Symbol;Acc:1359526]	ENSRNOT00000005285,ENSRNOT00000019037,ENSRNOT00000019133,ENSRNOT00000019477,ENSRNOT00000080167,ENSRNOT00000083895,ENSRNOT00000084619,ENSRNOT00000086209,ENSRNOT00000100338,ENSRNOT00000102784	2404	2121	2209
ENSRNOG00000003901	289859	Cfap36	cilia and flagella associated protein 36 [Source:RGD Symbol;Acc:1311732]	ENSRNOT00000005306,ENSRNOT00000099701,ENSRNOT00000118027	871	719	777
ENSRNOG00000003902	25440	Fabp6	fatty acid binding protein 6 [Source:RGD Symbol;Acc:2592]	ENSRNOT00000005205	0	0	0
ENSRNOG00000003905	60355	Nsf	N-ethylmaleimide sensitive factor, vesicle fusing ATPase [Source:RGD Symbol;Acc:621594]	ENSRNOT00000006361,ENSRNOT00000087824,ENSRNOT00000099576	1650	1404	1582
ENSRNOG00000003908	.	Cep128	centrosomal protein 128 [Source:RGD Symbol;Acc:1595693]	ENSRNOT00000057756,ENSRNOT00000076546,ENSRNOT00000076887,ENSRNOT00000110851	1021	957	974
ENSRNOG00000003915	305070	Pacc1	proton activated chloride channel 1 [Source:RGD Symbol;Acc:1359339]	ENSRNOT00000005387,ENSRNOT00000105057,ENSRNOT00000114123	713	577	697
ENSRNOG00000003917	304944	Uck2	uridine-cytidine kinase 2 [Source:RGD Symbol;Acc:620742]	ENSRNOT00000005213,ENSRNOT00000076125,ENSRNOT00000090668,ENSRNOT00000098075,ENSRNOT00000108935	3426	2799	2902
ENSRNOG00000003918	303676	Slc25a19	solute carrier family 25 member 19 [Source:RGD Symbol;Acc:1359554]	ENSRNOT00000005198,ENSRNOT00000005292	925	910	928
ENSRNOG00000003919	83840	Rps6kb1	ribosomal protein S6 kinase B1 [Source:RGD Symbol;Acc:620683]	ENSRNOT00000005226,ENSRNOT00000118136,ENSRNOT00000118202	1431	1214	1225
ENSRNOG00000003923	299799	Rab21	RAB21, member RAS oncogene family [Source:RGD Symbol;Acc:1303150]	ENSRNOT00000005258	1468	1392	1427
ENSRNOG00000003924	305419	Pi4k2b	phosphatidylinositol 4-kinase type 2 beta [Source:RGD Symbol;Acc:1359515]	ENSRNOT00000005349	1667	1521	1645
ENSRNOG00000003925	289344	Hhat	hedgehog acyltransferase [Source:RGD Symbol;Acc:1311746]	ENSRNOT00000072729,ENSRNOT00000100318	95	113	109
ENSRNOG00000003927	64036	Cd55	CD55 molecule (Cromer blood group) [Source:RGD Symbol;Acc:620651]	ENSRNOT00000005284,ENSRNOT00000097302,ENSRNOT00000101971	4238	3880	3946
ENSRNOG00000003928	289196	Tmco1	transmembrane and coiled-coil domains 1 [Source:RGD Symbol;Acc:1359178]	ENSRNOT00000005277,ENSRNOT00000082991,ENSRNOT00000094502	1351	1100	1209
ENSRNOG00000003929	317183	Pcdh19	protocadherin 19 [Source:RGD Symbol;Acc:1565392]	ENSRNOT00000064458,ENSRNOT00000080386	63	47	58
ENSRNOG00000003931	303631	Arsg	arylsulfatase G [Source:RGD Symbol;Acc:1306571]	ENSRNOT00000094239,ENSRNOT00000113597	90	89	95
ENSRNOG00000003936	303060	Pwwp2a	PWWP domain containing 2A [Source:RGD Symbol;Acc:1305891]	ENSRNOT00000067013,ENSRNOT00000097586,ENSRNOT00000106279	1326	1117	1289
ENSRNOG00000003942	299507	Asdurf	ASNSD1 upstream open reading frame [Source:RGD Symbol;Acc:41174017]	ENSRNOT00000059233	2878	2559	2617
ENSRNOG00000003946	246314	Tor1aip1	torsin 1A interacting protein 1 [Source:RGD Symbol;Acc:628851]	ENSRNOT00000005280,ENSRNOT00000005296,ENSRNOT00000098741,ENSRNOT00000107683	1402	1249	1255
ENSRNOG00000003947	114523	Ntn1	netrin 1 [Source:RGD Symbol;Acc:619809]	ENSRNOT00000005255	506	402	452
ENSRNOG00000003948	54265	Llgl1	LLGL scribble cell polarity complex component 1 [Source:RGD Symbol;Acc:3012]	ENSRNOT00000005366	3225	2930	3126
ENSRNOG00000003949	678739	AABR07037995.1	phosphorylase kinase regulatory subunit alpha 2 [Source:RGD Symbol;Acc:1596945]	ENSRNOT00000065678,ENSRNOT00000094595,ENSRNOT00000103405,ENSRNOT00000116420	301	285	305
ENSRNOG00000003950	502160	Lvrn	laeverin [Source:RGD Symbol;Acc:1562779]	ENSRNOT00000039733,ENSRNOT00000114430	0	0	1
ENSRNOG00000003951	117263	Psmc1	proteasome 26S subunit, ATPase 1 [Source:RGD Symbol;Acc:621097]	ENSRNOT00000005329,ENSRNOT00000113995	5403	4585	4829
ENSRNOG00000003952	289001	Map3k19	mitogen-activated protein kinase kinase kinase 19 [Source:RGD Symbol;Acc:1566400]	ENSRNOT00000005244	10	5	14
ENSRNOG00000003953	304759	Rab3gap1	RAB3 GTPase activating protein catalytic subunit 1 [Source:RGD Symbol;Acc:1306487]	ENSRNOT00000005289,ENSRNOT00000082439,ENSRNOT00000101602	1370	1225	1317
ENSRNOG00000003954	103690850140924	Cxhxorf65	similar to human chromosome X open reading frame 65 [Source:RGD Symbol;Acc:9078783]	ENSRNOT00000005343,ENSRNOT00000050415,ENSRNOT00000075934,ENSRNOT00000102285	5	0	3
ENSRNOG00000003955	192225	Spata7	spermatogenesis associated 7 [Source:RGD Symbol;Acc:621010]	ENSRNOT00000005297,ENSRNOT00000096420,ENSRNOT00000097471,ENSRNOT00000098377,ENSRNOT00000104996,ENSRNOT00000105094,ENSRNOT00000108318,ENSRNOT00000118680	360	284	304
ENSRNOG00000003956	100363276	Arhgap6	Rho GTPase activating protein 6 [Source:RGD Symbol;Acc:2323364]	ENSRNOT00000036502,ENSRNOT00000051655,ENSRNOT00000100842,ENSRNOT00000111235,ENSRNOT00000111745,ENSRNOT00000115148,ENSRNOT00000118335	208	190	197
ENSRNOG00000003958	361323	Commd10	COMM domain containing 10 [Source:RGD Symbol;Acc:1303015]	ENSRNOT00000005260,ENSRNOT00000097420,ENSRNOT00000101744,ENSRNOT00000107170,ENSRNOT00000112838,ENSRNOT00000113462,ENSRNOT00000116749	1282	1156	1213
ENSRNOG00000003959	289076	Rgs18	regulator of G-protein signaling 18 [Source:RGD Symbol;Acc:1306522]	ENSRNOT00000005324	0	0	0
ENSRNOG00000003960	57395	Cltrn	collectrin, amino acid transport regulator [Source:RGD Symbol;Acc:708489]	ENSRNOT00000005348	0	0	0
ENSRNOG00000003964	299957	Nsmce2	NSE2/MMS21 homolog, SMC5-SMC6 complex SUMO ligase [Source:RGD Symbol;Acc:1305156]	ENSRNOT00000005376,ENSRNOT00000086039,ENSRNOT00000099968,ENSRNOT00000102133	3145	2820	2724
ENSRNOG00000003965	29160	Amelx	amelogenin, X-linked [Source:RGD Symbol;Acc:2107]	ENSRNOT00000005328,ENSRNOT00000052176,ENSRNOT00000078843,ENSRNOT00000087268	0	0	0
ENSRNOG00000003967	192129	Vmp1	vacuole membrane protein 1 [Source:RGD Symbol;Acc:70367]	ENSRNOT00000005658,ENSRNOT00000099166,ENSRNOT00000109003	2109.76	1648	1930.82
ENSRNOG00000003969	303635	Fam20a	FAM20A, golgi associated secretory pathway pseudokinase [Source:RGD Symbol;Acc:1306364]	ENSRNOT00000005367	9	5	7
ENSRNOG00000003970	304670	Tnpo2	transportin 2 [Source:RGD Symbol;Acc:1310356]	ENSRNOT00000005571,ENSRNOT00000103099,ENSRNOT00000119606	6871	6115	6731
ENSRNOG00000003971	94189	Gosr1	golgi SNAP receptor complex member 1 [Source:RGD Symbol;Acc:71093]	ENSRNOT00000077063,ENSRNOT00000095681,ENSRNOT00000102162	99.1	88.21	93.28
ENSRNOG00000003972	25360	Tshr	thyroid stimulating hormone receptor [Source:RGD Symbol;Acc:3911]	ENSRNOT00000005671,ENSRNOT00000106553	1	0	0
ENSRNOG00000003973	304805	Cyb5r1	cytochrome b5 reductase 1 [Source:RGD Symbol;Acc:1306084]	ENSRNOT00000060669	296	192	233
ENSRNOG00000003975	64303	Pfn1	profilin 1 [Source:RGD Symbol;Acc:621825]	ENSRNOT00000005370,ENSRNOT00000104684	19137	15314	16422
ENSRNOG00000003979	304761	Zranb3	zinc finger RANBP2-type containing 3 [Source:RGD Symbol;Acc:1564952]	ENSRNOT00000005355	1434	1201	1298
ENSRNOG00000003980	287208	Ttc1	tetratricopeptide repeat domain 1 [Source:RGD Symbol;Acc:1359604]	ENSRNOT00000005304,ENSRNOT00000118530	2234	1928	1869
ENSRNOG00000003981	303226	Zfp18	zinc finger protein 18 [Source:RGD Symbol;Acc:1305130]	ENSRNOT00000005518,ENSRNOT00000103112	472	392	454
ENSRNOG00000003984	58812	Apln	apelin [Source:RGD Symbol;Acc:620672]	ENSRNOT00000005331	8	4	2
ENSRNOG00000003985	299800	Tmem19	transmembrane protein 19 [Source:RGD Symbol;Acc:735209]	ENSRNOT00000005310,ENSRNOT00000090560	346	316	343
ENSRNOG00000003988	.	Dnajc27	DnaJ heat shock protein family (Hsp40) member C27 [Source:RGD Symbol;Acc:1564414]	ENSRNOT00000005317,ENSRNOT00000081141	507	469	462
ENSRNOG00000003990	81504	Grb2	growth factor receptor bound protein 2 [Source:RGD Symbol;Acc:619758]	ENSRNOT00000005347,ENSRNOT00000095127,ENSRNOT00000111297	4435	3691	4047
ENSRNOG00000003991	501138	Ankar	ankyrin and armadillo repeat containing [Source:RGD Symbol;Acc:1561071]	ENSRNOT00000005313,ENSRNOT00000115410	0	1	0
ENSRNOG00000003992	497932	Pik3r6	phosphoinositide-3-kinase, regulatory subunit 6 [Source:RGD Symbol;Acc:1560850]	ENSRNOT00000005405,ENSRNOT00000117827	2	5	5
ENSRNOG00000003997	289270	Pld5	phospholipase D family, member 5 [Source:RGD Symbol;Acc:1562609]	ENSRNOT00000005332,ENSRNOT00000078195	6	4	0
ENSRNOG00000003998	303468	Sgca	sarcoglycan, alpha [Source:RGD Symbol;Acc:1308062]	ENSRNOT00000005381,ENSRNOT00000112036	0	0	1
ENSRNOG00000003999	64508	Adcy3	adenylate cyclase 3 [Source:RGD Symbol;Acc:71009]	ENSRNOT00000005389	79	78	56
ENSRNOG00000004000	287554	Tefm	transcription elongation factor, mitochondrial [Source:RGD Symbol;Acc:1306595]	ENSRNOT00000005325,ENSRNOT00000090278	398	384	312
ENSRNOG00000004001	314548	Osgepl1	O-sialoglycoprotein endopeptidase-like 1 [Source:RGD Symbol;Acc:1305575]	ENSRNOT00000005408,ENSRNOT00000107507	315	245	253
ENSRNOG00000004003	63995	Dusp10	dual specificity phosphatase 10 [Source:RGD Symbol;Acc:1310844]	ENSRNOT00000005400	2614	2374	2507
ENSRNOG00000004004	.	Nrde2	NRDE-2, necessary for RNA interference, domain containing [Source:RGD Symbol;Acc:1565082]	ENSRNOT00000005369,ENSRNOT00000098050	823	704	664
ENSRNOG00000004006	.	Dnajb9	DnaJ heat shock protein family (Hsp40) member B9 [Source:RGD Symbol;Acc:3070]	ENSRNOT00000005363	349	317	317
ENSRNOG00000004009	117522	Xpnpep2	X-prolyl aminopeptidase 2 [Source:RGD Symbol;Acc:621277]	ENSRNOT00000005604,ENSRNOT00000098779,ENSRNOT00000102614,ENSRNOT00000115461	3	0	1
ENSRNOG00000004011	299730	Nedd1	NEDD1 gamma-tubulin ring complex targeting factor [Source:RGD Symbol;Acc:1307750]	ENSRNOT00000005463,ENSRNOT00000105705	1782	1531	1508
ENSRNOG00000004013	84016	Grip1	glutamate receptor interacting protein 1 [Source:RGD Symbol;Acc:621667]	ENSRNOT00000005539,ENSRNOT00000005545,ENSRNOT00000064448,ENSRNOT00000088861,ENSRNOT00000095939,ENSRNOT00000103170,ENSRNOT00000104327,ENSRNOT00000107252,ENSRNOT00000116059	65	67	54
ENSRNOG00000004014	287873	Chmp6	charged multivesicular body protein 6 [Source:RGD Symbol;Acc:1565325]	ENSRNOT00000005379,ENSRNOT00000107202	739	640.99	609.99
ENSRNOG00000004016	317464	Msl3	MSL complex subunit 3 [Source:RGD Symbol;Acc:1549763]	ENSRNOT00000065814,ENSRNOT00000113748	752	628	708
ENSRNOG00000004018	289129	Tdrd5	tudor domain containing 5 [Source:RGD Symbol;Acc:1307078]	ENSRNOT00000005353,ENSRNOT00000090848,ENSRNOT00000120001	13	5	7
ENSRNOG00000004019	29380	Phlda1	pleckstrin homology-like domain, family A, member 1 [Source:RGD Symbol;Acc:3836]	ENSRNOT00000005361	159	125	127
ENSRNOG00000004022	360878	Klhdc9	kelch domain containing 9 [Source:RGD Symbol;Acc:1561025]	ENSRNOT00000005352	89	80	78
[truncated: 28,564 more rows]
