# Supplementary material for: A universal 6iL/E4 culture system for deriving and maintaining embryonic stem cells across mammalian species
Source: Cell Res. 2026 Jul 13;36(8):611–28. doi: 10.1038/s41422-026-01276-y (PMC13424318; doi:10.1038/s41422-026-01276-y)
Supplement: Supplementary file 22 — Supplementary information, Table S9 [file 41422_2026_1276_MOESM22_ESM.xlsx]

## Sheet: express_cpm
Supplementary information, Table S9. List of gene counts from bulk RNA-seq of 6iL-bESCs.
	6iL-bESC1	6iL-bESC2	6iL-bESC3
A1BG	0.132988228879391	0	0.0757666103518707
A2M	11.6364700269467	10.9603156075513	11.2134583320769
A2ML1	11.3039994547483	4.21074271928526	13.0318569805218
AAAS	45.1495037045534	47.5566236531042	80.918739855798
AACS	12.6338817435422	13.7468365247254	14.9260222393185
AADACL3	0.864423487716044	2.47690748193251	1.21226576562993
AADAT	19.0838108441927	22.7256261467308	21.4419507295794
AAGAB	5.91797618513291	4.70612421567176	3.25796424513044
AAK1	5.12004681185657	4.64420152862345	6.36439526955714
AAMP	88.7696427769937	120.501548996017	93.3444639535048
AANAT	1.4628705176733	1.30037642801457	0.757666103518707
AARS2	28.7254574379485	32.5094107003642	23.0330495469687
AASDH	51.5329386907641	44.8939481100267	44.3992336661963
AASDHPPT	322.961913833602	271.469060019803	313.06763397393
AASS	0.0664941144396957	0.0619226870483127	0.0757666103518707
AATF	23.804892969411	48.5473866458772	54.0973597912357
AATK	0.797929373276348	0.619226870483127	0.757666103518707
ABAT	21.3446107351423	17.7718111828657	13.5622232529849
ABCA1	10.705552424791	7.86418125513571	5.60672916603844
ABCA10	3.79016452306265	4.64420152862345	1.43956559668554
ABCA12	0.930917602155739	0.743072244579752	0.681899493166837
ABCA13	0	0	0.681899493166837
ABCA2	40.9603744948525	42.9124221244807	40.459369927899
ABCA3	0.0664941144396957	0.0619226870483127	0.0757666103518707
ABCA4	0	0	0
ABCA5	14.2297404900949	8.17379469037728	6.7432283213165
ABCA6	0.598447029957261	0.804994931628065	0.757666103518707
ABCA7	0.531952915517565	0.68114955753144	0.833432713870578
ABCA9	0	0.247690748193251	0
ABCB1	2.52677634870844	3.4057477876572	4.09139695900102
ABCB10	27.8610339502325	32.075951891026	37.4287055138241
ABCB11	0	0.309613435241563	0.151533220703741
ABCB4	0.265976457758783	1.05268567982132	0
ABCB5	0.0664941144396957	0	0.0757666103518707
ABCB6	12.899858201301	13.6849138376771	13.0318569805218
ABCB7	6.1839526428917	0.866917618676378	15.9867547842447
ABCB8	55.4560914427062	73.068770717009	60.3102218400891
ABCB9	0.398964686638174	0.557304183434814	0.151533220703741
ABCC1	5.31952915517565	3.34382510060889	0.378833051759354
ABCC10	6.0509644140123	7.18303169760427	3.1064310244267
ABCC11	1.99482343319087	0	0
ABCC12	0	0	0
ABCC2	4.45510566745961	0.433458809338189	0
ABCC3	10.9715288825498	9.90762992773003	8.94046002152075
ABCC5	2.85924692090691	2.35306210783588	1.96993186914864
ABCC6	0.731435258836652	1.05268567982132	0.681899493166837
ABCC8	0.199482343319087	0.0619226870483127	0.227299831055612
ABCC9	2.32729400538935	5.44919646025152	12.0468910459474
ABCD1	0.265976457758783	0.185768061144938	0.0757666103518707
ABCD3	24.7358105715668	24.149847948842	20.9115844571163
ABCD4	11.5034817980673	54.1204284802253	4.16716356935289
ABCE1	248.156035088944	219.949384395607	243.362352450209
ABCF2	80.2583961287127	87.6825248604108	69.5537483030173
ABCF3	33.5795277920463	40.992818825983	33.2615419444713
ABCG1	0	0.247690748193251	0.151533220703741
ABCG2	4.78757623965809	3.34382510060889	1.74263203809303
ABCG4	0.265976457758783	0.495381496386502	0.378833051759354
ABCG5	0.265976457758783	0.185768061144938	0
ABCG8	0	0	0
ABHD1	22.1425401084187	30.4659620277698	9.92542595609507
ABHD10	17.9534108987178	14.3660633952085	23.6391824297837
ABHD11	21.3446107351423	21.0537135964263	25.3060478575248
ABHD12	10.7720465392307	6.68765020121777	3.86409712794541
ABHD12B	0.797929373276348	1.73383523735276	0.909199324222449
ABHD14A	0.0664941144396957	0.0619226870483127	0.0757666103518707
ABHD14B	8.71072899160013	8.73109887381209	6.89476154202024
ABHD15	0.265976457758783	0	0.151533220703741
ABHD16A	27.0631045769561	24.3356160099869	25.7606475196361
ABHD16B	1.39637640323361	1.67191255030444	0.681899493166837
ABHD2	4.6545880107787	4.76804690272008	2.12146508985238
ABHD3	61.9725146577964	59.7553930016218	55.4611587775694
ABHD4	28.9249397812676	49.2904588904569	70.0841145754804
ABHD5	4.78757623965809	9.59801649248847	10.9103918906694
ABHD6	38.3671040317044	42.3551179410459	29.4732114268777
ABHD8	16.0915756944064	15.6045171361748	11.4407581631325
ABI1	161.913168660659	175.860431217208	155.321551221335
ABI2	3.25821160754509	1.4861444891595	1.51533220703741
ABI3	0.997411716595435	0.557304183434814	0
ABI3BP	0	18.1433473051556	0
ABL1	66.1616438674972	101.367438698088	81.3733395179092
ABL2	1.5958587465527	2.10537135964263	0.151533220703741
ABLIM1	58.115856020294	53.6869696708871	41.5201024728252
ABLIM2	4.05614098082144	3.46767047470551	3.33373085548231
ABLIM3	0.997411716595435	0.743072244579752	1.51533220703741
ABO	0.531952915517565	0.619226870483127	0.681899493166837
ABR	104.595242013641	103.039351248392	90.238032929078
ABRA	0	0	0.151533220703741
ABTB1	2.06131754763057	3.03421166536732	3.93986373829728
ABTB2	13.6312934601376	13.4372230894839	10.6073254492619
ACAA1	4.92056446853748	7.67841319399077	4.84906306251973
ACAA2	11.8359523702658	8.7930215608604	6.51592849026088
ACACA	28.6589633235088	30.7755754630114	22.8057497159131
ACAD11	16.8895050676827	7.49264513284584	22.7299831055612
ACAD8	6.0509644140123	1.98152598554601	3.86409712794541
ACAD9	3.39119983642448	14.7375995174984	2.50029814161173
ACADL	0	0	0
ACADM	45.6149625056312	40.9308961389347	48.5663972355491
ACADS	2.52677634870844	2.47690748193251	1.59109881738929
ACADSB	3.79016452306265	18.2671926792522	6.2128620488534
ACADVL	7.58032904612531	9.41224843134353	9.62235951468758
ACAN	0.265976457758783	0.247690748193251	0
ACAP2	0.598447029957261	0.309613435241563	0.303066441407483
ACAP3	1.26338817435422	1.79575792440107	1.8183986484449
ACAT1	134.052134710426	146.385232182211	182.824830779064
ACAT2	425.429344185173	513.586766378706	494.074066104549
ACBD3	226.146483209405	222.364369190491	272.608264046031
ACBD4	0.332470572198478	0.185768061144938	0.303066441407483
ACBD5	12.5673876291025	12.074923974421	13.9410563047442
ACBD6	2.85924692090691	1.91960329849769	2.95489780372296
ACCS	0	0.0619226870483127	0.151533220703741
ACCSL	0	0	0
ACD	32.7151043043303	32.2617199521709	34.5495743204531
ACE	0.0664941144396957	0.123845374096625	0.530366272463095
ACE2	0	0	0
ACER1	0.797929373276348	1.42422180211119	0
ACER2	1.92832931875117	2.04344867259432	0.833432713870578
ACER3	60.3766559112437	51.5196756241962	60.5375216711447
ACHE	3.1252233786657	3.9011292840437	1.74263203809303
ACIN1	251.680223154248	262.242579649604	239.422488711912
ACLY	223.553212746257	218.091703784157	212.373808816294
ACMSD	0.132988228879391	0	0
ACO1	48.4742094265381	51.891211746486	55.688458608625
ACO2	152.736980867981	202.239495899789	83.3432713870578
ACOT11	10.040611280394	15.1091356397883	11.5165247734844
ACOT12	2.59327046314813	5.57304183434814	6.59169510061275
ACOT13	2.39378811982904	4.02497465814033	1.66686542774116
ACOT2	0	0	0
ACOT4	0	0	0
ACOT7	18.0863991275972	37.8347617865191	9.8496593457432
ACOT8	28.0605162935516	12.1987693485176	25.3818144678767
ACOT9	30.1218338411821	32.9428695097024	32.1250427891932
ACOX2	0.0664941144396957	0.0619226870483127	0.0757666103518707
ACOX3	1.52936	1.60998986325613	1.36379898633367
ACOXL	0.598447029957261	0.185768061144938	0.454599662111224
ACP1	104.728230242521	103.968191554117	110.013118230916
ACP2	1.5958587465527	0.804994931628065	1.59109881738929
ACP5	0.0664941144396957	0.123845374096625	0.151533220703741
ACP6	0.46545880107787	3.65343853585045	1.2880323759818
ACR	0.199482343319087	0.123845374096625	0
ACRBP	2.19430577650996	2.60075285602913	2.87913119337109
ACRV1	1.72884697543209	0.309613435241563	0.0757666103518707
ACSBG1	0.332470572198478	0.247690748193251	0.151533220703741
ACSF2	0.132988228879391	0.123845374096625	2.80336458301922
ACSF3	0.0664941144396957	0.0619226870483127	0.151533220703741
ACSL1	7.77981138944439	11.9510786003244	8.25856052835391
ACSL3	873.400193165402	527.147834842286	556.278453203435
ACSL4	22.6744930239362	17.028738938286	18.183986484449
ACSL5	4.45510566745961	2.22921673373926	2.50029814161173
ACSL6	42.5562332414052	18.8864195497354	39.6259372140284
ACSM1	0.664941144396957	0.743072244579752	0.681899493166837
ACSM3	89.1686074636319	29.3513536609002	59.2494892951629
ACSM4	1.39637640323361	1.67191255030444	2.72759797266735
ACSM5	0.731435258836652	0.309613435241563	0.378833051759354
ACSS1	9.2426819071177	8.91686693495703	18.7143527569121
ACSS2	2.12781166207026	1.98152598554601	1.89416525879677
ACSS3	0.0664941144396957	0.0619226870483127	0.0757666103518707
ACTA1	0.199482343319087	0.185768061144938	0.227299831055612
ACTA2	7.31435258836652	7.61649050694246	10.5316
ACTB	10230.9174359205	10412.1140591126	10183.0324312914
ACTC1	0.0664941144396957	0.0619226870483127	0.0757666103518707
ACTG1	3079.74140438894	3120.09843230333	2913.52923447084
ACTG2	4.5215997818993	5.32535108615489	5.98556221779779
ACTL6A	118.293029588219	132.948009092727	131.455068960496
ACTL6B	3.65717629418326	2.66267554307745	2.04569847950051
ACTL7A	0.0664941144396957	0.0619226870483127	0.0757666103518707
ACTL7B	0.199482343319087	0	0.151533220703741
ACTL8	0	0	0
ACTN1	229.33820070251	259.641826793575	246.923383136747
ACTN2	0.797929373276348	0.0619226870483127	0.606132882814966
ACTN3	0.0664941144396957	0.0619226870483127	0.0757666103518707
ACTN4	12.9663523157407	19.7533371684118	20.2296849639495
ACTR10	45.1495037045534	43.0362674985773	42.5808350177514
ACTR1A	70.350773077198	71.0253220444147	59.0979560744592
ACTR1B	86.1098781994059	97.5282321010925	85.6920363079658
ACTR2	202.408084354434	125.764977395123	211.616142712775
ACTR3	633.356440038101	574.518690434245	669.47376906913
ACTR3B	2.92574103534661	1.4861444891595	2.57606475196361
ACTR5	26.1986810892401	25.140610941615	25.9879473506917
ACTR6	18.2193873564766	13.3753004024355	15.6079217324854
ACTR8	87.7057369459586	95.3609380544016	125.54527335305
ACVR1	88.2376898614761	89.1686693495703	92.8140976810417
ACVR1B	24.8687988004462	26.131373934388	14.6229557979111
ACVR2A	175.411473891917	170.65892550515	198.129686070142
ACVR2B	51.5994328052038	46.8754740955727	45.156899769715
ACVRL1	1.32988228879391	0.990762992773003	0.98496593457432
ACY1	5.58550561293444	4.82996958976839	6.81899493166837
ACYP1	4.32211743858022	3.77728390994707	4.31869679005663
ACYP2	0	0.433458809338189	0
ADA	1.06390583103513	1.36229911506288	1.06073254492619
ADAD1	0	0	0
ADAD2	1.32988228879391	1.36229911506288	1.2880323759818
ADAL	22.940469481695	30.4659620277698	20.532751405357
ADAM10	203.27250784215	179.513869753059	260.258306558676
ADAM11	0.199482343319087	0.123845374096625	0.0757666103518707
ADAM12	0	0.0619226870483127	0.454599662111224
ADAM15	0.265976457758783	0.309613435241563	0.303066441407483
ADAM17	37.2367040862296	53.067742800404	54.0973597912357
ADAM19	36.2392923696341	45.2035615452683	42.0504687452883
ADAM22	5.25303504073596	7.8022585680874	8.0312606972983
ADAM23	0.930917602155739	0.557304183434814	0.454599662111224
ADAM33	0	0	1.2880323759818
ADAMTS1	123.346582285635	110.655841755335	105.997487882267
ADAMTS10	39.098539290541	37.1536122289876	34.6253409308049
ADAMTS12	7.24785847392683	4.76804690272008	8.10702730765017
ADAMTS13	0.332470572198478	0.123845374096625	0.227299831055612
ADAMTS14	1.72884697543209	1.91960329849769	2.19723170020425
ADAMTS15	0.332470572198478	1.05268567982132	1.66686542774116
ADAMTS16	0	0.247690748193251	0
ADAMTS17	8.91021133491922	7.86418125513571	7.19782798342772
ADAMTS18	5.45251738405504	5.01573765091333	2.72759797266735
ADAMTS19	7.84630550388409	10.093397988875	9.69812612503945
ADAMTS2	0.332470572198478	0.247690748193251	0.227299831055612
ADAMTS20	4.6545880107787	2.78652091717407	3.56103068653792
ADAMTS3	0.132988228879391	0.309613435241563	0.0757666103518707
ADAMTS4	51.7324210340832	51.9531344335344	52.5820275841983
ADAMTS5	2.72625869202752	2.16729404669094	4.9248296728716
ADAMTS6	0.0664941144396957	0.0619226870483127	0.0757666103518707
ADAMTS8	1.4628705176733	3.96305197109201	4.24293017970476
ADAMTS9	0.930917602155739	0.371536122289876	0.681899493166837
ADAMTSL1	11.3039994547483	13.065686967194	11.137691721725
ADAMTSL2	0.132988228879391	0	0
ADAMTSL3	0.0664941144396957	0.123845374096625	0
ADAMTSL4	0.664941144396957	0.557304183434814	0.454599662111224
ADAP1	0.265976457758783	0.495381496386502	0.530366272463095
ADAP2	0.46545880107787	0.0619226870483127	0.530366272463095
ADAR	155.19726310225	195.923381820861	132.970401167533
ADARB1	7.38084670280622	8.73109887381209	10.3800256182063
ADARB2	1.5958587465527	3.28190241356057	1.59109881738929
ADAT1	4.45510566745961	14.1802953340636	31.2916100753226
ADAT2	18.9508226153133	25.8836831861947	8.33432713870578
ADCK1	0.797929373276348	2.66267554307745	1.8183986484449
ADCK2	3.59068217974357	16.5952801289478	11.6680579941881
ADCK5	7.11487024504744	22.6017807726341	28.4124788819515
ADCY1	2.06131754763057	2.53883016898082	1.51533220703741
ADCY2	3.52418806530387	2.72459823012576	1.89416525879677
ADCY3	23.2064459394538	8.91686693495703	20.3054515743014
ADCY4	0.332470572198478	0.371536122289876	0.378833051759354
ADCY5	2.39378811982904	1.79575792440107	1.59109881738929
ADCY6	4.92056446853748	4.95381496386502	4.62176323146412
ADCY7	2.9922351497863	0.92884030572469	0.303066441407483
ADCY8	0.398964686638174	0.495381496386502	0.606132882814966
ADCY9	10.6390583103513	10.8364702334547	6.81899493166837
ADCYAP1	14.8281875200521	16.1618213196096	13.1076235908736
ADCYAP1R1	0.398964686638174	0.371536122289876	0.303066441407483
ADD1	202.740554926632	212.890198072099	200.099617939291
ADD2	9.17619	12.6941508449041	9.77389273539132
ADD3	634.619828212455	597.863543451459	611.891145201708
ADH1C	0.332470572198478	0.123845374096625	0.303066441407483
ADH4	0	0	0
ADH5	350.689959554955	436.864557125846	368.680325972203
ADH6	13.8972699178964	14.056449959967	13.0318569805218
ADHFE1	0.0664941144396957	0.0619226870483127	0.0757666103518707
ADI1	25.134775258205	26.131373934388	25.3818144678767
ADIPOR1	112.375053403086	128.984957121635	115.84714722801
ADIPOR2	71.3481847937935	57.8357897031241	66.0684842268313
ADK	41.6253156392495	33.0047921967507	37.7317719552316
ADM	5.51901149849474	5.3872737732032	5.45519594533469
ADNP	164.107474437169	165.209729044898	148.957155951778
ADNP2	95.2860659920839	87.8682929215557	65.9169510061275
ADO	32.3826337321318	35.048240869345	32.8069
ADORA1	0.997411716595435	0.371536122289876	0.227299831055612
ADORA2A	1.5958587465527	1.36229911506288	0.757666103518707
ADORA2B	1.72884697543209	4.33458809338189	5.83402899709405
ADORA3	0	0	0
ADPGK	37.7686570017471	52.076979807631	76.9031095071488
ADPRH	1.99482343319087	1.91960329849769	2.12146508985238
ADPRHL1	0	0.123845374096625	0
ADRA1A	0.398964686638174	0.247690748193251	0.378833051759354
ADRA1B	0.199482343319087	0.371536122289876	0.530366272463095
ADRA1D	0.132988228879391	0	0
ADRA2A	0.930917602155739	0.92884030572469	1.06073254492619
ADRA2B	0.265976457758783	0.743072244579752	0.303066441407483
ADRB1	1.52936	1.23845374096625	1.43956559668554
ADRB2	0.531952915517565	0.804994931628065	0.227299831055612
ADRB3	0	0	0
ADRM1	117.029641413864	187.130360260001	173.429771095432
ADSL	58.115856020294	71.3968581667045	78.3426751038343
AEBP1	0.598447029957261	0.495381496386502	0.378833051759354
AEBP2	60.7091264834421	36.5963080455528	66.3715506682388
AFAP1	24.3368458849286	26.4409873696295	24.3968485333024
AFAP1L1	0.398964686638174	0.92884030572469	0.757666103518707
AFAP1L2	6.91538790172835	9.47417111839184	12.880323759818
AFF1	255.403893562871	316.610698878023	294.353281217018
AFF2	2.65976457758783	1.67191255030444	1.43956559668554
AFF3	1.06390583103513	2.4149847948842	2.57606475196361
AFF4	22.8074812528156	2.78652091717407	4.24293017970476
AFG3L2	63.0364204888315	75.050296702555	66.7503837199981
AFM	0	0	0
AFMID	2.72625869202752	1.73383523735276	2.95489780372296
AFTPH	12.9663523157407	12.3845374096625	20.532751405357
AGA	2.52677634870844	2.60075285602913	0.0757666103518707
AGAP1	5.25303504073596	7.43072244579752	5.00059628322347
AGAP2	0.531952915517565	6.25419139187958	0.0757666103518707
AGAP3	14.429222833414	9.90762992773003	10.2284923975025
AGBL1	0	0	0
AGBL2	1.66235286099239	0.185768061144938	0.378833051759354
AGBL3	0.0664941144396957	0.0619226870483127	0.0757666103518707
AGBL5	0.199482343319087	0.743072244579752	0.530366272463095
AGER	11.5034817980673	11.084160981648	8.41009374905765
AGFG1	195.027237651627	221.930910381153	197.902386239086
AGFG2	0.664941144396957	1.11460836686963	1.51533220703741
AGGF1	48.3412211976587	26.3790646825812	32.5038758409525
AGK	16.5570344954842	16.5333574418995	19.8508519121901
AGL	12.7668699724216	14.2422180211119	10.2284923975025
AGMAT	55.3231032138268	42.4789633151425	29.2459115958221
AGMO	0	0	0.303066441407483
AGPAT1	160.782768715184	167.996249962072	162.670912425466
AGPAT2	0.0664941144396957	0.123845374096625	0.151533220703741
AGPAT3	0.864423487716044	0.309613435241563	0.227299831055612
AGPAT4	1.06390583103513	0.619226870483127	0.530366272463095
AGPAT5	452.093484075491	208.245996543476	341.631646076585
AGPS	149.345781031556	98.6428404679621	134.86456642633
AGR2	0.332470572198478	0	0
AGRN	0.664941144396957	0.619226870483127	0.227299831055612
AGRP	0	0	0
AGTPBP1	7.7133172750047	6.74957288826608	7.72819425589082
AGTR1	18.6848461575545	18.019501931059	17.8809200430415
AGTR2	0.265976457758783	0.123845374096625	0.681899493166837
AGTRAP	0.598447029957261	5.75880989549308	0.454599662111224
AGXT2	0	0	0
AHCTF1	285.991186205131	254.006862272179	278.593826263829
AHCY	2192.31095307677	2232.68440421396	2113.50959576543
AHCYL1	118.691994274857	121.801925424031	123.651108094253
AHCYL2	34.1779748220036	31.5186477075912	33.2615419444713
AHDC1	2.65976457758783	2.72459823012576	2.87913119337109
AHI1	12.1684229424643	12.3845374096625	12.8045571494662
AHNAK	2.06131754763057	2.29113942078757	3.03066441407483
AHNAK2	4.12263509526113	4.14882003223695	1.66686542774116
AHR	5.45251738405504	11.084160981648	1.13649915527806
AHRR	3.52418806530387	4.3965107804302	2.12146508985238
AHSA1	261.720834434642	280.076313519518	251.620912978563
AHSA2	14.5622110622934	14.056449959967	10.3042590078544
AHSG	0	0	0
AHSP	0.265976457758783	0.495381496386502	0.378833051759354
AICDA	0	1.42422180211119	0.0757666103518707
AIDA	17.488	12.9418415930974	15.835221563541
AIF1	0.0664941144396957	0.990762992773003	0.909199324222449
AIF1L	0.0664941144396957	0	0
AIFM1	25.0017870293256	23.7783118265521	22.0480836123944
AIFM2	0.0664941144396957	0.0619226870483127	0.227299831055612
AIFM3	1.72884697543209	0.92884030572469	0.98496593457432
AIG1	0.398964686638174	0.309613435241563	0.227299831055612
AIMP1	44.7505390179152	25.3883016898082	76.9031095071488
AIMP2	252.611140756404	253.883016898082	224.647999693297
AIP	0.265976457758783	1.05268567982132	0.909199324222449
AIPL1	0	0	0
AIRE	0	0	0
AJAP1	0	0.185768061144938	0.303066441407483
AK1	0.0664941144396957	0.0619226870483127	0.0757666103518707
AK2	211.052319231594	225.955885039293	281.018357795089
AK3	44.4180684457167	31.6424930816878	33.6403749962306
AK4	53.4612680095153	47.928159775394	46.899531807808
AK5	14.1632463756552	14.2422180211119	17.0474873291709
AK7	1.4628705176733	0.433458809338189	0.151533220703741
AK8	0.46545880107787	0.619226870483127	0.606132882814966
AKAP1	6.25044675733139	7.67841319399077	5.75826238674218
AKAP10	39.8299745493777	34.8005501211517	28.3367122715997
AKAP11	347.29875971853	305.155001774085	324.129559085303
AKAP12	94.7541130765663	98.8286085291071	101.830324312914
AKAP13	13.3653170023788	10.3410887370682	5.90979560744592
AKAP14	0.531952915517565	1.11460836686963	0.303066441407483
AKAP3	0.664941144396957	0.619226870483127	0.454599662111224
AKAP4	0	0.123845374096625	0.303066441407483
AKAP6	3.85665863750235	1.73383523735276	5.75826238674218
AKAP7	1.92832931875117	6.00650064368633	0.530366272463095
AKAP8	205.865778305298	206.450238619075	207.676278974478
AKAP8L	6.11746	6.93534094941102	4.77329645216786
AKAP9	177.805262011746	171.897379246116	175.551236185284
AKIP1	11.569975912507	13.1276096542423	25.230281247173
AKIRIN1	422.304120806507	426.151932266488	434.597276978331
AKIRIN2	238.647376724068	177.098884958174	189.568059100381
AKNA	1.86183520431148	4.45843346747851	2.34876492090799
AKNAD1	0	0	0
AKR1A1	14.0302581467758	16.4714347548512	15.0017888496704
AKR1B1	211.318295689353	214.686	214.343740685442
AKR1C3	0	0	0
AKR1E2	0.0664941144396957	0.123845374096625	0.0757666103518707
AKR7A2	2.92574103534661	5.01573765091333	3.33373085548231
AKT1	326.153631326707	321.688359215984	300.793443096927
AKT1S1	27.528563378034	30.8374981500597	29.9278110889889
AKT3	37.7686570017471	34.7386274341034	46.9752984181599
AKTIP	81.6547725319463	50.4669899443749	59.7040889572741
ALAD	39.6969863204983	26.936368866016	23.1088161573206
ALAS1	25.6002340592828	26.9982915530643	28.4882454923034
ALAS2	3.45769395086417	1.05268567982132	1.2880323759818
ALB	0.199482343319087	0.309613435241563	0.303066441407483
ALCAM	6.1839526428917	5.75880989549308	5.60672916603844
ALDH16A1	21.6770813073408	36.1628492362146	38.4136714483985
ALDH18A1	55.9880443582237	56.5354132751095	57.8856903088292
ALDH1A1	7.44734081724591	5.26342839910658	9.01622663187262
ALDH1A2	0.531952915517565	0	0
ALDH1A3	0	0	0
ALDH1L1	2.06131754763057	1.30037642801457	0.98496593457432
ALDH1L2	1.5958587465527	0.495381496386502	1.51533220703741
ALDH2	113.970912149638	122.668843042707	109.406985348101
ALDH3A1	0.132988228879391	0.123845374096625	0.606132882814966
ALDH3A2	24.0708694271698	19.9391052295567	20.0023851328939
ALDH3B1	11.6364700269467	13.3753004024355	9.24352646292823
ALDH4A1	0.398964686638174	0.68114955753144	0.454599662111224
ALDH5A1	90.6314779813052	96.6613144824161	96.2235951468758
ALDH6A1	34.1779748220036	25.6979151250498	39.1713375519172
ALDH7A1	261.454857976883	227.008570719114	231.618527845669
ALDH8A1	4.45510566745961	6.06842333073464	2.65183136231548
ALDH9A1	1.79534108987178	2.35306210783588	2.04569847950051
ALDOA	116.564182612786	123.65960603548	126.075639625513
ALDOB	0	0	0
ALDOC	2.59327046314813	2.78652091717407	2.50029814161173
ALG1	150.542675091471	104.277804989359	132.818867946829
ALG10	15.7591051222079	13.9326045858704	10.7588586699656
ALG11	117.96055901602	101.243593323991	126.833305729032
ALG12	49.804091715332	47.1850875308143	49.3240633390678
ALG14	44.4845625601564	57.2165628326409	39.3986373829728
ALG2	43.2876685002419	25.140610941615	37.504472124176
ALG3	29.8558573834234	35.8532358009731	35.0799405929162
ALG5	45.1495037045534	43.7174170561088	46.1418657042893
ALG6	98.0123246841114	96.8470825435611	126.075639625513
ALG8	44.0191037590785	36.4105399844079	35.6103068653793
ALG9	20.6131754763057	18.3291153663006	21.9723170020425
ALK	0	0.433458809338189	0.530366272463095
ALKBH1	24.469834113808	25.945605873243	21.7450171709869
ALKBH2	159.851851113028	187.873432504581	194.568655383604
ALKBH3	20.2142107896675	28.6702041033688	29.321678206174
ALKBH4	17.8869167842781	45.1416	22.2754
ALKBH5	106.723053675712	97.1566959788026	80.8429732454461
ALKBH6	1.86183520431148	2.22921673373926	2.12146508985238
ALKBH7	2.59327046314813	7.55456781989415	4.54599662111224
ALKBH8	16.4905403810445	9.59801649248847	7.34936120413146
ALLC	0	0	0
ALMS1	75.2048434312958	57.6500216419791	70.0083479651286
ALOX12	0.997411716595435	3.03421166536732	1.43956559668554
ALOX12B	0.199482343319087	0.123845374096625	0.151533220703741
ALOX12E	0	0	0
ALOX15	1.99482343319087	0	0.757666103518707
ALOX15B	0.598447029957261	0.185768061144938	1.06073254492619
ALOX5	0.199482343319087	0.185768061144938	0.0757666103518707
ALOX5AP	0	0	0
ALPK1	0.332470572198478	0	0.151533220703741
ALPK2	0	0	0
ALPK3	1.79534108987178	1.67191255030444	0.98496593457432
ALPL	32.3826337321318	31.085188898253	26.5940802335066
ALS2	41.957786211448	34.8005501211517	29.1701449854702
ALS2CL	0	0	0.0757666103518707
ALX1	0.0664941144396957	4.58227884157514	2.27299831055612
ALX3	0.398964686638174	0.433458809338189	0.757666103518707
ALX4	0	0	0
AMACR	0.997411716595435	1.11460836686963	1.51533220703741
AMBRA1	90.897454439064	89.4782827848119	74.3270447551852
AMD1	311.990384951052	287.507035965316	294.125981385962
AMDHD1	5.31952915517565	13.9326045858704	6.2128620488534
AMDHD2	7.11487024504744	7.55456781989415	13.0318569805218
AMFR	285.791703861812	314.257636770187	355.572702381329
AMH	266.242434216541	278.714014404455	258.894507572342
AMHR2	3.19171749310539	3.09613435241564	4.54599662111224
AMIGO1	5.25303504073596	1.67191255030444	0.833432713870578
AMIGO2	47.0113389088648	45.2654842323166	44.0204006144369
AMIGO3	15.1606580922506	12.5703054708075	14.5471891875592
AMMECR1L	170.756885881138	199.762588417857	161.231346828781
AMN	0	0	0
AMN1	2.52677634870844	1.73383523735276	2.19723170020425
AMOT	140.435569696637	121.121	103.572956351007
AMOTL1	24.2703517704889	38.3920659699539	26.8213800645622
AMOTL2	305.008502934884	294.380454227679	257.909541637768
AMPD1	0.731435258836652	0.990762992773003	0.530366272463095
AMPD2	4.6545880107787	8.48340812561884	6.66746171096463
AMPD3	17.4214579832003	37.1536122289876	37.1256390724167
AMPH	1.66235286099239	2.29113942078757	1.66686542774116
AMT	12.1684229424643	8.2976400644739	6.51592849026088
AMY2B	0.199482343319087	0.247690748193251	0.227299831055612
AMZ1	0.664941144396957	0.743072244579752	0.833432713870578
AMZ2	55.2566090993871	47.928159775394	47.7329645216786
ANAPC1	180.797497161533	195.489923011523	183.127897220472
ANAPC10	16.823010953243	9.65993917953678	6.97052815237211
ANAPC11	3.85665863750235	7.92610394218403	1.74263203809303
ANAPC13	30.7202808711394	35.4197769916349	31.5189099063782
ANAPC16	59.2462559657688	65.6999709582598	50.990928766809
ANAPC2	156.926110077682	175.117358972628	159.488714790688
ANAPC4	38.6995746039029	34.3051686247652	44.8538333283075
ANAPC5	14.429222833414	18.1433473051556	15.4563885117816
ANAPC7	94.6211248476869	93.0078759465657	93.4959971742085
ANGEL1	29.3239044679058	35.9151584880214	34.4738077101012
ANGEL2	195.825167024904	159.698609897598	153.578919183242
ANGPT1	0.0664941144396957	1.30037642801457	1.66686542774116
ANGPT2	1.39637640323361	1.79575792440107	0.0757666103518707
ANGPT4	0.132988228879391	0.123845374096625	0.378833051759354
ANGPTL1	13.2988228879391	3.59151584880214	8.71316019046514
ANGPTL2	38.7660687183426	34.9863181822967	38.1863716173429
ANGPTL3	0.332470572198478	0.247690748193251	0.0757666103518707
ANGPTL4	1.13039994547483	0.123845374096625	0.454599662111224
ANGPTL6	2.52677634870844	0.619226870483127	1.2880323759818
ANGPTL7	0.0664941144396957	0.619226870483127	0
ANK1	0.46545880107787	0.0619226870483127	0.151533220703741
ANK2	19.017316729753	18.019501931059	13.9410563047442
ANK3	38.1011275739456	62.7896046669891	76.5242764553894
ANKFY1	73.2765141125446	105.70202679147	79.2518744280568
ANKH	5.71849384181383	10.898392920503	23.8664822608393
ANKHD1	1.92832931875117	0.866917618676378	1.96993186914864
ANKIB1	33.8455042498051	40.1878238943549	43.4900343419738
ANKLE1	23.2729400538935	22.6017807726341	21.1388842881719
ANKLE2	112.574535746405	98.4570724068172	110.16465145162
ANKMY1	0	0.123845374096625	0.681899493166837
ANKRA2	16.6900227243636	16.1618213196096	17.4263203809303
ANKRD1	2.39378811982904	1.73383523735276	3.93986373829728
ANKRD10	31.6511984732951	32.6332560744608	29.6247446475815
ANKRD11	326.752078356664	378.657231300432	283.064056274589
ANKRD12	15.4266345500094	26.2552193084846	15.1533220703741
ANKRD13A	90.8309603246243	89.7259735330051	90.7683992015411
ANKRD13B	1.52936	1.60998986325613	1.8183986484449
ANKRD13D	5.65199972737413	1.23845374096625	4.54599662111224
ANKRD16	3.19171749310539	7.92610394218403	5.07636289357534
ANKRD17	306.205396994799	263.914492199909	258.742974351639
ANKRD23	0.0664941144396957	0.0619226870483127	0.0757666103518707
ANKRD26	8.24527019052226	7.36879975874921	3.86409712794541
ANKRD27	36.9707276284708	31.4567250205429	31.8219763477857
ANKRD28	74.8058787446576	77.2175907492459	58.3402899709405
ANKRD29	3.1252233786657	5.26342839910658	4.31869679005663
ANKRD31	26.5311516614386	20.1867959777499	14.6229557979111
ANKRD33	2.59327046314813	1.91960329849769	1.74263203809303
ANKRD33B	0.0664941144396957	0.185768061144938	0.378833051759354
ANKRD34A	0	0.0619226870483127	0.151533220703741
ANKRD34B	0.864423487716044	0.495381496386502	0.151533220703741
ANKRD35	0.132988228879391	0.68114955753144	0.151533220703741
ANKRD37	0.398964686638174	0.371536122289876	0.303066441407483
ANKRD39	25.4007517159637	24.0260025747453	31.5189099063782
ANKRD40	85.9768899705265	92.0171129537927	76.9031095071488
ANKRD45	0.0664941144396957	0.123845374096625	0.0757666103518707
ANKRD46	35.175386538599	20.1248732907016	20.7600512364126
ANKRD49	12.5673876291025	10.5268567982132	6.2128620488534
ANKRD50	31.7176925877348	32.9428695097024	34.3222744893974
ANKRD52	2.12781166207026	3.59151584880214	3.25796424513044
ANKRD53	0.132988228879391	0.185768061144938	0.0757666103518707
ANKRD54	23.6719047405317	23.0352395819723	25.9121807403398
ANKRD55	0	0	0
ANKRD6	33.3135513342875	40.4355146425482	55.6126919982731
ANKRD61	10.4395759670322	10.4649341111648	10.5316
ANKRD63	0	0	0
ANKRD65	0.199482343319087	0.0619226870483127	0.0757666103518707
ANKS1A	11.6364700269467	12.9418415930974	7.42512781448333
ANKS1B	0.531952915517565	0.371536122289876	0.151533220703741
ANKS3	18.8178343864339	26.936368866016	34.9284073722124
ANKS4B	0	0	0
ANKS6	4.5215997818993	4.08689734518864	3.93986373829728
ANKUB1	0.265976457758783	0	0
ANKZF1	57.3844207614574	60.7461559943948	47.505664690623
ANLN	146.087569424011	131.461864603568	146.60839103087
ANO1	0.0664941144396957	0.123845374096625	0
ANO10	2.65976457758783	2.22921673373926	1.36379898633367
ANO2	0.398964686638174	0.247690748193251	0.454599662111224
ANO3	0.132988228879391	0.123845374096625	0.681899493166837
ANO4	1.06390583103513	0.92884030572469	1.43956559668554
ANO5	30.7202808711394	4.82996958976839	20.6842846260607
ANO6	2.32729400538935	2.29113942078757	1.74263203809303
ANO8	0.0664941144396957	0.0619226870483127	0.0757666103518707
ANO9	0	0	0
ANP32A	119.888888334771	105.825872165566	106.149021102971
ANP32B	171.820791712174	166.138569350623	194.341355552548
ANP32E	362.59240603966	233.200839423946	293.292548672092
ANPEP	0.731435258836652	0.990762992773003	0.681899493166837
ANTXR1	4.78757623965809	4.33458809338189	4.24293017970476
ANTXR2	2.06131754763057	1.91960329849769	2.27299831055612
ANXA1	52.663338636239	62.3561458576509	124.787607249531
ANXA11	41.3593391814907	57.2784855196892	107.967419751416
ANXA2	9.90762305151465	11.5176197909862	17.0474873291709
ANXA3	0.132988228879391	0.495381496386502	2.27299831055612
ANXA4	2.92574103534661	2.29113942078757	2.57606475196361
ANXA5	173.483144573166	154.12556806325	152.215120196908
ANXA6	181.196461848171	172.826219551841	182.67329755836
ANXA7	13.4983052312582	11.6414651650828	12.3499574873549
ANXA8L1	4.18912920970083	12.0130012873727	16.8201874981153
ANXA9	0.132988228879391	0.123845374096625	0.0757666103518707
AOAH	1.79534108987178	0.866917618676378	2.12146508985238
AOC2	16.9559991821224	16.5952801289478	14.092589525448
AOC3	0.0664941144396957	0.0619226870483127	0.0757666103518707
AOX1	5.18654092629626	3.52959316175382	4.24293017970476
AP1AR	65.4302086086605	50.6527580055198	62.2043870988859
AP1B1	25.4007517159637	35.1101635563933	27.9578792198403
AP1G1	109.24983002442	124.154987531867	98.7996598988394
AP1G2	28.3264927513104	36.1009265491663	40.2320700968434
AP1M1	30.1883279556218	42.7885767503841	32.8069
AP1M2	3.72367040862296	4.08689734518864	3.33373085548231
AP1S1	45.9474330778297	42.8504994374324	43.8688673937332
AP1S2	91.4294073545815	86.6917618676378	88.7984673323925
AP1S3	1.4628705176733	0.185768061144938	0.98496593457432
AP2A1	11.3039994547483	13.4372230894839	13.1833902012255
AP2A2	383.405063859285	399.834790270955	365.952727999536
AP2B1	67.6245143851705	57.8357897031241	61.4467209953672
AP2M1	66.4941144396957	45.6370203546065	96.9054946400427
AP2S1	3.72367040862296	4.3965107804302	12.1984242666512
AP3B1	83.3836195073784	86.2583030582996	89.8591998773187
AP3B2	16.4240462666048	16.1618213196096	14.6229557979111
AP3D1	182.326861793645	212.952120759147	130.924702688033
AP3M1	111.111665228731	93.9986389393387	118.27167875927
AP3M2	0.199482343319087	0.309613435241563	0.757666103518707
AP3S1	29.5898809256646	31.2709569593979	28.4124788819515
AP3S2	76.3352433767706	83.162168705884	72.8117125481478
AP4B1	2.79275280646722	8.60725349971547	2.50029814161173
AP4M1	56.5199972737413	68.8580279977237	55.6126919982731
AP4S1	15.1606580922506	14.9852902656917	16.971720718819
APAF1	110.380229969895	96.3517010471746	96.2993617572277
APBA1	0.46545880107787	0.68114955753144	2.80336458301922
APBA2	10.1071053948337	8.04994931628065	1.96993186914864
APBA3	4.32211743858022	3.03421166536732	4.16716356935289
APBB1	3.05873	3.59151584880214	1.89416525879677
APBB1IP	0.531952915517565	0.866917618676378	0
APBB2	41.5588215248098	41.1785868871279	46.5964653664005
APBB3	1.92832931875117	12.0130012873727	0.0757666103518707
APC	86.0433840849662	81.9237149649177	80.1610737522792
APC2	38.7660687183426	38.7636020922438	47.0510650285117
APCDD1	1.4628705176733	3.03421166536732	0.454599662111224
APCDD1L	0.199482343319087	0.0619226870483127	0.303066441407483
APEH	3.65717629418326	3.59151584880214	3.18219763477857
APEX1	134.783569969263	160.00822333284	158.655282076817
APEX2	39.4975039771792	35.3578543045866	51.3697618185684
APH1A	17.1554815254415	18.3291153663006	24.2453153125986
APH1B	19.6157637597102	46.4420152862345	26.8971466749141
API5	285.392739175174	246.142681017043	270.183732514771
APIP	41.8247979825686	41.6120456964661	42.808134848807
APLF	5.85148207069322	4.02497465814033	2.27299831055612
APLN	7.44734081724591	10.0314753018267	7.27359459377959
APLNR	1.5958587465527	0.990762992773003	0.98496593457432
APLP1	4.58809	4.21074271928526	4.16716356935289
APLP2	258.728599284856	378.595308613384	282.457923391774
APOA2	0	0.123845374096625	0
APOA4	0.0664941144396957	0	0
APOA5	0	0	0
APOB	0	0	0
APOBEC2	2.19430577650996	2.66267554307745	2.72759797266735
APOC2	0.132988228879391	0.123845374096625	0
APOC3	0	0	0
APOC4	0	0	0
APOD	1.39637640323361	0.990762992773003	0.833432713870578
APOE	270.564551655122	268.001389545097	258.667207741287
APOH	0	0.247690748193251	0
APOLD1	0.132988228879391	0.123845374096625	0
APOM	1.5958587465527	0.495381496386502	4.24293017970476
APOO	41.292845067051	39.011292840437	54.4004262326432
APOOL	19.3497873019514	18.6387288015421	16.8201874981153
APP	58.9803	74.6168378932168	80.918739855798
APPBP2	134.318111168185	153.506341192767	153.427385962538
APPL1	22.8739753672553	12.8179962190007	21.669250560635
APPL2	23.2064459394538	29.4132763479485	29.4732114268777
APRT	24.4033399993683	15.7283625102714	16.2898212256522
APTX	9.37567013599709	27.927131858789	11.2134583320769
AQP11	6.84889378728865	2.84844360422238	2.27299831055612
AQP2	0	0.123845374096625	0
AQP3	0.265976457758783	0.495381496386502	0
AQP4	1.52936	1.73383523735276	4.01563034864915
AQP5	0.265976457758783	0.247690748193251	0
AQP6	0.199482343319087	0.185768061144938	0
AQP7	0	0	0
AQP8	0.265976457758783	0.123845374096625	0.303066441407483
AQP9	0	0	0
AQR	65.2972203797811	64.7711306525351	61.8255540471265
AR	9.90762305151465	11.3937744168895	8.41009374905765
ARAF	48.274727083219	52.3246705558242	51.4455284289202
ARAP1	4.12263509526113	6.43995945302452	5.45519594533469
ARAP3	3.72367040862296	4.27266540633358	4.16716356935289
ARC	43.7531273013197	29.4751990349968	24.2453153125986
ARCN1	1015.36512749415	1149.96622117422	1107.40477690294
ARF1	549.640349958524	592.847805800546	601.662652804206
ARF3	7.18136435948713	9.84570724068172	10.6073254492619
ARF4	1109.32131119744	1079.49820331324	1102.55571384042
ARF5	22.8074812528156	33.6240190672338	19.1689524190233
ARFGAP1	33.2470572198478	27.8652091717407	26.5183136231548
ARFGAP3	34.310963050883	46.9993194696693	51.0666953771609
ARFGEF1	227.010906697121	186.944592198856	221.844635110278
ARFGEF2	141.432981413233	166.076646663575	150.093655107056
ARFIP1	65.097738036462	37.4013029771809	44.9295999386594
ARFIP2	8.77722310603983	8.73109887381209	10.9861585010213
ARFRP1	13.9637640323361	15.1091356397883	20.1539183535976
ARG1	2.19430577650996	2.29113942078757	3.18219763477857
ARG2	256.401305279466	181.557318425653	189.113459438269
ARGLU1	135.647993456979	139.635659293945	132.667334726126
ARHGAP1	8.64423487716044	8.85494424790872	8.41009374905765
ARHGAP10	24.1373635416095	18.5768061144938	34.9284073722124
ARHGAP11A	244.432364680321	211.961357766374	222.375001382741
ARHGAP12	33.7125160209257	25.3883016898082	24.3968485333024
ARHGAP15	0.132988228879391	0.247690748193251	0.151533220703741
ARHGAP17	167.698156616912	180.133096623542	181.082198740971
ARHGAP19	45.016515475674	41.7358910705628	41.8231689142326
ARHGAP20	0.265976457758783	0.557304183434814	0.303066441407483
ARHGAP21	66.427620325256	83.6575502022705	68.3414825373874
ARHGAP22	14.9611757489315	9.84570724068172	7.34936120413146
ARHGAP23	0.531952915517565	0.495381496386502	0.530366272463095
ARHGAP24	0	0.247690748193251	0
ARHGAP25	0	0.0619226870483127	4.16716356935289
ARHGAP26	10.2400936237131	13.065686967194	11.0619251113731
ARHGAP27	1.19689405991452	0.804994931628065	0.681899493166837
ARHGAP29	20.4136931329866	16.9048935641894	19.0931858086714
ARHGAP30	3.32470572198478	4.27266540633358	3.71256390724167
ARHGAP31	3.98964686638174	6.56380482712115	4.31869679005663
ARHGAP32	11.1710112258689	27.6794411105958	20.9115844571163
ARHGAP35	793.939726409966	804.561472818727	801.914
ARHGAP36	8.57774076272074	9.2884030572469	7.04629476272398
ARHGAP39	0.0664941144396957	0.0619226870483127	0.151533220703741
ARHGAP4	0.265976457758783	0.495381496386502	0.454599662111224
ARHGAP42	75.7367963468134	66.8765020121777	61.9013206574784
ARHGAP44	0.598447029957261	0.371536122289876	0.303066441407483
ARHGAP9	2.46028223426874	3.34382510060889	2.27299831055612
ARHGDIA	9.84112893707496	13.3753004024355	10.4557922285582
ARHGDIG	0.132988228879391	0	0.303066441407483
ARHGEF1	4.18912920970083	4.3965107804302	4.16716356935289
ARHGEF10	4.18912920970083	4.70612421567176	2.50029814161173
ARHGEF10L	0.0664941144396957	0.0619226870483127	0.0757666103518707
ARHGEF12	33.9119983642448	39.2589835886303	34.7011075411568
ARHGEF15	0.398964686638174	0.433458809338189	0.909199324222449
ARHGEF16	3.19171749310539	7.74033588103909	5.30366272463095
ARHGEF18	87.0407958015616	91.5836541444545	86.752768852892
ARHGEF19	0.398964686638174	0.495381496386502	0.303066441407483
ARHGEF2	34.1779748220036	24.8929201934217	26.0637139610435
ARHGEF25	1.19689405991452	0.92884030572469	0.378833051759354
ARHGEF26	12.8333640868613	14.5518314563535	14.9260222393185
ARHGEF3	9.64164659375587	12.0130012873727	11.4407581631325
ARHGEF33	2.19430577650996	2.66267554307745	1.8183986484449
ARHGEF37	0.0664941144396957	0.0619226870483127	0.0757666103518707
ARHGEF38	1.19689405991452	2.29113942078757	1.36379898633367
ARHGEF4	1.52936	1.98152598554601	2.19723170020425
ARHGEF40	22.076045993979	31.0232662112047	27.8063459991366
ARHGEF5	7.64682	7.61649050694246	6.7432283213165
ARHGEF6	2.32729400538935	1.91960329849769	1.66686542774116
ARHGEF9	14.628705176733	13.0037642801457	18.0324532637452
ARID1A	449.234237154584	456.989430416548	401.108435202804
ARID1B	96.8154306241969	104.711263798697	95.9962953158202
ARID2	159.851851113028	149.295598473482	130.924702688033
ARID3A	1.4628705176733	0.247690748193251	1.36379898633367
ARID3B	6.78239967284896	3.83920659699539	5.45519594533469
ARID3C	1.32988228879391	0.68114955753144	1.43956559668554
ARID4A	62.2384911155551	9.47417111839184	22.4269166641537
ARID4B	29.5233868112249	24.5213840711318	31.8219763477857
ARID5A	0.0664941144396957	0.0619226870483127	0.0757666103518707
ARID5B	57.251432532578	66.7526566380811	73.7966784827221
ARIH1	135.116040541462	135.486839261708	166.383476332708
ARIH2	88.1047016325968	90.3452004034882	93.0413975120973
ARL1	94.2221601610487	84.3386997598019	102.663757026785
ARL10	10.9715288825498	33.066714883799	49.3240633390678
ARL11	0	0	0
ARL13A	2.12781166207026	0.371536122289876	2.87913119337109
ARL13B	27.1960928058355	29.7228897831901	27.5032795577291
ARL14	0	0.123845374096625	0
ARL15	6.91538790172835	1.42422180211119	1.51533220703741
ARL16	0.398964686638174	0.495381496386502	0.227299831055612
ARL2	7.31435258836652	4.27266540633358	3.33373085548231
ARL2BP	130.727428988442	140.440654225573	150.472488158815
ARL3	35.4413629963578	53.1296654874523	52.8093274152539
ARL4A	71.4146789082331	72.5114665335742	76.9788761175007
ARL6	3.32470572198478	2.04344867259432	2.34876492090799
ARL6IP1	236.719047405317	254.192630333324	208.812778129756
ARL6IP5	12.5673876291025	3.34382510060889	6.06132882814966
ARL6IP6	21.4775989640217	8.91686693495703	19.7750853018383
ARL8B	170.623897652259	166.695873534058	167.141142436227
ARL9	1.06390583103513	0.433458809338189	0.606132882814966
ARMC1	163.243050949453	154.620949559637	164.337777853208
ARMC12	0.332470572198478	0.557304183434814	0.454599662111224
ARMC2	4.05614098082144	10.0314753018267	5.98556221779779
ARMC3	0.0664941144396957	0.0619226870483127	0.0757666103518707
ARMC5	11.7029641413864	5.94457795663802	9.39505968363197
ARMC6	21.8100695362202	23.8402345136004	25.230281247173
ARMC7	22.0095518795393	17.028738938286	22.1238502227463
ARMC8	72.4785847392683	47.4947009660558	42.3535351866957
ARMC9	3.39119983642448	3.59151584880214	4.09139695900102
ARMCX1	0.0664941144396957	0.0619226870483127	0.0757666103518707
ARMCX2	1.72884697543209	1.60998986325613	1.13649915527806
ARMCX3	12.5008935146628	11.0222382945997	12.3499574873549
ARMCX4	29.1244221245867	25.5740697509531	25.9121807403398
ARNT	0.0664941144396957	0.0619226870483127	0.0757666103518707
ARNT2	11.569975912507	11.084160981648	11.5165247734844
ARNTL	57.3844207614574	60.2507744980083	69.7810481340729
ARNTL2	0.132988228879391	0.123845374096625	0.151533220703741
ARPC1A	39.2980216338601	61.2415374907813	42.6566016281032
ARPC1B	22.1425401084187	22.4779353985375	16.441354446356
ARPC2	292.042150619143	303.421166536732	560.824449824547
ARPC3	22.5415047950568	32.4474880133159	62.0528538781821
ARPC4	128.200652639733	143.598711265037	129.712436922403
ARPC5	194.56177885055	190.288417299465	201.387650315272
ARPC5L	229.803659503588	233.696220920332	238.13445633593
ARPP19	462.333577699204	401.630548195356	447.401834127797
ARPP21	0.0664941144396957	0	0
ARR3	0.46545880107787	0.990762992773003	0.833432713870578
ARRB2	3.19171749310539	2.66267554307745	4.77329645216786
ARRDC1	7.31435258836652	6.19226870483127	2.57606475196361
ARRDC2	3.72367040862296	3.34382510060889	2.65183136231548
ARRDC3	91.8948661556594	75.7314462600864	95.2386292123015
ARRDC4	8.84371722047952	10.3410887370682	10.5316
ARRDC5	0	0	0
ARSA	6.78239967284896	8.66917618676378	7.57666103518707
ARSB	30.9197632144585	35.7293904268764	33.4888417755269
ARSG	3.05873	0.557304183434814	8.48586035940952
ARSH	0	0	0.303066441407483
ARSI	13.6312934601376	14.6137541434018	13.7895230840405
ARSK	1.92832931875117	2.35306210783588	2.27299831055612
ART1	4.58809	3.21997972651226	6.2128620488534
ART3	0.332470572198478	0.495381496386502	0.454599662111224
ART4	0.0664941144396957	0.247690748193251	0
ARTN	1.72884697543209	1.60998986325613	2.12146508985238
ARV1	1.32988228879391	5.44919646025152	3.25796424513044
ARVCF	2.59327046314813	4.3965107804302	3.18219763477857
ARX	2.12781166207026	1.36229911506288	1.36379898633367
AS3MT	3.79016452306265	2.78652091717407	2.50029814161173
ASAH1	22.3420224517377	16.8429708771411	20.0023851328939
ASAH2	0.132988228879391	0	0
ASAP1	137.775805119049	144.713319631907	165.095443956726
ASAP2	456.083130941873	430.981901856256	467.404219260691
ASAP3	1.4628705176733	1.17653105391794	0.530366272463095
ASB1	1.4628705176733	5.20150571205827	4.47023001076037
ASB10	0.797929373276348	0.804994931628065	0.227299831055612
ASB12	0.531952915517565	0.495381496386502	0.681899493166837
ASB13	9.57515247931618	11.3318517298412	15.0017888496704
ASB14	2.65976457758783	2.29113942078757	1.74263203809303
ASB15	0	0	0
ASB16	2.06131754763057	0.495381496386502	0.0757666103518707
ASB2	0.797929373276348	1.73383523735276	0.833432713870578
ASB3	49.9370799442114	38.4539886570022	34.7011075411568
ASB4	0	0	0
ASB5	0	0.185768061144938	0.227299831055612
ASB6	8.57774076272074	17.7098884958174	15.7594549531891
ASB7	28.6589633235088	14.3041407081602	14.0168229150961
ASB8	20.8126578196247	20.001027916605	16.8201874981153
ASB9	0	0.495381496386502	0
ASCC1	28.5259750946294	22.7256261467308	23.1088161573206
ASCC2	6.1839526428917	15.4187490750299	15.9867547842447
ASCC3	63.7013616332284	78.7656579254538	72.0540464446291
ASCL1	2.52677634870844	0.0619226870483127	0.833432713870578
ASCL2	0.0664941144396957	0	0
ASCL4	0	0.185768061144938	0
ASF1A	85.3784429405692	53.2535108615489	81.8279391800204
ASF1B	145.223145936295	101.615129446281	104.254855844174
ASGR1	0.199482343319087	0.371536122289876	0.151533220703741
ASGR2	0	0.371536122289876	0.151533220703741
ASH1L	43.0216920424831	43.0981901856256	31.5189099063782
ASH2L	855.446782266685	887.909409585756	1000.49808969645
ASIP	3.19171749310539	3.9011292840437	2.34876492090799
ASL	14.6951992911727	14.2422180211119	11.9711244355956
ASMT	0.265976457758783	0.990762992773003	0.681899493166837
ASMTL	151.340604464747	180.009251249445	154.866951559224
ASNS	148.348369314961	148.738294290047	143.350426785739
ASNSD1	113.039994547483	96.4136237342229	103.648722961359
ASPH	16.5570344954842	12.0130012873727	17.8051534326896
ASPHD1	0.46545880107787	1.17653105391794	1.59109881738929
ASPHD2	17.0889874110018	15.4187490750299	12.1984242666512
ASPM	180.863991275972	185.891906519035	186.68892790701
ASPN	1.5958587465527	3.09613435241564	4.24293017970476
ASPSCR1	3.85665863750235	26.5648327437261	15.229088680726
ASRGL1	52.1313857207214	25.6359924380015	13.9410563047442
ASS1	3.05873	2.60075285602913	1.96993186914864
ASTL	0	1.60998986325613	0
ASTN1	99.0762305151465	84.152931698657	81.6764059593167
ASTN2	1.5958587465527	3.59151584880214	2.42453153125986
ASXL1	93.1582543300136	118.705791071615	84.404003931984
ASXL2	87.5727487170792	95.2990153673532	55.688458608625
ASXL3	0.398964686638174	0.247690748193251	0.303066441407483
ASZ1	0	0	0
ATAD1	295.832315142206	278.590169030359	317.992463646801
ATAD2	40.0294568926968	25.6359924380015	35.6860734757311
ATAD2B	43.2876685002419	46.5658606603311	39.9290036554359
ATAD3A	79.5934549843157	135.177225826467	70.3871810168879
ATAD5	193.231896561756	154.435181498492	179.263800092526
ATAT1	0.531952915517565	0.619226870483127	0.303066441407483
ATCAY	0.332470572198478	0.309613435241563	0.151533220703741
ATE1	18.7513402719942	15.6664398232231	12.1984242666512
ATF1	98.4112893707496	79.6325755441301	76.1454434036301
ATF2	36.1727982551944	31.5186477075912	34.0949746583418
ATF3	142.230910786509	137.654133308399	129.939736753458
ATF4	332.13810162628	325.89910193527	316.249831608708
ATF5	0.0664941144396957	1.23845374096625	2.42453153125986
ATF6	527.830280422304	306.331532828003	366.180027830591
ATF6B	72.8110553114667	89.106746662522	85.010136814799
ATF7	6.91538790172835	6.25419139187958	5.60672916603844
ATF7IP	95.5520424498427	55.8542637175781	43.944634004085
ATF7IP2	38.899056947222	30.7136527759631	39.4744039933247
ATG10	44.4845625601564	44.8320254229784	44.2477004454925
ATG12	71.2816906793537	47.928159775394	83.5705712181134
ATG13	19.5492696452705	21.4252497187162	15.9109881738929
ATG14	53.5942562383947	50.095453822085	44.3234670558444
ATG16L1	145.289640050735	149.109830412337	154.488118507464
ATG16L2	18.2858814709163	17.4002750605759	15.835221563541
ATG2A	4.5215997818993	10.4030114241165	5.53096255568656
ATG2B	0.598447029957261	2.72459823012576	0.227299831055612
ATG3	48.0752	59.9411610627667	50.2332626632903
ATG4A	3.79016452306265	2.72459823012576	4.47023001076037
ATG4B	80.7238549297905	98.7047631550104	66.0684842268313
ATG4C	3.39119983642448	0.866917618676378	2.42453153125986
ATG4D	30.4543044133806	54.2442738543219	39.0198043312134
ATG5	84.0485606517753	45.5131749805098	77.2819425589082
ATG7	6.38343498621078	11.3318517298412	13.486456642633
ATG9A	2.59327046314813	2.35306210783588	6.28862865920527
ATG9B	0.864423487716044	4.45843346747851	2.34876492090799
ATIC	467.054659824422	469.807426635548	451.56899769715
ATL1	2.9922351497863	1.98152598554601	1.51533220703741
ATL2	184.188696997957	171.525843123826	178.733433820063
ATL3	32.7151043043303	45.6989430416548	78.0396086624269
ATMIN	158.920933510873	128.984957121635	99.7088592230619
ATN1	15.8255992366476	16.7191255030444	14.3956559668554
ATOH1	0	0	0
ATOH7	0	0.990762992773003	0
ATOH8	0.265976457758783	0.247690748193251	0
ATOX1	3.25821160754509	4.70612421567176	4.01563034864915
ATP10B	1.13039994547483	1.11460836686963	0.833432713870578
ATP10D	10.9050347681101	2.29113942078757	13.6379898633367
ATP11A	4.05614098082144	2.84844360422238	2.04569847950051
ATP11B	208.326060539566	163.66166186869	147.138757303333
ATP11C	87.3732663737601	65.2665121489216	91.6775985257636
ATP12A	0.265976457758783	0	0.151533220703741
ATP13A1	57.3844207614574	60.7461559943948	72.2055796653328
ATP13A2	0.398964686638174	0.557304183434814	0.909199324222449
ATP13A3	35.3083747674784	34.9243954952484	41.1412694210658
ATP13A4	0	0	0
ATP13A5	15.0941639778109	20.7441001611848	14.4714225772073
ATP1A1	684.091449355589	750.255276277357	725.844127170922
ATP1A2	1.5958587465527	2.9103662912707	2.19723170020425
ATP1A3	6.51642321509017	5.75880989549308	5.68249577639031
ATP1A4	0.265976457758783	0.495381496386502	0.303066441407483
ATP1B1	111.244653457611	138.768741675269	237.073723791004
ATP1B2	5.45251738405504	4.27266540633358	4.84906306251973
ATP1B3	102.134959779373	68.4864918754338	135.622232529849
ATP1B4	0.132988228879391	0	1.13649915527806
ATP2A1	9.57515247931618	9.10263499610197	9.01622663187262
ATP2A2	2197.16502343086	2305.01010268639	2273.60444343894
ATP2A3	0.0664941144396957	0.0619226870483127	0.0757666103518707
ATP2B1	311.059467348896	307.260373133728	315.037565843079
ATP2B2	0.332470572198478	0.557304183434814	0.0757666103518707
ATP2B3	1.4628705176733	1.85768061144938	3.93986373829728
ATP2B4	5.31952915517565	4.8918922768167	5.15212950392721
ATP2C1	142.696369587587	134.000694772549	133.197700998589
ATP2C2	8.31176430496196	12.074923974421	8.48586035940952
ATP4A	0	0	0.0757666103518707
ATP4B	0.132988228879391	0	0.151533220703741
ATP6AP1	185.851049858949	173.259678361179	208.585
ATP6AP1L	0.0664941144396957	0.371536122289876	0.151533220703741
ATP6AP2	186.316508660027	182.981540227764	189.871125541788
ATP6V0A1	4.38861155301991	4.14882003223695	4.54599662111224
ATP6V0A2	12.7668699724216	10.8364702334547	10.6830920596138
ATP6V0A4	0	0	3.78833051759354
ATP6V0B	118.293029588219	125.641132021026	99.3300261713025
ATP6V0C	8.17877607608257	5.75880989549308	5.00059628322347
ATP6V0D1	44.6840449034755	48.3616185847322	54.7034926740507
ATP6V0D2	0	0	5.83402899709405
ATP6V0E1	62.6374558021933	87.9921382956523	45.0053665490112
ATP6V0E2	0.598447029957261	5.13958302500995	0.454599662111224
ATP6V1A	306.471373452557	229.73316894924	221.390035448166
ATP6V1B1	0.398964686638174	1.05268567982132	0.303066441407483
ATP6V1B2	202.807049041072	188.059200565726	175.702769405988
ATP6V1C1	116.098723811709	110.779687129431	115.01371451414
ATP6V1C2	10.8385406536704	11.2080063557446	3.86409712794541
ATP6V1D	68.7549143306453	140.812190347863	89.7834332669668
ATP6V1E1	17.2219756398812	50.900448753713	63.0378198127565
ATP6V1E2	0.531952915517565	0.185768061144938	0.98496593457432
ATP6V1G1	235.056694544324	246.26652639114	284.124788819515
ATP6V1G2	4.12263509526113	6.13034601778296	4.09139695900102
ATP6V1G3	0	0	0
ATP6V1H	64.1003263198666	48.8570000811187	39.0955709415653
ATP7A	41.4923274103701	41.0547415130313	39.4744039933247
ATP7B	18.2858814709163	20.8679455352814	16.971720718819
ATP8A1	2.39378811982904	2.10537135964263	3.18219763477857
ATP8A2	3.45769395086417	5.44919646025152	3.33373085548231
ATP8B1	1.92832931875117	2.29113942078757	0.454599662111224
ATP8B2	4.98705858297717	4.64420152862345	6.06132882814966
ATP8B3	0.332470572198478	0.0619226870483127	0.227299831055612
ATP8B4	0	0	0.378833051759354
ATP9B	20.2142107896675	28.5463587292722	29.3974448165258
ATPAF1	88.0382075181571	88.9829012884254	103.800256182063
ATPAF2	14.7616934056124	18.3910380533489	15.229088680726
ATR	53.7937385817138	27.7413637976441	27.8063459991366
ATRIP	23.6719047405317	39.6924423979684	24.3210819229505
ATRN	16.8895050676827	5.75880989549308	6.06132882814966
ATRNL1	0.531952915517565	0.371536122289876	2.72759797266735
ATRX	324.624266694594	265.772172811358	289.125385102739
ATXN10	110.313735855455	107.745475464064	146.381091199814
ATXN1L	44.8835272467946	41.7978137576111	30.9127770235633
ATXN2	103.331853839287	114.247357604137	105.997487882267
ATXN2L	16.823010953243	24.2736933229386	6.81899493166837
ATXN3	10.1735995092734	11.7033878521311	8.86469341116888
ATXN7	0.864423487716044	1.36229911506288	1.2880323759818
ATXN7L1	45.8144448489503	65.2665121489216	56.2946
ATXN7L2	16.9559991821224	25.5121470639048	18.3355197051527
ATXN7L3	81.2558078453081	97.7759228492857	71.4479135618141
ATXN7L3B	78.3965609244012	81.3664107814829	90.9956990325968
AUH	36.039810026315	49.1666135163603	32.3523426202488
AUP1	159.785356998589	140.378731538525	128.651704377477
AURKA	222.223330457463	335.187504992517	220.480836123944
AURKAIP1	14.0302581467758	13.4372230894839	34.3222744893974
AURKB	24.2038576560492	29.0417402256587	25.3060478575248
AUTS2	287.387562608365	178.956565569624	90.6168659808374
AVEN	47.0113389088648	67.1861154474193	60.385988450441
AVIL	4.38861155301991	3.34382510060889	5.15212950392721
AVL9	81.5217843030669	100.314753018267	63.871252526627
AVP	0.797929373276348	0.619226870483127	0.606132882814966
AVPI1	4.45510566745961	2.04344867259432	0.757666103518707
AVPR1A	0.398964686638174	0.495381496386502	0.530366272463095
AVPR2	0	0	0.151533220703741
AWAT2	0.199482343319087	0	0.151533220703741
AXDND1	4.6545880107787	7.55456781989415	7.95549408694643
AXIN1	37.5026805439884	34.4290139988619	26.6698468438585
AXIN2	8.77722310603983	7.43072244579752	7.27359459377959
AXL	0.0664941144396957	0.0619226870483127	0.0757666103518707
AZGP1	0.0664941144396957	0.433458809338189	0.0757666103518707
AZI2	41.0933627237319	38.3301432829056	33.9434414376381
AZIN1	744.202128809074	659.228926316337	777.062355768786
AZU1	2.39378811982904	2.78652091717407	2.19723170020425
B2M	59.9111971101658	84.8340812561884	63.1135864231083
B3GALNT2	103.930300869244	114.247357604137	115.998680448714
B3GALT2	0.398964686638174	0.247690748193251	0.227299831055612
B3GALT4	1.13039994547483	0.557304183434814	10.0769591767988
B3GALT6	15.6926110077682	11.7653105391794	14.0168229150961
B3GAT1	0	0.123845374096625	0
B3GAT3	0.132988228879391	0.371536122289876	0.454599662111224
B3GNT2	189.574720267572	197.781062432311	213.358774750868
B3GNT3	1.86183520431148	1.60998986325613	1.2880323759818
B3GNT4	2.32729400538935	1.23845374096625	1.06073254492619
B3GNT5	1.99482343319087	2.4149847948842	1.2880323759818
B3GNT6	1.19689405991452	0.743072244579752	2.65183136231548
B3GNT7	51.2004681185657	56.040031778723	57.5068572570699
B3GNT9	32.0501631599333	52.5104386169692	22.881516326265
B3GNTL1	0.0664941144396957	0.247690748193251	0.151533220703741
B4GALNT1	0.265976457758783	0.495381496386502	0.378833051759354
B4GALNT2	0	1.05268567982132	0.98496593457432
B4GALNT3	12.5673876291025	10.898392920503	20.9873510674682
B4GALT1	51.7324210340832	37.8347617865191	45.156899769715
B4GALT2	37.2367040862296	45.2654842323166	13.7137564736886
B4GALT3	11.370493569188	36.1628492362146	23.1845827676724
B4GALT4	42.4232450125258	41.5501230094178	61.2951877746634
B4GALT5	24.2038576560492	15.6664398232231	16.0625213945966
B4GALT6	20.0812225607881	7.24495438465259	23.7149490401355
B9D1	1.13039994547483	1.30037642801457	2.27299831055612
B9D2	0.199482343319087	0.123845374096625	0.0757666103518707
BAALC	0.598447029957261	1.17653105391794	0.530366272463095
BABAM1	18.1528932420369	18.8864195497354	13.3349234219293
BACE1	2.19430577650996	0.866917618676378	0.681899493166837
BACE2	0.664941144396957	5.01573765091333	1.36379898633367
BACH1	10.5725641959116	7.49264513284584	10.3042590078544
BACH2	0.398964686638174	0.495381496386502	1.43956559668554
BAD	8.37825841940165	1.67191255030444	3.25796424513044
BAG1	49.5381152575733	53.7488923579354	77.2819425589082
BAG3	78.2635726955218	90.9644272739714	82.055239011076
BAG4	24.4033399993683	49.2904588904569	19.926618522542
BAG6	132.256793620555	150.781742962641	144.259626109962
BAHCC1	0.398964686638174	0.371536122289876	0.378833051759354
BAHD1	60.1106794534849	62.975372728134	35.0799405929162
BAIAP2	0.132988228879391	1.05268567982132	1.06073254492619
BAIAP2L2	0	0.0619226870483127	0.0757666103518707
BAK1	45.4154801623121	55.6065729693848	50.8393955461053
BAMBI	21.0121401629438	19.6914144813634	20.2296849639495
BANF1	13.5647993456979	15.5425944491265	16.5928876670597
BANK1	0.398964686638174	0	0
BANP	19.2832931875117	18.4529607403972	18.7901193672639
BAP1	263.782151982273	262.366425023701	265.183136231548
BARD1	106.124606645754	98.7047631550104	94.1778966673753
BARHL1	0.132988228879391	0	0.151533220703741
BARHL2	1.66235286099239	0.619226870483127	0.757666103518707
BASP1	86.5753370004838	84.3386997598019	69.7052815237211
BATF2	0	0.123845374096625	0.151533220703741
BATF3	0.0664941144396957	0.433458809338189	0.681899493166837
BAX	100.140136346182	100.995902575798	99.9361590541175
BAZ1A	13.4983052312582	13.6849138376771	14.1683561357998
BAZ1B	234.325259285488	247.319212070961	224.344933251889
BAZ2A	378.418005276308	358.594280696779	303.217974628187
BAZ2B	14.0302581467758	11.5176197909862	10.4557922285582
BBC3	1.06390583103513	1.11460836686963	0.378833051759354
BBOX1	53.9932209250329	47.928159775394	32.2008093995451
BBS12	7.84630550388409	11.2699290427929	6.89476154202024
BBS2	25.2012693726447	30.3421166536732	28.9428451544146
BBS4	44.351574331277	57.0927174585443	52.5820275841983
BBS5	3.45769395086417	4.45843346747851	13.4106900322811
BBS7	4.72108212521839	5.13958302500995	10.6830920596138
BBS9	0.265976457758783	0.433458809338189	0.227299831055612
BBX	123.745546972274	119.448863316195	123.954174535661
BCAM	0.0664941144396957	0.0619226870483127	0.0757666103518707
BCAN	1.66235286099239	0.557304183434814	0.151533220703741
BCAP29	29.3903985823455	26.5648327437261	29.3974448165258
BCAP31	150.476180977031	187.068437572953	237.073723791004
BCAR1	27.4620692635943	29.0417402256587	18.9416525879677
BCAR3	8.64423487716044	14.3041407081602	14.3956559668554
BCAR4	0	0	0
BCAS1	0.132988228879391	0	0
BCAS2	145.954581195132	185.70613845789	138.955963385331
BCAS3	20.4136931329866	25.3263790027599	15.7594549531891
BCAS4	0.864423487716044	1.4861444891595	1.74263203809303
BCAT2	0.332470572198478	0.495381496386502	0.227299831055612
BCCIP	447.771366636911	492.780743530472	591.661460237759
BCDIN3D	1.13039994547483	1.05268567982132	1.13649915527806
BCHE	0.46545880107787	0.123845374096625	0.227299831055612
BCKDHA	2.9922351497863	3.65343853585045	10.5316
BCKDHB	20.4801872474263	13.6229911506288	16.6686542774116
BCKDK	1.32988228879391	2.29113942078757	4.54599662111224
BCL10	47.6762800532618	43.7174170561088	34.8526407618605
BCL11A	0.797929373276348	0.309613435241563	0.454599662111224
BCL11B	0.132988228879391	0.0619226870483127	0.151533220703741
BCL2	8.91021133491922	12.5703054708075	8.78892680081701
BCL2L1	23.3394341683332	23.9021572006487	22.0480836123944
BCL2L10	0	0	0
BCL2L11	29.5898809256646	17.7718111828657	8.86469341116888
BCL2L12	9.50865836487648	9.16455768315028	7.42512781448333
BCL2L13	24.2038576560492	26.0075285602913	29.2459115958221
BCL2L14	0.132988228879391	0	0
BCL2L15	0.132988228879391	0.123845374096625	0.0757666103518707
BCL2L2	4.12263509526113	3.83920659699539	4.62176323146412
BCL3	0	0	1.21226576562993
BCL6	48.7401858842969	36.6582307326011	28.715545323359
BCL6B	0	1.17653105391794	0
BCL7A	28.5259750946294	32.8190241356057	29.3974448165258
BCL7B	44.7505390179152	40.5593600166448	38.9440377208616
BCL7C	13.4983052312582	19.0721876108803	21.1388842881719
BCL9	74.1409376002607	73.873765648637	55.9915250500325
BCL9L	8.37825841940165	8.11187200332896	7.42512781448333
BCLAF1	424.099461896379	387.759866296534	409.291229120806
BCNT2	912.897697142582	843.634688346212	792.518744280568
BCO2	3.65717629418326	8.35956275152221	7.34936120413146
BCOR	442.784308053933	430.176906924628	377.166186331613
BCORL1	0.930917602155739	1.23845374096625	0.757666103518707
BCR	4.72108212521839	4.33458809338189	3.86409712794541
BCS1L	37.9016452306265	34.057477876572	29.2459115958221
BDH1	0.797929373276348	0.619226870483127	0.454599662111224
BDH2	7.51383493168561	6.87341826236271	5.98556221779779
BDKRB2	0	0.123845374096625	0
BDNF	31.1857396722173	34.2432459377169	33.6403749962306
BDP1	80.3248902431524	85.7009988748648	85.7678029183177
BEAN1	0.0664941144396957	0.0619226870483127	0.0757666103518707
BECN1	116.830159070545	128.056116815911	117.210946214344
BEGAIN	5.58550561293444	3.83920659699539	4.31869679005663
BEND3	15.6926110077682	14.056449959967	15.3048552910779
BEND4	14.7616934056124	16.3475893807546	14.5471891875592
BEND5	0.797929373276348	1.42422180211119	0.909199324222449
BEND6	2.26079989094965	2.97228897831901	2.34876492090799
BEND7	0.132988228879391	0.68114955753144	0.151533220703741
BEST1	0.0664941144396957	0.0619226870483127	0.0757666103518707
BEST2	0.0664941144396957	6.50188214007283	9.39505968363197
BEST3	0	0	0.151533220703741
BEST4	0.731435258836652	0.990762992773003	0.378833051759354
BET1	62.9034322599521	64.4615172172935	67.962649485628
BET1L	52.5968445217993	58.1454031383656	57.2037908156624
BEX4	1.19689405991452	0.866917618676378	2.57606475196361
BEX5	0	0	0
BFAR	52.3308680640405	70.0345590516417	34.8526407618605
BFSP1	21.0786342773835	25.8217604991464	21.5934839502832
BGLAP	0.46545880107787	0.743072244579752	0.227299831055612
BGN	2.9922351497863	2.72459823012576	1.96993186914864
BHLHE23	0.265976457758783	0	0.378833051759354
BHLHE40	4.78757623965809	3.77728390994707	3.93986373829728
BHMT	0	0	0
BICC1	6.11746	7.36879975874921	2.87913119337109
BICD1	1.19689405991452	0.495381496386502	0.606132882814966
BICD2	32.4491278465715	51.2100621889546	37.3529389034723
BID	5.25303504073596	5.57304183434814	5.68249577639031
BIK	0.398964686638174	1.30037642801457	0.151533220703741
BIN1	12.234917056904	16.6572028159961	22.7299831055612
BIN2	0	0	0
BIN3	32.8480925332097	30.4040393407215	34.7768741515087
BIRC3	20.746163705185	19.6914144813634	19.3962522500789
BIRC5	278.477351273445	272.831359134866	222.223468162037
BIRC6	256.667281737225	261.685275466169	236.997957180652
BIRC7	0	0	0.0757666103518707
BIVM	2.12781166207026	5.3872737732032	8.56162696976139
BLA-DQB	0	0.185768061144938	0
BLCAP	38.234115802825	42.6028086892391	38.9440377208616
BLK	0	0.123845374096625	0
BLM	157.059098306561	122.978456477949	114.180281800269
BLMH	158.854439396433	161.370522447903	192.522956904104
BLNK	0.132988228879391	0	0
BLOC1S1	11.6364700269467	12.1368466614693	10.1527257871507
BLOC1S2	50.1365622875305	114.556971039378	207.37321253307
BLVRA	21.4775989640217	32.880946822654	25.1545146368211
BLVRB	9.44216425043678	4.27266540633358	5.45519594533469
BLZF1	75.7367963468134	65.2045894618733	80.6914400247423
BMF	24.8687988004462	27.6175184235475	23.0330495469687
BMI1	21.4775989640217	11.4556971039378	15.0017888496704
BMP1	5.45251738405504	6.93534094941102	6.66746171096463
BMP2	5.98447029957261	9.53609380544015	12.6530239287624
BMP3	1.39637640323361	1.91960329849769	0.151533220703741
BMP4	5.58550561293444	6.43995945302452	8.0312606972983
BMP5	0.132988228879391	0	0
BMP6	2.85924692090691	3.21997972651226	8.94046002152075
BMP7	2.12781166207026	2.10537135964263	2.04569847950051
BMPER	1.52936	0.804994931628065	0.454599662111224
BMPR1A	234.325259285488	198.462211989842	234.194592597632
BMPR1B	50.0700681730908	46.132401850993	55.3853921672175
BMPR2	21.7435754217805	14.6137541434018	17.8809200430415
BMS1	338.986995413568	332.215216014198	326.024
BMX	0	0	0.681899493166837
BNC1	0.864423487716044	0.866917618676378	0.98496593457432
BNC2	136.977875745773	151.21520177198	118.802045031733
BNIP1	17.2219756398812	16.2237440066579	13.7137564736886
BNIP2	11.2375053403086	7.67841319399077	10.7588586699656
BNIP3L	63.3023969465903	51.6435209982928	55.688458608625
BNIPL	0.997411716595435	0.557304183434814	0.0757666103518707
BOC	159.053921739752	110.903532503528	45.8387992628818
BOD1	10.6390583103513	19.010264923832	33.413075165175
BOK	8.91021133491922	17.8337338699141	8.94046002152075
BOLA	0.797929373276348	0.743072244579752	1.96993186914864
BOLA-DQB	0	0	0
BOLA-DRA	0	0	0
BOLA-DRB2	0	0.0619226870483127	0
BOLA-DYA	0.132988228879391	0.0619226870483127	0
BOLA-DYB	0	0	0
BOLA-NC1	0.132988228879391	0.123845374096625	0.227299831055612
BOLA1	15.0276698633712	42.2931952539976	7.65242764553894
BOLA2B	15.958587465527	14.9852902656917	10.5316
BOLA3	57.7168913336558	21.3633270316679	44.7780667179556
BOLL	1.99482343319087	0.0619226870483127	0
BOP1	34.6434336230814	38.2062979088089	30.3066441407483
BORA	146.154063538451	168.615476832555	145.244592044536
BOSTAUV1R416	0	0	0
BOSTAUV1R418	0	0	0
BPGM	1.52936	5.44919646025152	12.1984242666512
BPHL	4.85407035409778	4.70612421567176	4.69752984181599
BPI	0.132988228879391	0	0
BPIFA1	0	0	0
BPIFA3	0	0	0
BPIFB1	0	0	0
BPIFB2	0	0	0
BPIFB5	0.265976457758783	0	0
BPIFB6	0	0	0
BPIFC	0	0	0.303066441407483
BPNT1	28.7254574379485	29.4751990349968	30.7612438028595
BPTF	321.831513888127	310.232662112047	300.11154360376
BRAF	18.9508226153133	11.3937744168895	19.320485639727
BRAP	139.438157980042	117.900796139987	35.8376066964349
BRAT1	1.79534108987178	3.96305197109201	3.25796424513044
BRB	0	2.04344867259432	0.0757666103518707
BRCA1	135.249028770341	133.505313276162	125.317973521994
BRCA2	354.812594650216	346.023975225971	329.054388758175
BRCC3	26.2651752036798	29.1655855997553	31.2916100753226
BRD2	1449.97	1462.86155882934	1318.64208656396
BRD3	23.605410626092	41.9216591317077	40.459369927899
BRD4	247.956552745625	204.097176511239	148.881389341426
BRD7	155.263757216689	102.482047064958	122.363075718271
BRD8	29.3239044679058	32.7571014485574	25.230281247173
BRD9	27.7280457213531	42.8504994374324	22.1238502227463
BRDT	1.66235286099239	1.60998986325613	9.47082629398384
BREH1	2.72625869202752	1.42422180211119	1.8183986484449
BRF1	106.390583103513	109.665078762562	102.815290247489
BRF2	7.91279961832378	21.0537135964263	15.1533220703741
BRI3	126.405311549861	126.817663074944	131.152002519088
BRI3BP	22.5415047950568	19.0721876108803	24.3210819229505
BRIP1	17.8869167842781	12.3845374096625	10.6073254492619
BRIX1	296.098291599965	267.258317300518	281.169891015792
BRMS1	52.2643739496008	72.3876211594775	78.7215081555937
BRMS1L	24.0043753127301	17.6479658087691	17.3505537705784
BROX	30.9862573288982	23.7783118265521	28.5640121026553
BRPF1	72.6780670825874	76.5364411917145	65.083518292257
BRPF3	250.682811437653	273.326740631252	256.242676210027
BRSK1	2.92574103534661	11.3937744168895	7.12206137307585
BRWD1	88.4371722047952	95.2370926803049	61.1436545539597
BRWD3	31.7176925877348	21.4871724057645	24.5483817540061
BSDC1	33.5130336776066	46.5658606603311	27.4275129473772
BSG	382.474146257129	318.592224863569	482.633307941417
BSN	1.79534108987178	1.73383523735276	1.8183986484449
BSP5	0	0	0
BSPRY	1.66235286099239	1.05268567982132	3.93986373829728
BST1	2.39378811982904	3.15805703946395	2.42453153125986
BSX	0	0	0
BTAF1	141.831946099871	139.945272729187	108.876619075638
BTBD1	2.65976457758783	4.64420152862345	2.34876492090799
BTBD10	136.711899288014	93.7509481911454	343.374278114678
BTBD11	0.132988228879391	0.123845374096625	0.0757666103518707
BTBD16	0.664941144396957	0	0
BTBD17	0	0.247690748193251	0
BTBD19	2.9922351497863	3.52959316175382	3.56103068653792
BTBD3	27.3955751491546	24.3975386970352	23.4876492090799
BTBD6	1.86183520431148	4.76804690272008	1.96993186914864
BTBD7	143.693781304182	135.05338045237	137.061798126534
BTBD8	22.2090342228583	19.1341102979286	20.7600512364126
BTBD9	32.116657274373	20.8679455352814	11.137691721725
BTC	0.332470572198478	0.866917618676378	0.303066441407483
BTD	2.92574103534661	2.29113942078757	5.45519594533469
BTF3	569.788066633752	538.417763885079	523.168444479667
BTF3L4	20.746163705185	23.7783118265521	22.1996168330981
BTG1	319.238243424979	286.887809094833	297.914311903556
BTG3	6.11746	2.72459823012576	4.16716356935289
BTG4	17.5544462120797	19.5056464202185	2.42453153125986
BTK	6.11746	6.19226870483127	6.51592849026088
BTN1A1	0	0.495381496386502	0
BTNL9	0.132988228879391	0.371536122289876	0.757666103518707
BTRC	51.7324210340832	32.075951891026	56.0672916603843
BUB1	138.640228606765	158.831692278922	156.988416649076
BUB1B	1.66235286099239	1.42422180211119	1.2880323759818
BUB3	345.30393628534	296.671593648466	236.54335751854
BUD13	41.6253156392495	57.0927174585443	38.7925045001578
BUD31	163.243050949453	231.157390751351	118.347445369622
BVES	4.6545880107787	0.247690748193251	0.227299831055612
BYSL	178.603191385023	197.471448997069	220.253536292888
BZW1	1159.19189702721	1067.05174321652	1188.7023498105
BZW2	490.992541022713	527.147834842286	499.605028660236
C10H14orf93	6.0509644140123	4.02497465814033	4.24293017970476
C10H15orf61	0.132988228879391	1.05268567982132	2.27299831055612
C10H15orf62	0.398964686638174	0.619226870483127	0.530366272463095
C11H2orf42	9.04319956379861	3.77728390994707	4.3944634004085
C11H2orf49	102.799900923769	66.6288112639845	71.9025132239253
C11H2orf50	0.531952915517565	0.743072244579752	0.227299831055612
C11H2orf68	20.4136931329866	21.1156362834746	12.2741908770031
C11H2orf81	0.132988228879391	0.185768061144938	0.151533220703741
C11H9orf50	0.265976457758783	0.185768061144938	1.36379898633367
C11H9orf78	38.3671040317044	57.3404082067376	49.3998299494197
C13H20orf96	22.4085165661774	17.6479658087691	16.3655878360041
C14H8orf33	6.78239967284896	8.73109887381209	9.54659290433571
C14H8orf34	2.92574103534661	0.0619226870483127	0
C14H8orf76	39.4975039771792	57.9596350772207	33.7919082169344
C15H11orf34	0.0664941144396957	0	0.151533220703741
C15H11orf42	1.32988228879391	1.36229911506288	0.909199324222449
C15H11orf52	0	0.247690748193251	0.0757666103518707
C15H11orf58	544.919267833306	416.739683835144	597.419722624501
C15H11orf71	16.5570344954842	13.9326045858704	10.3042590078544
C15H11orf87	2.32729400538935	3.59151584880214	6.06132882814966
C16H1orf100	0	0.123845374096625	0.151533220703741
C16H1orf105	0.398964686638174	0	0
C16H1orf112	281.004127622154	283.172447871934	288.064652557813
C16H1orf116	0	0	0
C16H1orf159	0.930917602155739	0.990762992773003	0.681899493166837
C16H1orf174	2.59327046314813	10.6507021723098	5.15212950392721
C16H1orf21	27.1295986913958	23.7163891395038	22.7299831055612
C16H1orf53	1.66235286099239	3.03421166536732	4.3944634004085
C16H1orf74	12.1684229424643	14.7995222045467	7.95549408694643
C17H12orf43	5.05355269741687	12.3845374096625	11.8195912148918
C17H22orf31	0.199482343319087	0	0.0757666103518707
C17H22orf39	3.85665863750235	2.60075285602913	2.65183136231548
C17H4orf45	0	0	0
C17H4orf46	1.39637640323361	0.185768061144938	0.227299831055612
C17H5orf52	3.1252233786657	2.16729404669094	4.62176323146412
C18H16orf46	17.0224932965621	8.17379469037728	7.04629476272398
C18H16orf86	1.19689405991452	2.10537135964263	3.6367972968898
C18H16orf87	10.040611280394	15.9141305714164	14.6229557979111
C18H19orf12	4.92056446853748	5.94457795663802	6.28862865920527
C18H19orf47	1.66235286099239	1.79575792440107	0.530366272463095
C18H19orf81	0.398964686638174	0.185768061144938	0.454599662111224
C19H17orf107	0	0.371536122289876	0.227299831055612
C19H17orf49	22.076045993979	28.2986679810789	22.6542164952094
C19H17orf50	0.0664941144396957	0	0
C19H17orf78	0	0.0619226870483127	0.833432713870578
C19H17orf80	4.05614098082144	4.58227884157514	3.86409712794541
C19H17orf98	2.65976457758783	3.28190241356057	2.50029814161173
C1D	55.057126756068	26.3171419955329	69.5537483030173
C1GALT1	2.85924692090691	3.03421166536732	5.45519594533469
C1GALT1C1	18.0199050131575	27.9890545458373	44.4750002765481
C1H21orf91	68.0234790718087	61.6749963001194	57.5068572570699
C1H3orf33	5.78498795625352	7.74033588103909	10.2284923975025
C1H3orf38	79.2609844121172	73.0068480299607	59.9313887883298
C1H3orf52	0.199482343319087	0	0
C1QA	0.930917602155739	0.557304183434814	0.151533220703741
C1QBP	386.995746039029	377.542622933563	410.048895224324
C1QL1	0.598447029957261	0.743072244579752	0.378833051759354
C1QL2	0.132988228879391	0	0
C1QL3	0.0664941144396957	0.0619226870483127	0.151533220703741
C1QTNF1	0.0664941144396957	0.185768061144938	0.454599662111224
C1QTNF3	0	0	0.151533220703741
C1QTNF4	0.0664941144396957	0.185768061144938	0.151533220703741
C1QTNF5	1.66235286099239	0.68114955753144	0.606132882814966
C1QTNF6	17.4214579832003	13.870681898822	18.183986484449
C1QTNF7	0	0	0
C1R	0.199482343319087	0.371536122289876	0.606132882814966
C1RL	0	0	0.909199324222449
C1S	0.797929373276348	2.10537135964263	1.51533220703741
C2	0.997411716595435	0.557304183434814	0.909199324222449
C20H5orf34	10.6390583103513	1.73383523735276	3.78833051759354
C20H5orf47	0	0	0
C21H14orf132	2.26079989094965	3.21997972651226	1.74263203809303
C21H14orf28	9.57515247931618	9.47417111839184	10.3042590078544
C21H15orf39	57.1849384181383	66.5668885769362	53.4154602980689
C21H15orf40	16.4905403810445	12.1987693485176	12.3499574873549
C22H3orf14	34.7099277375211	23.1590849560689	32.9584755030638
C22H3orf18	9.04319956379861	7.8022585680874	5.45519594533469
C22H3orf20	0.199482343319087	0.185768061144938	0.303066441407483
C22H3orf62	1.26338817435422	5.26342839910658	4.3944634004085
C23H6orf132	1.5958587465527	1.11460836686963	1.66686542774116
C23H6orf136	14.0967522612155	8.42148543857053	7.5008944248352
C23H6orf141	5.12004681185657	46.3181699121379	27.0486798956179
C23H6orf15	0	0.123845374096625	0
C23H6orf47	0.598447029957261	0.743072244579752	0.454599662111224
C23H6orf62	435.469955465567	296.114289465031	360.573298664553
C23H6orf89	11.7029641413864	18.5768061144938	17.0474873291709
C24H18orf21	92.8922778722548	103.410887370682	113.119549255343
C24H18orf25	22.3420224517377	25.6359924380015	31.2158434649707
C24H18orf32	107.321500705669	95.0513	101.072658209396
C24H18orf54	0.997411716595435	1.17653105391794	0.0757666103518707
C25H16orf54	0.531952915517565	0.371536122289876	0.454599662111224
C25H16orf82	0	0	0
C25H16orf89	0	0	0
C25H16orf96	0.332470572198478	0.247690748193251	0.606132882814966
C25H7orf50	5.51901149849474	7.92610394218403	8.86469341116888
C26H10orf82	0.132988228879391	0	0.0757666103518707
C26H10orf88	3.98964686638174	4.02497465814033	2.42453153125986
C26H10orf90	0	0	0
C27H8orf48	0.864423487716044	1.05268567982132	0.909199324222449
C28H10orf71	0.265976457758783	0	0
C28H1orf131	51.0674798896863	53.872737732032	53.7942933498282
C28H1orf198	1.26338817435422	1.67191255030444	3.18219763477857
C29H11orf54	39.9629627782571	36.5963080455528	37.2771722931204
C29H11orf68	3.1252233786657	3.21997972651226	2.27299831055612
C2CD2	3.79016452306265	5.57304183434814	8.0312606972983
C2CD2L	4.72108212521839	7.12110901055596	5.98556221779779
C2CD3	6.71590555840926	21.4252497187162	11.2134583320769
C2CD4B	0.265976457758783	0.123845374096625	0
C2CD4C	4.05614098082144	4.64420152862345	4.01563034864915
C2H2orf69	0.797929373276348	0.0619226870483127	0.98496593457432
C2H2orf72	2.32729400538935	2.72459823012576	3.03066441407483
C2H2orf76	13.0328464301803	14.9233675786434	15.6079217324854
C2H2orf80	0.332470572198478	3.52959316175382	4.62176323146412
C3	2.72625869202752	2.9103662912707	1.8183986484449
C3AR1	0	0	0
C3H1orf109	54.7246561838695	56.7831040233027	36.8225726310092
C3H1orf146	9.90762305151465	8.04994931628065	21.7450171709869
C3H1orf210	0	0	0
C3H1orf216	21.6770813073408	14.1183726470153	12.1226576562993
C3H1orf226	0.265976457758783	0.123845374096625	0.606132882814966
C3H1orf43	78.6625	74.1214563968303	90.238032929078
C3H1orf50	0.0664941144396957	0.123845374096625	0.0757666103518707
C3H1orf52	15.8255992366476	32.1997972651226	10.0769591767988
C3H1orf54	1.92832931875117	2.29113942078757	2.04569847950051
C3H1orf56	0.332470572198478	0	0
C3H1orf94	0	0.371536122289876	0.151533220703741
C4A	0.132988228879391	0.433458809338189	0.303066441407483
C4H7orf25	8.04578784720318	17.028738938286	21.8207837813388
C4H7orf57	0.0664941144396957	0.0619226870483127	0.0757666103518707
C5	0	0.123845374096625	0
C5AR1	0	0.247690748193251	0
C5H12orf29	18.6848461575545	19.1960329849769	16.3655878360041
C5H12orf4	22.275528337298	34.1813232506686	45.8387992628818
C5H12orf50	0	0.619226870483127	2.42453153125986
C5H12orf54	2.32729400538935	2.16729404669094	2.57606475196361
C5H12orf56	10.2400936237131	9.84570724068172	11.2134583320769
C5H12orf60	0.0664941144396957	0.0619226870483127	0.151533220703741
C5H12orf71	0	0	0.378833051759354
C5H22orf23	0.0664941144396957	0.123845374096625	1.21226576562993
C6	0	0	0
C6H4orf19	27.3955751491546	19.2579556720253	23.2603493780243
C6H4orf3	44.6840449034755	46.8754740955727	45.2326663800668
C6H4orf48	0.0664941144396957	0.123845374096625	0.0757666103518707
C7	0	0	0
C7H19orf25	12.8333640868613	13.870681898822	18.3355197051527
C7H19orf38	0.332470572198478	0.123845374096625	0.303066441407483
C7H19orf44	0.199482343319087	0.371536122289876	0.303066441407483
C7H1orf35	36.6382570562723	37.2155349160359	34.3222744893974
C7H5orf15	173.084179886528	63.966135720907	233.739992935521
C7H5orf24	2.59327046314813	3.15805703946395	4.01563034864915
C7H5orf63	0.598447029957261	0.123845374096625	0.909199324222449
C8B	0	0	0
C8G	0.797929373276348	0.866917618676378	0.909199324222449
C8H9orf152	0	0	0
C8H9orf153	0	0	0
C8H9orf40	21.8100695362202	25.6359924380015	28.3367122715997
C8H9orf43	2.52677634870844	3.9011292840437	2.12146508985238
C8H9orf85	22.3420224517377	24.6452294452285	14.6987224082629
C9	0	0.804994931628065	0
C9H6orf118	0	0	0
C9H6orf163	0.0664941144396957	0.0619226870483127	0.227299831055612
CA10	0.46545880107787	0.557304183434814	0.606132882814966
CA11	0.398964686638174	0.495381496386502	0.378833051759354
CA12	0.731435258836652	0.0619226870483127	3.33373085548231
CA13	0.332470572198478	1.4861444891595	0.303066441407483
CA14	59.5122324235276	55.4827275952882	51.3697618185684
CA2	3.59068217974357	2.29113942078757	2.95489780372296
CA3	0.132988228879391	0	0
CA4	201.543660866718	225.460503542907	205.175980832866
CA5A	0.0664941144396957	0	0.151533220703741
CA5B	11.9689405991452	10.898392920503	10.6830920596138
CA6	5.71849384181383	6.62572751416946	6.59169510061275
CA7	0.332470572198478	0.68114955753144	0.378833051759354
CA8	0	0	0
CA9	12.5673876291025	15.9141305714164	13.1076235908736
CAB39	66.3611262108163	56.3496452139646	84.6313037630396
CAB39L	19.8152461030293	16.9668162512377	16.5171210567078
CABIN1	23.4059282827729	30.4040393407215	27.3517463370253
CABLES1	0.0664941144396957	1.91960329849769	0.530366272463095
CABLES2	0.598447029957261	2.22921673373926	1.66686542774116
CABP1	0.398964686638174	0.0619226870483127	0.151533220703741
CABP2	0.398964686638174	0.92884030572469	0.151533220703741
CABP4	0.0664941144396957	0.247690748193251	0.227299831055612
CABP7	0.0664941144396957	0.123845374096625	0
CACHD1	33.1805631054081	45.4512522934615	53.6427601291245
CACNA1A	0.0664941144396957	0.0619226870483127	0.0757666103518707
CACNA1B	2.12781166207026	2.22921673373926	1.36379898633367
CACNA1C	0.0664941144396957	0.0619226870483127	0.303066441407483
CACNA1D	2.79275280646722	3.46767047470551	1.43956559668554
CACNA1E	0.0664941144396957	0.309613435241563	0.227299831055612
CACNA1F	0.797929373276348	1.30037642801457	0.303066441407483
CACNA1G	2.32729400538935	2.04344867259432	0.833432713870578
CACNA1H	0.598447029957261	0.804994931628065	0.833432713870578
CACNA1I	0.265976457758783	1.60998986325613	0.530366272463095
CACNA1S	33.0475748765287	28.917894851562	28.109412440544
CACNA2D1	46.9448447944251	39.1351382145336	49.6271297804753
CACNA2D2	18.2193873564766	16.1618213196096	15.6079217324854
CACNA2D3	1.39637640323361	0.92884030572469	3.1064310244267
CACNB1	1.13039994547483	0.92884030572469	0.757666103518707
CACNB2	3.25821160754509	1.11460836686963	1.43956559668554
CACNB3	1.39637640323361	1.54806717620782	1.51533220703741
CACNB4	0.132988228879391	0	0
CACNG1	0	0	0
CACNG2	0	0	0
CACNG3	0.132988228879391	0	0
CACNG4	1.99482343319087	2.84844360422238	0.454599662111224
CACNG5	0	0.0619226870483127	0
CACNG6	0	0.185768061144938	0.303066441407483
CACNG7	6.58291732952987	6.93534094941102	3.78833051759354
CACYBP	479.622047453525	504.97951287899	552.641655906545
CAD	102.201453893812	137.901824056592	70.2356477961842
CADM1	7.7133172750047	6.37803676597621	7.04629476272398
CADM2	0.930917602155739	0.495381496386502	0.909199324222449
CADM3	22.940469481695	24.7071521322768	29.5489780372296
CADM4	83.5166077362578	85.0817720043816	78.0396086624269
CADPS	28.9914338957073	41.9216591317077	19.3962522500789
CALB1	1.72884697543209	1.73383523735276	1.2880323759818
CALB2	1.13039994547483	1.17653105391794	0.757666103518707
CALCOCO1	7.7133172750047	8.17379469037728	8.41009374905765
CALCOCO2	6.44992910065048	6.3161140789279	6.06132882814966
CALCR	0	0	1.13649915527806
CALCRL	1.26338817435422	0.495381496386502	0.606132882814966
CALD1	91.7619	138.087592117737	194.720188604308
CALHM1	0	0	0
CALHM2	0.664941144396957	0.495381496386502	0.909199324222449
CALHM3	0.930917602155739	0.743072244579752	0.227299831055612
CALM	51.2004681185657	21.4871724057645	61.522487605719
CALM1	535.34411535399	529.315128888977	562.188248810881
CALM2	831.109936381756	819.980221893757	989.511931195432
CALM3	58.8472912791307	60.3746198721049	70.0841145754804
CALML4	0.531952915517565	0.743072244579752	1.06073254492619
CALN1	0.132988228879391	0.185768061144938	0.151533220703741
CALR	1063.24088989073	1560.82324973977	1862.72211550074
CALR3	2.52677634870844	5.88265526958971	3.33373085548231
CALU	435.469955465567	464.543998236442	541.731264015876
CAMK1	35.7073394541166	36.1009265491663	36.7468060206573
CAMK1D	5.12004681185657	5.51111914729983	5.68249577639031
CAMK1G	0.46545880107787	0.804994931628065	0.530366272463095
CAMK2A	0.132988228879391	0.0619226870483127	0
CAMK2B	3.59068217974357	3.46767047470551	2.87913119337109
CAMK2D	18.8178343864339	6.13034601778296	60.1586886193854
CAMK2N1	2.9922351497863	0.804994931628065	1.2880323759818
CAMK2N2	7.11487024504744	14.7995222045467	20.4569847950051
CAMK4	2.19430577650996	2.10537135964263	1.89416525879677
CAMKK1	13.8972699178964	17.8956565569624	15.1533220703741
CAMKK2	19.7487519885896	14.3660633952085	14.3198893565036
CAMKMT	0.199482343319087	0.123845374096625	0.227299831055612
CAMKV	1.72884697543209	2.16729404669094	1.89416525879677
CAMSAP1	153.268933783499	156.107094048796	136.986031516182
CAMSAP2	266.109445987662	251.282264042053	245.104984488302
CAMSAP3	7.64682	7.18303169760427	7.42512781448333
CAMTA1	3.19171749310539	3.21997972651226	4.24293017970476
CAND1	266.109445987662	260.137208289962	248.514481954136
CAND2	290.64577421591	380.638757285978	187.446594010528
CANT1	6.11746	9.78378455363341	4.47023001076037
CANX	1746.13544518641	1745.66247057898	1799.45699585693
CAP1	370.305723314665	405.407832105303	395.350172816062
CAP2	7.38084670280622	5.32535108615489	6.28862865920527
CAPG	28.6589633235088	28.7940494774654	47.1268316388636
CAPN1	2.59327046314813	3.83920659699539	2.50029814161173
CAPN10	23.6719047405317	27.1840596142093	17.7293868223378
CAPN11	0	0	0
CAPN12	0.531952915517565	1.05268567982132	0.681899493166837
CAPN13	0.132988228879391	0	0
CAPN14	0	0	0
CAPN2	177.406297325108	236.544664524555	312.158434649707
CAPN3	1.39637640323361	1.36229911506288	1.59109881738929
CAPN5	1.4628705176733	1.60998986325613	0.909199324222449
CAPN6	3.59068217974357	3.28190241356057	4.69752984181599
CAPN7	66.2946320963766	78.9514259865987	71.7509800032216
CAPN8	0.132988228879391	0.185768061144938	0
CAPNS1	101.536512749415	95.2370926803049	96.5266615882833
CAPRIN1	919.214638014353	839.114332191685	882.377944157887
CAPRIN2	8.97670544935891	4.52035615452683	3.40949746583418
CAPS	12.3679052857834	20.5583321000398	15.1533220703741
CAPSL	0.598447029957261	0.185768061144938	0.378833051759354
CAPZA1	529.359645054417	497.610713120241	581.887567502367
CAPZA2	87.0407958015616	52.7581293651624	76.9788761175007
CAPZB	89.8335486080288	131.090328481278	103.876022792415
CARD10	5.98447029957261	6.19226870483127	5.00059628322347
CARD11	0.0664941144396957	0	0
CARD14	3.52418806530387	4.76804690272008	2.04569847950051
CARD6	0.997411716595435	0	0
CARD9	0.398964686638174	0.433458809338189	0.530366272463095
CARM1	101.603006863855	114.804661787572	92.8140976810417
CARNS1	0.199482343319087	6.50188214007283	0.681899493166837
CARS2	12.1019288280246	14.7995222045467	10.3800256182063
CASC3	230.136130075787	225.150890107665	236.012991246077
CASD1	0.132988228879391	0.123845374096625	0.303066441407483
CASK	611.546370501881	619.226870483127	650.229050039755
CASKIN1	0.332470572198478	0.804994931628065	0.0757666103518707
CASP1	3.1252233786657	0	1.89416525879677
CASP2	22.7409871383759	44.3366439265919	37.7317719552316
CASP3	169.028038905706	151.710583268366	146.229557979111
CASP4	0.132988228879391	0	0
CASP6	158.588462938674	119.26309525505	125.848339794457
CASP7	0.46545880107787	1.73383523735276	1.21226576562993
CASP8	3.32470572198478	3.52959316175382	3.56103068653792
CASP8AP2	59.2462559657688	39.7543650850168	46.8237651974561
CASP9	1.13039994547483	0.92884030572469	2.12146508985238
CASQ1	2.92574103534661	3.9011292840437	2.72759797266735
CASQ2	0.265976457758783	0.185768061144938	0.151533220703741
CASR	0	3.28190241356057	0
CASS4	0.398964686638174	0	0
CAST	36.039810026315	35.3578543045866	42.5808350177514
CASZ1	1.39637640323361	1.79575792440107	1.74263203809303
CAT	82.1867254474638	87.5586794863142	89.1015
CATHL2	0	0	0
CATHL5	0.0664941144396957	0	0
CATSPER1	0	0	0
CATSPER2	0.46545880107787	1.60998986325613	0.378833051759354
CATSPER3	0.132988228879391	0.185768061144938	0.303066441407483
CATSPER4	0	0	0
CATSPERB	0.731435258836652	0.309613435241563	1.59109881738929
CATSPERG	2.9922351497863	3.71536122289876	3.40949746583418
CBFA2T2	68.7549143306453	49.7239176997951	34.2465078790456
CBFA2T3	0.0664941144396957	0.0619226870483127	0.0757666103518707
CBFB	185.71806163007	178.523106760286	209.949277285034
CBLB	72.6115729681477	59.4457795663802	108.497786023879
CBLC	0	0.0619226870483127	0
CBLL1	240.24323547062	199.700665730808	217.374405099517
CBLN1	0.265976457758783	0.123845374096625	0
CBLN2	0.132988228879391	0.0619226870483127	0.0757666103518707
CBLN3	0.132988228879391	0.495381496386502	1.13649915527806
CBLN4	0.0664941144396957	1.05268567982132	0.227299831055612
CBR1	0.132988228879391	0	0.151533220703741
CBR3	20.2142107896675	15.9760532584647	15.0775554600223
CBR4	162.977074491694	159.450919149405	185.325128920676
CBS	16.158069808846	17.4621977476242	14.6987224082629
CBX1	47.3438094810633	32.1378745780743	18.8658859776158
CBX2	524.904539386958	516.559055357024	493.543699832086
CBX3	920.876990875345	836.513579335656	930.035142069213
CBX4	1.72884697543209	1.79575792440107	0.98496593457432
CBX6	0.332470572198478	0.557304183434814	0.833432713870578
CBX7	0.664941144396957	0.743072244579752	0.606132882814966
CBX8	1.4628705176733	1.05268567982132	1.2880323759818
CBY1	14.5622110622934	14.3041407081602	13.7137564736886
CC2D1A	0.132988228879391	0.866917618676378	0.606132882814966
CC2D1B	17.3549638687606	20.9298682223297	16.6686542774116
CC2D2A	3.32470572198478	10.0314753018267	4.69752984181599
CCAR1	249.618905606618	188.554582062112	184.946295868916
CCBE1	0.0664941144396957	0.495381496386502	0.0757666103518707
CCDC102A	5.78498795625352	7.43072244579752	6.97052815237211
CCDC105	0.398964686638174	0	0.151533220703741
CCDC106	52.1313857207214	46.0085564768963	43.2627345109182
CCDC107	3.52418806530387	3.65343853585045	6.66746171096463
CCDC110	0.864423487716044	0.433458809338189	0.151533220703741
CCDC112	9.90762305151465	9.96955261477834	15.4563885117816
CCDC113	0.199482343319087	0	0
CCDC115	104.861	78.3941218031639	130.167036584514
CCDC116	0.132988228879391	0.0619226870483127	0.227299831055612
CCDC117	205.134343046461	181.123859616315	197.068953525216
CCDC12	16.4905403810445	15.9141305714164	12.5772573184105
CCDC120	16.6900227243636	10.898392920503	3.93986373829728
CCDC121	3.45769395086417	0.123845374096625	1.43956559668554
CCDC124	15.6926110077682	14.4279860822569	6.44016187990901
CCDC125	2.72625869202752	2.78652091717407	3.86409712794541
CCDC126	32.0501631599333	26.2552193084846	33.5646083858787
CCDC127	43.1546802713625	44.150875865447	39.3228707726209
CCDC13	0	0	0
CCDC134	3.59068217974357	3.71536122289876	2.80336458301922
CCDC137	25.0017870293256	27.6794411105958	30.3066441407483
CCDC138	2.12781166207026	2.78652091717407	1.21226576562993
CCDC141	0.132988228879391	0.247690748193251	0.0757666103518707
CCDC142	0.0664941144396957	0.0619226870483127	0.0757666103518707
CCDC146	0.398964686638174	0.0619226870483127	1.8183986484449
CCDC148	0.199482343319087	0.743072244579752	0.530366272463095
CCDC149	0.398964686638174	0.557304183434814	0.833432713870578
CCDC15	11.9024464847055	13.6849138376771	3.25796424513044
CCDC150	4.6545880107787	4.70612421567176	7.5008944248352
CCDC152	2.06131754763057	9.47417111839184	6.7432283213165
CCDC153	0.598447029957261	0.371536122289876	0.151533220703741
CCDC157	0.930917602155739	0.743072244579752	0.833432713870578
CCDC158	0.398964686638174	0.866917618676378	0.303066441407483
CCDC159	0.664941144396957	0.123845374096625	0.303066441407483
CCDC160	0	0.247690748193251	0
CCDC162P	0.398964686638174	0.247690748193251	0.454599662111224
CCDC166	8.64423487716044	7.49264513284584	3.56103068653792
CCDC167	7.24785847392683	10.9603156075513	7.42512781448333
CCDC18	5.71849384181383	9.47417111839184	3.93986373829728
CCDC22	1.99482343319087	1.67191255030444	1.66686542774116
CCDC24	0.332470572198478	0.619226870483127	0.606132882814966
CCDC25	14.1632463756552	19.1960329849769	24.7756815850617
CCDC28A	10.9050347681101	14.7375995174984	13.3349234219293
CCDC28B	8.37825841940165	4.3965107804302	4.01563034864915
CCDC3	0.664941144396957	1.11460836686963	0.98496593457432
CCDC30	0.132988228879391	0.0619226870483127	0.0757666103518707
CCDC34	26.1986810892401	33.5001736931372	49.3998299494197
CCDC38	13.4318111168185	17.2145069994309	8.94046002152075
CCDC39	0.332470572198478	0.185768061144938	0.151533220703741
CCDC40	0.0664941144396957	0.0619226870483127	0.0757666103518707
CCDC42	0	0	0
CCDC43	94.820607191006	91.893267579696	117.665545876455
CCDC47	153.734392584576	140.19296347738	178.581900599359
CCDC50	145.090157707416	135.79645269695	147.972190017204
CCDC51	5.51901149849474	5.13958302500995	9.39505968363197
CCDC54	0.398964686638174	0.247690748193251	0
CCDC57	0.46545880107787	0.68114955753144	0.530366272463095
CCDC59	125.540888062145	123.721528722529	181.915631454842
CCDC61	0.864423487716044	0.68114955753144	0.530366272463095
CCDC65	1.5958587465527	1.17653105391794	0.227299831055612
CCDC66	35.9068217974357	29.103662912707	30.5339439718039
CCDC68	0.199482343319087	0.557304183434814	0.378833051759354
CCDC69	2.12781166207026	0.371536122289876	0
CCDC7	0	0	0
CCDC70	0	0	0
CCDC71	1.26338817435422	1.11460836686963	0.98496593457432
CCDC74B	1.13039994547483	0.804994931628065	0.530366272463095
CCDC77	25.2677634870844	27.122136927161	27.8821126094884
CCDC78	3.19171749310539	2.9103662912707	1.89416525879677
CCDC8	0.265976457758783	0.309613435241563	0.681899493166837
CCDC80	4.85407035409778	2.9103662912707	5.45519594533469
CCDC81	0.46545880107787	0.866917618676378	0.606132882814966
CCDC82	11.7694582558261	13.1276096542423	9.77389273539132
CCDC83	0	0	0
CCDC85A	2.65976457758783	0.309613435241563	0.454599662111224
CCDC85C	18.7513402719942	17.6479658087691	14.5471891875592
CCDC86	57.0519501892589	62.1084551094576	62.2043870988859
CCDC88A	104.129783212563	63.7803676597621	71.9025132239253
CCDC88B	0.531952915517565	0.309613435241563	0.303066441407483
CCDC88C	8.57774076272074	7.67841319399077	4.54599662111224
CCDC89	0.332470572198478	0.309613435241563	0
CCDC9	11.7029641413864	58.021557764269	16.0625213945966
CCDC90B	116.896653184985	61.6130736130711	96.9054946400427
CCDC91	62.4379734588742	42.3551179410459	55.688458608625
CCDC92	0.332470572198478	0.433458809338189	0.606132882814966
CCDC93	16.2910580377254	17.2145069994309	18.2597530948008
CCDC96	1.92832931875117	0.309613435241563	1.43956559668554
CCDC97	74.7393846302179	72.9449253429124	70.917547289351
CCHCR1	12.899858201301	28.7940494774654	18.5628195362083
CCIN	0.199482343319087	0.619226870483127	0.681899493166837
CCKAR	0	0.185768061144938	0
CCKBR	0	0.185768061144938	0.227299831055612
CCL19	0	0	0.606132882814966
CCL20	0.265976457758783	0.123845374096625	0.98496593457432
CCL25	0.332470572198478	0.495381496386502	0.909199324222449
CCL26	0	0	0
CCL27	0.0664941144396957	0.123845374096625	0.227299831055612
CCL28	0.265976457758783	0.247690748193251	0.151533220703741
CCM2	10.6390583103513	16.9668162512377	21.8965503916906
CCNA1	0	0	0
CCNA2	624.978	592.476269678256	539.534032315672
CCNB2	59.7117147668467	61.6130736130711	55.2338589465138
CCNC	186.914955689985	89.2305920366186	218.359371034091
CCND1	281.070621736594	284.225133551755	298.368911565667
CCND2	0.332470572198478	3.21997972651226	2.57606475196361
CCND3	4.98705858297717	5.88265526958971	5.83402899709405
CCNDBP1	95.485548335403	103.410887370682	90.238032929078
CCNE1	127.469217380897	134.867612391225	127.287905391143
CCNE2	91.0304426679434	70.2203271127866	78.57
CCNG1	577.235407450998	568.326421729414	610.451579605023
CCNG2	5.58550561293444	3.34382510060889	3.78833051759354
CCNH	57.9828677914146	60.6842333073464	47.7329645216786
CCNI	198.81740217469	164.03319799098	161.004046997725
CCNJ	67.292043812972	64.5853625913902	66.6746171096462
CCNJL	50.6685152030481	55.8542637175781	49.9301962218828
CCNK	209.85542517168	211.775589705229	203.812181846532
CCNL1	161.048745172943	180.256941997638	147.517590355092
CCNL2	123.546064628955	151.648660581318	115.695614007307
CCNT1	45.8144448489503	51.8292890594377	25.5333476885804
CCNT2	89.9000427224685	81.0567973462413	91.1472322533005
CCNY	53.2617856661962	53.6869696708871	35.0041739825643
CCNYL1	80.3913843575921	94.9894019321117	97.5873941332095
CCP110	41.3593391814907	33.3144056319922	35.9133733067867
CCPG1	13.4983052312582	14.3041407081602	15.3806219014298
CCR1	0	0	0
CCR10	0.930917602155739	0.990762992773003	1.13649915527806
CCR4	1.32988228879391	1.05268567982132	2.27299831055612
CCR7	3.79016452306265	3.09613435241564	1.21226576562993
CCR9	0	0.247690748193251	0.151533220703741
CCS	0.0664941144396957	0.0619226870483127	0.0757666103518707
CCT2	764.283351369862	724.619283839355	802.823003288422
CCT3	422.237626692067	415.748920842371	453.841996007706
CCT4	688.812531480807	539.594294938997	599.920020766113
CCT5	567.926231429441	656.070869276873	598.253155338371
CCT6A	1018.35736264394	933.856043375604	1090.05422313236
CCT6B	5.18654092629626	8.60725349971547	4.9248296728716
CCT7	142.03142844319	170.225466695812	175.854302626692
CCT8	579.296724998629	590.061284883372	582.266400554127
CCT8L2	0	0	0
CCZ1	114.436370950716	112.513522366784	139.031729995683
CD101	0.132988228879391	0.495381496386502	0.681899493166837
CD109	55.9880443582237	49.5381496386502	57.5068572570699
CD14	0.265976457758783	0	0
CD151	58.780797164691	61.2415374907813	67.2807499924612
CD163	0	0.185768061144938	0
CD163L1	0	0.247690748193251	0.606132882814966
CD164	241.573117759414	233.015071362801	208.433945077996
CD164L2	0.132988228879391	0.123845374096625	0.0757666103518707
CD177	1.06390583103513	0.68114955753144	1.66686542774116
CD19	0.132988228879391	0.433458809338189	0.0757666103518707
CD1A	0	0	0
CD1D	0.132988228879391	0.247690748193251	0
CD2	0	0	0
CD200	0	4.33458809338189	0.378833051759354
CD207	0	0	0
CD209	0	0	0
CD22	0	0	0
CD226	0	0	0.227299831055612
CD244	1.92832931875117	2.97228897831901	2.12146508985238
CD247	0.46545880107787	0.371536122289876	0.151533220703741
CD27	0	0	0
CD274	0.0664941144396957	0.123845374096625	0.151533220703741
CD276	14.5622110622934	21.8587085280544	20.3812181846532
CD2AP	491.856964510429	362.433487293774	391.713375519172
CD2BP2	12.7668699724216	11.4556971039378	12.5014907080587
CD300A	0	0	0
CD300LG	0	0	0
CD302	5.25303504073596	1.36229911506288	1.2880323759818
CD320	55.7885620149047	59.1361661311386	68.568782368443
CD34	0.332470572198478	0.0619226870483127	0.454599662111224
CD36	3.65717629418326	0.619226870483127	3.18219763477857
CD37	29.4568926967852	20.001027916605	24.0937820918949
CD38	1.13039994547483	0	0.0757666103518707
CD3D	1.86183520431148	1.85768061144938	1.8183986484449
CD3E	0	0.247690748193251	0
CD3G	1.52936	1.67191255030444	1.96993186914864
CD4	0.664941144396957	1.23845374096625	0
CD40	0.265976457758783	0.433458809338189	1.74263203809303
CD44	0.0664941144396957	0.247690748193251	2.87913119337109
CD46	91.0304426679434	82.7287098965458	90.4653327601337
CD47	24.5363282282477	34.1194005636203	62.6589867609971
CD48	0	0	0
CD5	0.265976457758783	0.371536122289876	0.303066441407483
CD52	0	0	0
CD55	4.38861155301991	5.01573765091333	3.40949746583418
CD59	202.940037269951	164.590502174415	161.761713101244
CD5L	0	0	0
CD6	0.531952915517565	0.371536122289876	0.454599662111224
CD63	21.0121401629438	23.6544664524555	26.6698468438585
CD68	12.6338817435422	14.7375995174984	11.2134583320769
CD69	1.06390583103513	1.79575792440107	0.757666103518707
CD70	0	0	0
CD72	0	4.95381496386502	4.54599662111224
CD74	0.0664941144396957	0.123845374096625	0.0757666103518707
CD79A	1.72884697543209	3.03421166536732	2.27299831055612
CD79B	0.0664941144396957	0	0
CD80	0	0	0.0757666103518707
CD81	15.8255992366476	17.7718111828657	17.1232539395228
CD82	6.0509644140123	6.74957288826608	5.75826238674218
CD86	0.132988228879391	0.123845374096625	0
CD8A	0	0	0.227299831055612
CD8B	0.797929373276348	1.17653105391794	1.06073254492619
CD9	957.182777359419	1079.43628062619	1236.20801450112
CD96	0	0	0
CD99	72.4120906248286	68.4245691883855	73.4178454309627
CD99L2	26.664139890318	25.2644563157116	33.4888417755269
CDADC1	19.8152461030293	19.010264923832	14.5471891875592
CDAN1	10.5725641959116	11.3937744168895	16.7444208877634
CDC123	37.569174658428	37.7109164124224	48.2633307941417
CDC14A	0.598447029957261	0.0619226870483127	0.303066441407483
CDC14B	46.6123742222267	44.0270304913503	43.1869679005663
CDC16	127.469217380897	137.839901369544	125.924106404809
CDC20	353.083747674784	365.591544333238	363.982796130387
CDC20B	1.19689405991452	0.68114955753144	0.530366272463095
CDC23	42.6227273558449	43.1601128726739	25.8364141299879
CDC25A	323.892831435758	318.220688741279	306.248639042262
CDC25B	11.7694582558261	59.4457795663802	10.7588586699656
CDC25C	75.8032904612531	88.2398290438456	81.9037057903723
CDC26	22.1425401084187	28.8559721645137	15.1533220703741
CDC27	201.410672637838	167.438945778638	227.754430717723
CDC34	24.2703517704889	28.4225133551755	25.6848809092842
CDC37	184.521167570155	302.492326231008	191.689524190233
CDC40	60.9751029412009	48.4854639588288	55.9157584396806
CDC42	290.57928010147	231.157390751351	458.236459408114
CDC42BPA	18.9508226153133	15.1710583268366	8.41009374905765
CDC42BPB	87.9052192892777	107.621630089967	92.3594980189304
CDC42BPG	9.77463482263526	10.8364702334547	5.60672916603844
CDC42EP1	14.6951992911727	27.3698276753542	2.95489780372296
CDC42EP2	3.98964686638174	5.3872737732032	4.9248296728716
CDC42EP3	25.6667281737225	28.112899919934	25.8364141299879
CDC42EP4	3.52418806530387	4.45843346747851	4.47023001076037
CDC42EP5	21.8765636506599	39.1970609015819	19.0931858086714
CDC42SE1	115.300794438432	126.631895013799	140.092462540609
CDC42SE2	285.525727404053	266.205631620696	269.501833021604
CDC45	19.5492696452705	19.0721876108803	17.4263203809303
CDC5L	181.26295596261	171.092384314488	147.138757303333
CDC6	282.201021682068	301.068104428896	215.934839502832
CDC7	69.1538790172835	67.124192760371	78.57
CDC73	83.6495959651371	66.3191978287429	87.0558352942995
CDCA2	120.22135890697	110.84160981648	112.740716203584
CDCA3	61.0415970556406	51.7054436853411	60.9921213332559
CDCA5	88.6366545481143	122.235384233369	88.0408012288738
CDCA7L	495.713623147931	461.571709258123	439.143273599443
CDCA8	153.534910241257	142.484102898168	153.578919183242
CDCP1	29.3903985823455	34.1813232506686	24.624148364358
CDCP2	0	0	0
CDH1	904.58593283762	748.645	599.844254155761
CDH10	0.199482343319087	0.433458809338189	0.303066441407483
CDH11	233.527329912211	220.878224701331	249.575214499062
CDH12	0.46545880107787	0.371536122289876	0
CDH13	0.332470572198478	0.247690748193251	0.378833051759354
CDH15	0.265976457758783	0.92884030572469	0.833432713870578
CDH16	0	0	0
CDH17	0.0664941144396957	0.0619226870483127	0.0757666103518707
CDH18	9.17619	10.3410887370682	8.10702730765017
CDH2	3.25821160754509	2.22921673373926	3.86409712794541
CDH20	0.398964686638174	0.247690748193251	0.378833051759354
CDH22	0.930917602155739	0.433458809338189	0.227299831055612
CDH23	3.79016452306265	1.60998986325613	0.757666103518707
CDH24	0.0664941144396957	0.309613435241563	0.454599662111224
CDH26	0	0	0
CDH3	137.509828661291	120.74923974421	80.8429732454461
CDH4	0.265976457758783	0.309613435241563	0.151533220703741
CDH5	0	0.123845374096625	0.151533220703741
CDH6	111.577124029809	110.160460258948	110.998084165491
CDH7	1.66235286099239	3.15805703946395	5.30366272463095
CDH8	0.930917602155739	1.4861444891595	1.51533220703741
CDH9	0	0	0
CDHR1	0.598447029957261	0.123845374096625	0.0757666103518707
CDHR2	1.06390583103513	0.866917618676378	1.2880323759818
CDHR4	0.0664941144396957	0.0619226870483127	0.0757666103518707
CDHR5	1.19689405991452	0.990762992773003	1.13649915527806
CDIPT	32.0501631599333	27.3079049883059	23.3361159883762
CDK1	105.193689043599	98.0855362845273	93.4959971742085
CDK10	2.39378811982904	6.3161140789279	3.18219763477857
CDK12	143.959757761941	138.70681898822	139.33479643709
CDK13	117.694582558261	92.5744171372275	89.2530669945037
CDK14	12.8333640868613	11.3318517298412	15.9867547842447
CDK15	0	0	0
CDK16	49.1391505709351	59.3219341922836	48.2633307941417
CDK17	109.515806482179	73.9976110227337	47.7329645216786
CDK18	0.997411716595435	0.309613435241563	0.303066441407483
CDK2	34.5769395086417	32.7571014485574	38.5652046691022
CDK20	15.1606580922506	18.7625741756387	17.1990205498747
CDK2AP1	207.66111939517	203.354104266659	209.949277285034
CDK2AP2	5.25303504073596	15.4187490750299	9.24352646292823
CDK3	2.9922351497863	2.9103662912707	2.87913119337109
CDK4	298.891044406432	326.889864928043	319.507795853839
CDK5	23.0069635961347	28.7940494774654	33.1100087237675
CDK5R1	63.7013616332284	35.9770811750697	29.8520444786371
CDK5R2	2.19430577650996	1.98152598554601	5.00059628322347
CDK5RAP1	50.3360446308496	23.3448530172139	38.7925045001578
CDK5RAP2	31.8506808166142	28.7321267904171	23.6391824297837
CDK5RAP3	8.31176430496196	11.7033878521311	7.95549408694643
CDK6	1.72884697543209	5.69688720844477	4.01563034864915
CDK7	44.351574331277	37.7728390994707	48.4148640148454
CDK8	72.8110553114667	73.5022295263472	51.4455284289202
CDK9	192.699943646238	248.681511186024	208.055112026237
CDKAL1	121.351758852445	17.6479658087691	90.6168659808374
CDKL1	0	0	4.69752984181599
CDKL2	39.2980216338601	38.9493701533887	31.1400768546189
CDKL3	0	0.185768061144938	0.0757666103518707
CDKL4	0.199482343319087	0.123845374096625	0.454599662111224
CDKL5	0.132988228879391	0.247690748193251	0.303066441407483
CDKN1A	118.293029588219	116.166960902635	114.256048410621
CDKN1B	22.6744930239362	20.8679455352814	22.8057497159131
CDKN1C	2.46028223426874	2.60075285602913	2.12146508985238
CDKN2A	19.6822578741499	15.0472	9.39505968363197
CDKN2AIP	35.1088924241593	31.5186477075912	22.0480836123944
CDKN2AIPNL	37.5026805439884	30.2182712795766	35.2314738136199
CDKN2B	1.5958587465527	1.79575792440107	1.74263203809303
CDKN2C	0	2.10537135964263	3.78833051759354
CDKN2D	9.37567013599709	8.2976400644739	8.33432713870578
CDKN3	3.59068217974357	1.11460836686963	5.00059628322347
CDNF	9.37567013599709	3.46767047470551	6.2128620488534
CDO1	124.54347634555	65.0188214007283	75.3120106897595
CDON	0.731435258836652	3.09613435241564	3.18219763477857
CDR2	65.097738036462	66.7526566380811	69.7810481340729
CDR2L	89.0356192347525	90.7167365257781	94.6324963294866
CDRT4	0.598447029957261	0.804994931628065	1.13649915527806
CDS2	23.9378811982904	40.4355146425482	28.8670785440628
CDSN	0	0	0
CDT1	61.839526428917	76.1029823823763	83.5705712181134
CDV3	366.050099990525	271.716750767996	407.01823081025
CDX1	0.265976457758783	0	0
CDX2	0	0	0
CDYL	124.60997045999	144.21793813552	145.471891875592
CDYL2	0.199482343319087	0.185768061144938	0.151533220703741
CEACAM1	0.398964686638174	0.123845374096625	0.151533220703741
CEACAM19	0.199482343319087	0.309613435241563	0.378833051759354
CEBPD	82.6521842485417	117.405414643601	102.284923975025
CEBPE	0	0.247690748193251	0.151533220703741
CEBPZ	460.538236609332	432.344200971319	451.644764307501
CECR2	599.244959330537	777.563181265663	525.971809062687
CEL	0	0.123845374096625	0.151533220703741
CELA1	1.72884697543209	0.185768061144938	1.8183986484449
CELA2A	0	0	0
CELA3B	0.265976457758783	0.247690748193251	1.13649915527806
CELF1	229.670671274709	239.516953502874	221.617335279222
CELF3	2.72625869202752	3.59151584880214	1.8183986484449
CELF4	0.332470572198478	0.247690748193251	0.757666103518707
CELF5	3.59068217974357	3.28190241356057	2.57606475196361
CELF6	4.18912920970083	2.97228897831901	5.07636289357534
CELSR1	113.372465119681	115.857347467393	110.998084165491
CELSR2	0.0664941144396957	0.0619226870483127	0.0757666103518707
CELSR3	3.25821160754509	1.60998986325613	2.04569847950051
CEND1	32.8480925332097	30.4659620277698	29.1701449854702
CENPA	200.147284463484	166.138569350623	236.316057687485
CENPB	5.18654092629626	4.8918922768167	7.04629476272398
CENPE	183.257779395801	167.438945778638	152.442420027964
CENPF	303.74511476053	295.866598716838	265.486202672955
CENPH	96.4164659375587	66.5049658898878	93.4202305638566
CENPI	90.6979720957449	83.7194728893188	69.9325813547767
CENPJ	25.4007517159637	14.7375995174984	8.71316019046514
CENPK	12.7003758579819	9.2884030572469	13.4106900322811
CENPL	20.746163705185	90.5928911516815	35.155707203268
CENPM	31.1857396722173	39.6305197109201	47.2025982492155
CENPN	83.1176430496196	92.5124944501792	97.6631607435614
CENPO	11.9689405991452	10.093397988875	10.2284923975025
CENPP	119.888888334771	121.058853179451	126.227172846217
CENPQ	79.1279961832378	57.4023308937859	86.9800686839476
CENPT	47.6762800532618	42.7885767503841	27.5032795577291
CENPV	44.4845625601564	39.3828289627269	34.0949746583418
CENPW	29.5233868112249	31.085188898253	34.1707412686937
CEP104	16.823010953243	18.1433473051556	14.8502556289667
CEP112	0.598447029957261	0.309613435241563	0.378833051759354
CEP120	34.4439512797624	17.0906616253343	28.8670785440628
CEP128	5.31952915517565	11.5795424780345	6.89476154202024
CEP135	34.7099277375211	32.1378745780743	35.9133733067867
CEP164	19.0838108441927	30.5278847148182	16.3655878360041
CEP170	141.698957870991	82.7906325835941	141.228961695887
CEP19	0.332470572198478	0.123845374096625	0.378833051759354
CEP192	23.0069635961347	24.8309975063734	14.1683561357998
CEP250	6.84889378728865	9.47417111839184	9.01622663187262
CEP290	74.4069140580194	62.7896046669891	71.2963803411104
CEP350	99.7411716595435	87.3729114251692	68.568782368443
CEP41	2.26079989094965	4.70612421567176	3.56103068653792
[truncated: 11,541 more rows]
